# Supplementary material for: Optimum contribution selection for animal breeding and conservation: the R package optiSel
Source: BMC Bioinformatics. 2019 Jan 14;20:25. doi: 10.1186/s12859-018-2450-5 (PMC6332575; doi:10.1186/s12859-018-2450-5)
Supplement: Supplementary file 1 — Example data set and replication script. (ZIP 14700 kb) [file 12859_2018_2450_MOESM1_ESM.zip]

Archive with 66 entries (64 files):
- Examples/genotypedIndiv.txt
- Examples/Population/
- Examples/Population/Angler.Chr1.phased
- Examples/Population/Angler.Chr10.phased
- Examples/Population/Angler.Chr11.phased
- Examples/Population/Angler.Chr12.phased
- Examples/Population/Angler.Chr13.phased
- Examples/Population/Angler.Chr14.phased
- Examples/Population/Angler.Chr15.phased
- Examples/Population/Angler.Chr16.phased
- Examples/Population/Angler.Chr17.phased
- Examples/Population/Angler.Chr18.phased
- Examples/Population/Angler.Chr19.phased
- Examples/Population/Angler.Chr2.phased
- Examples/Population/Angler.Chr20.phased
- Examples/Population/Angler.Chr21.phased
- Examples/Population/Angler.Chr22.phased
- Examples/Population/Angler.Chr23.phased
- Examples/Population/Angler.Chr24.phased
- Examples/Population/Angler.Chr25.phased
- Examples/Population/Angler.Chr26.phased
- Examples/Population/Angler.Chr27.phased
- Examples/Population/Angler.Chr28.phased
- Examples/Population/Angler.Chr29.phased
- Examples/Population/Angler.Chr3.phased
- Examples/Population/Angler.Chr4.phased
- Examples/Population/Angler.Chr5.phased
- Examples/Population/Angler.Chr6.phased
- Examples/Population/Angler.Chr7.phased
- Examples/Population/Angler.Chr8.phased
- Examples/Population/Angler.Chr9.phased
- Examples/Population/BreedingValues.txt
- Examples/Population/map.txt
- Examples/Population/Pedigree.txt
- Examples/RefBreeds/
- Examples/RefBreeds/OtherBreeds.Chr1.phased
- Examples/RefBreeds/OtherBreeds.Chr10.phased
- Examples/RefBreeds/OtherBreeds.Chr11.phased
- Examples/RefBreeds/OtherBreeds.Chr12.phased
- Examples/RefBreeds/OtherBreeds.Chr13.phased
- Examples/RefBreeds/OtherBreeds.Chr14.phased
- Examples/RefBreeds/OtherBreeds.Chr15.phased
- Examples/RefBreeds/OtherBreeds.Chr16.phased
- Examples/RefBreeds/OtherBreeds.Chr17.phased
- Examples/RefBreeds/OtherBreeds.Chr18.phased
- Examples/RefBreeds/OtherBreeds.Chr19.phased
- Examples/RefBreeds/OtherBreeds.Chr2.phased
- Examples/RefBreeds/OtherBreeds.Chr20.phased
- Examples/RefBreeds/OtherBreeds.Chr21.phased
- Examples/RefBreeds/OtherBreeds.Chr22.phased
- Examples/RefBreeds/OtherBreeds.Chr23.phased
- Examples/RefBreeds/OtherBreeds.Chr24.phased
- Examples/RefBreeds/OtherBreeds.Chr25.phased
- Examples/RefBreeds/OtherBreeds.Chr26.phased
- Examples/RefBreeds/OtherBreeds.Chr27.phased
- Examples/RefBreeds/OtherBreeds.Chr28.phased
- Examples/RefBreeds/OtherBreeds.Chr29.phased
- Examples/RefBreeds/OtherBreeds.Chr3.phased
- Examples/RefBreeds/OtherBreeds.Chr4.phased
- Examples/RefBreeds/OtherBreeds.Chr5.phased
- Examples/RefBreeds/OtherBreeds.Chr6.phased
- Examples/RefBreeds/OtherBreeds.Chr7.phased
- Examples/RefBreeds/OtherBreeds.Chr8.phased
- Examples/RefBreeds/OtherBreeds.Chr9.phased
- Examples/RefBreeds/refBreeds.txt
- Examples/ReplicationScript.R
