# Supplementary material for: Optimum contribution selection for animal breeding and conservation: the R package optiSel
Source: BMC Bioinformatics. 2019 Jan 14;20:25. doi: 10.1186/s12859-018-2450-5 (PMC6332575; doi:10.1186/s12859-018-2450-5)
Supplement: Supplementary file 1 — Example data set and replication script. (ZIP 14700 kb) [file 12859_2018_2450_MOESM1_ESM.zip › Examples/genotypedIndiv.txt]

Indiv Breed
animal4751 Angler
animal4757 Angler
animal4758 Angler
animal5341 Angler
animal11701 Angler
animal5343 Angler
animal5345 Angler
animal4764 Angler
animal5348 Angler
animal5350 Angler
animal5351 Angler
animal4771 Angler
animal4772 Angler
animal4277 Angler
animal4279 Angler
animal4777 Angler
animal3597 Angler
animal4281 Angler
animal6169 Angler
animal3980 Angler
animal4782 Angler
animal5358 Angler
animal5362 Angler
animal3983 Angler
animal6170 Angler
animal4787 Angler
animal4790 Angler
animal8174 Angler
animal6172 Angler
animal4796 Angler
animal4798 Angler
animal8179 Angler
animal5368 Angler
animal5369 Angler
animal4801 Angler
animal4802 Angler
animal4296 Angler
animal3995 Angler
animal3996 Angler
animal8182 Angler
animal5375 Angler
animal4814 Angler
animal10293 Angler
animal4821 Angler
animal8186 Angler
animal4008 Angler
animal5384 Angler
animal4832 Angler
animal6185 Angler
animal4836 Angler
animal8189 Angler
animal5397 Angler
animal5400 Angler
animal4852 Angler
animal5402 Angler
animal4022 Angler
animal4856 Angler
animal5404 Angler
animal6195 Angler
animal6196 Angler
animal6197 Angler
animal4869 Angler
animal6198 Angler
animal5417 Angler
animal4875 Angler
animal4045 Angler
animal6203 Angler
animal4880 Angler
animal4344 Angler
animal5421 Angler
animal6207 Angler
animal6208 Angler
animal6209 Angler
animal6211 Angler
animal6214 Angler
animal4354 Angler
animal4057 Angler
animal4892 Angler
animal4358 Angler
animal5428 Angler
animal8202 Angler
animal6219 Angler
animal5431 Angler
animal8204 Angler
animal4898 Angler
animal6224 Angler
animal4901 Angler
animal6227 Angler
animal6228 Angler
animal4367 Angler
animal5442 Angler
animal5443 Angler
animal3803 Angler
animal5445 Angler
animal4073 Angler
animal5450 Angler
animal6234 Angler
animal6236 Angler
animal4376 Angler
animal11708 Angler
animal4081 Angler
animal5462 Angler
animal5464 Angler
animal4379 Angler
animal4088 Angler
animal6241 Angler
animal10295 Angler
animal4940 Angler
animal5473 Angler
animal4942 Angler
animal4385 Angler
animal8212 Angler
animal3639 Angler
animal6249 Angler
animal4948 Angler
animal4095 Angler
animal4099 Angler
animal6253 Angler
animal4959 Angler
animal5486 Angler
animal6281 Angler
animal6283 Angler
animal6291 Angler
animal5493 Angler
animal4402 Angler
animal12581 Angler
animal12583 Angler
animal12587 Angler
animal12588 Angler
animal12592 Angler
animal12596 Angler
animal12604 Angler
animal12606 Angler
animal6300 Angler
animal6301 Angler
animal6307 Angler
animal6308 Angler
animal8220 Angler
animal8221 Angler
animal10304 Angler
animal6327 Angler
animal6330 Angler
animal8226 Angler
animal6338 Angler
animal5513 Angler
animal12607 Angler
animal10308 Angler
animal8229 Angler
animal6344 Angler
animal8230 Angler
animal6346 Angler
animal4981 Angler
animal6347 Angler
animal4984 Angler
animal6348 Angler
animal11711 Angler
animal4989 Angler
animal5535 Angler
animal10309 Angler
animal4992 Angler
animal8234 Angler
animal6358 Angler
animal6366 Angler
animal6372 Angler
animal6380 Angler
animal6381 Angler
animal6382 Angler
animal10312 Angler
animal10313 Angler
animal10323 Angler
animal10326 Angler
animal10342 Angler
animal10347 Angler
animal10349 Angler
animal6386 Angler
animal6390 Angler
animal6399 Angler
animal6400 Angler
animal10351 Angler
animal6407 Angler
animal8238 Angler
animal6409 Angler
animal6412 Angler
animal6416 Angler
animal8245 Angler
animal8246 Angler
animal8249 Angler
animal8264 Angler
animal8276 Angler
animal12610 Angler
animal12614 Angler
animal12627 Angler
animal12632 Angler
animal12634 Angler
animal12635 Angler
animal12640 Angler
animal12641 Angler
animal10372 Angler
animal10373 Angler
animal10374 Angler
animal10376 Angler
animal10378 Angler
animal10380 Angler
animal10381 Angler
animal10383 Angler
animal10385 Angler
animal10394 Angler
animal10399 Angler
animal6461 Angler
animal6471 Angler
animal6474 Angler
animal8288 Angler
animal6478 Angler
animal6481 Angler
animal6484 Angler
animal6488 Angler
animal8291 Angler
animal10402 Angler
animal5576 Angler
animal11712 Angler
animal6515 Angler
animal6521 Angler
animal12646 Angler
animal6527 Angler
animal12651 Angler
animal12660 Angler
animal12662 Angler
animal12664 Angler
animal12668 Angler
animal12676 Angler
animal12680 Angler
animal5010 Angler
animal5591 Angler
animal6582 Angler
animal5019 Angler
animal4448 Angler
animal8309 Angler
animal6591 Angler
animal8347 Angler
animal8352 Angler
animal6631 Angler
animal12695 Angler
animal12699 Angler
animal12702 Angler
animal12712 Angler
animal12723 Angler
animal12725 Angler
animal6632 Angler
animal6633 Angler
animal6636 Angler
animal6638 Angler
animal6643 Angler
animal6645 Angler
animal6646 Angler
animal6651 Angler
animal6654 Angler
animal6656 Angler
animal6663 Angler
animal6664 Angler
animal6665 Angler
animal6669 Angler
animal4459 Angler
animal6675 Angler
animal5631 Angler
animal8366 Angler
animal6681 Angler
animal8367 Angler
animal5046 Angler
animal6684 Angler
animal5649 Angler
animal5650 Angler
animal8369 Angler
animal6685 Angler
animal5653 Angler
animal6688 Angler
animal8371 Angler
animal5656 Angler
animal6707 Angler
animal6712 Angler
animal10438 Angler
animal10439 Angler
animal10449 Angler
animal10456 Angler
animal10458 Angler
animal10465 Angler
animal10468 Angler
animal6724 Angler
animal6734 Angler
animal8381 Angler
animal8382 Angler
animal6737 Angler
animal5065 Angler
animal8387 Angler
animal4476 Angler
animal8401 Angler
animal8409 Angler
animal8410 Angler
animal8417 Angler
animal8420 Angler
animal8424 Angler
animal12730 Angler
animal12736 Angler
animal12738 Angler
animal12741 Angler
animal12743 Angler
animal12746 Angler
animal12747 Angler
animal12752 Angler
animal12756 Angler
animal12763 Angler
animal12766 Angler
animal10477 Angler
animal6784 Angler
animal6786 Angler
animal6795 Angler
animal6797 Angler
animal10484 Angler
animal10485 Angler
animal10486 Angler
animal10498 Angler
animal10511 Angler
animal10513 Angler
animal10515 Angler
animal10517 Angler
animal6801 Angler
animal8430 Angler
animal6803 Angler
animal10520 Angler
animal6807 Angler
animal6811 Angler
animal6813 Angler
animal6815 Angler
animal6821 Angler
animal8432 Angler
animal6824 Angler
animal6827 Angler
animal10522 Angler
animal5698 Angler
animal8437 Angler
animal6848 Angler
animal6853 Angler
animal12771 Angler
animal12777 Angler
animal12789 Angler
animal12790 Angler
animal12792 Angler
animal12803 Angler
animal12805 Angler
animal6905 Angler
animal8455 Angler
animal8457 Angler
animal6915 Angler
animal5090 Angler
animal8478 Angler
animal11716 Angler
animal6927 Angler
animal6951 Angler
animal6962 Angler
animal12809 Angler
animal12810 Angler
animal12815 Angler
animal12831 Angler
animal12839 Angler
animal6968 Angler
animal6969 Angler
animal6980 Angler
animal6983 Angler
animal6987 Angler
animal6988 Angler
animal6990 Angler
animal6991 Angler
animal6992 Angler
animal10539 Angler
animal5751 Angler
animal10540 Angler
animal5755 Angler
animal8506 Angler
animal5766 Angler
animal7012 Angler
animal5104 Angler
animal5110 Angler
animal10545 Angler
animal5114 Angler
animal5783 Angler
animal5785 Angler
animal5116 Angler
animal8516 Angler
animal7029 Angler
animal8519 Angler
animal10549 Angler
animal10557 Angler
animal10575 Angler
animal10577 Angler
animal10578 Angler
animal10581 Angler
animal10583 Angler
animal10584 Angler
animal7054 Angler
animal7055 Angler
animal7056 Angler
animal8520 Angler
animal7061 Angler
animal7066 Angler
animal7067 Angler
animal7069 Angler
animal7076 Angler
animal7079 Angler
animal7081 Angler
animal4528 Angler
animal8523 Angler
animal8544 Angler
animal8545 Angler
animal8547 Angler
animal8558 Angler
animal8559 Angler
animal8562 Angler
animal12854 Angler
animal12861 Angler
animal12867 Angler
animal12868 Angler
animal12871 Angler
animal12872 Angler
animal12877 Angler
animal12878 Angler
animal12880 Angler
animal7098 Angler
animal7103 Angler
animal10591 Angler
animal10594 Angler
animal10595 Angler
animal10596 Angler
animal10608 Angler
animal10614 Angler
animal10617 Angler
animal10619 Angler
animal10620 Angler
animal7127 Angler
animal10630 Angler
animal8570 Angler
animal7141 Angler
animal7148 Angler
animal5809 Angler
animal10634 Angler
animal8575 Angler
animal8577 Angler
animal5820 Angler
animal5824 Angler
animal5830 Angler
animal7169 Angler
animal7170 Angler
animal7180 Angler
animal7181 Angler
animal7182 Angler
animal7187 Angler
animal7190 Angler
animal12892 Angler
animal12895 Angler
animal12897 Angler
animal12906 Angler
animal12908 Angler
animal12912 Angler
animal12915 Angler
animal12916 Angler
animal12924 Angler
animal8584 Angler
animal5843 Angler
animal7237 Angler
animal10648 Angler
animal8619 Angler
animal7268 Angler
animal8632 Angler
animal7289 Angler
animal12928 Angler
animal12929 Angler
animal12945 Angler
animal12947 Angler
animal12949 Angler
animal12952 Angler
animal12953 Angler
animal12958 Angler
animal7295 Angler
animal7302 Angler
animal8637 Angler
animal7309 Angler
animal7313 Angler
animal7314 Angler
animal7318 Angler
animal7323 Angler
animal7324 Angler
animal5881 Angler
animal5888 Angler
animal5896 Angler
animal5898 Angler
animal7331 Angler
animal5160 Angler
animal10661 Angler
animal8642 Angler
animal5909 Angler
animal5911 Angler
animal7332 Angler
animal10663 Angler
animal12966 Angler
animal5170 Angler
animal5914 Angler
animal8645 Angler
animal7343 Angler
animal7347 Angler
animal7349 Angler
animal8647 Angler
animal7357 Angler
animal8650 Angler
animal7365 Angler
animal10675 Angler
animal10677 Angler
animal10678 Angler
animal10679 Angler
animal10695 Angler
animal10700 Angler
animal7377 Angler
animal7378 Angler
animal7381 Angler
animal8654 Angler
animal7389 Angler
animal7392 Angler
animal7396 Angler
animal7397 Angler
animal8656 Angler
animal5915 Angler
animal4603 Angler
animal5917 Angler
animal8659 Angler
animal5186 Angler
animal8667 Angler
animal8669 Angler
animal12972 Angler
animal12973 Angler
animal12985 Angler
animal12988 Angler
animal12990 Angler
animal12996 Angler
animal13000 Angler
animal13001 Angler
animal13006 Angler
animal10728 Angler
animal10733 Angler
animal10735 Angler
animal10736 Angler
animal10739 Angler
animal10745 Angler
animal11723 Angler
animal10749 Angler
animal10751 Angler
animal7448 Angler
animal7455 Angler
animal8706 Angler
animal7457 Angler
animal10756 Angler
animal7460 Angler
animal7461 Angler
animal7466 Angler
animal7469 Angler
animal7470 Angler
animal7473 Angler
animal7474 Angler
animal5939 Angler
animal5946 Angler
animal7487 Angler
animal7489 Angler
animal8713 Angler
animal7497 Angler
animal7499 Angler
animal8715 Angler
animal7515 Angler
animal7516 Angler
animal7517 Angler
animal13012 Angler
animal13017 Angler
animal13030 Angler
animal13032 Angler
animal13040 Angler
animal13041 Angler
animal13045 Angler
animal7531 Angler
animal7536 Angler
animal7552 Angler
animal5201 Angler
animal7564 Angler
animal5206 Angler
animal4191 Angler
animal8737 Angler
animal8771 Angler
animal7608 Angler
animal13048 Angler
animal13054 Angler
animal13055 Angler
animal13060 Angler
animal13064 Angler
animal13070 Angler
animal13078 Angler
animal13082 Angler
animal13083 Angler
animal13084 Angler
animal7620 Angler
animal10773 Angler
animal7626 Angler
animal8779 Angler
animal7641 Angler
animal7642 Angler
animal7646 Angler
animal7648 Angler
animal5216 Angler
animal5220 Angler
animal6006 Angler
animal6023 Angler
animal5225 Angler
animal5226 Angler
animal5228 Angler
animal7658 Angler
animal7659 Angler
animal5231 Angler
animal6027 Angler
animal6032 Angler
animal5240 Angler
animal5244 Angler
animal5245 Angler
animal7666 Angler
animal7673 Angler
animal7677 Angler
animal7687 Angler
animal7692 Angler
animal8794 Angler
animal10783 Angler
animal10788 Angler
animal10804 Angler
animal10810 Angler
animal7707 Angler
animal8797 Angler
animal7709 Angler
animal7715 Angler
animal7721 Angler
animal6034 Angler
animal4662 Angler
animal8811 Angler
animal8818 Angler
animal8819 Angler
animal8825 Angler
animal8826 Angler
animal8829 Angler
animal13091 Angler
animal13094 Angler
animal13096 Angler
animal13101 Angler
animal13109 Angler
animal13110 Angler
animal13115 Angler
animal13120 Angler
animal10831 Angler
animal10832 Angler
animal10834 Angler
animal10839 Angler
animal10842 Angler
animal10850 Angler
animal10853 Angler
animal10855 Angler
animal10858 Angler
animal10861 Angler
animal10863 Angler
animal10864 Angler
animal10865 Angler
animal7779 Angler
animal7785 Angler
animal11726 Angler
animal7788 Angler
animal7789 Angler
animal11727 Angler
animal7793 Angler
animal7795 Angler
animal7796 Angler
animal8848 Angler
animal7800 Angler
animal7801 Angler
animal7804 Angler
animal8849 Angler
animal6053 Angler
animal6064 Angler
animal8852 Angler
animal6075 Angler
animal6076 Angler
animal10869 Angler
animal7811 Angler
animal7815 Angler
animal8856 Angler
animal7826 Angler
animal7829 Angler
animal7839 Angler
animal7841 Angler
animal7843 Angler
animal13128 Angler
animal13134 Angler
animal13136 Angler
animal13142 Angler
animal13144 Angler
animal13151 Angler
animal13157 Angler
animal13166 Angler
animal7879 Angler
animal7890 Angler
animal4700 Angler
animal10878 Angler
animal8900 Angler
animal8937 Angler
animal8944 Angler
animal13231 Angler
animal13239 Angler
animal13251 Angler
animal13257 Angler
animal13273 Angler
animal13278 Angler
animal13279 Angler
animal13291 Angler
animal13294 Angler
animal13299 Angler
animal11745 Angler
animal8983 Angler
animal11747 Angler
animal10903 Angler
animal10922 Angler
animal10930 Angler
animal10933 Angler
animal9005 Angler
animal11755 Angler
animal11766 Angler
animal11767 Angler
animal13321 Angler
animal11781 Angler
animal9018 Angler
animal9022 Angler
animal13335 Angler
animal13336 Angler
animal13340 Angler
animal13346 Angler
animal13347 Angler
animal13351 Angler
animal13355 Angler
animal13356 Angler
animal13358 Angler
animal13361 Angler
animal13364 Angler
animal13368 Angler
animal13385 Angler
animal13396 Angler
animal13397 Angler
animal13409 Angler
animal11810 Angler
animal11815 Angler
animal11817 Angler
animal11823 Angler
animal13412 Angler
animal13414 Angler
animal9026 Angler
animal11831 Angler
animal11833 Angler
animal9036 Angler
animal9044 Angler
animal11839 Angler
animal13423 Angler
animal9068 Angler
animal9069 Angler
animal9073 Angler
animal11843 Angler
animal9090 Angler
animal13427 Angler
animal10987 Angler
animal10991 Angler
animal10993 Angler
animal10994 Angler
animal10996 Angler
animal13429 Angler
animal13430 Angler
animal10999 Angler
animal11018 Angler
animal13432 Angler
animal13434 Angler
animal11043 Angler
animal9110 Angler
animal11853 Angler
animal9119 Angler
animal9123 Angler
animal9128 Angler
animal13442 Angler
animal13443 Angler
animal13445 Angler
animal13447 Angler
animal13449 Angler
animal13457 Angler
animal13469 Angler
animal13474 Angler
animal13475 Angler
animal13483 Angler
animal13497 Angler
animal13507 Angler
animal11859 Angler
animal13538 Angler
animal13550 Angler
animal13553 Angler
animal13561 Angler
animal13563 Angler
animal13565 Angler
animal13567 Angler
animal13572 Angler
animal13575 Angler
animal13579 Angler
animal13589 Angler
animal13606 Angler
animal13612 Angler
animal13613 Angler
animal11875 Angler
animal11877 Angler
animal11881 Angler
animal11882 Angler
animal13626 Angler
animal11891 Angler
animal13628 Angler
animal11896 Angler
animal11897 Angler
animal11900 Angler
animal9227 Angler
animal11911 Angler
animal11935 Angler
animal11088 Angler
animal13641 Angler
animal11104 Angler
animal13644 Angler
animal11131 Angler
animal11152 Angler
animal11159 Angler
animal13655 Angler
animal13669 Angler
animal13670 Angler
animal13682 Angler
animal13691 Angler
animal13699 Angler
animal13707 Angler
animal13721 Angler
animal13727 Angler
animal13730 Angler
animal13741 Angler
animal13743 Angler
animal13759 Angler
animal13760 Angler
animal13762 Angler
animal13765 Angler
animal11959 Angler
animal11171 Angler
animal13774 Angler
animal11964 Angler
animal9281 Angler
animal9297 Angler
animal11186 Angler
animal9303 Angler
animal9308 Angler
animal9318 Angler
animal11999 Angler
animal12005 Angler
animal12013 Angler
animal12014 Angler
animal9329 Angler
animal9349 Angler
animal9350 Angler
animal11194 Angler
animal9354 Angler
animal13788 Angler
animal9367 Angler
animal7955 Angler
animal13795 Angler
animal13796 Angler
animal11205 Angler
animal12025 Angler
animal13801 Angler
animal9391 Angler
animal9398 Angler
animal13809 Angler
animal13824 Angler
animal13826 Angler
animal11230 Angler
animal9446 Angler
animal9448 Angler
animal9486 Angler
animal8027 Angler
animal12074 Angler
animal12089 Angler
animal12096 Angler
animal12105 Angler
animal12111 Angler
animal9527 Angler
animal13855 Angler
animal9531 Angler
animal9534 Angler
animal12116 Angler
animal9537 Angler
animal12118 Angler
animal13857 Angler
animal12123 Angler
animal12125 Angler
animal11268 Angler
animal11279 Angler
animal11290 Angler
animal11297 Angler
animal13884 Angler
animal13887 Angler
animal13889 Angler
animal11313 Angler
animal11314 Angler
animal13892 Angler
animal13895 Angler
animal11333 Angler
animal13906 Angler
animal13909 Angler
animal13910 Angler
animal13911 Angler
animal13925 Angler
animal13926 Angler
animal13934 Angler
animal13938 Angler
animal12150 Angler
animal9600 Angler
animal9601 Angler
animal12184 Angler
animal13950 Angler
animal9617 Angler
animal11365 Angler
animal12189 Angler
animal12202 Angler
animal12207 Angler
animal12210 Angler
animal12217 Angler
animal12222 Angler
animal12223 Angler
animal9639 Angler
animal9659 Angler
animal13965 Angler
animal13983 Angler
animal13986 Angler
animal14000 Angler
animal14023 Angler
animal14025 Angler
animal14027 Angler
animal14031 Angler
animal14034 Angler
animal14037 Angler
animal14040 Angler
animal14043 Angler
animal14061 Angler
animal14081 Angler
animal14085 Angler
animal14096 Angler
animal11379 Angler
animal12244 Angler
animal14134 Angler
animal9730 Angler
animal8071 Angler
animal14136 Angler
animal9739 Angler
animal9742 Angler
animal14140 Angler
animal12254 Angler
animal14141 Angler
animal9763 Angler
animal14143 Angler
animal14144 Angler
animal14148 Angler
animal9789 Angler
animal9791 Angler
animal9822 Angler
animal12276 Angler
animal9826 Angler
animal14158 Angler
animal14159 Angler
animal9839 Angler
animal9863 Angler
animal9874 Angler
animal11431 Angler
animal14171 Angler
animal14172 Angler
animal11445 Angler
animal11451 Angler
animal14174 Angler
animal14177 Angler
animal11458 Angler
animal11461 Angler
animal14178 Angler
animal11465 Angler
animal14196 Angler
animal14205 Angler
animal14216 Angler
animal14217 Angler
animal14220 Angler
animal14222 Angler
animal14233 Angler
animal14234 Angler
animal14261 Angler
animal14262 Angler
animal14267 Angler
animal14268 Angler
animal14271 Angler
animal14277 Angler
animal14278 Angler
animal14280 Angler
animal14285 Angler
animal14288 Angler
animal14290 Angler
animal14291 Angler
animal9901 Angler
animal14299 Angler
animal12313 Angler
animal14300 Angler
animal12318 Angler
animal14303 Angler
animal12327 Angler
animal12332 Angler
animal14304 Angler
animal12337 Angler
animal12343 Angler
animal12350 Angler
animal12366 Angler
animal8078 Angler
animal9926 Angler
animal11493 Angler
animal12379 Angler
animal9947 Angler
animal14319 Angler
animal9949 Angler
animal14320 Angler
animal9953 Angler
animal9957 Angler
animal9964 Angler
animal12384 Angler
animal11512 Angler
animal11514 Angler
animal12385 Angler
animal11527 Angler
animal14331 Angler
animal14338 Angler
animal14345 Angler
animal14346 Angler
animal14349 Angler
animal14362 Angler
animal14370 Angler
animal14385 Angler
animal14394 Angler
animal9984 Angler
animal6142 Angler
animal10021 Angler
animal10028 Angler
animal14436 Angler
animal10056 Angler
animal10060 Angler
animal10062 Angler
animal14448 Angler
animal14479 Angler
animal14484 Angler
animal14489 Angler
animal14498 Angler
animal14503 Angler
animal14525 Angler
animal14526 Angler
animal14527 Angler
animal10081 Angler
animal10083 Angler
animal10088 Angler
animal12439 Angler
animal10093 Angler
animal12440 Angler
animal12475 Angler
animal12476 Angler
animal14564 Angler
animal12480 Angler
animal12489 Angler
animal12491 Angler
animal12495 Angler
animal12505 Angler
animal10115 Angler
animal12511 Angler
animal11586 Angler
animal14570 Angler
animal11588 Angler
animal11591 Angler
animal11597 Angler
animal11605 Angler
animal12514 Angler
animal11611 Angler
animal11634 Angler
animal11639 Angler
animal11648 Angler
animal11649 Angler
animal11650 Angler
animal11654 Angler
animal11658 Angler
animal14596 Angler
animal14611 Angler
animal14615 Angler
animal14637 Angler
animal14640 Angler
animal14641 Angler
animal14644 Angler
animal14649 Angler
animal14657 Angler
animal14658 Angler
animal14660 Angler
animal14666 Angler
animal14673 Angler
animal14684 Angler
animal10187 Angler
animal11679 Angler
animal10228 Angler
animal11686 Angler
animal10236 Angler
animal10237 Angler
animal14729 Angler
animal10250 Angler
animal14731 Angler
animal10264 Angler
animal14735 Angler
animal14738 Angler
animal14741 Angler
animal14742 Angler
animal14743 Angler
animal14749 Angler
animal14750 Angler
animal14759 Angler
animal14764 Angler
animal6149 Angler
HOL_1 Holstein
HOL_2 Holstein
HOL_3 Holstein
HOL_4 Holstein
HOL_5 Holstein
HOL_6 Holstein
HOL_7 Holstein
HOL_8 Holstein
HOL_9 Holstein
HOL_10 Holstein
HOL_11 Holstein
HOL_12 Holstein
HOL_13 Holstein
HOL_14 Holstein
HOL_15 Holstein
HOL_16 Holstein
HOL_17 Holstein
HOL_18 Holstein
HOL_19 Holstein
HOL_20 Holstein
HOL_21 Holstein
HOL_22 Holstein
HOL_23 Holstein
HOL_24 Holstein
HOL_25 Holstein
HOL_26 Holstein
HOL_27 Holstein
HOL_28 Holstein
HOL_29 Holstein
HOL_30 Holstein
HOL_31 Holstein
HOL_32 Holstein
HOL_33 Holstein
HOL_34 Holstein
HOL_35 Holstein
HOL_36 Holstein
HOL_37 Holstein
HOL_38 Holstein
HOL_39 Holstein
HOL_40 Holstein
HOL_41 Holstein
HOL_42 Holstein
HOL_43 Holstein
HOL_44 Holstein
HOL_45 Holstein
HOL_46 Holstein
HOL_47 Holstein
HOL_48 Holstein
HOL_49 Holstein
HOL_50 Holstein
HOL_51 Holstein
HOL_52 Holstein
HOL_53 Holstein
HOL_54 Holstein
HOL_55 Holstein
HOL_56 Holstein
HOL_57 Holstein
HOL_58 Holstein
HOL_59 Holstein
HOL_60 Holstein
HOL_61 Holstein
HOL_62 Holstein
HOL_63 Holstein
HOL_64 Holstein
HOL_65 Holstein
HOL_66 Holstein
HOL_67 Holstein
HOL_68 Holstein
HOL_69 Holstein
HOL_70 Holstein
HOL_71 Holstein
HOL_72 Holstein
HOL_73 Holstein
HOL_74 Holstein
HOL_75 Holstein
HOL_76 Holstein
HOL_77 Holstein
HOL_78 Holstein
HOL_79 Holstein
HOL_80 Holstein
HOL_81 Holstein
HOL_82 Holstein
HOL_83 Holstein
HOL_84 Holstein
HOL_85 Holstein
HOL_86 Holstein
HOL_87 Holstein
HOL_88 Holstein
HOL_89 Holstein
HOL_90 Holstein
HOL_91 Holstein
HOL_92 Holstein
HOL_93 Holstein
HOL_94 Holstein
HOL_95 Holstein
HOL_96 Holstein
HOL_97 Holstein
HOL_98 Holstein
HOL_99 Holstein
HOL_100 Holstein
HOL_101 Holstein
HOL_102 Holstein
HOL_103 Holstein
HOL_104 Holstein
HOL_105 Holstein
HOL_106 Holstein
HOL_107 Holstein
HOL_108 Holstein
HOL_109 Holstein
HOL_110 Holstein
HOL_111 Holstein
HOL_112 Holstein
HOL_113 Holstein
HOL_114 Holstein
HOL_115 Holstein
HOL_116 Holstein
HOL_117 Holstein
HOL_118 Holstein
HOL_119 Holstein
HOL_120 Holstein
HOL_121 Holstein
HOL_122 Holstein
HOL_123 Holstein
HOL_124 Holstein
HOL_125 Holstein
HOL_126 Holstein
HOL_127 Holstein
HOL_128 Holstein
HOL_129 Holstein
HOL_130 Holstein
HOL_131 Holstein
HOL_132 Holstein
HOL_133 Holstein
HOL_134 Holstein
HOL_135 Holstein
HOL_136 Holstein
HOL_137 Holstein
HOL_138 Holstein
HOL_139 Holstein
HOL_140 Holstein
HOL_141 Holstein
HOL_142 Holstein
HOL_143 Holstein
HOL_144 Holstein
HOL_145 Holstein
HOL_146 Holstein
HOL_147 Holstein
HOL_148 Holstein
HOL_149 Holstein
HOL_150 Holstein
HOL_151 Holstein
HOL_152 Holstein
HOL_153 Holstein
HOL_154 Holstein
HOL_155 Holstein
HOL_156 Holstein
HOL_157 Holstein
HOL_158 Holstein
HOL_159 Holstein
HOL_160 Holstein
HOL_161 Holstein
HOL_162 Holstein
HOL_163 Holstein
HOL_164 Holstein
HOL_165 Holstein
HOL_166 Holstein
HOL_167 Holstein
HOL_168 Holstein
HOL_169 Holstein
HOL_170 Holstein
HOL_171 Holstein
HOL_172 Holstein
HOL_173 Holstein
HOL_174 Holstein
HOL_175 Holstein
HOL_176 Holstein
HOL_177 Holstein
HOL_178 Holstein
HOL_179 Holstein
HOL_180 Holstein
HOL_181 Holstein
HOL_182 Holstein
HOL_183 Holstein
HOL_184 Holstein
HOL_185 Holstein
HOL_186 Holstein
HOL_187 Holstein
HOL_188 Holstein
HOL_189 Holstein
HOL_190 Holstein
HOL_191 Holstein
HOL_192 Holstein
HOL_193 Holstein
HOL_194 Holstein
HOL_195 Holstein
HOL_196 Holstein
HOL_197 Holstein
HOL_198 Holstein
HOL_199 Holstein
HOL_200 Holstein
SIM_1 Fleckvieh
SIM_2 Fleckvieh
SIM_3 Fleckvieh
SIM_4 Fleckvieh
SIM_5 Fleckvieh
SIM_6 Fleckvieh
SIM_7 Fleckvieh
SIM_8 Fleckvieh
SIM_9 Fleckvieh
SIM_10 Fleckvieh
SIM_11 Fleckvieh
SIM_12 Fleckvieh
SIM_13 Fleckvieh
SIM_14 Fleckvieh
SIM_15 Fleckvieh
SIM_16 Fleckvieh
SIM_17 Fleckvieh
SIM_18 Fleckvieh
SIM_19 Fleckvieh
SIM_20 Fleckvieh
SIM_21 Fleckvieh
SIM_22 Fleckvieh
SIM_23 Fleckvieh
SIM_24 Fleckvieh
SIM_25 Fleckvieh
SIM_26 Fleckvieh
SIM_27 Fleckvieh
SIM_28 Fleckvieh
SIM_29 Fleckvieh
SIM_30 Fleckvieh
SIM_31 Fleckvieh
SIM_32 Fleckvieh
SIM_33 Fleckvieh
SIM_34 Fleckvieh
SIM_35 Fleckvieh
SIM_36 Fleckvieh
SIM_37 Fleckvieh
SIM_38 Fleckvieh
SIM_39 Fleckvieh
SIM_40 Fleckvieh
SIM_41 Fleckvieh
SIM_42 Fleckvieh
SIM_43 Fleckvieh
SIM_44 Fleckvieh
SIM_45 Fleckvieh
SIM_46 Fleckvieh
SIM_47 Fleckvieh
SIM_48 Fleckvieh
SIM_49 Fleckvieh
SIM_50 Fleckvieh
SIM_51 Fleckvieh
SIM_52 Fleckvieh
SIM_53 Fleckvieh
SIM_54 Fleckvieh
SIM_55 Fleckvieh
SIM_56 Fleckvieh
SIM_57 Fleckvieh
SIM_58 Fleckvieh
SIM_59 Fleckvieh
SIM_60 Fleckvieh
SIM_61 Fleckvieh
SIM_62 Fleckvieh
SIM_63 Fleckvieh
SIM_64 Fleckvieh
SIM_65 Fleckvieh
SIM_66 Fleckvieh
SIM_67 Fleckvieh
SIM_68 Fleckvieh
SIM_69 Fleckvieh
SIM_70 Fleckvieh
SIM_71 Fleckvieh
SIM_72 Fleckvieh
SIM_73 Fleckvieh
SIM_74 Fleckvieh
SIM_75 Fleckvieh
SIM_76 Fleckvieh
SIM_77 Fleckvieh
SIM_78 Fleckvieh
SIM_79 Fleckvieh
SIM_80 Fleckvieh
SIM_81 Fleckvieh
SIM_82 Fleckvieh
SIM_83 Fleckvieh
SIM_84 Fleckvieh
SIM_85 Fleckvieh
SIM_86 Fleckvieh
SIM_87 Fleckvieh
SIM_88 Fleckvieh
SIM_89 Fleckvieh
SIM_90 Fleckvieh
SIM_91 Fleckvieh
SIM_92 Fleckvieh
SIM_93 Fleckvieh
SIM_94 Fleckvieh
SIM_95 Fleckvieh
SIM_96 Fleckvieh
SIM_97 Fleckvieh
SIM_98 Fleckvieh
SIM_99 Fleckvieh
SIM_100 Fleckvieh
SIM_101 Fleckvieh
SIM_102 Fleckvieh
SIM_103 Fleckvieh
SIM_104 Fleckvieh
SIM_105 Fleckvieh
SIM_106 Fleckvieh
SIM_107 Fleckvieh
SIM_108 Fleckvieh
SIM_109 Fleckvieh
SIM_110 Fleckvieh
SIM_111 Fleckvieh
SIM_112 Fleckvieh
SIM_113 Fleckvieh
SIM_114 Fleckvieh
SIM_115 Fleckvieh
SIM_116 Fleckvieh
SIM_117 Fleckvieh
SIM_118 Fleckvieh
SIM_119 Fleckvieh
SIM_120 Fleckvieh
SIM_121 Fleckvieh
SIM_122 Fleckvieh
SIM_123 Fleckvieh
SIM_124 Fleckvieh
SIM_125 Fleckvieh
SIM_126 Fleckvieh
SIM_127 Fleckvieh
SIM_128 Fleckvieh
SIM_129 Fleckvieh
SIM_130 Fleckvieh
SIM_131 Fleckvieh
SIM_132 Fleckvieh
SIM_133 Fleckvieh
SIM_134 Fleckvieh
SIM_135 Fleckvieh
SIM_136 Fleckvieh
SIM_137 Fleckvieh
SIM_138 Fleckvieh
SIM_139 Fleckvieh
SIM_140 Fleckvieh
SIM_141 Fleckvieh
SIM_142 Fleckvieh
SIM_143 Fleckvieh
SIM_144 Fleckvieh
SIM_145 Fleckvieh
SIM_146 Fleckvieh
SIM_147 Fleckvieh
SIM_148 Fleckvieh
SIM_149 Fleckvieh
SIM_150 Fleckvieh
SIM_151 Fleckvieh
SIM_152 Fleckvieh
SIM_153 Fleckvieh
SIM_154 Fleckvieh
SIM_155 Fleckvieh
SIM_156 Fleckvieh
SIM_157 Fleckvieh
SIM_158 Fleckvieh
SIM_159 Fleckvieh
SIM_160 Fleckvieh
SIM_161 Fleckvieh
SIM_162 Fleckvieh
SIM_163 Fleckvieh
SIM_164 Fleckvieh
SIM_165 Fleckvieh
SIM_166 Fleckvieh
SIM_167 Fleckvieh
SIM_168 Fleckvieh
SIM_169 Fleckvieh
SIM_170 Fleckvieh
SIM_171 Fleckvieh
SIM_172 Fleckvieh
SIM_173 Fleckvieh
SIM_174 Fleckvieh
SIM_175 Fleckvieh
SIM_176 Fleckvieh
SIM_177 Fleckvieh
SIM_178 Fleckvieh
SIM_179 Fleckvieh
SIM_180 Fleckvieh
SIM_181 Fleckvieh
SIM_182 Fleckvieh
SIM_183 Fleckvieh
SIM_184 Fleckvieh
SIM_185 Fleckvieh
SIM_186 Fleckvieh
SIM_187 Fleckvieh
SIM_188 Fleckvieh
SIM_189 Fleckvieh
SIM_190 Fleckvieh
SIM_191 Fleckvieh
SIM_192 Fleckvieh
SIM_193 Fleckvieh
SIM_194 Fleckvieh
SIM_195 Fleckvieh
SIM_196 Fleckvieh
SIM_197 Fleckvieh
SIM_198 Fleckvieh
SIM_199 Fleckvieh
SIM_200 Fleckvieh
RBT_1 Rotbunt
RBT_2 Rotbunt
RBT_3 Rotbunt
RBT_4 Rotbunt
RBT_5 Rotbunt
RBT_6 Rotbunt
RBT_7 Rotbunt
RBT_8 Rotbunt
RBT_9 Rotbunt
RBT_10 Rotbunt
RBT_11 Rotbunt
RBT_12 Rotbunt
RBT_13 Rotbunt
RBT_14 Rotbunt
RBT_15 Rotbunt
RBT_16 Rotbunt
RBT_17 Rotbunt
RBT_18 Rotbunt
RBT_19 Rotbunt
RBT_20 Rotbunt
RBT_21 Rotbunt
RBT_22 Rotbunt
RBT_23 Rotbunt
RBT_24 Rotbunt
RBT_25 Rotbunt
RBT_26 Rotbunt
RBT_27 Rotbunt
RBT_28 Rotbunt
RBT_29 Rotbunt
RBT_30 Rotbunt
RBT_31 Rotbunt
RBT_32 Rotbunt
RBT_33 Rotbunt
RBT_34 Rotbunt
RBT_35 Rotbunt
RBT_36 Rotbunt
RBT_37 Rotbunt
RBT_38 Rotbunt
RBT_39 Rotbunt
RBT_40 Rotbunt
RBT_41 Rotbunt
RBT_42 Rotbunt
RBT_43 Rotbunt
RBT_44 Rotbunt
RBT_45 Rotbunt
RBT_46 Rotbunt
RBT_47 Rotbunt
RBT_48 Rotbunt
RBT_49 Rotbunt
RBT_50 Rotbunt
RBT_51 Rotbunt
RBT_52 Rotbunt
RBT_53 Rotbunt
RBT_54 Rotbunt
RBT_55 Rotbunt
RBT_56 Rotbunt
RBT_57 Rotbunt
RBT_58 Rotbunt
RBT_59 Rotbunt
RBT_60 Rotbunt
RBT_61 Rotbunt
RBT_62 Rotbunt
RBT_63 Rotbunt
RBT_64 Rotbunt
RBT_65 Rotbunt
RBT_66 Rotbunt
RBT_67 Rotbunt
RBT_68 Rotbunt
RBT_69 Rotbunt
RBT_70 Rotbunt
RBT_71 Rotbunt
RBT_72 Rotbunt
RBT_73 Rotbunt
RBT_74 Rotbunt
RBT_75 Rotbunt
RBT_76 Rotbunt
RBT_77 Rotbunt
RBT_78 Rotbunt
RBT_79 Rotbunt
RBT_80 Rotbunt
RBT_81 Rotbunt
RBT_82 Rotbunt
RBT_83 Rotbunt
RBT_84 Rotbunt
RBT_85 Rotbunt
RBT_86 Rotbunt
RBT_87 Rotbunt
RBT_88 Rotbunt
RBT_89 Rotbunt
RBT_90 Rotbunt
RBT_91 Rotbunt
RBT_92 Rotbunt
RBT_93 Rotbunt
RBT_94 Rotbunt
RBT_95 Rotbunt
RBT_96 Rotbunt
RBT_97 Rotbunt
RBT_98 Rotbunt
RBT_99 Rotbunt
RBT_100 Rotbunt
RBT_101 Rotbunt
RBT_102 Rotbunt
RBT_103 Rotbunt
RBT_104 Rotbunt
RBT_105 Rotbunt
RBT_106 Rotbunt
RBT_107 Rotbunt
RBT_108 Rotbunt
RBT_109 Rotbunt
RBT_110 Rotbunt
RBT_111 Rotbunt
RBT_112 Rotbunt
RBT_113 Rotbunt
RBT_114 Rotbunt
RBT_115 Rotbunt
RBT_116 Rotbunt
RBT_117 Rotbunt
RBT_118 Rotbunt
RBT_119 Rotbunt
RBT_120 Rotbunt
RBT_121 Rotbunt
RBT_122 Rotbunt
RBT_123 Rotbunt
RBT_124 Rotbunt
RBT_125 Rotbunt
RBT_126 Rotbunt
RBT_127 Rotbunt
RBT_128 Rotbunt
RBT_129 Rotbunt
RBT_130 Rotbunt
RBT_131 Rotbunt
RBT_132 Rotbunt
RBT_133 Rotbunt
RBT_134 Rotbunt
RBT_135 Rotbunt
RBT_136 Rotbunt
RBT_137 Rotbunt
RBT_138 Rotbunt
RBT_139 Rotbunt
RBT_140 Rotbunt
RBT_141 Rotbunt
RBT_142 Rotbunt
RBT_143 Rotbunt
RBT_144 Rotbunt
RBT_145 Rotbunt
RBT_146 Rotbunt
RBT_147 Rotbunt
RBT_148 Rotbunt
RBT_149 Rotbunt
RBT_150 Rotbunt
RBT_151 Rotbunt
RBT_152 Rotbunt
RBT_153 Rotbunt
RBT_154 Rotbunt
RBT_155 Rotbunt
RBT_156 Rotbunt
RBT_157 Rotbunt
RBT_158 Rotbunt
RBT_159 Rotbunt
RBT_160 Rotbunt
RBT_161 Rotbunt
RBT_162 Rotbunt
RBT_163 Rotbunt
RBT_164 Rotbunt
RBT_165 Rotbunt
RBT_166 Rotbunt
RBT_167 Rotbunt
RBT_168 Rotbunt
RBT_169 Rotbunt
RBT_170 Rotbunt
RBT_171 Rotbunt
RBT_172 Rotbunt
RBT_173 Rotbunt
RBT_174 Rotbunt
RBT_175 Rotbunt
RBT_176 Rotbunt
RBT_177 Rotbunt
RBT_178 Rotbunt
RBT_179 Rotbunt
RBT_180 Rotbunt
RBT_181 Rotbunt
RBT_182 Rotbunt
RBT_183 Rotbunt
RBT_184 Rotbunt
RBT_185 Rotbunt
RBT_186 Rotbunt
RBT_187 Rotbunt
RBT_188 Rotbunt
RBT_189 Rotbunt
RBT_190 Rotbunt
RBT_191 Rotbunt
RBT_192 Rotbunt
RBT_193 Rotbunt
RBT_194 Rotbunt
RBT_195 Rotbunt
RBT_196 Rotbunt
RBT_197 Rotbunt
RBT_198 Rotbunt
RBT_199 Rotbunt
RBT_200 Rotbunt
NRC_1 NRC
NRC_2 NRC
NRC_3 NRC
NRC_4 NRC
NRC_5 NRC
NRC_6 NRC
NRC_7 NRC
NRC_8 NRC
NRC_9 NRC
NRC_10 NRC
NRC_11 NRC
NRC_12 NRC
NRC_13 NRC
NRC_14 NRC
NRC_15 NRC
NRC_16 NRC
NRC_17 NRC
NRC_18 NRC
NRC_19 NRC
NRC_20 NRC
NRC_21 NRC
