# Supplementary material for: Optimum contribution selection for animal breeding and conservation: the R package optiSel
Source: BMC Bioinformatics. 2019 Jan 14;20:25. doi: 10.1186/s12859-018-2450-5 (PMC6332575; doi:10.1186/s12859-018-2450-5)
Supplement: Supplementary file 1 — Example data set and replication script. (ZIP 14700 kb) [file 12859_2018_2450_MOESM1_ESM.zip › Examples/Population/Angler.Chr20.phased]

I id animal4751 animal4751 animal4757 animal4757 animal4758 animal4758 animal5341 animal5341 animal11701 animal11701 animal5343 animal5343 animal5345 animal5345 animal4764 animal4764 animal5348 animal5348 animal5350 animal5350 animal5351 animal5351 animal4771 animal4771 animal4772 animal4772 animal4277 animal4277 animal4279 animal4279 animal4777 animal4777 animal3597 animal3597 animal4281 animal4281 animal6169 animal6169 animal3980 animal3980 animal4782 animal4782 animal5358 animal5358 animal5362 animal5362 animal3983 animal3983 animal6170 animal6170 animal4787 animal4787 animal4790 animal4790 animal8174 animal8174 animal6172 animal6172 animal4796 animal4796 animal4798 animal4798 animal8179 animal8179 animal5368 animal5368 animal5369 animal5369 animal4801 animal4801 animal4802 animal4802 animal4296 animal4296 animal3995 animal3995 animal3996 animal3996 animal8182 animal8182 animal5375 animal5375 animal4814 animal4814 animal10293 animal10293 animal4821 animal4821 animal8186 animal8186 animal4008 animal4008 animal5384 animal5384 animal4832 animal4832 animal6185 animal6185 animal4836 animal4836 animal8189 animal8189 animal5397 animal5397 animal5400 animal5400 animal4852 animal4852 animal5402 animal5402 animal4022 animal4022 animal4856 animal4856 animal5404 animal5404 animal6195 animal6195 animal6196 animal6196 animal6197 animal6197 animal4869 animal4869 animal6198 animal6198 animal5417 animal5417 animal4875 animal4875 animal4045 animal4045 animal6203 animal6203 animal4880 animal4880 animal4344 animal4344 animal5421 animal5421 animal6207 animal6207 animal6208 animal6208 animal6209 animal6209 animal6211 animal6211 animal6214 animal6214 animal4354 animal4354 animal4057 animal4057 animal4892 animal4892 animal4358 animal4358 animal5428 animal5428 animal8202 animal8202 animal6219 animal6219 animal5431 animal5431 animal8204 animal8204 animal4898 animal4898 animal6224 animal6224 animal4901 animal4901 animal6227 animal6227 animal6228 animal6228 animal4367 animal4367 animal5442 animal5442 animal5443 animal5443 animal3803 animal3803 animal5445 animal5445 animal4073 animal4073 animal5450 animal5450 animal6234 animal6234 animal6236 animal6236 animal4376 animal4376 animal11708 animal11708 animal4081 animal4081 animal5462 animal5462 animal5464 animal5464 animal4379 animal4379 animal4088 animal4088 animal6241 animal6241 animal10295 animal10295 animal4940 animal4940 animal5473 animal5473 animal4942 animal4942 animal4385 animal4385 animal8212 animal8212 animal3639 animal3639 animal6249 animal6249 animal4948 animal4948 animal4095 animal4095 animal4099 animal4099 animal6253 animal6253 animal4959 animal4959 animal5486 animal5486 animal6281 animal6281 animal6283 animal6283 animal6291 animal6291 animal5493 animal5493 animal4402 animal4402 animal12581 animal12581 animal12583 animal12583 animal12587 animal12587 animal12588 animal12588 animal12592 animal12592 animal12596 animal12596 animal12604 animal12604 animal12606 animal12606 animal6300 animal6300 animal6301 animal6301 animal6307 animal6307 animal6308 animal6308 animal8220 animal8220 animal8221 animal8221 animal10304 animal10304 animal6327 animal6327 animal6330 animal6330 animal8226 animal8226 animal6338 animal6338 animal5513 animal5513 animal12607 animal12607 animal10308 animal10308 animal8229 animal8229 animal6344 animal6344 animal8230 animal8230 animal6346 animal6346 animal4981 animal4981 animal6347 animal6347 animal4984 animal4984 animal6348 animal6348 animal11711 animal11711 animal4989 animal4989 animal5535 animal5535 animal10309 animal10309 animal4992 animal4992 animal8234 animal8234 animal6358 animal6358 animal6366 animal6366 animal6372 animal6372 animal6380 animal6380 animal6381 animal6381 animal6382 animal6382 animal10312 animal10312 animal10313 animal10313 animal10323 animal10323 animal10326 animal10326 animal10342 animal10342 animal10347 animal10347 animal10349 animal10349 animal6386 animal6386 animal6390 animal6390 animal6399 animal6399 animal6400 animal6400 animal10351 animal10351 animal6407 animal6407 animal8238 animal8238 animal6409 animal6409 animal6412 animal6412 animal6416 animal6416 animal8245 animal8245 animal8246 animal8246 animal8249 animal8249 animal8264 animal8264 animal8276 animal8276 animal12610 animal12610 animal12614 animal12614 animal12627 animal12627 animal12632 animal12632 animal12634 animal12634 animal12635 animal12635 animal12640 animal12640 animal12641 animal12641 animal10372 animal10372 animal10373 animal10373 animal10374 animal10374 animal10376 animal10376 animal10378 animal10378 animal10380 animal10380 animal10381 animal10381 animal10383 animal10383 animal10385 animal10385 animal10394 animal10394 animal10399 animal10399 animal6461 animal6461 animal6471 animal6471 animal6474 animal6474 animal8288 animal8288 animal6478 animal6478 animal6481 animal6481 animal6484 animal6484 animal6488 animal6488 animal8291 animal8291 animal10402 animal10402 animal5576 animal5576 animal11712 animal11712 animal6515 animal6515 animal6521 animal6521 animal12646 animal12646 animal6527 animal6527 animal12651 animal12651 animal12660 animal12660 animal12662 animal12662 animal12664 animal12664 animal12668 animal12668 animal12676 animal12676 animal12680 animal12680 animal5010 animal5010 animal5591 animal5591 animal6582 animal6582 animal5019 animal5019 animal4448 animal4448 animal8309 animal8309 animal6591 animal6591 animal8347 animal8347 animal8352 animal8352 animal6631 animal6631 animal12695 animal12695 animal12699 animal12699 animal12702 animal12702 animal12712 animal12712 animal12723 animal12723 animal12725 animal12725 animal6632 animal6632 animal6633 animal6633 animal6636 animal6636 animal6638 animal6638 animal6643 animal6643 animal6645 animal6645 animal6646 animal6646 animal6651 animal6651 animal6654 animal6654 animal6656 animal6656 animal6663 animal6663 animal6664 animal6664 animal6665 animal6665 animal6669 animal6669 animal4459 animal4459 animal6675 animal6675 animal5631 animal5631 animal8366 animal8366 animal6681 animal6681 animal8367 animal8367 animal5046 animal5046 animal6684 animal6684 animal5649 animal5649 animal5650 animal5650 animal8369 animal8369 animal6685 animal6685 animal5653 animal5653 animal6688 animal6688 animal8371 animal8371 animal5656 animal5656 animal6707 animal6707 animal6712 animal6712 animal10438 animal10438 animal10439 animal10439 animal10449 animal10449 animal10456 animal10456 animal10458 animal10458 animal10465 animal10465 animal10468 animal10468 animal6724 animal6724 animal6734 animal6734 animal8381 animal8381 animal8382 animal8382 animal6737 animal6737 animal5065 animal5065 animal8387 animal8387 animal4476 animal4476 animal8401 animal8401 animal8409 animal8409 animal8410 animal8410 animal8417 animal8417 animal8420 animal8420 animal8424 animal8424 animal12730 animal12730 animal12736 animal12736 animal12738 animal12738 animal12741 animal12741 animal12743 animal12743 animal12746 animal12746 animal12747 animal12747 animal12752 animal12752 animal12756 animal12756 animal12763 animal12763 animal12766 animal12766 animal10477 animal10477 animal6784 animal6784 animal6786 animal6786 animal6795 animal6795 animal6797 animal6797 animal10484 animal10484 animal10485 animal10485 animal10486 animal10486 animal10498 animal10498 animal10511 animal10511 animal10513 animal10513 animal10515 animal10515 animal10517 animal10517 animal6801 animal6801 animal8430 animal8430 animal6803 animal6803 animal10520 animal10520 animal6807 animal6807 animal6811 animal6811 animal6813 animal6813 animal6815 animal6815 animal6821 animal6821 animal8432 animal8432 animal6824 animal6824 animal6827 animal6827 animal10522 animal10522 animal5698 animal5698 animal8437 animal8437 animal6848 animal6848 animal6853 animal6853 animal12771 animal12771 animal12777 animal12777 animal12789 animal12789 animal12790 animal12790 animal12792 animal12792 animal12803 animal12803 animal12805 animal12805 animal6905 animal6905 animal8455 animal8455 animal8457 animal8457 animal6915 animal6915 animal5090 animal5090 animal8478 animal8478 animal11716 animal11716 animal6927 animal6927 animal6951 animal6951 animal6962 animal6962 animal12809 animal12809 animal12810 animal12810 animal12815 animal12815 animal12831 animal12831 animal12839 animal12839 animal6968 animal6968 animal6969 animal6969 animal6980 animal6980 animal6983 animal6983 animal6987 animal6987 animal6988 animal6988 animal6990 animal6990 animal6991 animal6991 animal6992 animal6992 animal10539 animal10539 animal5751 animal5751 animal10540 animal10540 animal5755 animal5755 animal8506 animal8506 animal5766 animal5766 animal7012 animal7012 animal5104 animal5104 animal5110 animal5110 animal10545 animal10545 animal5114 animal5114 animal5783 animal5783 animal5785 animal5785 animal5116 animal5116 animal8516 animal8516 animal7029 animal7029 animal8519 animal8519 animal10549 animal10549 animal10557 animal10557 animal10575 animal10575 animal10577 animal10577 animal10578 animal10578 animal10581 animal10581 animal10583 animal10583 animal10584 animal10584 animal7054 animal7054 animal7055 animal7055 animal7056 animal7056 animal8520 animal8520 animal7061 animal7061 animal7066 animal7066 animal7067 animal7067 animal7069 animal7069 animal7076 animal7076 animal7079 animal7079 animal7081 animal7081 animal4528 animal4528 animal8523 animal8523 animal8544 animal8544 animal8545 animal8545 animal8547 animal8547 animal8558 animal8558 animal8559 animal8559 animal8562 animal8562 animal12854 animal12854 animal12861 animal12861 animal12867 animal12867 animal12868 animal12868 animal12871 animal12871 animal12872 animal12872 animal12877 animal12877 animal12878 animal12878 animal12880 animal12880 animal7098 animal7098 animal7103 animal7103 animal10591 animal10591 animal10594 animal10594 animal10595 animal10595 animal10596 animal10596 animal10608 animal10608 animal10614 animal10614 animal10617 animal10617 animal10619 animal10619 animal10620 animal10620 animal7127 animal7127 animal10630 animal10630 animal8570 animal8570 animal7141 animal7141 animal7148 animal7148 animal5809 animal5809 animal10634 animal10634 animal8575 animal8575 animal8577 animal8577 animal5820 animal5820 animal5824 animal5824 animal5830 animal5830 animal7169 animal7169 animal7170 animal7170 animal7180 animal7180 animal7181 animal7181 animal7182 animal7182 animal7187 animal7187 animal7190 animal7190 animal12892 animal12892 animal12895 animal12895 animal12897 animal12897 animal12906 animal12906 animal12908 animal12908 animal12912 animal12912 animal12915 animal12915 animal12916 animal12916 animal12924 animal12924 animal8584 animal8584 animal5843 animal5843 animal7237 animal7237 animal10648 animal10648 animal8619 animal8619 animal7268 animal7268 animal8632 animal8632 animal7289 animal7289 animal12928 animal12928 animal12929 animal12929 animal12945 animal12945 animal12947 animal12947 animal12949 animal12949 animal12952 animal12952 animal12953 animal12953 animal12958 animal12958 animal7295 animal7295 animal7302 animal7302 animal8637 animal8637 animal7309 animal7309 animal7313 animal7313 animal7314 animal7314 animal7318 animal7318 animal7323 animal7323 animal7324 animal7324 animal5881 animal5881 animal5888 animal5888 animal5896 animal5896 animal5898 animal5898 animal7331 animal7331 animal5160 animal5160 animal10661 animal10661 animal8642 animal8642 animal5909 animal5909 animal5911 animal5911 animal7332 animal7332 animal10663 animal10663 animal12966 animal12966 animal5170 animal5170 animal5914 animal5914 animal8645 animal8645 animal7343 animal7343 animal7347 animal7347 animal7349 animal7349 animal8647 animal8647 animal7357 animal7357 animal8650 animal8650 animal7365 animal7365 animal10675 animal10675 animal10677 animal10677 animal10678 animal10678 animal10679 animal10679 animal10695 animal10695 animal10700 animal10700 animal7377 animal7377 animal7378 animal7378 animal7381 animal7381 animal8654 animal8654 animal7389 animal7389 animal7392 animal7392 animal7396 animal7396 animal7397 animal7397 animal8656 animal8656 animal5915 animal5915 animal4603 animal4603 animal5917 animal5917 animal8659 animal8659 animal5186 animal5186 animal8667 animal8667 animal8669 animal8669 animal12972 animal12972 animal12973 animal12973 animal12985 animal12985 animal12988 animal12988 animal12990 animal12990 animal12996 animal12996 animal13000 animal13000 animal13001 animal13001 animal13006 animal13006 animal10728 animal10728 animal10733 animal10733 animal10735 animal10735 animal10736 animal10736 animal10739 animal10739 animal10745 animal10745 animal11723 animal11723 animal10749 animal10749 animal10751 animal10751 animal7448 animal7448 animal7455 animal7455 animal8706 animal8706 animal7457 animal7457 animal10756 animal10756 animal7460 animal7460 animal7461 animal7461 animal7466 animal7466 animal7469 animal7469 animal7470 animal7470 animal7473 animal7473 animal7474 animal7474 animal5939 animal5939 animal5946 animal5946 animal7487 animal7487 animal7489 animal7489 animal8713 animal8713 animal7497 animal7497 animal7499 animal7499 animal8715 animal8715 animal7515 animal7515 animal7516 animal7516 animal7517 animal7517 animal13012 animal13012 animal13017 animal13017 animal13030 animal13030 animal13032 animal13032 animal13040 animal13040 animal13041 animal13041 animal13045 animal13045 animal7531 animal7531 animal7536 animal7536 animal7552 animal7552 animal5201 animal5201 animal7564 animal7564 animal5206 animal5206 animal4191 animal4191 animal8737 animal8737 animal8771 animal8771 animal7608 animal7608 animal13048 animal13048 animal13054 animal13054 animal13055 animal13055 animal13060 animal13060 animal13064 animal13064 animal13070 animal13070 animal13078 animal13078 animal13082 animal13082 animal13083 animal13083 animal13084 animal13084 animal7620 animal7620 animal10773 animal10773 animal7626 animal7626 animal8779 animal8779 animal7641 animal7641 animal7642 animal7642 animal7646 animal7646 animal7648 animal7648 animal5216 animal5216 animal5220 animal5220 animal6006 animal6006 animal6023 animal6023 animal5225 animal5225 animal5226 animal5226 animal5228 animal5228 animal7658 animal7658 animal7659 animal7659 animal5231 animal5231 animal6027 animal6027 animal6032 animal6032 animal5240 animal5240 animal5244 animal5244 animal5245 animal5245 animal7666 animal7666 animal7673 animal7673 animal7677 animal7677 animal7687 animal7687 animal7692 animal7692 animal8794 animal8794 animal10783 animal10783 animal10788 animal10788 animal10804 animal10804 animal10810 animal10810 animal7707 animal7707 animal8797 animal8797 animal7709 animal7709 animal7715 animal7715 animal7721 animal7721 animal6034 animal6034 animal4662 animal4662 animal8811 animal8811 animal8818 animal8818 animal8819 animal8819 animal8825 animal8825 animal8826 animal8826 animal8829 animal8829 animal13091 animal13091 animal13094 animal13094 animal13096 animal13096 animal13101 animal13101 animal13109 animal13109 animal13110 animal13110 animal13115 animal13115 animal13120 animal13120 animal10831 animal10831 animal10832 animal10832 animal10834 animal10834 animal10839 animal10839 animal10842 animal10842 animal10850 animal10850 animal10853 animal10853 animal10855 animal10855 animal10858 animal10858 animal10861 animal10861 animal10863 animal10863 animal10864 animal10864 animal10865 animal10865 animal7779 animal7779 animal7785 animal7785 animal11726 animal11726 animal7788 animal7788 animal7789 animal7789 animal11727 animal11727 animal7793 animal7793 animal7795 animal7795 animal7796 animal7796 animal8848 animal8848 animal7800 animal7800 animal7801 animal7801 animal7804 animal7804 animal8849 animal8849 animal6053 animal6053 animal6064 animal6064 animal8852 animal8852 animal6075 animal6075 animal6076 animal6076 animal10869 animal10869 animal7811 animal7811 animal7815 animal7815 animal8856 animal8856 animal7826 animal7826 animal7829 animal7829 animal7839 animal7839 animal7841 animal7841 animal7843 animal7843 animal13128 animal13128 animal13134 animal13134 animal13136 animal13136 animal13142 animal13142 animal13144 animal13144 animal13151 animal13151 animal13157 animal13157 animal13166 animal13166 animal7879 animal7879 animal7890 animal7890 animal4700 animal4700 animal10878 animal10878 animal8900 animal8900 animal8937 animal8937 animal8944 animal8944 animal13231 animal13231 animal13239 animal13239 animal13251 animal13251 animal13257 animal13257 animal13273 animal13273 animal13278 animal13278 animal13279 animal13279 animal13291 animal13291 animal13294 animal13294 animal13299 animal13299 animal11745 animal11745 animal8983 animal8983 animal11747 animal11747 animal10903 animal10903 animal10922 animal10922 animal10930 animal10930 animal10933 animal10933 animal9005 animal9005 animal11755 animal11755 animal11766 animal11766 animal11767 animal11767 animal13321 animal13321 animal11781 animal11781 animal9018 animal9018 animal9022 animal9022 animal13335 animal13335 animal13336 animal13336 animal13340 animal13340 animal13346 animal13346 animal13347 animal13347 animal13351 animal13351 animal13355 animal13355 animal13356 animal13356 animal13358 animal13358 animal13361 animal13361 animal13364 animal13364 animal13368 animal13368 animal13385 animal13385 animal13396 animal13396 animal13397 animal13397 animal13409 animal13409 animal11810 animal11810 animal11815 animal11815 animal11817 animal11817 animal11823 animal11823 animal13412 animal13412 animal13414 animal13414 animal9026 animal9026 animal11831 animal11831 animal11833 animal11833 animal9036 animal9036 animal9044 animal9044 animal11839 animal11839 animal13423 animal13423 animal9068 animal9068 animal9069 animal9069 animal9073 animal9073 animal11843 animal11843 animal9090 animal9090 animal13427 animal13427 animal10987 animal10987 animal10991 animal10991 animal10993 animal10993 animal10994 animal10994 animal10996 animal10996 animal13429 animal13429 animal13430 animal13430 animal10999 animal10999 animal11018 animal11018 animal13432 animal13432 animal13434 animal13434 animal11043 animal11043 animal9110 animal9110 animal11853 animal11853 animal9119 animal9119 animal9123 animal9123 animal9128 animal9128 animal13442 animal13442 animal13443 animal13443 animal13445 animal13445 animal13447 animal13447 animal13449 animal13449 animal13457 animal13457 animal13469 animal13469 animal13474 animal13474 animal13475 animal13475 animal13483 animal13483 animal13497 animal13497 animal13507 animal13507 animal11859 animal11859 animal13538 animal13538 animal13550 animal13550 animal13553 animal13553 animal13561 animal13561 animal13563 animal13563 animal13565 animal13565 animal13567 animal13567 animal13572 animal13572 animal13575 animal13575 animal13579 animal13579 animal13589 animal13589 animal13606 animal13606 animal13612 animal13612 animal13613 animal13613 animal11875 animal11875 animal11877 animal11877 animal11881 animal11881 animal11882 animal11882 animal13626 animal13626 animal11891 animal11891 animal13628 animal13628 animal11896 animal11896 animal11897 animal11897 animal11900 animal11900 animal9227 animal9227 animal11911 animal11911 animal11935 animal11935 animal11088 animal11088 animal13641 animal13641 animal11104 animal11104 animal13644 animal13644 animal11131 animal11131 animal11152 animal11152 animal11159 animal11159 animal13655 animal13655 animal13669 animal13669 animal13670 animal13670 animal13682 animal13682 animal13691 animal13691 animal13699 animal13699 animal13707 animal13707 animal13721 animal13721 animal13727 animal13727 animal13730 animal13730 animal13741 animal13741 animal13743 animal13743 animal13759 animal13759 animal13760 animal13760 animal13762 animal13762 animal13765 animal13765 animal11959 animal11959 animal11171 animal11171 animal13774 animal13774 animal11964 animal11964 animal9281 animal9281 animal9297 animal9297 animal11186 animal11186 animal9303 animal9303 animal9308 animal9308 animal9318 animal9318 animal11999 animal11999 animal12005 animal12005 animal12013 animal12013 animal12014 animal12014 animal9329 animal9329 animal9349 animal9349 animal9350 animal9350 animal11194 animal11194 animal9354 animal9354 animal13788 animal13788 animal9367 animal9367 animal7955 animal7955 animal13795 animal13795 animal13796 animal13796 animal11205 animal11205 animal12025 animal12025 animal13801 animal13801 animal9391 animal9391 animal9398 animal9398 animal13809 animal13809 animal13824 animal13824 animal13826 animal13826 animal11230 animal11230 animal9446 animal9446 animal9448 animal9448 animal9486 animal9486 animal8027 animal8027 animal12074 animal12074 animal12089 animal12089 animal12096 animal12096 animal12105 animal12105 animal12111 animal12111 animal9527 animal9527 animal13855 animal13855 animal9531 animal9531 animal9534 animal9534 animal12116 animal12116 animal9537 animal9537 animal12118 animal12118 animal13857 animal13857 animal12123 animal12123 animal12125 animal12125 animal11268 animal11268 animal11279 animal11279 animal11290 animal11290 animal11297 animal11297 animal13884 animal13884 animal13887 animal13887 animal13889 animal13889 animal11313 animal11313 animal11314 animal11314 animal13892 animal13892 animal13895 animal13895 animal11333 animal11333 animal13906 animal13906 animal13909 animal13909 animal13910 animal13910 animal13911 animal13911 animal13925 animal13925 animal13926 animal13926 animal13934 animal13934 animal13938 animal13938 animal12150 animal12150 animal9600 animal9600 animal9601 animal9601 animal12184 animal12184 animal13950 animal13950 animal9617 animal9617 animal11365 animal11365 animal12189 animal12189 animal12202 animal12202 animal12207 animal12207 animal12210 animal12210 animal12217 animal12217 animal12222 animal12222 animal12223 animal12223 animal9639 animal9639 animal9659 animal9659 animal13965 animal13965 animal13983 animal13983 animal13986 animal13986 animal14000 animal14000 animal14023 animal14023 animal14025 animal14025 animal14027 animal14027 animal14031 animal14031 animal14034 animal14034 animal14037 animal14037 animal14040 animal14040 animal14043 animal14043 animal14061 animal14061 animal14081 animal14081 animal14085 animal14085 animal14096 animal14096 animal11379 animal11379 animal12244 animal12244 animal14134 animal14134 animal9730 animal9730 animal8071 animal8071 animal14136 animal14136 animal9739 animal9739 animal9742 animal9742 animal14140 animal14140 animal12254 animal12254 animal14141 animal14141 animal9763 animal9763 animal14143 animal14143 animal14144 animal14144 animal14148 animal14148 animal9789 animal9789 animal9791 animal9791 animal9822 animal9822 animal12276 animal12276 animal9826 animal9826 animal14158 animal14158 animal14159 animal14159 animal9839 animal9839 animal9863 animal9863 animal9874 animal9874 animal11431 animal11431 animal14171 animal14171 animal14172 animal14172 animal11445 animal11445 animal11451 animal11451 animal14174 animal14174 animal14177 animal14177 animal11458 animal11458 animal11461 animal11461 animal14178 animal14178 animal11465 animal11465 animal14196 animal14196 animal14205 animal14205 animal14216 animal14216 animal14217 animal14217 animal14220 animal14220 animal14222 animal14222 animal14233 animal14233 animal14234 animal14234 animal14261 animal14261 animal14262 animal14262 animal14267 animal14267 animal14268 animal14268 animal14271 animal14271 animal14277 animal14277 animal14278 animal14278 animal14280 animal14280 animal14285 animal14285 animal14288 animal14288 animal14290 animal14290 animal14291 animal14291 animal9901 animal9901 animal14299 animal14299 animal12313 animal12313 animal14300 animal14300 animal12318 animal12318 animal14303 animal14303 animal12327 animal12327 animal12332 animal12332 animal14304 animal14304 animal12337 animal12337 animal12343 animal12343 animal12350 animal12350 animal12366 animal12366 animal8078 animal8078 animal9926 animal9926 animal11493 animal11493 animal12379 animal12379 animal9947 animal9947 animal14319 animal14319 animal9949 animal9949 animal14320 animal14320 animal9953 animal9953 animal9957 animal9957 animal9964 animal9964 animal12384 animal12384 animal11512 animal11512 animal11514 animal11514 animal12385 animal12385 animal11527 animal11527 animal14331 animal14331 animal14338 animal14338 animal14345 animal14345 animal14346 animal14346 animal14349 animal14349 animal14362 animal14362 animal14370 animal14370 animal14385 animal14385 animal14394 animal14394 animal9984 animal9984 animal6142 animal6142 animal10021 animal10021 animal10028 animal10028 animal14436 animal14436 animal10056 animal10056 animal10060 animal10060 animal10062 animal10062 animal14448 animal14448 animal14479 animal14479 animal14484 animal14484 animal14489 animal14489 animal14498 animal14498 animal14503 animal14503 animal14525 animal14525 animal14526 animal14526 animal14527 animal14527 animal10081 animal10081 animal10083 animal10083 animal10088 animal10088 animal12439 animal12439 animal10093 animal10093 animal12440 animal12440 animal12475 animal12475 animal12476 animal12476 animal14564 animal14564 animal12480 animal12480 animal12489 animal12489 animal12491 animal12491 animal12495 animal12495 animal12505 animal12505 animal10115 animal10115 animal12511 animal12511 animal11586 animal11586 animal14570 animal14570 animal11588 animal11588 animal11591 animal11591 animal11597 animal11597 animal11605 animal11605 animal12514 animal12514 animal11611 animal11611 animal11634 animal11634 animal11639 animal11639 animal11648 animal11648 animal11649 animal11649 animal11650 animal11650 animal11654 animal11654 animal11658 animal11658 animal14596 animal14596 animal14611 animal14611 animal14615 animal14615 animal14637 animal14637 animal14640 animal14640 animal14641 animal14641 animal14644 animal14644 animal14649 animal14649 animal14657 animal14657 animal14658 animal14658 animal14660 animal14660 animal14666 animal14666 animal14673 animal14673 animal14684 animal14684 animal10187 animal10187 animal11679 animal11679 animal10228 animal10228 animal11686 animal11686 animal10236 animal10236 animal10237 animal10237 animal14729 animal14729 animal10250 animal10250 animal14731 animal14731 animal10264 animal10264 animal14735 animal14735 animal14738 animal14738 animal14741 animal14741 animal14742 animal14742 animal14743 animal14743 animal14749 animal14749 animal14750 animal14750 animal14759 animal14759 animal14764 animal14764 animal6149 animal6149
M ARS-BFGL-NGS-114335 0 0 0 0 1 1 0 0 1 0 1 0 1 1 0 0 0 0 0 0 1 0 1 0 1 0 1 1 1 1 1 0 0 1 1 1 1 1 1 0 0 0 1 0 1 1 0 0 1 0 1 0 1 0 0 1 1 1 1 0 1 1 0 1 0 1 0 0 0 0 1 1 1 0 0 0 1 1 0 1 1 0 1 1 1 1 1 1 0 1 1 0 1 0 0 1 0 1 1 0 1 1 1 0 1 0 0 0 1 0 1 1 0 1 0 1 0 0 1 1 1 0 1 0 1 0 1 0 0 0 0 0 1 1 0 1 1 1 0 1 1 0 1 1 0 1 0 1 0 0 1 0 0 1 1 0 1 1 1 0 0 1 0 1 1 0 0 1 1 1 1 1 0 1 1 0 1 0 1 1 1 1 1 0 0 1 0 0 0 0 0 1 1 0 0 0 1 0 1 0 0 0 0 0 1 0 0 0 1 0 0 1 0 0 0 0 0 0 1 0 1 1 0 0 0 0 1 1 0 1 0 1 0 1 0 0 1 0 0 0 1 1 1 0 0 1 0 0 0 0 0 0 1 1 0 1 1 0 0 1 1 1 0 0 1 0 0 1 0 0 0 0 0 0 0 0 0 0 0 1 0 0 1 1 0 1 1 0 0 1 0 0 1 1 1 0 0 0 1 1 0 1 1 1 0 1 0 1 1 1 1 1 1 0 0 0 1 1 1 0 1 0 1 0 1 0 0 1 0 0 1 0 1 0 0 1 0 0 1 0 1 0 1 0 0 1 0 0 0 1 0 0 0 1 0 0 0 0 0 0 0 0 0 0 0 0 0 1 1 0 1 0 0 1 1 0 1 0 0 0 0 1 0 1 0 1 0 1 0 0 0 0 0 0 1 0 1 0 1 0 1 1 1 1 1 0 1 0 1 0 1 1 1 1 1 1 1 1 1 0 1 1 1 1 1 1 1 0 1 1 1 1 1 1 1 0 0 0 1 1 1 0 1 0 1 0 1 0 1 1 1 0 1 0 1 0 1 1 1 1 1 1 1 1 0 0 1 0 1 0 0 0 1 0 1 0 1 1 1 0 0 1 1 1 1 1 1 1 0 1 1 1 1 1 0 0 0 1 0 0 0 0 0 0 0 0 0 1 0 0 0 0 0 0 0 1 0 0 0 0 1 1 1 0 0 0 1 0 0 1 0 0 1 1 0 0 1 0 1 0 1 0 0 1 0 1 0 0 1 1 0 1 1 1 1 1 0 1 1 1 1 0 1 1 0 0 0 0 1 1 0 1 0 1 0 0 0 1 0 1 0 0 0 1 0 1 0 0 0 1 0 0 1 1 1 1 0 0 1 1 0 1 0 1 0 1 0 0 0 1 0 0 0 0 0 1 0 0 0 1 0 0 0 0 0 0 0 0 0 0 0 0 1 1 1 1 1 0 1 0 1 1 1 0 1 0 1 0 1 0 1 1 1 1 1 0 1 0 1 0 1 1 1 1 1 1 1 1 1 0 1 0 1 1 1 1 1 0 1 0 1 1 1 0 1 1 1 0 1 1 1 1 1 0 1 0 0 1 1 1 0 0 1 1 1 1 1 0 1 1 1 0 1 0 0 1 0 1 1 1 1 0 1 0 0 1 0 1 0 0 0 1 0 1 0 0 0 0 0 1 0 1 0 1 1 1 0 0 0 0 1 1 0 1 1 0 1 0 1 0 0 1 0 1 1 0 0 0 1 1 0 0 0 0 1 0 1 1 1 1 0 1 1 0 1 1 1 0 1 0 0 1 0 0 0 1 0 1 0 0 0 0 0 1 0 1 0 0 0 0 0 0 0 0 0 1 0 0 0 0 1 0 0 1 0 0 1 0 0 0 1 1 0 0 0 1 0 0 0 0 0 1 0 1 0 1 0 0 0 0 0 1 0 1 1 1 1 1 1 0 1 0 1 1 1 0 1 1 1 1 1 0 1 0 1 0 1 0 1 1 1 1 1 0 0 1 1 1 0 1 1 1 0 1 0 1 1 0 1 1 1 1 1 0 1 1 1 1 1 1 1 1 1 0 1 1 1 1 1 0 1 0 1 0 1 1 1 0 0 0 1 0 1 0 1 0 1 0 1 1 1 1 0 0 0 1 0 0 1 0 0 1 1 1 1 1 1 0 1 0 0 0 0 1 0 0 0 0 0 0 0 0 0 1 0 0 0 1 0 1 0 0 0 0 1 0 1 1 1 0 0 1 1 0 1 0 0 1 1 0 0 1 1 0 1 0 1 0 1 0 1 0 1 1 1 0 1 0 0 1 1 1 0 0 1 1 0 1 0 0 1 1 1 0 1 1 0 1 0 0 0 0 0 0 0 1 0 0 0 0 0 1 0 0 0 1 0 1 0 0 0 0 1 1 0 1 1 0 0 1 0 0 0 0 0 1 0 1 0 1 0 0 0 1 0 0 1 0 1 1 1 1 1 1 1 0 1 1 1 1 1 1 1 1 1 1 1 0 1 1 1 1 1 1 1 1 1 0 1 0 1 1 1 0 1 1 0 0 1 0 1 1 1 1 1 0 1 0 1 1 1 1 1 0 1 0 1 1 1 1 1 0 1 0 1 0 1 0 1 0 1 1 1 0 1 0 1 1 0 1 1 1 0 0 1 0 1 1 1 0 1 1 0 0 0 0 1 1 0 1 1 0 0 0 1 1 0 0 0 0 1 1 0 1 0 0 0 0 0 1 0 1 0 0 0 0 0 0 0 0 1 0 1 0 1 0 0 0 0 1 1 1 1 1 0 0 1 1 0 0 0 0 1 0 0 0 0 0 1 0 1 1 1 0 0 0 1 1 0 1 1 0 0 0 1 1 1 1 0 1 0 0 0 0 0 0 0 0 0 0 0 0 0 0 1 1 0 1 0 1 0 1 0 0 0 0 0 1 0 0 0 1 0 0 0 0 0 0 0 0 0 1 1 1 1 1 1 1 1 1 1 1 1 1 1 1 1 1 1 0 1 0 1 0 1 1 1 0 1 1 1 1 1 1 1 0 1 0 1 1 1 1 1 0 1 1 1 0 1 1 1 0 1 0 1 1 1 0 1 1 0 1 0 0 0 0 0 0 1 0 1 0 1 0 1 0 1 1 1 0 1 0 1 0 1 0 1 0 1 0 1 1 1 1 1 1 1 0 1 0 1 0 0 0 1 0 1 1 1 1 0 1 0 1 0 0 1 1 1 0 1 0 1 1 0 1 1 0 0 0 1 0 0 0 1 1 0 0 1 0 0 0 1 1 0 0 0 0 1 1 0 0 0 1 0 1 0 0 0 0 1 0 1 0 0 1 0 1 0 0 0 1 1 0 0 0 0 0 1 0 1 0 0 0 1 0 0 1 1 1 1 1 0 1 0 1 0 0 0 1 0 0 0 1 0 1 0 0 0 0 0 0 0 1 0 1 0 0 0 1 0 0 0 0 0 0 1 1 1 0 0 1 1 1 0 1 0 1 0 1 0 1 1 0 1 0 1 0 0 0 1 1 1 1 1 1 1 1 1 1 1 1 1 1 1 1 1 0 1 1 1 1 0 1 0 1 0 1 1 1 0 0 0 0 0 1 0 1 1 1 1 1 1 1 0 0 1 0 0 1 0 0 0 1 1 1 1 0 1 1 1 1 0 0 0 0 1 0 1 1 0 0 0 1 0 1 0 0 0 1 0 1 0 1 0 1 0 1 0 0 0 0 0 0 1 0 0 1 1 1 1 1 1 0 0 1 1 0 1 0 1 0 0 1 0 0 0 1 0 0 0 1 0 1 0 1 0 0 0 1 0 0 1 0 1 0 0 0 1 0 0 0 1 0 0 0 0 1 0 0 0 1 0 0 0 0 0 0 0 1 0 1 0 1 0 0 0 0 0 1 1 1 1 0 1 1 1 1 1 1 1 1 1 1 1 1 0 1 0 1 0 1 0 0 0 1 0 1 0 0 1 0 0 1 0 1 0 0 1 1 0 1 0 1 1 0 1 0 0 1 1 1 0 0 0 0 1 0 0 1 1 1 0 0 0 0 1 1 0 1 0 1 1 0 0 1 0 1 0 0 0 0 0 0 0 0 1 1 1 0 1 1 0 0 0 1 0 1 0 0 0 1 1 0 1 0 1 1 1 1 1 0 0 1 1 1 1 0 1 1 0 0 0 0 1 0 0 1 0 1 0 0 0 1 1 1 0 0 1 1 1 1 1 1 1 0 1 0 1 0 1 0 1 0 1 1 1 0 1 0 1 0 0 0 0 1 1 1 1 1 1 0 1 1 1 0 1 1 1 0 1 0 0 1 0 1 0 0 0 1 0 0 0 1 0 1 0 0 0 1 0 1 0 0 1 1 1 1 1 0 0 1 0 0 0 0 0 1 0 1 1 0 1 1 1 0 1 0 0 0 0 1 0 1 0 0 1 1 0 0 1 0 1 0 0 0 1 0 0 1 0 0 0 1 0 0 0 1 0 0 1 1 0 0 0 0 0 1 0 1 0 0 0 0 0 1 0 1 0 1 0 1 0 1 0 0 0 1 0 0 0 0 0 1 0 1 1 1 1 1 0 0 1 0 0 1 1 1 0 0 0 1 1 1 1 0 1 0 0 1 1 0 0 0 1 0 0 1 0 0 0 1 0 0 0 0 0 1 0 1 0 0 1 1 0 1 1 0 0 1 0 0 0 1 0 1 0 0 0 0 0 1 1 0 1 1 1 0 1 1 0 1 0 0 1 1 1 0 1 0 1 0 1 0 1 1 1 0 1 0 1 0 1 1 1 1 1 1 1 1 1 0 1 1 1 0 1 0 1 0 0 0 1 0 0 0 1 0 0 0 0 0 1 0 0 1 0 0 1 1 0 1 0 0 0 1 0 0 0 0 0 1 0 0 0 1 0 0 0 1 0 0 0 0 1 0 1 1 1 1 0 1 1 1 0 1 0 0 0 1 0 1 0 0 0 1 0 1 0 0 0 0 0 1 0 0 0 1 0 0 0 0 0 1 0 1 0 1 1 0 0 1 0 0 0 0 0 1 0 0 0 0 0 0 0 0 1 0 1 1 1 0 1 1 1 1 0 1 0 1 0 1 0 0
M ARS-BFGL-NGS-110115 1 1 1 1 1 0 1 1 0 1 1 1 0 0 1 1 1 1 1 1 1 1 0 1 0 1 0 1 1 0 1 1 1 0 1 0 1 0 0 1 1 1 1 1 1 1 1 1 0 1 0 1 0 1 1 0 1 0 1 1 0 1 1 0 1 0 1 1 1 0 1 1 1 1 1 1 0 1 1 0 1 1 1 0 1 0 0 1 1 0 1 1 1 1 1 0 1 0 0 0 1 0 0 1 1 1 1 1 1 1 0 0 1 1 1 0 1 1 0 0 0 1 1 1 0 1 0 1 1 1 1 1 0 0 1 1 0 0 1 1 0 1 1 0 1 0 1 0 1 0 1 1 1 1 0 0 1 1 1 1 1 0 1 0 0 1 1 0 0 1 1 0 1 1 1 1 1 1 0 1 1 0 0 1 1 1 1 1 1 1 1 1 1 1 1 0 1 1 1 1 1 1 1 1 1 1 1 1 0 1 1 0 1 1 1 1 1 1 1 1 1 0 1 1 1 1 1 0 1 0 1 0 1 0 1 0 1 1 1 1 1 0 1 1 1 1 1 1 1 1 1 1 0 1 1 0 0 1 1 1 0 0 1 1 0 1 1 0 1 1 1 1 1 1 1 1 1 1 1 0 1 1 0 1 1 0 0 1 1 1 1 1 0 0 0 1 1 1 0 1 1 0 0 0 1 1 1 1 0 1 0 0 0 1 1 1 0 0 0 1 0 0 0 1 0 1 1 0 1 1 0 1 0 1 1 0 1 1 0 1 0 1 0 1 1 0 1 1 1 1 1 1 1 0 1 1 1 1 1 1 1 1 1 1 1 1 1 0 1 1 1 1 1 0 1 1 1 1 1 1 1 1 1 1 1 1 1 1 1 1 1 1 1 1 0 1 0 1 0 0 0 1 0 0 0 1 0 1 0 1 0 0 0 0 0 0 0 1 0 1 0 1 0 0 0 0 0 1 0 0 0 1 1 0 1 1 1 1 0 1 0 1 0 1 0 1 0 1 1 1 0 1 1 1 0 1 0 0 0 0 1 0 1 1 1 1 1 1 1 1 1 1 1 1 0 1 0 0 0 1 1 1 0 0 0 1 0 1 1 0 0 0 0 0 1 1 1 1 1 1 1 1 1 1 1 1 1 0 1 1 1 1 1 1 1 0 1 1 1 1 0 0 0 1 1 1 0 1 1 1 1 1 0 0 1 1 0 1 0 1 0 1 1 1 1 1 1 1 0 0 1 1 0 1 0 1 1 0 0 1 0 1 0 1 1 1 1 1 0 1 1 0 1 1 1 1 1 0 1 1 1 1 1 0 1 1 1 1 1 1 1 1 1 0 1 1 1 1 1 1 1 1 1 1 1 0 1 1 1 1 1 1 1 1 1 1 1 1 1 1 1 1 1 1 1 1 1 1 1 1 1 1 0 1 0 0 0 1 0 0 0 1 0 1 0 1 0 0 0 1 0 0 0 0 0 1 0 1 0 1 0 1 0 0 0 1 0 1 0 1 0 1 1 1 1 0 0 1 0 1 0 0 0 1 0 1 0 1 1 0 0 1 1 1 1 1 1 0 1 1 1 1 1 0 0 0 0 1 1 0 0 1 1 1 1 1 1 1 0 1 0 1 0 1 1 0 1 1 1 1 1 0 1 1 1 1 1 1 1 1 1 0 1 1 0 1 1 1 1 1 0 1 1 0 0 1 0 1 0 1 1 1 1 0 0 1 1 1 0 1 1 1 1 0 0 1 0 0 0 1 1 0 0 1 0 0 0 1 0 1 1 1 1 1 1 1 1 1 1 1 1 1 1 0 1 0 1 1 1 1 1 1 1 1 1 1 1 1 1 1 1 1 1 0 1 1 1 1 1 0 1 0 1 1 1 1 1 1 1 1 1 0 1 1 1 0 1 1 1 1 1 0 1 0 0 1 0 0 0 1 0 1 0 0 0 1 0 1 0 0 0 1 0 1 0 1 0 1 0 1 0 1 1 1 1 0 1 1 1 0 1 1 1 1 1 1 0 1 0 1 0 0 0 1 0 0 0 0 0 1 0 1 0 1 0 0 0 0 0 0 0 1 1 1 1 0 1 1 1 1 1 1 1 0 1 1 1 1 1 0 1 0 1 1 1 0 1 1 0 1 1 0 0 1 0 0 0 1 0 1 1 1 1 1 1 1 1 1 1 1 1 1 1 1 1 1 1 0 1 0 1 1 1 1 0 1 0 0 0 1 1 1 0 1 0 1 1 0 0 1 1 0 0 1 0 1 0 1 0 1 0 1 0 1 0 1 0 1 1 0 0 1 1 1 0 0 1 0 1 1 0 0 0 1 0 0 1 1 1 1 1 1 1 1 1 1 1 1 1 1 1 0 1 1 1 1 1 0 1 1 1 1 0 1 1 1 1 1 1 0 1 1 1 1 1 0 1 0 1 0 1 1 1 1 1 1 0 1 0 0 0 0 0 0 0 1 0 0 0 1 0 1 0 0 0 0 0 1 0 0 0 0 0 0 0 1 0 1 0 1 0 1 0 1 1 1 1 1 1 1 1 1 0 0 0 1 0 1 0 0 0 0 0 1 0 1 0 1 0 1 0 1 0 1 1 1 0 1 1 1 0 0 0 1 1 1 1 1 1 1 1 0 1 1 1 1 1 1 1 1 0 0 1 1 1 1 0 0 1 1 0 1 1 1 0 0 1 1 1 1 0 0 1 1 1 1 1 1 1 1 1 0 1 1 1 1 1 1 1 1 0 1 0 1 0 1 1 1 1 1 0 1 0 0 1 1 0 0 1 1 1 1 0 1 1 1 1 1 0 1 0 1 0 1 1 1 0 0 1 1 0 1 1 1 0 1 0 0 1 0 1 1 1 1 1 1 1 1 1 0 1 1 1 1 1 1 1 1 1 1 1 0 1 1 1 1 1 1 1 1 1 0 1 0 1 1 1 0 1 1 1 0 0 1 0 0 0 1 0 0 0 0 0 1 0 0 0 0 0 1 0 1 0 1 0 1 0 1 0 1 0 0 0 1 0 1 0 1 0 0 0 1 0 1 0 1 0 1 0 1 0 1 0 1 0 1 1 1 1 1 1 1 1 1 1 1 1 1 0 1 0 1 0 0 0 1 0 1 0 1 0 1 0 1 1 1 0 1 0 1 1 0 1 0 0 1 1 1 1 1 1 1 1 1 1 1 1 0 1 1 1 1 1 0 1 1 1 1 1 1 1 1 0 0 1 0 0 1 1 1 0 1 1 1 0 0 1 1 0 1 1 1 0 1 1 1 1 1 0 0 1 1 1 0 1 1 1 1 1 1 1 1 1 1 1 0 1 0 1 1 1 0 1 1 1 1 1 1 1 1 1 1 1 1 1 0 1 1 1 0 1 0 1 0 1 0 1 1 1 0 1 1 1 1 1 0 1 1 1 1 1 1 1 0 1 1 1 1 1 0 1 1 1 1 1 1 0 0 0 1 1 0 1 1 1 0 1 1 1 1 1 0 1 1 1 1 1 1 1 1 1 1 1 0 1 0 1 1 0 0 0 0 0 0 0 0 0 1 1 1 1 0 1 0 1 1 1 0 1 1 1 1 1 1 1 0 1 0 1 0 1 0 0 0 1 1 0 1 1 0 1 1 1 1 0 1 0 1 0 1 0 0 1 1 1 1 0 1 0 0 1 1 1 0 1 1 1 1 1 0 1 1 1 1 1 0 1 0 1 1 1 1 1 1 0 1 1 0 0 0 0 0 1 1 1 0 1 1 1 1 1 1 1 1 1 1 1 0 1 1 1 0 1 1 1 0 1 1 1 0 1 1 0 1 0 1 1 1 0 1 1 1 0 1 1 1 1 1 1 1 1 1 1 1 1 1 1 1 1 0 1 1 1 0 1 1 1 1 1 1 0 1 0 1 0 1 0 1 0 0 0 1 1 1 1 1 1 1 1 0 1 1 1 1 1 1 1 0 1 1 1 1 1 0 1 0 1 1 0 1 1 0 1 1 0 1 0 1 1 0 0 0 1 1 1 1 1 1 1 0 1 1 1 1 1 1 1 0 1 0 1 0 1 1 1 0 1 1 1 1 1 1 1 1 1 1 1 0 1 1 1 0 1 1 1 1 1 1 1 1 1 1 1 1 1 1 1 0 1 1 1 1 1 1 1 1 1 1 0 0 1 1 1 1 0 1 1 0 1 0 1 1 1 1 0 0 1 1 0 0 0 0 1 0 1 1 1 1 0 1 0 1 0 1 0 1 0 1 0 1 0 1 1 1 1 0 0 0 0 1 0 1 1 0 1 1 1 1 0 1 0 1 1 0 1 1 1 1 1 1 1 1 1 0 1 0 1 1 1 0 1 0 1 1 0 1 0 0 0 1 1 0 1 1 1 1 1 0 1 0 0 1 0 0 0 1 0 1 1 1 1 0 1 1 1 1 1 1 1 1 1 1 1 1 1 1 1 1 1 1 1 1 1 0 1 1 1 0 1 1 0 0 1 1 1 1 1 1 1 0 1 1 1 1 1 1 1 0 1 0 1 1 1 0 1 1 1 0 1 1 1 1 1 1 1 1 0 1 0 1 1 1 0 1 1 0 0 1 1 1 0 0 0 0 0 1 0 1 0 1 1 1 1 1 0 1 1 0 1 1 1 1 1 1 1 1 1 0 1 1 1 1 0 0 1 1 0 1 1 0 1 1 1 0 1 1 1 1 1 1 1 1 0 1 1 0 1 1 1 0 1 0 1 1 1 1 1 1 1 1 1 1 0 1 1 0 0 0 0 1 1 1 0 1 1 0 1 0 0 1 0 1 0 1 1 1 1 1 1 1 1 0 1 1 1 1 0 1 1 1 1 0 0 1 1 1 1 1 0 0 1 1 1 1 1 0 1 1 0 1 0 0 0 1 1 0 0 1 1 0 1 1 1 1 1 1 1 0 1 0 1 0 1 1 1 0 1 1 1 1 1 0 1 1 1 0 1 0 1 1 1 1 1 1 1 1 1 0 1 1 1 1 1 0 1 0 1 0 0 1 1 1 1 1 1 1 1 0 1 1 1 1 1 1 1 1 0 1 0 0 0 1 0 1 0 0 1 1 1 1 1 0 1 1
M ARS-BFGL-NGS-34773 0 1 1 1 0 1 0 1 1 1 0 1 1 1 1 0 1 1 1 1 1 1 1 1 1 1 1 0 1 1 1 1 1 1 1 1 1 1 1 1 1 1 1 1 0 0 1 1 1 1 1 1 1 1 1 1 0 1 0 1 1 1 1 1 1 1 1 1 1 1 0 1 0 1 1 1 1 0 1 1 1 1 0 1 0 1 1 0 0 1 0 1 1 1 1 1 1 1 1 1 1 1 1 1 1 1 1 1 1 1 1 1 0 0 1 1 1 1 1 1 1 0 1 1 1 1 1 1 1 1 0 1 1 1 1 0 1 1 0 0 1 1 0 1 1 1 1 1 1 1 0 1 1 0 0 1 1 0 0 1 1 1 1 1 1 1 1 1 1 0 0 1 1 1 1 0 1 1 1 0 1 1 1 1 0 0 1 1 1 1 1 1 1 1 0 1 1 1 1 1 0 0 1 1 1 1 1 1 1 1 1 1 1 1 1 1 1 1 1 1 1 1 1 0 1 1 1 1 0 1 1 1 1 1 1 1 0 1 1 1 0 1 0 0 1 1 1 1 1 1 1 1 1 1 1 1 1 0 1 0 1 1 1 1 1 0 1 1 1 1 1 1 1 0 1 1 1 1 1 1 1 1 1 0 1 1 1 1 1 0 1 1 1 1 1 1 1 1 1 0 1 1 1 1 1 1 1 0 1 0 1 1 1 1 1 1 1 1 1 1 1 1 1 1 1 1 1 1 1 1 1 1 1 1 1 1 1 1 1 0 1 1 1 1 1 1 1 1 1 0 1 1 1 1 1 1 1 1 1 1 1 1 1 0 1 1 1 1 0 1 0 1 0 1 0 1 0 1 1 1 1 0 1 0 1 0 1 0 1 1 1 0 1 1 1 1 1 1 1 1 1 0 1 1 1 0 1 1 1 1 1 1 1 1 1 1 1 0 1 1 1 1 1 1 1 1 1 0 1 1 1 1 0 1 0 1 1 1 1 0 1 1 1 1 1 0 1 1 1 0 1 1 1 1 1 1 1 1 1 1 1 1 0 1 0 1 1 0 0 1 0 1 0 1 1 0 1 1 1 1 1 1 1 1 1 1 1 0 1 1 1 1 1 1 1 1 1 0 1 1 1 1 1 0 1 1 1 1 1 0 1 0 1 0 1 1 1 1 1 1 1 1 1 1 1 1 1 0 1 1 1 1 1 1 1 1 1 1 1 1 1 1 1 0 1 0 1 1 1 1 1 0 1 0 1 0 1 1 1 0 1 1 1 0 1 1 1 1 1 1 1 1 1 1 1 1 1 1 1 1 1 1 1 1 0 1 0 0 0 0 0 1 0 1 0 1 0 1 0 0 1 0 1 1 1 1 1 0 1 0 1 1 1 1 1 0 1 0 1 1 1 1 1 0 1 1 1 0 1 1 1 1 1 1 1 1 1 1 1 1 1 0 1 1 1 1 1 1 1 0 1 1 1 1 1 1 1 1 1 1 1 1 1 1 1 0 1 1 1 1 1 1 0 0 0 0 1 1 1 1 1 1 1 1 1 0 1 1 1 1 1 0 1 1 1 1 0 1 1 1 0 1 0 1 1 1 1 1 0 1 1 1 0 1 1 0 1 0 1 1 1 1 1 1 1 1 1 1 1 1 1 1 1 0 1 1 1 1 1 1 1 1 1 0 1 0 1 1 1 1 1 1 1 1 1 1 1 1 1 1 1 1 1 1 1 1 1 1 1 0 1 1 1 1 1 1 1 1 1 1 1 1 1 1 1 1 1 1 1 1 1 1 1 1 1 0 1 0 1 1 1 1 1 1 1 1 1 1 1 1 1 1 1 1 1 0 1 1 0 1 0 1 0 1 0 1 0 1 0 1 0 1 1 1 1 0 1 1 1 1 1 1 1 1 1 1 1 1 1 1 1 1 1 1 1 0 1 1 1 1 1 1 1 1 1 1 1 1 1 1 1 0 1 1 1 1 1 1 1 1 1 0 0 1 1 1 0 0 1 1 0 1 1 0 1 1 1 1 1 0 1 1 1 1 1 1 1 1 1 0 1 1 1 1 1 1 1 1 1 1 1 1 1 0 1 1 1 1 1 0 1 1 0 1 0 0 0 1 0 1 0 1 1 1 1 1 1 1 1 1 1 1 1 1 1 1 1 1 1 1 1 1 1 1 1 0 1 1 1 0 1 1 1 0 1 1 1 1 1 1 1 1 1 1 1 1 1 1 1 1 1 0 1 1 1 0 1 1 1 1 1 1 1 1 1 1 1 1 1 1 1 1 1 0 1 1 1 1 1 1 1 1 1 1 1 1 1 1 1 1 1 1 1 1 1 1 1 0 1 1 1 1 1 1 1 0 1 1 1 0 1 1 1 1 0 0 1 1 0 1 0 1 1 1 0 0 0 0 1 1 1 1 1 1 1 1 1 1 1 1 1 0 1 0 1 0 1 1 1 0 1 1 1 1 1 1 1 1 1 0 1 0 1 1 1 1 1 1 1 1 1 1 1 1 1 1 1 1 1 0 1 1 1 1 0 1 1 1 0 1 0 0 1 1 1 0 1 1 1 1 1 1 1 1 1 1 1 0 1 0 1 1 1 1 1 1 1 1 1 1 1 1 1 1 1 1 1 0 1 0 0 1 0 1 0 1 1 0 0 1 1 1 1 1 1 1 1 1 1 0 1 1 1 1 1 1 1 1 1 1 1 1 1 1 1 1 1 1 1 0 1 1 1 1 1 0 1 1 1 1 1 1 1 1 1 0 1 1 1 0 1 0 1 1 1 1 1 1 1 0 1 1 1 1 1 1 1 1 1 1 1 1 1 1 1 1 1 1 1 0 1 1 1 1 1 1 1 1 1 1 1 1 1 1 1 1 1 1 1 1 1 1 0 1 0 1 0 0 0 1 0 1 0 0 0 1 1 0 1 0 1 1 1 1 1 1 1 1 1 1 1 1 1 0 1 1 1 0 1 1 1 1 1 0 1 1 1 1 1 1 1 0 1 1 1 1 1 0 1 1 1 1 1 0 1 1 1 0 1 1 1 0 1 1 1 1 1 1 1 0 1 0 1 1 1 0 0 1 0 0 1 0 1 1 1 1 1 1 1 1 1 1 1 1 1 0 1 1 1 1 1 0 1 1 1 1 1 1 1 1 1 1 1 1 1 1 1 1 1 0 1 0 0 1 0 1 0 1 0 1 1 1 0 1 0 1 0 0 0 1 0 1 1 1 0 1 1 1 0 1 1 1 0 1 1 1 1 0 1 1 1 1 1 0 1 1 1 1 1 1 1 1 1 1 1 0 1 1 1 1 1 1 1 1 1 1 1 1 1 1 1 1 0 1 1 1 0 1 0 1 0 1 1 1 0 1 1 0 1 1 1 1 1 1 1 1 1 0 1 1 1 1 1 1 1 1 1 1 1 1 1 0 1 1 1 0 1 1 1 1 1 1 1 1 1 1 1 1 1 1 1 1 1 1 1 1 1 1 1 0 1 1 1 1 1 1 1 1 1 1 1 0 0 1 0 1 0 0 1 1 1 1 1 1 1 1 1 1 1 0 1 1 1 1 1 1 1 1 1 0 1 1 1 1 1 1 0 1 1 1 1 1 1 1 0 1 1 1 1 1 1 1 1 0 1 0 1 0 1 0 1 1 1 1 0 1 1 1 1 1 0 1 1 1 1 0 1 1 1 1 1 1 1 0 1 1 1 1 1 1 1 1 1 0 1 0 0 1 1 1 1 1 0 0 0 1 1 1 1 1 0 1 1 0 1 0 1 1 1 1 1 1 1 1 1 1 1 0 1 1 1 0 1 1 1 1 1 1 1 1 1 1 1 1 0 1 0 1 0 1 0 0 1 1 1 1 1 1 1 1 1 0 1 1 1 1 1 0 1 0 1 0 1 1 1 1 1 0 1 1 1 0 1 0 1 0 1 1 1 1 1 1 1 1 1 0 1 1 1 1 0 1 1 1 0 1 0 1 1 1 0 1 1 0 1 1 1 1 1 1 1 1 0 1 0 1 0 1 1 1 0 0 1 1 1 1 0 1 1 1 1 1 0 1 0 1 1 0 0 1 1 1 0 1 1 1 0 1 0 1 0 1 1 1 1 0 1 1 1 1 0 0 0 0 0 1 0 1 0 1 0 1 1 0 0 0 0 0 1 1 1 1 1 1 1 1 1 1 1 1 1 1 1 0 1 1 1 1 1 1 1 1 0 1 0 1 0 1 1 1 1 1 1 1 1 0 1 0 1 1 1 1 1 0 1 1 1 1 1 0 1 1 1 1 1 1 1 0 1 1 1 1 0 1 1 0 1 0 1 1 1 1 1 1 1 1 1 1 1 1 1 1 1 1 1 1 1 1 1 1 1 1 0 1 0 1 1 1 1 1 1 1 1 1 1 1 1 0 1 1 1 1 1 1 0 1 0 1 0 1 0 1 0 1 0 1 0 1 0 0 1 1 1 1 1 1 1 1 1 1 1 1 1 1 1 1 1 0 1 1 1 1 1 1 1 0 1 1 1 1 1 0 1 1 1 1 1 1 1 1 1 1 1 0 1 1 1 1 1 0 0 1 1 1 0 1 1 0 0 1 1 1 1 1 1 1 1 1 1 0 0 1 1 1 1 0 1 1 1 1 1 1 1 0 1 1 1 1 1 0 1 1 1 1 1 0 1 1 1 1 1 1 1 1 1 1 1 1 1 1 1 0 1 1 1 1 1 1 1 1 1 1 1 1 1 0 1 1 0 1 0 1 1 1 0 1 1 1 1 1 0 0 1 1 0 1 0 1 1 0 1 1 1 0 0 1 0 1 0 1 1 1 0 1 1 1 1 1 1 1 1 1 1 1 1 0 1 0 1 1 1 0 0 1 0 1 1 1 1 1 1 1 1 1 1 1 1 1 0 1 1 0 1 1 0 1 0 1 0 0 1 1 0 0 1 1 1 1 1 1 1 1 1 1 1 1 1 1 1 1 1 1 1 1 1 1 1 1 1 1 1 1 1 1 1 1 1 1 1 1 1 1 0 1 0 1 0 1 1 1 1 1 1 1 1 1 1 1 1 1 1 1 1 0 1 1 1 0 1 1 1 1 1 1
M ARS-BFGL-NGS-17392 0 0 1 0 0 0 0 1 0 0 0 1 0 0 1 0 1 1 0 1 0 1 0 0 0 1 0 0 0 0 0 1 1 0 0 0 0 0 0 1 1 0 0 1 0 0 1 0 0 1 0 1 0 1 1 0 0 0 0 0 0 0 0 0 1 0 0 1 0 0 0 0 0 0 0 1 0 0 1 0 0 0 0 0 0 0 0 0 0 0 0 0 0 1 0 0 0 0 0 0 0 0 0 0 0 0 1 1 0 0 0 0 0 0 1 0 1 1 0 0 0 0 0 0 0 1 0 0 1 0 0 0 0 0 0 0 0 0 0 0 0 1 0 0 0 0 0 0 1 0 0 0 0 0 0 0 0 0 0 1 0 0 0 0 0 0 1 0 0 0 0 0 1 0 0 0 0 0 0 0 0 0 0 0 0 0 1 0 1 0 1 0 0 0 0 0 0 0 0 0 0 0 1 1 0 0 0 0 0 1 0 0 1 0 1 1 1 0 0 1 0 0 0 0 0 1 0 0 0 0 1 0 0 0 1 0 0 0 0 1 0 0 0 0 1 0 1 1 0 1 0 1 0 0 0 0 0 0 0 0 0 0 0 0 0 0 0 0 0 1 1 1 1 0 0 1 0 0 1 0 0 0 0 0 1 0 1 1 1 0 1 0 0 0 0 1 0 1 0 0 0 0 0 0 0 0 0 0 0 0 0 0 0 0 0 0 0 0 0 0 0 0 0 0 0 0 1 0 1 1 0 0 0 0 1 0 1 0 0 0 0 1 0 1 1 0 1 0 0 0 1 0 1 0 1 0 0 1 0 1 0 0 0 0 0 1 0 0 0 0 0 0 0 0 0 0 0 0 0 0 0 0 0 0 0 0 0 0 0 1 0 0 0 1 0 1 0 1 0 0 0 0 0 0 0 0 0 0 0 1 0 0 0 0 0 0 0 0 0 0 0 0 0 0 0 0 0 0 0 0 0 0 0 0 0 0 0 0 0 0 0 0 0 1 0 0 0 0 0 0 0 0 0 1 0 0 0 0 0 0 0 0 0 0 0 1 0 0 0 0 0 0 0 1 0 0 0 0 0 1 0 0 0 0 0 0 0 0 0 0 0 0 0 0 0 0 0 0 0 0 0 1 1 0 0 1 0 0 0 0 0 0 0 0 1 0 1 1 1 1 0 0 0 1 1 1 0 0 1 0 1 1 0 0 0 0 0 1 0 1 0 0 0 0 0 0 0 0 0 0 0 0 0 0 0 0 1 0 0 0 0 1 0 0 1 1 1 1 0 0 1 0 0 0 0 1 0 0 1 0 0 1 0 0 0 0 0 0 0 0 0 1 0 0 0 0 0 1 0 0 0 0 0 0 0 0 0 0 0 0 0 0 0 0 0 0 0 0 0 0 0 0 0 0 1 0 1 0 1 1 1 1 0 0 0 0 0 0 0 0 0 0 0 0 0 0 0 0 0 0 0 0 0 0 0 0 0 0 0 0 0 0 0 0 0 0 0 0 0 1 0 1 0 0 0 0 0 1 0 0 0 0 0 0 0 0 0 0 0 0 0 0 0 0 0 0 0 0 0 0 0 1 0 0 0 0 0 0 0 0 0 1 0 0 1 0 0 0 0 0 0 0 0 0 0 0 0 0 1 0 0 0 0 0 0 1 0 0 0 0 0 0 0 0 0 0 1 0 1 1 0 0 1 0 0 0 0 1 0 0 0 0 0 0 0 0 0 0 0 0 0 1 1 0 0 0 0 0 0 0 1 0 0 1 0 0 0 1 0 1 1 0 1 0 0 0 1 0 1 1 0 0 1 0 0 0 1 1 1 1 1 1 0 0 0 0 0 1 0 0 0 1 0 0 0 1 0 0 0 0 0 0 0 0 0 0 0 1 0 1 0 0 0 0 0 0 0 1 0 0 0 0 0 0 0 0 0 0 0 0 0 1 0 0 0 0 0 0 0 0 0 0 0 1 0 1 0 1 0 0 0 0 0 0 0 0 0 0 0 0 0 0 0 0 0 0 0 0 0 0 0 0 0 0 0 0 0 0 0 0 0 0 0 0 0 0 0 0 0 0 0 1 0 0 0 0 0 0 0 0 0 1 0 0 0 0 0 1 0 0 0 0 0 1 0 0 0 0 0 0 0 0 0 0 0 0 0 0 0 0 1 0 0 0 1 0 1 1 1 0 0 1 0 0 1 1 1 0 1 0 1 1 1 1 0 0 0 0 0 0 0 0 0 0 0 0 0 0 0 1 0 0 0 0 0 1 0 1 0 0 0 0 0 0 0 0 0 1 1 0 0 0 1 0 0 0 1 0 1 0 0 0 0 0 0 0 0 0 1 0 1 0 1 0 0 0 0 1 0 0 1 0 0 0 0 0 0 0 0 1 0 0 0 0 0 0 0 0 0 0 0 0 0 0 0 0 0 0 0 0 0 0 0 0 0 0 0 1 0 0 0 0 0 0 0 1 0 0 0 0 0 0 0 0 0 0 0 0 0 0 0 0 0 0 0 0 0 1 0 0 0 0 0 0 0 0 0 0 0 1 0 0 0 0 0 0 0 1 0 0 0 0 0 1 0 1 0 0 0 0 0 1 0 1 0 0 0 0 0 1 0 0 0 0 0 0 0 0 0 0 0 0 0 1 0 1 0 0 0 1 0 0 0 0 0 1 0 0 0 0 0 0 0 1 0 0 0 1 0 0 0 0 0 0 0 1 1 1 1 0 1 0 1 0 1 0 0 1 1 0 0 1 0 1 0 0 1 0 0 0 0 0 0 0 0 1 0 0 0 0 0 0 0 0 0 0 0 1 0 0 0 0 0 0 1 1 0 0 1 0 0 0 1 0 0 0 0 0 1 0 1 0 0 1 1 1 1 0 1 0 0 0 0 0 0 0 0 0 0 0 0 0 0 0 0 1 0 0 0 0 0 0 0 0 0 1 0 0 0 0 0 0 0 0 0 0 0 0 0 0 0 0 0 0 0 0 0 0 0 0 0 0 0 0 0 0 0 0 0 0 0 0 0 0 0 0 0 0 0 0 0 0 0 1 0 0 0 0 0 0 0 0 0 1 0 0 0 0 0 0 0 0 0 1 0 1 0 1 0 0 0 0 0 0 0 0 0 0 0 0 0 0 0 1 0 0 0 0 0 0 0 0 0 0 0 0 0 1 0 0 0 0 0 1 0 0 0 0 0 0 1 0 0 0 0 0 0 0 0 0 0 1 0 0 0 0 0 0 0 1 0 0 0 0 0 0 1 0 0 1 1 0 0 0 1 0 1 1 0 0 0 0 0 0 0 0 0 1 0 0 0 0 0 1 0 0 0 0 0 1 0 0 0 0 0 0 0 0 0 0 0 0 0 0 0 0 0 0 0 0 0 0 0 0 1 0 1 0 0 0 1 1 1 0 0 0 0 0 0 0 0 0 0 0 0 0 0 1 1 0 1 0 1 0 1 1 0 0 0 1 1 0 0 0 0 0 0 0 0 0 0 0 0 1 0 0 0 0 0 0 0 0 0 0 0 0 0 0 0 0 0 0 0 0 0 0 0 0 0 0 0 0 1 0 1 0 1 0 0 0 1 0 1 0 1 0 0 0 0 0 0 0 0 0 0 0 0 1 0 0 0 1 0 0 0 0 0 0 0 0 0 0 0 1 0 0 0 0 0 0 0 1 1 0 1 0 1 0 0 0 1 0 1 0 1 0 1 0 1 0 0 0 0 0 0 0 0 0 0 0 0 0 0 0 0 0 0 0 0 1 0 1 0 0 0 0 0 0 0 0 0 0 0 0 1 0 1 0 1 0 0 0 0 1 0 1 0 0 0 0 0 1 0 0 0 0 0 0 0 0 0 0 1 1 1 1 1 0 1 0 1 0 1 0 0 1 0 0 0 0 0 0 0 1 0 0 0 0 0 0 0 0 0 0 0 0 0 0 0 0 0 0 0 1 0 0 0 0 0 0 0 0 0 0 0 0 0 0 0 0 0 0 1 0 0 0 0 0 1 0 0 0 0 1 0 1 0 0 0 0 0 0 0 1 0 1 0 0 0 0 0 0 0 0 0 0 0 0 0 0 1 1 0 0 1 0 0 0 0 0 0 0 1 0 1 0 1 0 0 1 0 0 0 0 0 1 0 0 0 0 0 0 0 0 0 0 0 0 0 0 1 0 1 0 0 1 1 0 1 0 1 1 1 0 0 0 1 1 0 0 0 0 0 0 0 1 0 1 0 1 0 0 0 1 0 0 0 0 0 1 0 1 1 0 1 0 0 0 0 0 0 0 0 0 0 1 0 0 0 1 0 1 0 0 0 0 1 0 1 0 1 1 1 0 0 0 1 1 1 0 1 0 1 0 0 0 0 0 0 1 0 0 0 1 0 1 0 0 0 0 0 1 0 0 0 1 0 0 0 1 1 0 1 0 0 0 0 0 0 0 0 0 0 0 0 0 0 0 0 0 1 0 1 0 0 1 0 0 0 0 0 0 0 1 0 1 0 0 0 0 0 0 0 1 0 0 0 0 0 0 0 0 1 0 0 1 1 0 0 1 1 0 0 0 0 0 0 0 0 0 0 0 0 0 0 0 0 0 0 0 0 0 0 0 0 0 0 1 0 0 0 1 0 1 0 0 0 0 0 0 1 0 0 0 0 0 0 0 0 0 0 1 0 0 1 0 0 0 1 0 1 0 1 0 1 0 1 0 1 0 1 0 0 1 0 0 0 1 0 0 0 0 0 0 0 0 0 0 0 0 0 1 0 1 0 0 0 0 0 0 0 0 0 0 0 0 0 0 0 0 0 0 0 0 0 0 0 1 0 1 1 0 0 1 1 1 0 0 1 0 1 0 0 1 1 0 1 0 0 0 1 0 0 0 0 0 1 1 0 0 0 0 0 0 1 0 0 1 0 0 1 0 1 1 0 1 0 0 0 0 1 0 0 0 1 0 1 0 0 0 0 0 0 0 0 0 0 0 0 0 0 0 0 0 0 1 0 0 0 1 0 0 0 0 0 0 0 0 0 0 0 0 0 0 0 1 0 0 0 1 0 0 0 0 1 0 0 0 0 0 0 0 0 0 0 0 1 0 1 0 1 0 0 0
M ARS-BFGL-BAC-33065 0 0 1 0 0 0 0 1 0 0 1 1 0 0 1 0 0 1 0 1 0 0 0 0 0 1 1 0 0 0 0 0 0 0 0 0 0 0 0 0 0 1 0 0 1 1 1 0 0 0 0 0 0 0 0 0 1 0 1 1 0 0 0 0 0 0 0 0 0 0 0 0 1 1 0 0 0 1 0 0 0 1 1 0 1 1 0 1 0 0 1 0 0 1 0 0 0 0 0 0 0 0 0 0 0 1 0 0 0 1 0 0 0 1 1 0 0 1 0 0 0 0 0 0 0 0 0 1 0 0 0 0 0 0 0 1 0 0 0 1 0 1 1 1 0 1 0 0 1 0 1 1 0 1 1 0 0 1 0 1 1 0 1 1 0 0 0 0 0 1 1 0 0 0 0 0 0 1 0 1 0 0 1 0 0 1 1 1 0 0 0 0 0 1 0 0 0 1 0 0 0 0 0 1 0 1 1 1 0 1 0 0 1 0 1 0 0 1 0 0 0 0 0 0 0 1 0 0 0 1 1 0 0 0 1 0 1 1 0 1 1 0 1 0 0 0 0 1 0 1 0 0 0 0 0 0 0 0 0 1 0 0 0 0 0 0 0 1 0 0 1 0 1 0 0 1 0 1 1 0 0 0 0 0 0 0 1 1 1 1 1 0 0 0 0 0 1 0 0 1 1 0 0 1 1 0 1 1 0 0 0 1 0 0 1 0 0 0 0 0 0 0 0 0 0 0 0 0 0 0 0 1 0 0 0 0 0 0 0 0 0 1 0 1 0 1 0 0 0 0 1 0 1 0 1 1 0 0 0 0 0 0 0 0 0 1 0 0 1 0 1 1 0 0 1 1 1 1 0 0 0 1 0 1 0 0 0 1 0 0 0 0 0 0 0 0 0 1 0 0 0 1 0 0 0 0 0 0 0 1 0 0 0 0 0 1 0 1 0 0 0 0 0 0 0 0 0 0 0 0 0 0 0 0 0 0 0 1 0 1 0 1 0 1 0 0 0 1 0 1 0 1 0 1 0 0 0 0 0 0 0 0 0 0 0 1 0 0 1 1 0 1 1 0 0 0 0 0 0 1 0 0 0 0 0 0 0 1 0 1 0 0 0 0 0 0 0 1 0 1 0 1 1 0 0 0 0 0 0 0 0 0 0 1 1 0 1 0 1 0 0 0 0 1 1 1 0 0 1 0 1 1 0 0 1 1 0 0 0 0 0 1 1 1 1 0 1 0 0 0 1 1 0 1 0 1 0 1 0 1 0 1 0 1 0 0 0 0 0 0 0 0 0 0 0 1 0 0 1 0 0 0 0 0 0 0 0 0 0 1 0 1 1 0 1 0 0 1 1 1 0 1 0 0 0 0 0 0 0 1 0 1 0 1 0 1 0 0 0 0 0 0 0 0 1 0 1 0 1 1 1 0 0 0 0 0 0 0 0 0 0 1 0 0 0 0 0 0 0 0 0 0 0 0 0 1 0 1 0 0 0 0 0 0 0 1 0 0 0 0 0 0 0 1 0 1 0 0 0 0 0 0 0 1 0 1 0 0 0 0 0 1 0 0 0 0 0 0 0 0 0 0 1 0 0 0 0 0 1 0 0 1 1 0 0 1 0 1 0 0 0 1 0 0 0 0 0 0 1 1 0 0 0 1 0 0 0 0 0 0 0 0 0 1 0 1 1 0 1 1 0 0 1 0 0 1 0 0 0 1 1 0 1 0 0 0 1 1 0 1 1 0 0 0 0 1 0 0 0 0 0 0 0 1 0 0 0 1 0 0 0 0 0 0 0 1 1 0 1 0 0 1 1 0 0 0 1 0 1 1 1 0 0 1 1 1 0 1 0 0 1 0 0 0 0 1 1 0 0 0 1 0 0 1 0 1 0 0 0 0 0 0 0 0 0 0 0 0 0 1 0 0 0 1 0 0 0 0 0 1 0 0 0 0 0 0 0 0 0 0 0 0 0 1 0 0 0 1 0 0 0 0 0 0 0 0 0 1 0 0 0 0 0 0 0 0 0 1 0 1 0 0 0 1 0 0 0 0 0 1 0 0 0 0 0 1 0 1 0 0 0 1 0 0 0 0 0 0 0 0 0 1 1 0 1 0 1 0 1 0 1 0 0 0 0 0 0 1 0 1 0 0 0 0 0 0 0 0 0 1 1 0 0 0 1 0 1 0 1 0 0 1 0 1 0 0 0 0 1 0 1 0 1 0 0 1 0 0 0 1 1 1 0 0 0 0 1 0 0 1 1 0 0 0 0 1 0 0 0 1 0 0 0 0 0 1 0 1 0 0 0 0 0 0 0 0 0 0 0 0 0 0 0 0 0 0 0 1 1 1 1 1 1 1 0 1 0 1 0 0 1 0 0 1 0 0 0 0 0 0 0 0 0 0 0 1 1 0 0 1 0 0 0 0 0 0 0 0 0 0 0 1 0 1 0 0 0 0 0 1 0 0 0 0 0 1 0 0 0 1 0 1 0 0 0 0 0 1 0 0 0 0 0 0 0 0 0 0 0 0 0 0 0 0 0 0 0 0 0 0 0 1 0 0 0 0 0 0 0 0 0 0 0 0 0 0 0 0 0 0 0 0 0 1 0 1 0 1 0 1 0 0 0 0 0 1 0 0 0 1 1 0 0 0 1 0 0 1 1 1 0 0 0 1 0 0 0 0 0 1 0 1 0 1 0 0 0 0 0 0 0 0 0 0 0 1 1 0 1 1 1 0 1 0 1 0 0 0 0 0 0 0 0 0 0 0 1 0 1 1 0 0 0 1 1 0 0 1 1 0 1 0 0 0 1 0 1 0 0 1 0 0 0 1 0 1 0 0 0 0 0 0 0 1 0 0 0 0 0 0 1 1 0 1 1 0 1 0 1 0 0 0 0 0 1 0 0 0 0 0 0 0 0 0 0 1 0 0 0 0 0 0 0 0 0 0 0 0 0 0 0 0 0 1 0 0 0 0 0 0 0 0 0 1 0 0 0 0 0 0 0 0 0 0 0 0 0 0 0 0 0 0 0 1 0 1 0 0 0 1 0 0 0 0 0 0 0 1 0 1 0 0 0 1 0 1 0 0 0 1 0 1 0 0 0 0 0 1 0 1 0 0 0 0 0 0 0 0 0 0 0 0 0 0 0 0 0 0 0 0 0 0 0 0 0 0 0 0 0 0 0 0 0 0 1 1 1 0 1 0 1 0 0 0 0 1 1 1 1 0 1 1 0 0 0 0 0 1 0 0 0 0 0 0 0 0 1 0 0 0 1 1 0 0 0 0 0 0 1 0 1 0 1 0 0 1 0 1 0 0 0 1 0 1 0 0 0 0 0 1 0 0 0 0 0 0 0 0 0 0 0 0 0 0 0 0 0 0 0 0 0 0 0 0 0 0 0 0 0 0 0 0 0 0 0 0 1 0 1 1 0 0 1 0 0 1 0 1 1 0 1 0 0 1 1 1 0 0 0 1 0 0 0 0 0 0 0 0 0 0 0 0 0 0 0 0 0 0 0 1 0 0 0 0 0 0 1 1 0 0 0 0 0 0 0 0 0 0 0 0 0 0 1 0 1 0 1 0 0 1 1 0 1 0 1 1 0 0 0 0 0 0 0 0 0 0 1 0 0 0 0 0 0 1 1 0 1 0 1 0 1 0 0 1 0 1 0 1 0 0 0 0 1 0 1 1 1 0 1 0 1 0 1 1 1 0 1 0 1 0 1 0 0 0 0 0 0 0 0 0 0 0 1 0 0 0 0 1 0 0 1 0 0 1 0 0 0 0 0 0 0 0 0 0 0 0 0 0 0 1 0 0 0 1 0 0 0 0 0 0 0 1 0 0 0 0 0 0 0 0 0 1 1 0 1 1 1 1 0 0 0 1 1 0 0 0 0 0 0 0 0 1 0 0 0 0 0 1 0 0 0 1 0 1 0 1 0 0 1 1 1 0 1 1 0 1 1 0 0 0 1 1 0 1 0 0 0 0 0 0 0 0 0 1 0 1 0 1 0 0 0 0 0 0 0 0 1 1 1 0 1 1 1 1 1 0 1 0 1 0 1 0 1 0 0 0 0 1 0 0 0 0 0 1 1 1 1 0 1 1 1 0 1 0 1 0 1 0 0 0 0 0 1 0 1 0 1 0 1 0 1 0 0 1 1 1 1 0 0 0 1 0 1 1 0 0 1 0 1 0 1 1 0 1 0 0 0 0 0 0 0 0 0 0 0 1 0 1 0 1 0 1 1 1 0 0 1 0 0 0 0 1 0 0 0 0 0 0 0 1 0 1 0 0 0 0 0 1 0 0 0 1 0 1 1 1 0 0 0 0 0 1 1 0 0 0 0 1 0 0 0 0 1 0 1 0 1 0 1 1 0 0 0 0 0 1 0 0 0 0 1 1 1 0 1 1 1 0 0 0 0 0 0 0 0 0 1 0 0 0 1 1 1 0 0 0 1 0 0 0 1 0 1 0 0 1 0 0 0 0 0 1 0 1 0 0 0 0 0 0 0 0 0 0 0 1 0 0 0 1 0 0 1 0 0 0 1 0 0 1 1 1 0 0 0 0 0 0 0 1 0 0 0 1 0 0 0 1 0 0 0 0 0 0 0 1 0 0 0 1 1 0 0 0 0 0 0 0 0 0 1 0 0 0 0 0 0 0 0 1 0 0 0 0 0 1 0 0 0 0 0 0 0 0 0 0 0 0 0 1 0 1 0 1 0 0 0 0 0 0 0 0 0 1 0 1 0 0 1 0 0 1 0 1 0 0 0 0 0 1 1 0 0 0 1 0 1 0 0 1 0 0 0 0 1 1 1 1 1 1 1 0 1 0 1 1 0 0 0 1 0 0 0 0 0 0 0 0 0 0 0 0 0 1 0 0 1 0 0 0 0 0 0 0 1 0 0 0 0 0 1 0 1 0 1 1 1 0 1 1 0 0 1 1 0 0 0 0 0 0 0 0 0 1 1 0 0 0 1 1 0 0 1 0 1 0 0 0 0 0 1 0 0 0 0 0 0 0 0 0 0 0 0 0 0 0 0 0 0 1 0 0 0 1 1 1 0 0 0 0 0 0 0 1 0 0 1 0 1 0 1 0 0 0
M ARS-BFGL-NGS-27058 0 1 1 0 0 0 1 1 0 0 1 1 0 0 1 0 0 1 0 1 0 0 0 0 0 1 0 0 0 1 0 0 1 0 0 1 0 0 0 1 1 0 0 0 0 0 1 0 0 0 1 0 0 1 1 0 0 1 1 1 0 0 0 0 1 0 0 0 0 0 0 0 0 1 1 0 0 0 1 0 0 0 0 0 0 0 0 0 0 0 0 1 0 1 0 0 0 0 0 0 0 0 0 1 0 0 1 0 0 0 0 1 0 0 1 0 0 1 0 0 0 0 0 0 0 1 0 0 1 0 0 0 0 0 0 0 0 0 1 0 0 0 0 0 1 0 0 0 0 0 0 0 1 1 0 0 0 0 0 1 1 0 0 0 0 1 1 0 0 0 0 0 0 0 0 0 0 0 0 0 0 0 0 1 0 0 1 0 0 1 1 0 0 0 0 0 0 0 0 0 0 0 1 0 0 0 0 1 0 1 0 0 1 0 1 0 0 0 0 1 0 0 0 0 0 0 0 0 0 0 1 1 0 1 1 0 0 0 0 1 0 0 0 0 1 0 1 1 1 1 0 0 0 0 0 0 0 0 0 1 0 0 0 1 0 0 0 0 0 1 1 1 1 0 0 0 0 0 1 0 0 0 0 0 1 0 1 1 1 0 1 0 0 0 0 0 1 0 0 1 1 0 0 0 1 0 1 0 0 0 0 0 0 0 1 0 0 0 0 0 0 0 0 0 0 0 0 0 0 1 0 0 0 1 1 0 1 0 0 1 0 1 0 0 1 0 1 0 0 0 1 0 1 0 1 1 0 0 0 0 0 0 0 0 0 1 0 0 1 0 1 0 0 0 1 0 1 1 1 0 1 0 0 1 0 0 0 0 1 1 1 0 0 0 0 0 0 1 0 0 0 0 0 0 0 0 0 0 0 1 0 0 0 0 0 0 0 1 0 1 0 0 0 0 0 1 0 1 0 0 0 0 0 0 0 0 0 1 0 0 1 0 1 1 1 0 1 0 0 1 0 0 0 1 0 1 0 0 0 0 0 0 0 0 0 0 0 1 0 0 0 0 0 0 1 0 0 0 0 0 1 0 0 0 0 0 0 0 0 0 0 0 0 0 0 0 0 0 0 1 0 1 1 1 0 1 0 0 0 0 0 0 0 1 1 0 1 0 1 1 0 0 0 1 1 1 0 0 1 0 1 1 0 0 1 1 0 1 0 0 0 0 1 0 1 0 1 0 0 0 1 1 0 0 0 0 0 0 0 1 0 1 0 0 1 0 1 0 0 0 1 0 0 0 0 1 0 0 1 0 0 1 0 0 0 0 0 0 0 0 0 1 1 1 1 0 0 1 1 0 0 0 0 0 0 0 0 0 0 0 1 0 1 0 0 0 0 0 0 0 1 0 0 0 1 0 1 0 1 1 1 0 0 0 0 0 0 0 0 0 0 0 0 0 0 1 0 0 0 0 0 0 0 0 0 1 0 0 0 0 0 0 0 0 0 1 0 0 0 1 0 1 0 0 0 0 0 0 0 0 0 1 0 1 0 0 0 0 0 0 0 0 0 0 0 0 0 0 0 0 0 0 0 0 1 1 0 1 0 0 0 1 0 0 1 0 0 0 0 0 0 0 0 0 0 0 0 0 1 0 0 0 0 1 0 1 0 0 0 0 0 0 0 0 0 0 1 1 1 1 0 0 1 0 0 0 0 1 0 1 1 0 1 0 0 1 1 1 0 0 1 1 0 0 0 1 0 0 0 0 1 0 0 1 0 0 0 1 0 0 1 0 1 0 0 0 1 0 1 1 0 0 1 0 0 0 1 1 1 1 1 0 0 0 1 1 0 1 0 0 1 0 0 0 0 1 1 1 0 0 1 0 0 1 1 1 0 0 0 0 1 0 1 0 0 0 0 0 0 0 0 0 0 0 0 0 0 1 0 1 0 0 0 0 0 0 0 0 0 0 0 0 0 0 0 0 0 1 0 0 0 0 0 0 0 0 0 0 0 0 0 0 0 0 0 0 1 0 0 0 0 1 1 0 0 0 0 0 0 0 0 0 0 0 0 0 0 0 0 0 0 1 0 0 0 0 0 0 0 0 0 1 0 0 0 0 0 1 0 0 0 0 1 0 0 1 0 0 0 1 0 0 0 0 0 0 0 0 0 0 1 0 0 1 1 0 1 1 1 0 0 1 0 0 1 1 1 0 1 0 1 1 1 1 0 0 0 0 0 0 1 0 0 1 0 0 1 0 0 1 1 0 0 0 0 0 0 1 0 0 0 0 0 0 0 0 0 0 0 0 0 0 0 0 0 0 1 0 1 1 0 0 0 0 0 0 0 0 1 1 1 1 1 0 0 1 0 1 0 0 1 0 0 0 0 0 0 0 0 0 0 0 0 0 0 0 1 0 0 0 0 0 1 1 1 0 0 0 0 0 0 1 0 0 1 0 0 1 0 0 0 0 0 0 0 1 0 0 0 0 0 0 0 0 0 0 0 0 0 0 0 0 0 0 0 0 0 0 0 1 0 0 0 0 0 0 0 0 0 1 0 0 1 0 0 1 1 0 0 0 1 0 1 0 1 1 1 0 1 0 0 0 0 1 0 0 0 0 0 1 0 1 0 1 0 0 0 0 0 0 0 0 0 1 0 1 0 0 0 1 0 0 1 0 0 0 0 0 0 1 0 0 0 0 0 0 0 1 0 0 0 0 0 0 0 1 1 1 1 1 1 0 1 0 1 0 0 1 1 0 0 0 0 1 0 0 1 1 1 0 0 0 0 0 1 0 0 0 1 0 1 1 0 0 1 0 1 0 0 0 0 0 0 1 0 1 0 1 0 0 0 0 1 0 0 0 0 0 1 0 1 0 0 0 1 1 1 0 1 0 0 0 0 0 1 0 0 0 0 0 0 0 0 0 0 0 1 0 0 0 1 0 0 0 1 1 1 0 1 0 0 0 0 0 0 0 0 0 0 0 0 0 0 1 0 0 0 0 0 0 0 0 0 0 0 0 0 0 0 0 0 0 0 0 0 1 0 1 0 0 0 0 0 1 0 0 0 0 0 0 0 0 0 1 0 0 0 0 0 0 0 0 0 1 0 1 0 1 1 0 1 0 0 0 1 0 0 0 0 0 1 0 0 0 0 0 0 0 0 0 0 0 0 0 0 0 0 0 0 0 0 0 0 0 0 0 0 0 0 0 1 0 0 0 0 0 0 0 0 0 0 1 0 0 0 1 0 1 0 1 0 1 0 1 0 0 1 1 0 1 1 0 0 0 0 0 0 1 0 0 1 0 1 0 0 0 0 0 0 1 0 1 0 1 0 1 0 0 0 0 0 0 0 1 0 0 0 0 0 0 0 0 0 0 0 0 0 0 0 0 0 0 0 0 0 0 0 0 0 0 0 1 0 0 0 0 1 1 1 0 0 1 1 0 0 0 0 0 1 0 1 0 0 0 1 0 0 1 0 1 0 0 0 0 0 0 0 0 0 0 0 0 0 0 0 1 0 0 0 0 0 0 0 0 0 0 1 1 1 0 1 0 1 0 0 0 1 0 0 0 0 0 1 0 1 0 1 0 0 0 1 0 1 1 1 0 0 1 0 0 0 0 0 0 0 0 0 0 0 0 0 1 0 0 0 0 0 0 0 0 0 1 0 1 0 1 0 1 0 0 0 1 1 0 1 0 1 1 1 0 1 0 1 0 1 0 1 0 1 0 1 1 0 0 0 0 0 1 0 0 0 0 1 0 0 0 0 1 0 1 1 0 0 0 0 0 1 1 0 0 0 1 1 0 0 0 0 0 0 0 0 0 0 1 0 1 0 0 0 0 0 1 0 0 0 0 0 0 0 1 0 0 1 0 1 1 1 1 0 0 0 0 1 0 0 0 0 0 0 0 0 0 0 0 0 0 0 0 0 0 0 0 0 0 0 0 0 0 0 0 0 0 0 1 0 0 0 0 0 0 1 0 0 0 0 0 0 0 1 0 0 0 1 0 0 0 0 1 0 0 0 0 0 1 0 0 1 1 1 0 1 0 1 1 1 1 1 0 1 0 1 0 1 0 0 0 0 1 0 0 0 1 0 0 1 1 1 0 1 0 1 0 1 0 1 0 1 0 0 0 0 0 0 0 0 1 0 0 0 0 0 0 1 0 0 0 0 0 0 0 1 1 1 0 0 1 1 0 1 0 1 0 1 0 0 0 1 1 0 0 0 0 0 0 0 1 0 1 1 0 0 0 0 1 0 0 0 0 0 1 0 0 1 0 1 0 0 0 0 1 0 0 0 0 0 1 0 0 0 0 0 0 0 0 0 1 1 0 1 0 1 0 0 0 1 0 0 1 0 0 0 0 1 0 0 0 0 0 0 1 0 0 0 1 0 1 0 0 0 0 0 0 0 0 0 1 0 0 0 1 1 1 1 0 0 1 1 0 0 0 1 1 1 1 0 0 1 0 0 0 1 1 1 0 1 1 1 0 1 0 0 0 1 1 1 1 1 0 1 0 0 0 0 1 0 1 0 0 0 0 0 0 0 0 0 1 0 0 0 1 0 0 0 0 0 0 0 0 0 0 0 0 0 1 0 0 0 0 0 0 0 1 0 0 0 0 0 1 0 0 0 1 0 0 0 0 0 0 0 0 1 0 0 0 0 1 0 0 0 1 0 1 1 0 0 0 1 0 0 0 0 0 0 0 0 0 0 0 0 0 0 0 0 1 0 0 0 0 0 0 0 0 0 1 0 0 0 0 1 0 0 1 0 1 0 0 0 0 0 0 0 0 0 0 0 0 0 0 0 0 1 0 0 0 0 0 0 1 0 1 1 0 0 1 1 1 0 0 1 0 1 0 0 1 1 0 1 0 0 0 1 0 0 1 0 0 1 1 0 0 0 0 0 0 1 0 0 1 0 0 1 0 0 0 1 1 1 0 1 0 0 0 1 0 0 1 0 0 1 0 1 0 0 0 0 0 0 0 0 0 0 0 0 0 0 1 0 0 0 0 0 1 1 1 0 0 0 1 0 0 0 0 0 0 0 0 0 0 0 1 0 0 1 0 1 0 0 1 0 0 0 0 0 0 0 0 1 0 1 0 1 0 0 0
M ARS-BFGL-NGS-74477 0 0 1 1 1 0 1 1 0 1 1 1 1 0 1 1 1 1 1 1 1 0 1 1 0 1 1 1 1 0 1 0 1 1 1 0 1 1 0 1 1 1 1 0 0 0 1 1 0 0 0 0 1 1 1 1 0 1 1 1 1 1 0 1 1 1 0 0 1 1 0 1 0 1 0 0 1 0 1 1 1 1 0 0 0 1 0 0 1 0 0 0 1 1 0 1 1 0 1 1 1 0 1 0 1 1 1 0 1 1 0 0 1 0 1 1 0 1 0 1 1 1 1 1 1 1 0 1 1 1 1 0 1 1 0 0 1 1 1 0 0 1 0 1 0 1 0 1 1 1 0 1 0 1 1 1 1 0 0 1 1 0 1 1 1 0 1 1 1 0 0 0 0 1 1 1 1 1 1 1 1 0 1 0 1 1 1 1 0 0 1 1 1 1 1 1 1 1 1 1 1 1 1 1 1 1 1 1 0 1 0 1 1 1 1 0 1 0 1 1 1 0 0 1 0 1 0 0 1 1 1 0 0 1 1 1 0 1 0 1 0 1 0 1 1 1 1 1 0 1 1 0 0 1 1 1 0 1 1 1 0 1 1 0 0 1 1 1 1 1 1 1 1 1 1 1 1 1 1 1 1 0 1 1 1 0 1 1 1 0 1 1 1 0 1 0 1 0 1 1 1 0 1 1 1 1 1 0 1 1 1 1 1 0 1 1 1 0 1 1 1 1 1 1 1 0 0 1 0 1 1 1 1 0 1 1 1 0 1 1 1 1 1 1 1 1 1 1 1 0 1 0 1 0 1 1 1 0 1 0 1 1 1 0 1 1 1 0 1 0 1 1 1 1 1 1 1 1 0 1 0 1 1 1 1 1 1 0 0 1 0 1 1 0 0 0 1 1 1 1 1 0 0 1 0 1 1 1 1 1 0 1 0 1 1 1 1 1 0 0 1 1 1 0 1 0 0 1 1 0 0 1 1 1 1 0 1 1 0 0 0 1 0 1 0 1 0 1 1 1 1 1 1 1 1 0 1 1 1 1 1 0 1 1 1 1 1 1 0 1 1 1 0 0 0 1 0 0 1 1 0 1 0 0 0 1 0 0 1 1 0 1 0 1 1 0 1 0 1 1 1 1 1 1 1 1 1 0 1 1 1 1 1 1 1 1 1 1 1 1 1 1 1 1 1 1 1 1 1 1 1 1 1 1 1 1 1 1 1 0 1 1 1 0 1 1 1 0 1 1 1 1 1 0 1 0 0 1 1 1 1 1 1 0 1 0 1 0 1 1 1 1 1 1 1 1 1 1 1 0 1 1 0 0 1 1 1 1 1 0 1 1 1 0 1 1 1 1 1 1 1 0 1 1 1 1 1 1 1 0 0 1 0 1 1 0 1 0 1 1 0 0 1 1 1 1 1 1 1 1 1 1 1 0 1 0 1 0 0 1 0 0 0 0 0 0 1 1 1 1 1 1 1 1 1 1 0 1 1 1 1 1 0 1 0 1 1 1 1 1 0 1 1 0 1 1 0 0 0 0 0 0 1 1 1 0 1 1 1 1 1 0 1 1 1 1 1 1 1 0 1 0 0 1 0 0 0 0 0 1 1 1 0 1 1 0 1 0 0 1 0 1 0 0 1 1 1 1 1 1 1 0 1 1 1 1 1 1 1 1 1 0 1 0 1 0 1 0 1 1 1 1 1 0 1 1 1 1 1 1 1 1 1 0 1 0 1 1 1 0 1 1 0 1 1 1 1 1 1 1 1 0 1 1 1 1 1 1 1 0 1 1 1 1 1 0 1 0 1 1 1 1 1 1 1 1 1 1 1 1 1 0 1 1 1 1 0 1 1 1 1 0 1 1 1 1 1 0 1 1 1 1 1 0 0 1 1 0 1 0 0 1 0 0 1 1 1 0 1 1 1 1 1 1 0 1 0 0 0 1 0 0 1 1 0 1 1 1 1 1 1 1 0 1 0 0 0 1 1 1 0 1 1 1 1 1 1 0 1 1 1 1 1 1 1 1 0 1 0 0 0 0 0 0 0 1 0 1 0 0 1 1 1 1 1 1 1 1 1 1 1 1 1 0 1 1 1 1 1 1 1 1 0 1 0 1 0 1 0 1 0 0 0 0 1 0 1 1 0 1 1 1 0 1 0 1 0 0 0 1 1 1 1 1 1 1 1 1 1 1 1 1 1 1 1 1 1 0 1 0 1 1 1 1 1 1 1 1 1 1 1 0 1 0 1 0 1 1 1 1 1 1 1 1 1 1 1 1 1 1 1 1 1 1 1 1 1 1 0 1 1 1 0 0 1 1 1 0 1 0 1 1 1 0 1 1 1 0 1 0 1 1 1 1 1 1 1 1 1 1 1 0 1 1 1 1 0 1 1 0 1 1 1 1 1 0 1 1 1 1 1 1 0 0 0 1 1 0 1 1 1 1 1 0 0 1 1 1 0 1 0 0 1 0 1 1 1 1 1 0 1 0 1 1 0 0 1 1 1 1 0 0 0 0 0 1 0 0 1 1 0 1 1 1 1 1 1 0 1 1 1 1 0 0 0 1 0 0 0 0 0 1 0 0 0 1 0 1 0 1 1 0 1 1 1 1 1 1 1 1 1 0 1 0 1 0 1 1 1 1 0 0 1 1 0 1 1 1 0 1 1 1 0 0 1 0 0 1 1 1 0 1 1 1 0 0 1 1 1 1 0 1 1 1 1 1 1 1 1 1 1 1 1 0 1 1 1 1 1 0 1 0 1 1 1 1 1 1 1 0 1 1 1 1 1 0 1 1 1 1 1 0 1 1 1 0 1 0 1 1 1 1 1 1 0 1 1 0 0 1 1 1 1 1 1 0 1 1 1 1 1 1 1 1 1 1 1 1 1 1 0 0 1 0 1 1 1 1 1 1 1 0 1 1 1 1 0 1 1 1 0 1 1 1 0 1 0 1 0 0 1 0 0 0 0 1 1 1 0 1 0 1 1 1 0 1 0 0 0 0 0 1 1 0 1 1 1 1 0 1 0 0 1 0 1 1 1 1 1 1 0 1 0 1 0 1 1 1 0 0 1 1 0 1 1 0 1 1 1 0 1 0 1 1 1 1 1 1 0 1 0 1 0 1 0 1 0 1 0 0 0 1 0 1 1 1 1 1 1 0 1 0 1 1 1 1 1 0 1 1 1 1 1 1 0 1 0 0 0 1 1 1 1 0 1 0 0 0 0 1 0 1 0 1 1 0 0 1 1 1 0 0 1 1 1 1 1 1 1 1 1 1 1 1 0 1 0 1 1 1 1 1 1 1 0 0 0 1 0 1 1 1 1 1 1 0 1 1 1 1 1 1 1 0 1 0 1 1 1 1 1 0 1 1 1 1 1 1 1 0 1 1 1 1 0 0 0 1 1 1 0 1 0 1 1 1 1 0 1 1 1 1 1 0 1 0 1 1 1 0 1 1 0 1 1 1 1 0 1 1 1 1 1 1 1 1 1 1 1 1 1 1 1 0 1 0 1 1 1 1 1 0 1 0 1 0 1 1 0 0 0 0 0 1 0 1 0 1 1 1 1 0 1 1 1 1 1 0 1 0 1 1 1 1 1 1 1 0 1 0 1 0 1 1 1 0 1 0 1 0 1 1 1 0 1 0 1 1 1 1 1 0 1 1 1 1 0 1 0 0 1 1 1 0 1 0 1 0 1 0 1 1 1 0 1 0 1 0 1 1 1 0 1 1 1 1 1 0 0 1 0 1 1 0 1 0 1 1 1 1 1 0 0 0 0 1 0 0 0 1 0 0 0 1 0 0 0 1 0 1 1 1 1 1 1 1 1 1 1 1 1 1 1 1 1 0 1 1 1 0 1 0 1 0 1 1 1 1 1 1 1 0 1 0 1 0 1 1 1 1 0 0 1 0 0 1 1 0 1 1 0 0 1 0 1 0 1 1 1 1 1 1 1 1 1 0 1 0 1 0 1 1 1 1 1 0 1 1 0 1 1 1 1 0 1 1 1 1 0 1 1 1 1 1 1 0 1 1 1 1 1 1 1 1 1 1 1 0 1 1 1 1 1 1 1 1 0 1 1 1 1 1 1 1 1 0 1 1 1 1 1 0 1 1 1 1 1 1 1 0 1 1 0 1 0 1 0 0 0 1 0 1 0 0 0 0 0 1 0 0 1 0 1 1 1 1 1 1 1 0 1 1 1 0 0 0 1 1 0 0 0 1 1 1 1 1 1 1 0 1 1 1 1 1 1 1 1 1 1 1 1 1 1 1 1 1 1 0 1 1 1 1 1 1 1 1 1 1 1 0 1 1 1 1 1 1 1 1 1 1 1 1 1 0 0 1 0 1 0 1 0 0 1 1 1 1 1 1 1 1 1 1 1 1 1 1 1 1 1 1 0 1 0 0 0 1 0 1 1 1 1 0 1 1 1 0 1 1 1 1 1 1 1 0 1 1 1 1 1 1 1 0 1 1 0 1 0 0 0 1 0 1 0 1 1 1 1 1 0 0 1 1 1 1 1 1 1 1 1 1 1 1 1 0 1 1 1 1 1 1 1 1 1 1 0 1 1 1 1 0 1 1 1 1 1 0 1 0 1 1 1 0 0 1 0 1 0 1 1 1 0 1 1 0 1 1 1 0 1 1 1 1 1 1 1 0 1 1 1 1 1 1 0 0 0 0 0 1 0 0 0 1 0 0 0 1 0 1 0 1 0 0 1 1 1 1 1 0 1 0 1 1 1 1 1 1 1 1 1 1 1 1 1 1 1 1 0 1 0 1 0 1 0 1 0 0 0 1 0 0 0 1 0 1 0 1 0 1 0 1 1 1 0 1 1 1 0 1 1 1 1 1 0 1 1 1 1 1 0 0 1 1 1 1 1 1 1 1 1 1 1 1 1 1 1 0 1 1 1 1 1 1 1 0 1 1 1 0 1 1 0 1 1 0 0 0 0 1 0 1 0 1 1 1 1 1 1 0 1 1 1 1 1 1 1 1 1 1 1 0 1 0 0 0 1 1 1 0 1 0 1 1 0 1 0 0 0 1 1 1 1 1 0 1 1 1 1 0 1 1 1 1 1 0 1 1 1 1 1 1 1 1 0 0
M ARS-BFGL-NGS-55320 0 0 0 0 0 1 0 0 0 0 0 0 0 0 0 0 0 0 0 0 0 1 0 0 0 0 0 0 0 1 0 1 0 0 0 1 0 0 0 0 0 0 0 1 1 1 0 0 0 1 0 1 0 0 0 0 1 0 0 0 0 0 0 0 0 0 0 1 0 0 0 0 1 0 0 1 0 1 0 0 0 0 1 0 1 0 0 1 0 0 1 0 0 0 0 0 0 0 0 0 0 0 0 0 0 0 0 1 0 0 0 1 0 1 0 0 0 0 0 0 0 0 0 0 0 0 0 0 0 0 0 0 0 0 0 1 0 0 0 1 0 0 1 0 0 0 0 0 0 0 1 0 0 0 0 0 0 1 0 0 0 0 0 0 0 0 0 0 0 1 1 0 1 0 0 0 0 0 0 0 0 0 0 0 0 0 0 0 0 0 0 0 0 0 0 0 0 0 0 0 0 0 0 0 0 0 0 0 0 0 1 0 0 0 0 1 0 0 0 0 0 0 0 0 0 0 0 0 0 0 0 1 0 0 0 0 1 0 0 0 1 0 1 0 0 0 0 0 0 0 0 1 0 0 0 0 0 0 0 0 0 0 0 0 0 0 0 0 0 0 0 0 0 0 0 0 0 0 0 0 0 0 0 0 0 0 0 0 0 1 0 0 0 0 0 1 0 1 0 0 0 0 0 0 0 0 0 1 0 0 0 0 0 0 0 0 0 0 0 0 0 0 0 0 0 1 1 0 1 0 0 0 0 0 0 0 0 0 0 0 0 0 0 0 0 0 0 0 0 0 0 0 0 0 0 0 0 1 0 1 0 0 0 0 0 0 0 0 0 0 0 0 0 0 0 0 0 0 0 0 0 0 0 0 0 0 0 1 0 0 0 0 0 1 0 0 0 0 0 0 0 1 0 0 0 0 0 0 0 0 0 0 0 0 0 0 0 0 0 0 0 0 0 0 0 1 0 0 0 0 0 0 0 0 0 0 0 0 0 1 0 0 0 0 0 0 0 0 0 0 0 0 0 0 0 0 0 0 0 0 0 0 0 0 0 0 0 0 1 0 0 0 1 0 0 0 0 0 0 0 0 0 0 0 0 0 0 1 0 0 0 0 0 0 0 0 0 1 0 0 0 0 0 0 0 0 0 0 0 0 0 0 0 0 0 0 0 0 0 0 0 0 0 0 0 0 0 0 0 0 0 0 0 0 0 0 0 0 0 0 0 0 0 1 0 0 0 0 0 0 0 0 0 1 0 1 1 0 0 0 0 0 0 1 0 1 0 1 0 0 0 0 0 0 0 0 0 0 0 0 0 0 0 0 0 0 0 0 0 1 0 0 0 1 0 0 0 0 0 0 0 1 0 0 0 0 0 0 0 1 0 0 0 0 0 1 0 0 0 0 0 0 0 0 0 0 0 0 0 0 0 0 0 0 0 0 0 0 0 0 0 1 0 1 0 0 0 0 0 0 0 0 0 0 0 0 0 0 0 0 0 0 0 0 0 0 0 0 0 0 0 0 0 1 0 0 0 1 0 0 0 0 0 0 0 1 0 0 0 0 0 1 0 0 0 0 0 0 0 0 0 1 1 0 0 1 0 0 1 0 0 0 1 0 0 1 0 1 0 0 0 0 0 0 0 0 0 0 0 0 0 1 0 0 0 0 0 0 0 0 0 0 0 1 0 1 0 0 0 0 0 0 0 0 0 0 0 0 0 0 0 0 0 0 0 0 0 0 0 1 0 0 1 0 0 0 0 0 0 0 0 0 0 0 0 0 0 0 0 1 0 0 0 0 0 1 0 0 0 0 0 0 0 0 0 0 0 0 0 0 0 0 0 0 0 0 0 0 0 0 0 1 0 0 0 0 0 0 0 0 0 0 0 0 0 0 0 1 0 1 0 0 0 0 0 0 0 1 0 0 0 0 0 0 0 0 0 1 0 0 0 0 0 0 0 0 0 0 0 0 0 0 0 0 0 1 0 0 0 0 0 0 0 0 0 0 0 1 0 0 0 0 0 0 0 0 0 0 0 1 0 1 0 0 0 0 0 0 0 1 0 0 0 0 0 0 0 0 0 0 0 0 0 0 0 0 0 0 0 0 0 0 1 0 1 0 1 0 1 0 1 0 0 1 0 1 0 0 0 0 0 0 0 0 0 0 0 1 0 0 0 0 0 0 0 0 0 0 0 0 0 0 0 0 0 0 0 0 0 0 0 0 0 0 0 0 0 0 0 0 0 1 0 0 0 0 0 0 0 0 0 0 0 0 0 0 0 0 0 0 0 0 0 0 0 0 0 0 1 0 0 0 1 0 0 0 0 0 0 0 0 0 0 0 0 0 0 1 0 0 0 0 0 0 0 0 0 0 0 0 0 0 0 0 0 0 0 0 0 1 0 0 0 0 0 1 0 0 0 0 0 0 0 0 0 0 0 0 0 0 0 0 0 1 0 0 0 0 0 0 0 0 0 0 0 0 0 0 0 1 0 1 0 0 0 0 0 0 0 0 0 0 0 0 0 0 0 0 0 0 0 0 0 0 0 0 0 0 0 0 0 0 0 0 0 0 0 1 0 0 0 0 0 1 0 0 0 0 0 0 0 1 0 0 0 0 0 0 0 0 0 1 0 0 0 0 0 0 0 0 1 0 0 0 1 0 0 0 1 0 0 0 0 0 0 1 0 0 0 0 0 0 0 0 0 0 0 0 0 0 0 0 0 0 0 0 0 0 0 0 0 0 0 0 0 0 0 0 0 0 0 0 0 0 0 0 0 0 0 1 0 0 0 0 0 1 0 0 0 0 0 0 0 0 0 0 0 1 0 0 0 0 0 0 1 0 0 1 1 0 0 0 0 0 0 0 0 0 0 0 0 0 0 0 0 0 0 0 0 0 0 0 0 0 0 0 0 0 0 0 0 0 0 0 0 0 0 0 0 0 0 0 0 0 0 0 0 0 0 1 0 0 0 1 0 0 0 0 0 0 0 0 0 0 0 0 0 0 0 0 0 0 0 0 0 0 0 0 0 0 0 0 0 1 0 0 0 0 0 0 0 0 0 0 0 0 0 0 0 1 0 0 0 0 0 1 0 0 0 1 0 1 0 0 0 0 0 0 0 0 0 0 0 0 0 0 0 0 0 0 0 0 0 0 0 0 0 0 0 0 0 0 0 0 0 0 0 1 0 0 0 0 0 0 1 0 1 0 1 0 0 0 0 0 0 0 1 1 1 0 1 0 0 0 0 0 0 0 0 0 0 0 0 0 0 0 0 0 0 0 0 0 0 0 1 0 1 0 0 0 0 0 0 0 0 1 0 0 0 0 0 0 0 0 0 0 0 0 0 0 0 0 0 0 0 0 0 0 0 0 0 0 0 0 0 0 0 0 0 0 0 0 0 0 1 0 1 0 0 0 1 0 1 0 0 0 0 0 0 0 0 0 0 0 0 1 0 0 0 0 0 0 0 0 0 0 0 0 0 0 0 0 0 0 0 0 0 0 0 0 0 0 0 1 0 0 0 0 0 0 0 0 0 0 0 0 0 0 0 0 0 0 0 0 0 0 0 0 0 0 0 0 0 0 0 0 0 0 0 1 0 0 0 0 0 0 0 0 0 0 0 0 0 0 0 0 0 1 0 0 0 0 0 1 0 0 0 0 0 0 0 0 0 0 0 0 0 0 0 0 0 0 0 0 0 1 0 0 0 0 0 0 0 1 0 0 0 0 0 0 0 0 0 0 0 0 0 0 0 0 0 0 0 0 0 0 0 0 0 0 0 1 0 1 0 0 0 0 0 0 0 0 0 0 1 0 1 0 1 0 0 0 0 0 0 0 0 0 0 0 0 0 0 0 0 0 0 0 0 0 0 1 0 1 0 0 0 0 0 0 0 1 0 0 0 1 0 0 0 0 0 1 0 1 0 0 0 1 0 0 0 1 0 1 0 1 0 0 0 0 0 0 0 0 0 1 0 0 0 0 0 0 0 0 0 0 0 0 0 0 0 0 0 1 0 0 0 0 1 0 0 0 0 0 0 1 0 0 0 0 0 0 0 0 0 0 0 0 0 0 0 0 0 0 0 0 0 0 0 0 0 0 0 0 0 0 0 0 0 0 0 0 0 0 0 0 0 0 0 1 0 0 1 0 1 0 1 0 1 0 1 0 0 1 1 1 1 0 0 0 0 0 0 0 0 0 0 0 0 0 0 0 0 1 0 0 0 0 0 0 0 0 0 0 0 0 0 0 0 0 0 0 0 0 0 0 0 0 0 0 0 0 0 0 0 0 0 0 0 0 0 0 0 0 0 0 0 0 0 0 0 0 0 0 0 0 0 0 0 0 0 0 0 0 0 0 1 0 1 0 1 0 0 0 0 0 0 0 0 0 0 0 0 0 0 0 0 0 0 0 1 0 1 0 1 0 1 0 0 0 0 1 0 0 0 0 0 0 0 0 0 0 0 0 0 0 0 0 0 0 0 0 0 0 0 0 0 0 0 0 0 0 0 0 0 0 0 0 0 0 0 0 0 0 0 0 0 0 0 0 0 0 0 0 0 0 0 0 0 0 0 0 0 0 0 0 0 0 0 1 0 0 0 0 0 0 0 1 0 0 0 1 0 0 0 0 0 0 0 0 1 0 0 1 0 0 0 0 0 0 0 0 0 0 0 0 0 0 0 0 0 0 0 0 1 1 0 0 1 0 1 0 1 0 1 0 1 0 1 0 1 1 0 0 0 0 0 0 0 0 0 0 0 0 0 0 0 0 0 0 0 0 0 0 0 0 0 0 0 0 1 0 0 0 1 0 1 0 0 1 0 0 0 0 1 0 1 0 1 0 0 0 1 0 0 0 0 0 0 0 0 0 0 0 0 0 0 0 0 0 0 0 0 0 0 0 0 0 0 0 0 0 0 0 0 0 0 0 0 0 0 0 0 0 0 0 0 0 0 0 1 0 0 1 1 0 1 0 0 0 0 0 0 0 0 0 0 0 0 0 0 0 0 0 0 0 0 0 0 1 0 0 0 1 0 0 0 0 0 0 0 0 0 0 0 1 0 0 0 0 0 0 0 0 0 0 0 0 0 0 0 0 0 1 0 0 0 0 0 0 0 0 0 0
M ARS-BFGL-NGS-109784 0 0 0 0 0 0 1 0 0 0 0 0 0 0 0 0 0 0 0 0 0 0 0 0 0 0 0 0 0 0 0 0 1 0 0 0 0 0 0 1 1 1 0 0 0 0 0 0 0 0 0 0 0 1 1 0 0 1 0 1 0 0 0 0 1 0 0 0 0 0 1 0 0 1 0 0 0 0 1 0 0 1 0 0 0 0 0 0 0 0 0 0 0 0 0 0 0 0 0 0 0 0 0 0 0 1 1 0 0 1 0 0 0 0 0 0 1 0 0 0 0 0 0 0 0 1 0 1 1 0 0 0 0 0 0 0 0 0 1 0 0 0 0 0 0 0 0 0 1 0 0 1 0 0 0 0 0 0 1 0 1 0 1 0 0 0 1 0 0 0 0 0 0 0 0 0 0 1 0 0 0 0 0 0 0 0 0 1 1 0 1 0 0 1 0 0 0 1 0 0 0 0 1 1 0 1 1 1 0 0 0 0 0 0 0 0 0 0 0 1 0 0 0 0 0 1 0 0 0 0 0 0 0 1 0 0 0 1 0 0 0 0 0 0 1 0 1 0 0 0 0 0 0 0 0 0 0 0 0 0 0 0 0 0 0 0 0 0 0 1 0 1 0 0 0 0 0 1 0 0 0 0 0 0 1 0 0 0 0 0 0 0 0 0 0 0 1 0 0 0 1 0 0 0 1 0 1 0 0 0 0 0 0 0 1 0 0 0 0 0 0 0 0 0 0 0 0 0 0 1 0 1 0 0 1 0 1 0 0 1 0 0 0 1 1 0 1 0 0 1 0 0 0 0 0 1 0 0 0 0 0 0 0 0 0 0 0 0 0 0 0 1 0 0 0 1 0 1 0 0 0 0 0 0 0 0 0 0 0 1 0 0 0 0 0 1 0 0 0 0 0 0 0 0 0 0 0 0 0 0 0 0 0 0 0 0 0 0 0 0 0 0 0 0 0 0 0 1 0 0 0 0 0 0 0 0 0 1 0 0 0 1 0 0 0 0 0 1 0 0 0 1 0 0 0 0 0 0 0 0 0 0 0 0 0 1 0 1 0 1 0 1 0 0 0 0 0 0 0 0 0 0 0 0 0 0 0 0 0 0 0 0 0 0 0 0 0 0 0 1 0 0 0 1 0 1 0 0 0 0 0 0 0 0 0 1 0 0 0 1 0 0 0 0 0 0 0 0 0 0 0 0 0 0 1 1 0 1 0 1 0 1 1 0 1 0 1 0 0 0 1 0 0 0 0 0 0 0 0 0 0 0 0 0 1 0 1 0 0 0 1 0 0 0 0 0 0 0 0 0 0 1 0 0 0 0 0 0 0 0 0 0 0 0 0 0 0 0 0 0 0 0 0 0 0 0 0 0 0 0 0 1 0 1 0 0 0 0 0 0 0 0 0 0 0 0 0 0 0 0 0 0 0 0 0 0 0 0 0 0 0 0 0 0 0 0 0 0 0 0 0 0 0 0 0 1 0 1 0 0 0 0 0 0 0 0 0 0 0 1 0 1 0 0 0 0 0 0 0 0 0 0 0 1 0 0 0 0 0 0 0 0 0 0 0 0 0 0 0 0 0 0 0 0 0 0 0 0 0 0 0 0 0 0 1 0 0 0 0 0 0 1 0 0 0 0 0 0 0 1 0 0 0 0 0 1 0 0 0 0 0 0 0 0 0 0 0 0 0 0 0 0 0 0 0 1 0 1 0 1 1 0 1 0 0 0 1 1 0 0 1 1 0 0 0 1 0 0 0 0 1 0 0 0 0 0 0 0 0 0 1 0 1 0 0 0 0 1 0 1 0 1 0 0 0 1 0 1 0 0 0 1 0 1 0 0 0 0 0 0 0 0 0 0 0 0 0 0 0 0 0 0 0 0 0 0 0 0 0 0 0 1 0 0 0 0 0 0 0 1 0 0 0 0 0 0 0 0 0 1 0 0 0 0 0 0 0 0 0 0 0 0 0 1 0 0 0 0 0 0 0 0 0 0 0 0 0 0 0 0 0 0 0 0 0 0 0 1 0 0 0 0 0 1 0 0 0 0 0 0 0 1 0 0 0 0 0 0 0 0 0 0 0 1 0 0 0 0 0 0 0 0 0 0 0 0 0 1 0 0 0 0 0 0 0 0 0 1 0 1 0 0 0 0 0 0 0 0 0 1 0 0 0 1 0 0 0 1 0 0 0 0 0 0 1 1 1 0 0 0 0 1 0 1 0 1 0 0 0 1 1 0 0 0 0 0 1 0 0 0 1 0 0 0 0 1 0 1 0 1 0 0 0 0 0 1 0 0 0 0 0 0 0 0 0 0 1 0 1 0 0 0 0 0 0 0 0 0 0 0 0 1 0 1 0 0 0 0 0 0 0 0 0 1 0 0 0 0 0 0 0 0 0 0 0 0 0 0 0 0 0 0 0 0 0 0 0 0 0 0 0 0 0 0 0 0 0 1 0 0 0 0 0 0 0 0 0 0 0 0 0 0 0 0 0 0 0 1 0 0 0 0 0 0 0 0 0 1 0 1 0 0 0 0 0 0 0 0 0 1 0 0 0 0 0 1 0 0 0 0 0 0 0 0 0 1 0 0 0 0 0 0 0 0 0 1 0 1 0 0 0 0 0 0 0 0 0 0 0 0 0 0 0 1 0 1 0 0 0 0 0 0 0 0 0 0 0 0 0 0 0 1 0 1 0 0 0 1 0 0 0 0 0 0 0 0 0 1 0 0 0 0 0 0 0 0 0 1 1 0 0 1 0 1 0 0 0 0 1 0 0 0 0 0 1 0 0 0 1 0 1 0 0 0 1 0 1 0 0 1 0 0 0 1 0 0 0 0 0 0 0 0 1 1 0 0 0 0 1 0 0 1 0 1 0 1 0 0 0 0 0 0 0 0 0 0 0 0 0 0 0 0 0 0 0 1 0 0 0 0 0 0 0 0 0 1 0 0 0 0 0 0 0 0 0 0 0 0 0 0 0 0 0 0 0 0 0 0 0 0 0 0 0 0 0 0 0 0 0 0 0 0 0 0 0 1 0 1 0 0 0 0 0 1 0 0 0 1 0 0 0 0 0 0 0 0 0 0 0 0 0 0 0 1 0 1 0 0 0 1 0 0 0 0 0 0 0 0 0 0 0 0 0 0 0 0 0 0 0 0 0 0 0 0 0 0 0 0 0 0 0 0 0 0 0 1 0 0 0 0 0 0 1 0 0 0 0 0 0 0 0 0 0 0 0 0 0 1 0 1 0 0 0 0 0 0 0 1 0 1 0 1 0 0 0 0 0 1 0 0 1 0 1 0 0 0 0 1 0 0 0 1 0 0 0 0 0 0 0 1 0 0 0 0 0 0 0 0 0 0 0 0 0 0 0 0 0 0 0 0 0 0 0 0 0 0 0 0 0 0 0 1 0 0 0 0 1 0 1 1 0 1 1 0 0 0 0 1 0 0 0 0 1 1 0 1 0 0 0 0 0 0 0 0 0 0 0 0 0 0 0 0 0 0 0 0 0 0 0 1 0 1 0 0 0 0 0 0 0 0 0 0 0 0 0 0 0 0 0 0 0 0 0 0 0 0 0 0 0 0 0 0 0 0 0 0 0 0 0 0 0 0 0 0 0 0 0 0 0 0 0 1 0 0 0 1 0 0 0 0 0 0 0 0 0 1 0 1 0 0 0 1 0 0 0 0 0 0 1 0 0 0 0 0 0 0 0 0 0 0 1 0 0 0 0 0 0 0 0 1 0 0 0 1 0 0 0 1 0 1 0 0 0 0 0 0 0 0 0 0 0 0 0 0 0 0 0 0 0 0 0 0 0 0 0 1 0 0 0 0 0 0 0 0 0 0 0 0 0 0 0 0 0 0 0 0 0 1 0 0 0 0 0 0 0 0 0 0 0 0 0 0 0 0 0 0 0 0 0 0 0 0 0 0 0 0 0 0 1 0 1 0 1 0 0 0 1 0 0 0 0 1 0 0 0 0 0 0 0 0 0 0 1 0 0 1 0 1 0 0 0 0 0 1 0 0 0 1 0 0 0 0 0 0 0 1 0 0 0 0 0 0 0 0 0 0 0 0 0 0 0 1 0 1 0 0 0 0 0 1 0 0 0 0 0 0 0 0 0 0 0 0 0 0 0 1 0 0 0 0 0 0 0 0 0 0 0 0 0 0 0 0 0 1 0 1 0 0 0 0 0 0 1 0 0 0 1 1 0 0 0 0 0 0 0 0 0 0 0 1 0 1 0 0 0 0 0 0 0 1 0 1 1 0 1 0 0 0 0 0 0 1 0 0 0 1 0 0 0 1 0 1 0 0 1 0 1 0 1 0 1 1 1 0 0 0 0 0 0 0 0 0 0 0 0 0 0 0 0 0 0 0 0 1 0 0 0 0 0 0 0 1 0 0 0 0 0 0 0 1 1 0 1 0 0 0 0 0 0 0 0 1 0 0 0 0 0 0 0 0 0 0 0 0 0 0 0 0 0 0 0 0 0 0 0 1 0 0 0 0 0 0 0 1 0 0 0 0 0 0 0 0 1 0 0 1 1 0 0 0 1 1 0 0 0 0 0 0 0 0 0 0 0 1 0 0 0 0 0 0 0 0 0 0 0 1 0 1 0 1 0 1 0 0 1 0 0 0 0 0 0 0 0 0 0 0 0 0 0 0 0 1 0 0 0 0 0 0 0 0 0 0 0 0 0 0 0 0 0 1 0 0 0 0 0 0 0 0 0 0 0 0 0 1 0 0 0 0 0 0 0 0 0 0 0 0 0 0 0 1 0 0 0 0 0 0 0 0 0 0 0 0 0 0 0 1 0 0 0 0 0 0 0 1 0 0 0 0 1 1 1 0 0 1 1 0 1 0 0 0 1 0 0 1 0 0 0 1 0 0 0 0 0 0 0 0 0 1 0 0 0 0 1 0 0 0 0 0 0 0 0 0 0 0 0 0 0 0 0 0 0 0 0 1 1 0 0 0 1 1 0 0 1 0 1 1 0 0 0 0 1 0 0 0 0 0 0 0 0 0 0 0 0 0 1 0 1 0 0 0 0 0 0 1 0 1 0 0 0 0 0 0 0 0 0 0 0 0 0 0 0 0 0 0
M ARS-BFGL-NGS-107554 0 0 0 0 0 1 0 0 0 0 1 0 0 0 0 0 1 0 0 0 0 1 1 1 0 0 0 0 0 1 0 1 1 0 0 1 0 1 0 1 1 1 0 1 1 1 0 0 0 1 1 1 0 1 1 0 1 1 1 1 0 0 0 0 1 0 0 1 0 0 1 0 1 1 0 1 1 1 1 0 0 1 1 0 1 0 0 1 0 0 1 1 0 0 0 1 0 0 1 0 0 0 0 1 0 1 1 1 0 1 0 1 0 1 0 0 1 0 0 0 0 0 0 0 0 1 0 1 1 0 0 0 0 0 0 1 0 0 0 1 0 0 1 0 0 0 0 1 1 0 1 1 0 1 0 0 0 1 1 0 1 0 1 0 1 1 1 0 0 1 1 0 1 0 0 0 0 1 1 0 0 0 0 1 0 0 0 1 1 0 1 0 0 1 0 0 0 1 0 0 0 0 1 1 0 1 1 1 0 0 1 1 0 0 0 1 1 0 0 1 0 0 0 0 0 1 1 0 0 0 0 1 0 1 0 0 1 1 0 0 1 0 1 0 1 0 1 0 1 0 0 1 0 0 0 0 0 0 0 1 0 0 0 0 0 0 0 0 0 1 0 1 0 0 0 0 0 1 0 0 0 0 0 0 1 0 0 0 0 1 0 0 1 0 1 1 1 1 0 1 1 0 0 0 1 0 1 1 0 0 0 0 0 0 1 0 0 0 0 0 1 0 1 1 1 1 1 1 1 1 1 1 1 1 1 0 1 0 0 0 0 0 0 1 1 0 1 0 0 1 0 0 0 0 0 1 0 1 0 1 0 1 0 0 0 0 0 0 1 0 1 1 0 0 1 1 1 1 0 0 0 0 0 1 0 0 0 1 0 1 0 0 0 1 0 1 0 0 0 0 0 1 0 1 0 0 0 0 0 0 0 0 0 0 0 0 0 1 0 0 0 0 0 0 0 1 0 0 0 0 0 0 0 0 0 0 0 1 0 1 1 1 1 0 1 0 1 1 0 1 0 1 0 0 0 0 0 1 0 1 0 0 0 0 0 1 0 0 1 1 0 1 1 0 1 0 0 0 0 0 1 0 0 0 0 0 0 1 0 0 0 0 0 0 0 0 0 1 0 1 0 0 0 0 0 1 0 0 0 0 0 0 0 1 0 0 0 1 0 1 0 1 0 0 0 0 1 0 0 0 0 0 1 1 1 1 0 1 0 1 0 1 1 1 1 0 1 0 0 0 1 1 0 1 1 1 1 0 0 1 0 0 0 1 1 1 1 1 0 0 1 0 0 0 0 0 0 1 0 1 0 1 0 0 0 0 0 0 0 1 0 0 1 1 1 0 0 0 1 0 0 1 0 0 0 0 0 0 0 1 0 1 0 1 0 1 0 0 0 0 0 0 0 0 0 0 0 0 0 0 0 1 0 1 0 0 0 0 0 0 0 1 0 1 0 0 0 0 0 0 0 1 0 0 0 1 0 1 0 0 0 0 0 1 0 1 0 0 0 1 0 1 0 1 0 0 0 1 0 0 0 1 0 1 0 1 0 0 0 0 0 1 0 0 0 0 0 0 0 1 0 1 1 0 1 1 0 0 1 0 0 0 1 1 1 1 0 1 0 0 0 1 0 0 0 0 0 0 0 1 0 1 0 1 0 1 0 0 0 0 0 0 0 1 0 1 0 1 0 0 1 0 0 0 1 1 0 1 0 1 1 0 1 0 0 1 1 1 0 1 1 1 1 0 1 1 1 1 0 0 1 0 0 0 0 0 0 0 0 1 1 0 1 1 0 1 0 1 0 1 0 1 0 0 0 0 0 1 0 0 0 1 0 1 0 1 0 0 0 0 1 1 0 1 0 0 1 0 0 0 1 0 0 0 0 1 0 1 0 1 0 0 0 0 0 0 0 1 0 1 0 1 0 0 0 0 0 1 0 1 0 0 0 0 0 0 0 0 0 0 0 0 0 1 0 1 0 0 0 0 0 0 0 0 0 0 0 1 0 1 0 0 0 0 0 0 1 1 0 1 0 1 1 1 0 1 0 0 0 1 0 1 0 0 0 0 0 0 0 0 0 0 0 1 0 0 0 0 0 0 0 0 1 0 1 0 1 1 1 0 1 0 1 1 0 1 0 1 0 1 0 0 0 0 0 0 0 1 0 1 0 0 0 1 0 0 0 1 0 0 0 0 0 0 1 1 1 0 0 0 0 1 0 1 1 1 1 0 0 1 1 1 0 0 0 0 1 0 0 0 1 0 0 0 0 1 0 1 1 1 1 0 1 0 1 1 1 0 1 0 1 0 1 0 0 0 1 0 1 1 0 0 0 0 0 1 0 1 0 0 0 1 0 1 0 1 0 0 0 0 0 0 0 1 0 0 0 0 0 1 0 1 0 0 0 1 1 0 0 0 0 0 0 0 0 0 0 0 0 0 0 1 0 1 0 0 0 1 0 0 0 0 0 0 0 0 0 1 0 1 0 1 0 0 0 0 0 1 0 0 0 0 0 0 0 0 0 1 0 0 0 0 0 0 0 0 0 0 0 1 0 0 1 0 0 0 1 1 0 0 1 1 1 1 1 1 1 0 1 0 0 1 0 0 0 1 0 1 0 0 0 1 0 1 0 0 0 0 0 0 1 0 0 1 1 1 0 0 1 0 0 0 1 0 0 1 0 1 0 1 0 1 0 1 0 0 0 1 0 0 0 1 0 0 0 0 0 1 0 1 0 1 0 0 0 0 0 1 1 0 0 1 0 1 1 0 0 0 1 1 0 0 0 0 1 1 0 0 1 0 1 0 0 0 1 0 1 1 0 1 1 0 1 1 1 0 1 0 1 0 1 1 1 1 0 1 0 0 1 0 0 1 0 1 0 1 0 0 0 0 0 0 0 0 1 0 0 0 0 0 0 0 0 0 0 1 0 0 0 0 0 1 0 0 0 1 0 0 0 1 0 0 0 1 0 0 0 0 0 1 0 0 0 1 0 1 0 0 0 0 0 0 0 0 0 0 0 0 0 0 0 0 0 1 0 1 0 0 0 0 0 0 0 1 0 0 0 1 0 1 0 0 0 0 0 1 0 0 0 1 0 1 0 1 0 1 0 0 1 1 1 0 0 0 1 0 0 0 0 0 1 0 0 1 0 0 0 0 0 0 0 0 0 1 0 0 0 1 0 0 0 0 0 1 1 1 1 0 1 0 0 0 1 0 0 0 1 1 1 0 1 0 0 0 0 1 0 1 0 1 0 1 0 0 0 0 0 0 0 1 0 1 0 0 1 0 1 1 0 1 1 0 1 0 0 1 0 1 0 0 0 1 0 0 0 1 0 0 0 1 0 0 0 0 0 0 0 0 0 0 0 0 0 0 0 0 0 0 0 0 0 0 0 0 1 0 1 0 0 0 1 1 1 0 0 0 1 1 1 1 0 0 1 0 0 1 0 1 0 0 0 0 1 1 0 1 0 1 0 0 1 1 0 0 0 1 0 0 0 0 0 1 0 1 0 0 0 0 0 1 0 1 0 0 0 0 1 1 1 0 1 0 1 0 0 0 1 0 0 0 0 0 0 1 0 0 0 0 0 1 0 0 0 0 0 0 0 1 0 0 0 0 0 0 0 0 0 1 0 0 0 1 0 1 0 1 0 0 0 0 0 1 0 0 0 1 0 1 0 0 0 1 0 0 0 1 0 1 1 0 0 0 0 1 0 0 0 0 0 0 1 1 0 0 0 0 0 1 0 0 0 0 1 1 0 0 0 1 0 1 1 1 0 1 0 0 0 1 0 0 0 1 0 0 1 0 1 0 1 0 0 0 1 0 1 1 0 0 1 0 0 0 1 0 0 0 0 0 0 0 0 1 0 1 0 0 0 1 1 0 1 1 0 0 0 1 0 0 0 0 0 1 0 1 0 0 0 1 0 1 0 1 0 1 0 1 0 0 1 0 1 0 1 0 0 1 1 0 0 0 1 1 0 0 0 0 0 0 1 0 0 1 1 1 1 1 1 1 1 0 0 1 0 1 0 1 1 1 0 0 1 0 0 0 0 1 1 0 0 1 0 0 1 0 0 0 0 1 0 0 1 1 0 1 0 0 1 0 1 1 1 0 0 0 0 0 0 0 0 1 0 0 1 0 1 1 1 0 1 0 1 0 0 1 1 1 1 0 0 0 0 0 0 1 0 1 0 0 0 0 0 0 1 1 0 0 1 1 0 0 0 0 0 0 0 0 0 0 1 1 0 1 0 0 0 0 0 0 0 1 0 1 1 0 1 0 0 0 0 1 0 1 0 0 0 1 0 0 0 1 0 1 0 0 1 1 1 0 1 0 1 1 1 0 1 0 1 0 1 1 1 0 0 0 0 0 0 0 0 0 0 0 0 1 0 0 0 1 0 0 1 1 1 0 1 0 1 0 0 1 1 1 1 0 0 1 1 0 0 0 1 1 1 0 0 0 1 1 0 0 0 0 0 0 0 0 0 0 0 0 0 0 0 0 0 1 0 0 0 0 0 0 0 1 0 1 0 1 0 0 0 0 1 0 0 1 1 0 0 0 1 1 0 0 0 0 0 0 0 1 0 0 0 1 0 0 0 1 0 0 0 0 0 0 0 1 0 1 0 1 1 1 0 1 0 0 0 0 0 0 0 0 0 0 0 1 0 0 0 1 0 1 1 0 1 1 1 0 1 0 1 0 1 0 1 0 1 0 1 1 1 1 0 0 0 0 0 0 0 0 0 1 0 1 0 0 0 0 1 0 0 0 0 0 0 0 0 0 0 1 1 0 0 0 1 0 1 0 0 1 1 0 0 0 1 1 1 0 1 0 0 0 1 1 0 0 0 0 1 1 1 0 0 1 1 0 1 0 0 0 1 0 0 1 0 0 0 1 0 0 0 0 0 0 0 0 0 1 0 0 0 0 1 0 1 0 1 0 1 0 1 1 1 1 1 1 1 0 0 0 0 0 0 1 1 1 0 0 1 1 0 0 1 0 1 1 0 0 0 1 1 0 0 1 0 0 0 1 0 0 0 0 0 0 1 1 1 0 0 0 0 0 0 1 0 1 0 0 0 0 0 0 0 1 0 0 0 0 0 0 0 0 0 0
M ARS-BFGL-NGS-114602 0 0 0 1 1 0 1 0 0 1 0 0 1 0 0 1 1 0 1 0 1 0 0 0 0 0 0 1 1 0 1 0 0 0 1 0 1 0 0 0 0 0 1 0 0 0 0 1 0 0 0 0 0 0 0 1 0 0 0 0 0 1 1 1 0 1 1 0 1 0 0 1 0 0 0 0 0 0 0 1 1 0 0 0 1 0 0 0 0 0 0 0 1 0 1 0 1 0 0 0 1 0 1 0 1 0 0 0 1 0 0 0 1 0 0 0 1 0 0 1 1 1 1 1 1 0 0 0 0 1 1 1 1 1 0 0 0 0 1 0 0 1 0 0 0 0 1 0 0 0 0 0 0 0 1 0 1 0 0 0 0 0 0 0 0 0 0 1 0 0 0 0 0 1 1 1 1 0 0 0 1 0 0 0 1 0 0 0 1 0 0 1 1 0 0 0 1 0 1 1 1 0 0 0 1 0 0 0 0 0 0 0 0 1 0 0 1 1 1 0 1 0 1 0 1 0 0 0 0 0 0 0 1 0 1 0 1 0 1 0 0 1 0 1 0 1 0 0 0 1 1 0 0 1 1 0 0 0 1 0 0 1 1 0 0 1 1 0 1 0 0 0 0 1 1 1 1 0 0 0 1 1 0 1 0 0 0 0 0 0 0 1 0 0 0 0 0 0 1 0 0 0 1 0 0 1 0 0 1 1 1 0 1 1 0 1 1 0 1 1 0 0 0 0 0 0 0 0 0 0 0 0 0 0 0 0 0 1 1 1 1 1 1 0 0 0 0 1 1 0 0 1 0 0 0 0 1 0 1 0 1 0 1 0 1 1 1 0 0 1 0 0 0 0 0 0 0 0 0 1 0 0 1 0 1 1 1 0 0 0 0 0 1 0 0 1 1 1 1 0 1 0 0 0 0 0 1 1 1 0 0 1 0 1 1 0 1 0 0 0 1 1 1 0 1 0 0 1 1 0 0 1 1 1 1 1 1 0 0 1 0 0 0 0 0 1 0 0 1 0 1 0 1 0 1 0 1 0 1 0 1 0 0 1 1 0 1 1 0 0 0 0 0 0 0 1 0 0 1 1 0 1 0 0 0 1 0 0 1 0 0 0 0 1 1 1 1 0 1 0 1 0 0 1 1 0 1 0 1 0 1 1 1 0 0 0 0 1 0 0 0 0 0 0 0 0 0 0 0 1 0 0 0 0 0 0 1 0 1 1 1 0 0 0 0 1 0 1 1 1 0 0 1 0 0 0 0 0 1 0 1 0 1 0 0 0 0 0 1 1 0 1 1 1 1 0 1 0 0 0 1 0 1 0 0 1 0 1 0 0 0 0 0 0 0 1 0 0 0 0 1 0 1 1 1 0 1 0 1 0 0 0 0 0 1 1 1 0 1 1 0 1 1 0 0 1 0 0 0 0 0 1 1 0 1 0 1 1 0 0 0 0 0 0 0 0 1 0 1 0 1 0 1 0 1 0 0 0 1 1 1 1 0 0 0 0 1 1 1 0 0 0 1 0 1 1 0 0 0 1 0 0 1 0 1 1 1 1 1 1 1 0 1 1 1 1 1 1 1 0 0 0 0 1 0 0 0 0 0 0 1 0 0 0 0 0 1 0 0 1 0 0 0 1 1 1 1 1 0 0 1 0 1 0 1 0 1 1 1 1 1 0 1 0 0 0 0 0 0 0 0 1 0 0 0 0 1 0 1 0 0 1 0 0 1 0 0 0 1 0 0 0 0 0 0 0 0 0 1 1 0 0 1 0 1 1 1 0 1 0 0 1 0 0 1 0 0 0 0 0 1 0 0 1 1 0 0 0 0 0 0 1 1 0 0 0 1 0 0 1 0 0 0 0 0 0 0 0 0 0 0 0 1 1 0 0 1 0 1 0 0 0 0 1 1 1 1 0 1 0 1 0 1 0 0 1 0 0 0 0 0 0 1 1 0 1 1 0 1 1 1 1 0 0 0 0 0 0 1 1 0 1 1 1 1 1 1 0 1 0 1 1 1 1 1 1 0 0 0 0 0 0 0 1 0 0 0 1 0 0 1 0 1 1 1 0 1 0 1 0 1 0 1 0 1 1 1 1 1 0 1 0 0 0 0 0 0 0 0 1 0 0 0 0 1 0 1 0 0 0 1 0 0 1 0 1 0 0 0 0 0 1 0 0 0 0 0 0 0 1 1 0 1 0 0 0 0 0 0 0 0 0 0 0 0 0 0 1 1 0 0 0 1 0 1 0 0 1 1 0 0 1 1 1 1 0 1 0 0 0 0 1 0 1 0 0 0 1 0 1 0 1 0 1 1 1 0 0 0 0 1 0 1 1 1 0 1 0 0 1 0 0 0 0 1 0 1 1 1 0 0 0 1 0 0 1 1 0 0 0 0 0 0 1 0 0 0 1 1 0 1 1 0 0 0 0 1 0 1 1 1 0 1 1 0 1 1 0 0 1 0 0 1 0 1 0 1 0 1 1 1 0 1 1 0 0 1 0 1 1 0 0 0 0 0 1 0 1 1 1 0 1 1 1 1 1 1 1 1 0 1 0 0 0 0 1 0 0 0 0 0 0 0 0 0 0 0 1 0 1 1 0 1 0 1 0 1 0 1 0 1 0 1 0 1 1 1 1 1 0 0 0 0 0 0 0 1 0 0 0 1 1 0 1 1 0 0 0 1 0 0 0 1 0 0 0 1 0 1 1 0 0 1 1 1 0 0 0 0 0 0 0 0 1 0 1 1 0 0 1 0 1 0 0 0 1 0 1 0 0 1 1 1 0 0 0 1 0 0 1 0 0 1 1 0 0 0 0 1 0 0 1 0 0 0 0 0 1 0 1 0 0 0 0 1 0 1 0 0 1 0 0 1 0 0 0 0 1 0 0 1 1 0 1 0 1 0 1 0 1 0 0 0 1 0 0 0 1 1 1 0 0 1 0 0 0 0 0 0 0 1 0 0 0 0 0 1 1 0 0 0 1 1 0 0 0 0 0 0 0 0 1 1 1 1 1 1 0 0 1 0 0 1 1 1 0 1 1 1 0 0 1 0 0 0 1 1 0 0 0 1 1 0 0 1 0 1 1 1 0 1 0 1 0 1 0 1 0 0 0 0 1 0 0 0 0 0 1 0 1 0 1 0 1 1 1 1 1 1 1 1 0 1 0 1 1 1 0 1 1 1 0 1 1 0 0 0 0 0 1 0 1 0 0 0 1 0 0 0 1 0 0 0 0 0 0 0 0 0 0 0 0 0 0 1 1 0 1 1 0 0 0 1 0 0 1 0 0 0 0 0 1 0 0 1 0 1 0 1 1 1 0 1 0 1 0 1 1 1 0 1 1 1 0 1 1 1 1 1 1 1 1 1 1 1 0 1 1 1 0 1 1 1 1 0 0 0 0 1 1 0 0 0 1 1 1 0 0 0 0 1 1 0 0 1 0 1 0 0 0 0 1 1 0 0 0 1 0 1 0 1 0 1 1 1 0 1 1 1 1 1 0 1 0 1 0 1 1 1 0 1 0 1 0 1 0 0 0 0 0 0 0 0 1 0 1 0 1 1 1 1 0 0 0 0 1 0 0 1 0 0 1 0 1 0 0 1 0 1 0 1 0 0 1 1 1 1 0 1 0 1 0 1 0 1 0 1 0 1 1 1 0 1 0 1 0 0 0 0 0 1 0 0 0 0 0 0 0 0 0 0 1 0 0 0 0 0 0 0 1 0 0 1 1 1 0 0 0 0 0 0 1 0 0 0 0 1 0 1 0 0 0 1 0 1 0 0 0 1 1 1 0 0 1 0 0 0 0 0 0 1 0 0 0 0 0 1 1 0 1 1 0 0 1 1 1 1 1 1 0 1 0 0 0 0 0 0 0 1 1 1 0 0 0 1 0 1 1 1 1 0 0 1 0 0 1 1 0 1 0 0 0 1 0 1 0 1 1 0 0 0 1 0 0 1 0 0 0 1 1 0 0 1 0 1 0 1 1 0 1 1 0 0 0 0 0 0 0 0 1 1 0 1 0 1 0 0 0 0 0 0 0 0 0 0 0 0 0 0 0 0 1 0 1 0 1 1 0 0 1 1 0 0 0 1 1 0 1 0 0 0 0 1 1 0 1 0 1 0 0 0 1 0 1 0 0 0 0 0 1 0 1 0 0 0 0 0 1 0 0 0 0 0 0 1 0 0 1 0 0 0 1 0 0 0 0 0 0 0 0 0 1 1 1 1 0 1 0 0 0 1 0 0 0 1 1 0 0 1 0 1 0 0 0 0 1 1 0 1 0 1 0 1 1 1 0 1 0 0 1 0 0 1 0 0 0 0 1 0 1 0 0 0 0 0 1 0 0 0 0 0 0 0 1 0 1 0 1 0 0 1 1 1 0 1 0 1 0 1 1 0 0 0 0 0 0 0 0 1 0 0 0 0 1 1 0 0 1 1 1 0 0 0 0 1 1 0 0 0 1 0 0 0 0 0 0 0 0 0 1 0 0 0 0 0 0 0 1 0 0 1 1 1 0 1 0 1 0 1 0 1 1 0 0 1 0 0 1 1 0 0 0 1 1 1 1 1 1 1 0 1 1 1 0 1 0 1 0 1 1 0 1 0 1 0 0 0 0 0 0 0 0 1 0 0 0 1 0 1 1 0 1 1 0 1 0 1 1 1 0 1 0 0 0 0 0 0 1 0 0 0 1 0 0 0 1 0 1 0 0 0 0 1 0 1 1 1 0 1 0 1 0 1 0 1 0 1 1 0 1 1 0 1 0 1 0 0 0 0 0 0 0 0 1 0 0 0 1 0 1 0 1 0 1 0 0 0 0 0 0 0 0 0 0 0 1 0 1 0 0 0 0 0 0 0 1 0 0 0 0 0 1 1 0 1 1 0 0 0 1 0 1 0 1 0 0 0 0 1 0 0 0 0 0 0 0 0 0 0 1 0 0 0 0 0 0 0 1 0 1 0 1 1 0 0 0 1 0 0 0 1 1 0 1 0 0 1 1 1 0 0 0 0 0 1 1 1 0 0 1 1 1 1 1 0 0 0 0 1 0 1 1 0 0 0 0 1 0 1 1 1 1 1 0 1 0 0 1 0 1 0 1 1 0
M ARS-BFGL-NGS-101925 1 1 1 0 1 1 1 1 1 0 1 1 1 1 1 0 1 1 0 1 1 1 1 1 1 1 1 1 1 1 1 1 1 1 1 1 1 1 1 1 1 1 1 1 1 1 1 0 1 1 1 1 1 1 1 1 1 1 1 1 1 1 1 1 1 1 1 1 1 1 1 1 1 1 1 1 1 1 1 1 1 1 1 1 1 1 1 1 1 1 1 1 1 1 1 1 0 1 1 1 1 1 1 1 1 1 1 1 1 1 1 1 0 1 1 1 1 1 1 0 1 0 1 0 1 1 1 1 1 0 0 1 1 0 1 1 1 1 1 1 1 1 1 1 1 1 1 1 1 1 1 1 1 1 1 1 1 1 1 1 1 1 1 1 1 1 1 1 1 1 1 1 1 1 1 0 1 1 1 1 1 1 1 1 0 1 1 1 1 1 1 1 1 1 1 1 1 1 1 0 0 1 1 1 1 1 1 1 1 1 1 1 1 0 1 1 1 1 1 1 1 1 1 1 1 1 1 1 1 1 1 1 1 1 0 1 1 1 1 1 1 1 1 0 1 1 1 1 1 0 0 1 1 1 0 1 1 1 0 1 1 1 0 1 1 0 0 1 0 1 1 1 1 0 0 1 0 1 1 1 0 1 1 1 1 1 1 1 1 1 1 0 1 1 1 1 1 1 1 1 1 1 1 1 1 1 1 1 1 1 1 1 1 1 1 0 1 1 1 0 1 1 1 1 1 1 1 1 1 1 1 1 1 1 1 1 1 1 1 1 1 0 1 1 1 1 1 0 0 1 1 1 1 1 1 1 0 1 0 1 0 1 0 1 0 0 0 1 1 1 1 1 1 1 1 1 1 1 1 0 1 1 0 1 0 0 0 1 1 1 1 1 0 1 1 1 1 0 1 1 1 1 1 1 1 1 1 0 1 1 1 1 1 1 1 1 0 1 1 1 0 1 0 1 0 1 1 1 0 1 1 1 0 1 0 1 0 1 1 1 1 1 1 1 1 0 1 1 1 1 0 1 1 1 0 1 0 1 0 1 1 1 1 1 0 1 1 1 1 1 1 1 1 1 1 0 1 1 0 1 1 1 1 1 1 1 1 1 0 1 1 1 1 1 0 1 0 1 0 1 0 1 1 1 0 1 0 1 0 1 0 0 0 1 1 1 1 1 1 1 1 1 1 1 1 1 1 1 1 1 1 1 1 1 1 1 1 1 1 1 1 1 1 1 1 1 1 1 1 1 1 1 1 1 1 1 1 1 1 1 1 1 1 1 1 1 1 1 1 1 1 1 0 1 0 1 0 1 1 1 0 1 1 1 1 1 1 0 1 1 1 1 1 1 1 1 1 1 1 1 0 1 0 1 0 1 0 1 0 1 1 1 1 1 0 1 0 1 0 1 1 1 0 1 1 0 1 1 1 1 1 1 1 1 1 1 1 1 1 1 1 1 1 1 1 1 1 1 0 1 0 1 0 1 0 1 1 1 0 0 0 1 1 1 1 1 0 1 0 1 1 1 0 1 0 1 1 1 1 1 1 1 0 1 0 1 0 0 1 1 0 1 1 0 1 0 0 0 1 1 1 1 1 1 1 1 1 1 1 1 0 1 1 1 1 1 0 1 1 1 1 1 1 1 0 1 0 1 1 1 0 1 0 1 0 1 0 0 0 1 0 1 0 1 1 1 1 1 1 1 1 1 1 1 1 1 1 1 1 1 1 1 1 1 1 1 1 1 1 1 1 1 1 1 1 1 1 1 1 1 1 1 1 1 1 0 1 1 1 1 1 1 1 1 0 1 1 1 1 1 0 1 1 1 0 0 1 1 1 1 1 1 0 1 1 1 1 1 1 0 1 1 1 1 1 1 1 1 1 1 1 1 0 1 1 1 0 1 0 1 1 1 1 1 0 1 0 1 0 1 0 1 0 1 1 1 1 1 1 1 1 1 1 1 1 0 1 1 1 1 1 0 1 1 1 1 1 1 0 1 1 1 0 0 0 1 0 1 0 1 0 1 0 0 0 1 1 1 1 1 1 1 1 1 1 1 1 1 1 1 0 1 0 0 0 1 0 1 0 1 0 1 1 1 1 1 1 0 0 1 1 1 1 1 1 1 1 1 1 1 1 1 1 1 0 1 0 1 1 1 0 1 1 1 1 1 1 1 1 1 1 0 1 1 1 1 1 1 1 0 0 1 0 1 1 1 1 1 1 1 1 1 1 1 1 1 1 1 1 1 1 1 1 1 1 1 1 1 1 1 1 1 1 0 1 1 1 1 1 1 1 0 1 1 1 1 1 1 1 1 1 1 1 1 1 1 1 1 1 1 1 1 1 1 1 1 0 1 1 1 1 1 1 1 0 1 0 0 0 1 1 1 0 1 1 0 1 1 1 1 1 1 1 1 1 1 1 0 0 1 0 0 1 1 1 1 0 1 0 1 0 1 0 1 1 0 1 1 1 1 1 1 1 1 1 1 1 1 1 1 1 1 1 1 1 1 0 1 0 1 1 1 1 1 1 1 1 1 0 1 1 1 0 0 0 1 0 1 0 1 0 1 1 1 1 1 1 1 1 1 1 1 1 1 1 1 1 1 1 1 0 1 0 1 1 1 0 1 1 1 0 1 0 1 1 1 1 0 0 1 1 1 1 1 1 1 1 1 1 1 0 1 1 1 0 1 1 1 0 1 1 1 0 1 1 1 0 1 0 0 1 1 0 1 0 1 1 1 1 1 1 1 1 1 1 0 0 1 1 1 1 1 1 1 1 0 1 1 1 1 1 0 1 1 1 1 1 1 1 0 1 1 1 0 1 1 1 1 1 1 1 1 1 1 1 1 1 1 1 0 1 1 1 1 1 1 1 1 1 1 1 1 0 1 1 1 1 0 1 1 1 1 1 1 1 1 1 1 1 1 1 1 1 0 1 1 1 1 0 0 1 1 0 1 1 1 1 1 1 1 0 1 1 1 1 1 1 1 1 1 1 1 1 1 1 1 1 1 1 1 1 0 1 1 1 1 1 1 1 1 1 1 0 1 0 1 0 1 0 1 1 1 1 1 1 1 0 1 1 1 0 0 1 1 0 1 0 0 0 1 0 1 0 1 0 1 0 1 1 1 1 0 1 1 1 1 1 1 1 1 1 0 1 1 1 0 0 0 0 1 1 1 1 1 0 1 1 1 1 0 1 1 0 1 1 1 1 1 1 1 1 1 1 1 1 1 1 1 1 0 1 1 1 1 1 1 1 1 1 1 1 1 1 1 1 1 1 1 1 1 1 1 1 1 1 0 1 1 1 1 1 0 1 1 1 1 1 1 1 1 1 1 1 1 0 1 0 1 0 1 0 1 0 1 0 1 0 0 0 0 0 1 0 0 0 1 0 0 1 1 1 0 0 1 1 1 1 1 0 0 1 1 1 1 0 0 1 1 1 1 0 1 1 1 0 1 0 1 1 1 1 0 1 1 1 1 0 1 0 1 1 1 1 1 0 1 0 1 0 1 0 1 1 1 1 1 1 0 0 1 1 1 0 1 0 1 1 1 1 1 1 1 1 1 1 0 1 0 1 0 1 1 1 1 1 1 1 1 1 1 1 0 1 1 1 1 0 1 1 1 1 1 1 1 0 1 0 1 0 1 0 1 0 1 0 1 0 1 0 0 0 1 0 1 0 1 1 1 1 1 0 1 1 1 1 1 1 1 1 1 1 1 1 1 1 1 1 1 1 0 1 1 0 0 1 1 1 1 1 1 1 1 1 1 1 1 1 1 1 1 1 1 1 1 1 1 1 1 1 0 1 1 1 1 1 1 1 1 1 1 0 1 1 1 1 1 0 0 1 0 0 1 1 0 0 1 0 1 0 1 0 1 1 1 1 1 1 1 1 0 1 1 1 1 0 1 0 0 0 1 1 1 0 1 1 1 0 1 0 1 1 1 1 1 1 1 0 1 1 1 1 1 1 1 0 1 1 1 0 1 1 1 0 1 0 1 0 0 1 1 0 1 1 1 1 1 1 1 1 1 1 1 0 1 0 1 1 1 1 1 1 1 1 1 1 1 1 1 1 1 1 1 1 0 1 1 1 1 1 0 1 1 1 1 0 1 1 0 1 1 1 1 0 0 1 0 1 1 1 1 1 1 1 0 1 1 1 1 1 1 1 0 1 1 1 1 1 0 1 1 1 1 1 1 0 1 1 0 1 1 1 1 1 1 1 1 1 1 1 1 1 1 0 1 0 1 0 1 1 1 0 1 1 1 0 1 1 1 0 1 0 1 1 1 1 0 0 1 0 1 0 1 1 1 1 1 1 1 1 1 1 1 0 1 1 1 1 0 1 1 1 1 1 1 1 0 1 1 1 1 1 1 1 0 1 1 1 1 1 1 0 0 0 1 0 1 0 1 0 1 1 1 1 1 1 1 1 1 0 1 1 1 1 1 0 1 1 1 0 0 1 1 1 1 0 0 1 1 1 0 1 1 1 1 1 1 1 1 1 0 1 1 1 1 1 1 1 0 1 1 0 0 0 1 0 1 0 1 0 1 0 0 1 1 0 1 1 0 0 1 1 1 0 0 1 1 1 1 1 1 0 0 1 1 0 1 1 1 0 0 1 1 1 1 1 1 1 1 1 1 1 1 0 1 0 1 0 1 0 0 1 1 0 1 0 1 0 1 0 1 0 1 1 1 1 1 1 0 1 1 1 0 1 1 1 1 1 0 1 1 1 1 0 1 1 1 1 1 1 1 0 1 0 1 1 1 1 0 1 0 0 1 0 1 0 1 1 1 1 1 1 1 1 1 1 1 1 0 1 1 1 0 1 1 1 1 1 1 1 1 1 1 1 1 1 0 1 0 1 1 1 1 1 1 1 1 1 1 1 1 1 1 0 1 0 1 1 1 1 0 1 0 1 0 1 1 1 1 0 1 1 1 1 1 1 1 1 1 1 1 1 1 1 1 1 1 1 0 1 1 1 1 0 1 1 1 0 1 1 1 0 0 1 1 1 1 0 0 0 1 1 1 1 1 0 1 0 1 1 1 0 1 0 0 1 1 1 1 0 1 0 0 1 1 1 1 0 1 0 0 0 0 0 1 0 1 1 1 1 1 1 1 1 1
M ARS-BFGL-NGS-100318 0 1 1 1 1 0 1 1 1 1 0 1 1 1 1 1 1 1 1 1 1 0 1 0 1 1 1 1 1 1 1 0 1 1 1 1 1 1 1 1 1 1 1 0 0 0 1 1 1 0 0 0 1 1 1 1 0 1 0 1 1 1 0 1 1 1 0 0 1 0 1 1 0 1 0 0 1 0 1 1 1 1 0 1 0 1 1 0 0 1 0 1 1 1 0 1 1 1 1 0 1 1 1 1 1 1 1 0 1 1 1 1 1 0 1 1 1 1 1 1 1 1 1 1 1 1 1 1 1 1 1 0 1 1 1 0 1 1 1 0 1 1 0 1 1 1 0 0 0 0 0 1 0 0 0 0 1 0 1 1 1 1 1 1 0 1 1 1 1 0 0 1 0 1 1 1 1 1 1 1 1 1 1 1 1 1 1 1 1 1 1 1 1 1 0 0 1 1 1 1 1 0 1 0 1 1 1 1 1 1 0 1 1 1 1 0 1 0 1 1 1 1 0 0 0 0 0 1 1 1 1 0 0 1 1 0 0 1 0 1 0 1 0 1 1 1 1 1 1 1 1 1 1 1 1 1 1 0 1 0 1 1 1 1 1 1 1 1 1 1 1 1 1 1 1 1 1 1 1 1 1 0 1 1 1 1 1 1 1 0 1 1 1 1 1 0 1 0 1 0 1 1 1 1 1 1 1 0 1 1 1 1 1 0 1 1 1 1 1 1 1 0 1 0 1 0 0 0 0 1 1 1 1 1 1 1 1 0 1 1 1 1 1 0 1 1 1 1 1 1 1 0 1 1 1 1 1 0 1 0 1 0 1 1 1 1 1 1 0 0 0 1 0 1 0 1 0 1 0 1 0 1 1 0 1 1 1 0 0 1 0 0 1 0 1 1 1 1 1 0 1 0 1 1 1 0 1 1 1 1 1 1 1 1 1 1 1 0 1 1 1 1 1 1 1 1 1 1 1 1 1 1 1 1 1 0 1 1 1 0 0 1 0 1 0 1 0 1 1 0 1 1 1 1 1 1 1 1 1 1 1 1 0 1 1 0 1 1 0 1 0 1 0 1 0 1 1 1 1 1 1 1 1 1 1 1 1 0 1 1 1 1 1 1 1 0 1 0 1 1 1 1 1 1 1 1 1 1 1 0 1 1 1 0 1 0 1 1 1 1 1 1 1 1 1 1 1 0 1 1 1 1 1 1 1 1 1 1 1 1 1 1 1 0 1 1 1 0 1 1 1 0 1 0 1 0 0 1 1 0 1 1 1 0 1 0 1 0 1 1 1 1 1 1 1 1 1 1 1 0 1 1 0 1 0 1 0 1 0 0 0 1 0 1 0 1 0 1 0 1 1 0 1 1 1 1 1 0 1 0 0 1 0 1 1 0 1 1 1 1 0 0 1 0 1 1 1 0 1 1 1 1 1 0 1 1 1 0 1 0 1 0 1 0 1 0 1 0 1 0 1 1 1 1 1 1 1 1 1 1 1 1 1 1 1 0 1 1 1 1 1 1 1 0 1 0 1 0 1 0 1 0 1 1 1 0 1 1 1 1 1 0 1 1 1 1 1 1 1 0 0 0 0 1 0 1 1 1 0 1 1 1 0 0 1 0 1 0 1 1 1 1 1 0 1 1 1 1 1 1 1 0 1 0 1 1 1 1 1 1 1 1 1 0 1 0 1 1 1 1 1 1 1 1 1 1 1 1 1 1 1 1 1 1 1 1 1 1 1 0 1 1 0 0 1 1 1 1 1 1 1 1 1 1 1 1 1 1 1 0 1 1 1 0 1 0 1 1 1 1 1 1 1 1 1 1 1 1 1 1 1 1 1 1 1 0 0 1 0 1 0 0 0 1 0 1 0 0 0 0 0 1 1 1 0 0 1 0 1 0 0 0 0 1 1 1 1 0 1 1 1 0 1 1 1 1 1 0 1 1 1 1 1 1 1 1 1 1 1 1 1 1 1 0 1 0 1 1 1 1 1 1 1 1 1 1 1 0 1 1 1 1 1 1 1 1 0 1 1 0 1 1 0 1 1 1 1 1 1 0 1 1 1 1 1 1 1 1 1 0 1 1 1 1 1 1 1 1 1 0 1 1 0 0 0 0 0 1 0 1 0 1 1 0 1 1 1 1 1 1 1 1 1 1 1 1 1 0 1 1 1 1 1 1 1 0 1 1 1 1 1 1 1 1 1 1 1 1 1 1 1 1 1 1 1 1 1 1 1 1 1 0 1 1 1 1 1 1 1 1 1 1 1 1 1 0 1 1 1 1 1 1 1 1 1 1 1 1 0 1 1 1 0 0 1 1 1 1 1 1 1 1 1 0 1 1 1 0 1 1 1 1 1 1 1 0 1 1 1 0 1 1 1 1 0 1 0 1 0 0 0 0 1 1 0 0 0 1 1 1 1 1 0 1 0 1 1 1 1 1 1 0 1 0 0 1 1 1 1 0 1 1 1 1 1 1 1 1 1 0 1 0 1 1 1 1 1 1 1 1 1 1 1 1 1 1 1 1 1 1 1 1 1 1 1 1 1 0 1 1 1 1 0 1 1 1 0 0 1 1 0 1 0 0 0 1 0 1 0 1 1 0 1 1 1 1 1 1 1 1 1 1 1 1 1 0 1 1 1 1 0 1 0 1 0 1 1 1 0 1 1 1 1 0 1 0 1 0 1 0 1 1 1 0 1 1 1 1 1 1 1 1 1 1 1 1 1 1 1 0 1 1 1 0 1 1 1 1 1 0 1 1 1 1 1 1 1 1 1 0 1 1 1 1 1 0 1 1 1 1 1 0 1 1 1 1 1 0 1 1 1 1 1 1 0 1 1 1 0 1 1 0 1 1 1 0 1 1 1 1 1 1 1 0 1 1 1 1 1 0 0 0 0 0 0 1 0 1 0 1 0 1 0 1 0 0 0 1 1 1 0 1 1 0 0 1 0 0 0 0 1 1 1 0 1 1 1 1 1 1 1 1 1 0 1 1 1 1 1 1 1 1 1 0 1 1 1 0 1 1 1 1 1 0 1 1 1 1 1 1 1 1 1 1 1 1 1 1 1 0 1 1 1 1 1 0 1 1 1 0 1 0 1 1 1 1 1 1 0 1 0 1 1 0 0 0 1 1 1 0 0 1 1 1 1 1 1 1 1 0 1 1 1 1 1 1 1 0 1 1 1 0 1 1 0 1 0 1 0 1 1 1 1 1 0 0 0 0 0 1 0 1 1 1 0 0 1 1 0 1 1 1 0 0 1 1 1 1 1 1 1 1 1 0 0 1 0 1 1 1 1 1 1 1 0 0 0 0 0 1 1 1 1 1 1 0 1 1 1 0 1 1 1 0 1 0 1 1 1 1 1 0 1 1 1 0 1 1 1 1 1 1 1 1 0 1 0 0 1 1 0 1 0 1 1 1 1 1 1 1 1 1 1 1 1 0 1 0 1 1 1 1 1 1 1 0 1 0 1 1 1 1 1 1 1 0 1 1 1 1 1 1 1 0 1 0 1 1 1 1 1 1 1 1 1 1 0 0 0 1 0 1 0 1 1 1 0 1 1 1 1 1 1 1 1 1 1 1 1 0 1 1 1 1 1 1 1 0 1 1 1 0 1 1 1 0 1 0 1 1 1 1 1 0 1 1 1 0 1 1 1 0 1 1 1 1 1 1 1 1 1 1 1 1 1 0 1 1 1 1 1 1 1 0 1 1 1 1 1 1 1 1 1 1 1 0 0 0 1 0 1 1 0 1 0 1 1 1 1 1 0 0 0 0 0 0 0 0 0 1 0 0 0 1 0 1 0 0 0 1 1 0 1 1 1 1 1 1 1 1 1 1 1 1 1 0 1 1 1 0 1 0 1 0 1 1 1 1 1 1 1 0 1 1 1 0 1 1 1 1 1 0 1 0 1 1 1 0 1 1 1 0 1 0 1 0 1 1 1 1 1 1 1 1 1 0 1 1 1 0 0 1 1 1 1 1 1 1 0 1 1 1 1 0 1 1 1 1 0 1 1 1 1 1 1 0 0 1 1 1 0 1 1 1 1 1 0 1 1 0 1 1 0 1 0 1 0 0 0 1 1 1 0 1 1 1 0 1 0 1 0 1 1 1 1 1 1 1 0 0 0 1 0 1 0 1 0 1 0 1 0 1 0 0 0 0 0 1 1 1 1 1 1 1 1 1 1 1 1 1 1 1 1 0 1 1 1 1 1 1 1 1 1 1 1 1 1 1 0 0 1 1 1 1 1 1 1 0 1 1 1 0 1 0 1 1 1 1 1 0 1 1 1 1 1 1 1 1 1 1 1 0 1 1 1 0 1 1 1 1 1 0 1 1 1 1 0 1 0 1 0 1 1 1 1 1 1 1 1 1 1 1 1 1 1 1 1 0 1 1 0 0 0 1 0 1 0 0 1 1 1 1 1 1 1 1 0 1 1 1 0 1 0 0 1 1 0 0 0 1 1 0 1 1 0 1 0 1 0 1 1 1 0 1 0 1 0 1 0 1 1 1 1 1 1 0 1 1 1 1 1 1 0 1 1 1 0 1 1 1 0 1 1 1 0 1 1 1 1 0 1 1 1 1 1 1 1 0 1 1 0 1 1 1 1 1 1 1 0 1 0 1 1 0 1 0 1 1 1 1 1 1 1 0 1 1 1 1 1 0 1 1 0 1 0 0 0 1 0 1 0 1 0 1 0 1 0 1 0 1 0 0 1 1 1 1 1 1 1 1 1 1 1 1 1 1 1 1 0 1 1 1 1 1 1 1 1 0 1 1 0 0 1 1 0 1 0 1 1 0 0 1 1 1 0 1 0 1 0 1 1 0 0 1 1 1 1 1 1 1 1 0 1 1 1 1 1 0 1 1 1 1 1 1 1 1 1 1 0 1 0 1 0 1 1 1 0 1 1 1 1 0 0 1 0 1 0 1 0 0 0 1 0 0 0 0 0 1 0 1 0 1 1 1 1 1 1 1 1 1 1 1 1 1 1 1 1 1 1 0 1 0 0 0 1 1 1 0 1 0 1 1 1 1 1 0 1 1 1 1 1 1 0 1 1 1 1 1 1 1 1 1 1 0 1 1 1 1 1 1 1 1 0 1
M ARS-BFGL-NGS-16554 1 1 1 1 1 1 1 1 1 1 1 1 1 1 1 1 1 1 1 1 1 1 1 1 1 1 1 1 1 1 1 1 1 1 1 1 1 1 1 1 1 1 1 1 1 1 1 1 1 1 1 1 1 1 1 1 1 1 1 1 1 1 1 1 1 1 1 1 1 1 1 1 1 1 1 1 1 1 1 1 1 1 1 1 1 1 1 1 1 1 1 0 1 1 1 1 1 1 1 1 1 1 1 0 1 1 1 1 1 1 1 1 1 1 1 1 1 1 1 1 1 1 1 1 1 1 1 1 1 1 1 1 1 1 1 1 1 1 1 1 1 1 1 1 1 1 1 1 1 1 1 1 1 1 1 1 1 1 1 1 1 1 1 1 1 0 1 1 1 1 1 1 1 1 1 1 1 1 1 1 1 1 1 1 1 1 1 1 1 1 1 1 1 1 1 1 1 1 1 1 1 1 1 1 1 1 1 1 1 1 1 1 1 1 1 1 1 1 1 1 1 1 1 1 1 1 1 1 1 1 1 1 1 1 1 1 1 1 1 1 1 1 1 1 1 1 1 1 0 1 1 1 1 1 1 1 1 1 1 1 1 1 1 1 1 1 1 1 1 1 1 1 1 1 1 1 1 1 1 1 1 1 1 1 1 1 1 1 1 1 1 1 1 1 1 1 1 1 1 1 1 1 1 1 1 1 1 1 1 1 1 1 1 1 1 1 1 1 1 1 1 1 1 1 1 1 1 1 1 1 1 1 1 0 1 1 1 1 1 1 1 1 1 1 1 1 1 1 1 1 1 1 1 1 1 1 1 1 1 1 1 1 1 1 1 1 1 1 1 1 1 1 1 1 1 1 1 1 1 1 1 1 1 1 1 1 1 1 1 1 1 1 1 1 1 1 1 1 1 1 1 1 1 1 1 1 1 1 1 1 1 1 1 1 1 1 1 1 1 1 1 1 1 1 1 1 1 1 1 1 1 1 1 1 1 1 1 1 1 1 1 1 1 1 1 1 1 1 1 1 1 1 1 1 1 1 1 1 1 1 1 1 1 1 1 1 1 1 1 1 1 1 1 1 1 1 1 1 1 1 0 1 1 1 1 1 1 1 1 1 1 1 1 1 1 1 1 1 1 1 1 1 1 1 1 1 1 1 1 1 1 1 1 1 1 1 1 1 1 1 1 1 1 1 1 1 1 1 1 1 1 1 1 1 1 1 1 1 1 1 1 1 1 1 1 1 1 1 1 1 1 1 1 1 1 1 1 1 1 1 1 1 1 1 1 1 1 1 1 1 1 1 1 1 1 1 1 1 1 1 1 1 1 1 1 1 1 1 1 1 1 1 1 1 1 1 1 1 1 1 1 1 1 1 1 1 1 1 1 1 1 1 1 1 1 1 1 1 1 1 1 1 1 1 1 1 1 1 1 1 1 1 1 1 1 1 1 1 1 1 1 1 1 1 1 1 1 1 1 1 1 1 1 1 1 1 1 1 1 1 1 1 1 1 1 1 1 1 1 1 1 1 1 1 1 1 1 1 1 1 1 1 1 1 1 1 1 1 1 1 1 1 1 1 1 1 1 1 1 1 1 1 1 1 1 1 1 1 1 1 1 1 1 1 1 1 1 1 1 1 1 1 1 1 1 1 1 1 1 1 1 1 1 1 1 1 1 1 1 1 1 1 1 1 1 1 1 0 1 1 1 1 1 1 1 1 1 1 1 1 1 1 1 1 1 0 1 1 1 1 1 1 1 1 1 1 1 1 1 1 1 1 1 1 1 1 1 1 1 1 1 1 1 1 1 1 1 1 1 1 1 1 1 1 1 1 1 1 1 1 1 1 1 1 1 1 1 1 1 1 1 1 1 1 1 1 1 1 1 1 1 1 1 0 1 1 1 1 1 1 1 1 1 1 1 1 1 1 1 1 1 1 1 1 1 1 1 1 1 1 1 1 1 1 1 1 1 1 1 1 1 1 1 1 1 1 1 1 1 1 1 1 1 1 1 1 1 1 1 1 1 1 1 1 1 1 1 1 1 1 1 1 1 1 1 1 1 1 1 1 1 1 1 1 1 1 1 1 1 1 1 1 1 1 1 1 1 1 1 1 1 1 1 1 1 1 1 1 1 1 1 1 0 1 1 1 1 1 1 1 1 1 1 1 1 1 1 1 1 1 1 1 1 1 1 1 1 1 1 1 1 1 1 1 1 1 1 1 1 1 1 1 1 1 1 1 1 1 1 1 1 1 1 1 1 1 1 1 1 1 1 1 1 1 1 1 1 1 1 1 1 1 1 1 1 1 1 1 1 1 1 1 1 1 1 1 1 1 1 0 1 1 1 1 1 1 1 1 1 0 1 1 1 1 1 1 1 1 1 1 1 1 1 1 1 1 1 1 1 1 1 1 1 1 1 1 1 1 1 1 1 1 1 1 1 1 1 1 1 1 1 1 1 1 1 1 1 1 1 1 1 1 1 1 1 1 1 1 1 1 1 1 1 1 1 1 1 1 1 1 1 1 1 1 1 1 1 1 1 1 1 1 1 1 1 1 1 1 1 1 1 1 1 1 1 1 1 1 1 1 1 1 1 1 1 1 1 1 1 1 1 1 1 1 1 1 1 1 1 1 1 1 1 0 1 1 1 1 1 1 1 1 1 1 1 1 1 1 1 1 1 1 0 1 1 1 1 1 1 1 1 1 1 1 1 1 1 1 1 1 1 1 1 1 1 1 1 1 1 1 1 1 1 1 1 1 1 1 1 1 1 1 1 1 1 1 1 1 1 1 1 1 1 1 1 1 1 1 1 1 1 1 1 1 1 1 1 1 1 1 1 1 1 1 1 1 1 1 1 1 1 1 1 1 1 1 1 1 1 1 1 1 1 1 1 1 1 1 1 1 1 1 1 1 1 1 1 1 1 1 1 1 1 1 1 1 1 1 1 1 1 1 1 1 1 1 1 1 1 1 1 1 1 1 1 1 1 1 1 1 1 1 1 1 1 1 1 1 1 1 1 1 1 1 1 1 1 1 1 1 1 1 1 1 1 1 1 1 1 1 1 1 1 1 1 1 1 1 1 1 1 1 1 1 1 1 1 1 1 1 1 1 1 1 1 1 1 1 1 1 1 1 1 1 1 1 1 1 1 1 1 1 1 1 1 1 1 1 1 1 1 1 1 1 1 1 1 1 1 1 1 1 1 1 1 1 1 1 1 1 1 1 1 1 1 1 1 1 1 1 1 1 1 1 1 1 1 1 1 1 1 0 1 1 1 1 1 1 1 1 1 1 1 1 1 1 1 1 1 1 1 1 1 1 1 1 1 1 1 1 1 1 1 1 1 1 1 1 1 1 1 1 1 1 1 1 1 1 1 1 1 1 1 1 1 1 1 1 1 1 1 1 1 1 1 1 1 1 1 1 1 1 1 1 1 1 1 0 1 1 1 1 1 1 1 1 1 1 1 1 1 1 1 1 1 1 1 1 1 1 1 1 1 1 1 1 1 1 1 1 1 1 1 1 1 1 1 1 1 1 1 1 1 1 1 1 1 1 1 1 1 1 1 1 1 1 1 1 1 1 1 1 1 1 1 1 1 1 1 1 1 1 1 1 1 1 1 1 1 1 1 1 1 1 1 1 1 1 1 1 1 1 1 1 1 1 1 1 1 1 1 1 1 1 1 1 1 1 1 1 1 1 1 1 1 1 1 0 1 1 1 1 1 1 1 1 1 1 1 1 1 0 1 1 1 1 1 1 1 1 1 1 1 1 1 1 1 1 1 1 1 1 1 1 1 1 1 1 1 1 1 1 1 1 1 1 1 1 1 1 1 1 1 1 1 1 1 1 1 1 1 1 1 1 1 1 1 1 1 1 1 1 1 1 1 1 1 1 1 1 1 1 1 1 1 1 1 1 1 1 1 1 1 1 1 1 1 1 1 1 1 1 1 1 1 1 1 1 1 1 1 1 1 1 1 1 1 1 1 1 1 1 1 1 1 1 1 1 1 1 1 1 1 1 1 1 1 1 1 1 1 1 1 1 1 1 1 1 1 1 1 1 1 1 1 1 1 1 1 1 1 1 1 1 1 1 1 1 1 1 1 1 1 1 1 0 1 1 1 1 1 1 1 1 1 1 1 1 1 1 1 1 1 1 1 1 1 1 1 1 1 1 1 1 1 1 1 1 1 1 1 1 1 1 1 1 1 1 1 1 1 1 1 1 1 1 1 1 1 1 1 1 1 1 1 1 1 1 1 1 1 1 1 1 1 1 1 1 1 1 1 1 1 1 1 1 1 1 1 1 1 1 1 1 1 1 1 1 1 1 1 1 1 1 1 1 1 1 1 1 1 1 1 1 0 1 1 1 1 1 1 1 1 1 1 1 1 1 1 1 1 1 1 1 1 1 1 1 1 1 1 1 1 1 1 1 1 1 1 1 1 1 1 1 1 0 1 1 1 1 1 1 1 1 1 1 1 1 1 1 1 1 1 1 1 1 1 1 1 1 1 1 1 1 1 1 1 1 1 1 1 1 1 1 1 1 1 1 1 1 1 1 1 1 1 1 1 1 1 1 1 1 1 1 1 1 1 1 1 1 1 1 1 1 1 1 1 1 1 1 1 1 1 1 1 1 1 1 1 1 1 1 1 1 1 1 1 1 1 1 1 1 1 1 1 0 1 1 1 1 1 1 1 1 1 1 1 1 1 1 1 1 1 1 1 1 1 1 1 1 1 1 1 1 1 1 1 1 1 1 1 1 1 1 1 1 1 1 1 1 1 1 1 1 1 1 1 1 1 1 1 1 1 1 1 1 1 1 1 1 1 1 1 1 1 1 1 1 1 1 1 1 1 1 1 1 1 1 1 1 1 1 1 1 1 1 1 1 1 1 1 1 1 1 1 1 1 1 1 1 1 1 1 1 1 1 1 1 1 1 1 1 1 1 1 1 1 1 1 1 1 1 1 1 1 1 1 1 1 1 1 1 1 1 1 1 1 1 1 1 1 1 1 1 1 1 1 1 1 1 1 1 1 1 1 1 1 1 1 1 1 1 1 1 1 1 1 1 1 1 1 1 1 1 1 1 1 1 1 1 1 1 1 1 1 1 1 1 1 1 1 1 1 1
M ARS-BFGL-NGS-113052 1 1 1 0 0 0 1 1 1 0 1 1 1 1 1 1 1 1 0 1 1 0 1 1 1 1 1 0 1 1 1 0 1 1 1 1 1 1 1 1 1 1 1 0 0 0 1 0 1 0 1 0 1 1 1 1 0 0 1 1 1 1 1 1 1 1 1 0 1 0 0 1 0 0 0 0 1 0 1 1 1 1 0 1 0 1 1 0 1 1 0 1 1 1 1 1 0 1 1 0 1 1 1 1 1 1 1 0 1 1 1 1 1 0 1 1 1 1 1 1 1 1 1 0 1 1 1 1 1 0 1 1 1 1 1 0 1 1 1 0 1 1 0 1 1 1 1 1 0 0 1 1 0 1 1 0 1 0 0 1 0 1 1 1 1 1 1 1 1 0 0 1 0 1 1 1 1 1 1 1 1 1 1 0 1 1 1 1 1 1 1 1 1 1 1 0 1 1 1 0 1 1 0 0 1 1 1 1 1 1 1 1 1 0 1 0 1 1 1 1 1 1 1 1 1 0 1 1 1 1 1 1 1 0 1 0 0 1 1 1 0 1 0 1 1 1 1 1 1 1 0 1 1 1 0 1 1 1 0 1 1 1 0 1 1 1 0 1 0 1 1 0 1 1 0 1 0 1 1 1 0 1 1 0 1 1 1 1 1 0 1 0 1 1 1 0 1 0 1 1 1 1 1 1 1 1 1 0 1 0 1 1 1 1 1 0 1 1 1 0 1 0 1 1 1 1 0 1 0 1 1 1 1 1 1 1 1 1 1 1 1 1 1 0 1 1 1 0 0 0 1 1 1 1 1 0 0 0 0 0 0 1 0 1 0 1 0 1 1 1 1 1 1 1 1 1 1 1 0 0 0 1 0 1 0 0 0 0 0 1 0 1 0 0 1 1 1 1 1 0 1 0 1 1 1 1 1 0 1 1 1 1 1 1 1 1 1 1 1 1 1 1 1 1 1 1 1 1 1 1 1 1 0 1 0 1 0 1 1 0 1 1 1 1 1 1 1 1 1 1 1 1 1 1 1 1 1 1 1 1 1 1 0 1 1 0 1 1 0 1 1 1 0 1 1 1 1 1 1 1 1 1 1 1 1 1 1 0 0 1 1 1 1 1 0 1 0 0 0 0 0 1 1 1 0 1 0 1 0 1 0 1 0 1 1 0 1 1 1 1 1 1 1 1 1 1 1 1 1 1 1 1 1 1 1 1 1 1 1 1 1 1 1 0 1 0 1 1 1 1 1 1 1 0 1 0 0 1 1 1 1 1 1 0 1 0 1 0 1 1 1 1 0 1 0 1 0 1 1 1 0 1 1 1 1 1 1 1 1 0 1 1 1 1 1 1 1 1 1 1 0 0 0 1 0 1 0 1 0 0 0 1 0 1 0 0 0 1 0 1 0 1 0 1 1 0 1 1 1 1 1 1 1 1 1 1 1 1 1 0 1 0 1 1 1 0 1 0 1 1 1 1 1 1 1 0 1 1 1 0 1 1 1 1 1 1 1 1 1 1 1 1 0 0 0 1 1 0 1 1 1 1 1 0 1 0 1 0 1 1 1 0 1 0 1 0 1 1 1 1 1 0 0 1 1 1 1 1 0 1 1 1 0 1 1 0 0 0 1 1 1 1 1 1 0 1 0 1 1 1 0 0 0 1 0 1 0 0 0 1 0 1 0 0 1 0 1 1 1 1 1 1 1 1 1 1 1 1 1 1 1 1 1 1 1 1 1 0 1 0 1 1 0 0 1 1 1 1 1 1 1 1 1 1 1 1 1 1 1 0 1 1 1 1 0 0 1 0 1 1 0 1 1 1 0 1 1 1 1 1 1 1 0 1 1 1 1 1 1 0 1 0 1 1 1 1 1 0 1 0 1 1 0 0 0 1 0 1 0 0 0 0 0 1 0 1 0 0 0 1 0 1 0 1 1 0 1 1 1 0 1 1 1 1 1 0 1 1 1 1 1 1 1 0 1 0 1 1 1 1 1 0 0 0 0 1 0 0 0 1 0 1 0 0 0 1 1 1 1 0 1 1 1 1 1 1 1 1 1 0 1 1 1 0 1 1 1 1 1 0 1 1 1 0 1 1 1 0 0 1 1 1 0 0 0 1 0 1 0 1 0 1 1 0 0 1 1 1 1 1 0 1 1 1 1 1 1 1 1 1 1 0 1 1 1 1 1 1 1 1 0 1 0 1 1 1 1 1 1 1 1 1 1 1 1 1 1 1 1 1 1 0 1 1 1 1 1 1 1 1 1 1 1 0 1 0 1 1 1 1 1 0 1 0 1 1 1 1 0 1 1 1 0 1 1 1 1 1 1 1 1 1 1 1 1 1 0 0 1 0 1 1 1 1 0 1 0 1 0 1 1 1 0 1 1 0 1 1 1 0 1 1 1 1 1 0 1 1 0 1 0 0 0 1 0 1 0 1 0 1 0 1 0 0 0 1 1 1 1 1 1 1 1 1 1 1 1 1 1 0 1 0 1 1 1 1 1 1 1 1 1 1 1 1 1 1 1 1 1 1 1 1 1 0 0 1 0 1 0 1 0 1 1 1 1 1 1 0 1 1 1 1 1 0 1 1 1 0 1 0 1 0 1 1 1 1 1 1 1 1 1 1 1 1 1 1 1 0 0 1 0 1 1 1 0 1 1 1 0 1 1 1 1 1 0 1 1 1 0 1 1 1 0 0 1 1 0 1 0 0 1 1 0 1 0 1 1 1 1 1 1 1 1 1 1 1 0 1 1 1 1 1 1 1 1 1 1 1 1 0 1 0 1 1 1 0 1 1 1 1 1 0 1 0 1 1 1 0 1 1 1 1 1 1 0 1 1 1 0 0 1 1 1 1 1 1 1 1 1 1 1 1 0 0 1 1 1 0 1 0 1 1 1 1 1 1 1 0 1 1 1 1 1 1 1 0 0 0 0 1 0 1 0 0 0 1 0 0 0 1 0 1 1 0 1 1 1 0 1 1 1 1 1 1 1 1 1 1 1 1 1 1 1 1 1 1 1 1 1 1 1 1 1 0 1 1 1 1 1 1 1 0 1 1 1 1 1 1 1 0 1 1 1 1 1 0 0 0 0 0 0 0 0 1 0 1 0 1 1 1 1 0 1 0 1 1 1 1 1 1 1 1 1 1 1 0 1 0 1 1 1 1 1 1 1 1 1 0 1 1 1 1 1 1 0 1 0 1 0 1 1 1 1 1 1 1 0 0 0 0 0 1 1 1 1 1 1 1 1 1 1 1 1 1 1 1 1 1 1 1 1 1 1 0 0 0 0 1 1 1 0 0 0 1 1 0 1 0 1 1 1 1 1 1 0 1 0 1 0 0 0 1 0 0 0 1 0 0 0 0 0 1 0 0 0 0 0 0 1 1 1 1 0 1 0 1 0 1 0 1 0 1 0 1 0 1 1 1 1 1 0 1 1 1 0 0 0 0 1 1 1 0 1 1 1 0 1 1 1 1 1 1 1 1 0 1 0 1 0 0 0 1 1 0 1 0 1 0 0 1 1 0 0 1 0 1 1 1 1 1 1 1 1 1 1 1 1 0 1 0 1 1 1 1 1 1 1 1 1 0 1 0 1 1 1 1 1 1 1 1 1 1 1 1 1 1 0 0 0 1 0 1 0 0 0 0 0 1 0 0 0 1 0 1 1 0 1 1 1 1 1 1 1 1 1 0 1 1 0 1 1 1 1 0 1 1 1 1 1 0 0 1 0 1 1 1 1 1 1 0 1 1 1 0 1 1 1 1 1 1 1 0 1 0 1 1 0 1 1 0 1 1 0 1 0 1 0 1 0 1 0 1 1 1 1 1 0 0 1 0 0 1 1 0 1 1 1 1 1 0 0 1 1 0 1 1 1 1 1 1 1 0 1 1 0 0 0 1 0 0 1 0 1 0 1 1 1 0 1 1 1 0 1 0 1 0 0 1 1 1 1 1 1 1 0 0 1 1 0 1 1 1 0 1 1 1 1 0 1 1 1 1 1 0 1 1 1 1 0 1 1 1 1 1 1 0 1 1 1 1 1 1 1 1 1 1 1 1 1 1 1 1 1 0 1 1 1 1 1 0 1 1 1 1 1 0 1 1 1 1 1 1 1 0 1 0 1 1 1 0 1 0 0 1 0 1 0 1 0 1 0 0 0 0 0 0 0 1 1 1 1 1 1 1 1 1 1 1 1 1 1 1 1 0 1 1 1 1 1 1 1 1 0 1 0 1 0 1 1 0 1 1 1 1 1 1 1 1 1 1 1 0 1 1 1 1 1 1 1 1 1 1 1 1 1 1 1 1 1 1 1 0 1 1 1 1 1 1 1 1 1 0 1 1 1 1 0 1 0 1 0 1 1 0 1 1 1 1 1 1 0 1 1 1 1 1 0 1 0 1 0 0 0 1 0 1 0 1 0 1 1 1 1 1 1 1 1 1 1 0 1 1 1 0 1 0 1 1 1 0 1 0 1 1 0 1 0 1 0 0 1 1 0 1 1 1 1 0 0 1 0 0 0 1 0 1 0 1 0 1 0 0 0 1 0 1 0 1 0 1 0 1 0 0 1 1 1 1 1 0 1 0 1 1 1 1 1 0 1 0 0 1 1 1 1 1 1 1 0 1 0 1 0 0 1 1 0 1 0 0 1 1 0 1 0 1 0 1 0 1 0 1 1 1 0 0 1 0 0 1 0 0 0 1 0 1 0 0 0 1 0 0 1 1 1 1 1 1 1 1 1 1 1 1 1 1 1 0 1 0 0 1 1 1 0 1 1 0 1 1 0 1 1 1 0 1 0 1 1 0 1 0 1 0 0 1 0 1 0 1 1 0 0 1 1 1 1 0 1 1 1 0 1 1 1 0 1 1 1 1 1 0 1 1 1 1 1 1 0 0 0 1 0 0 1 1 0 1 1 1 1 1 0 1 1 1 1 1 1 1 0 1 1 0 0 1 0 0 0 1 0 1 0 1 1 1 0 1 1 1 0 0 1 1 1 1 0 1 0 0 1 0 0 1 0 1 0 1 1 1 0 1 0 0 0 0 0 1 0 1 0 0 0 1 1 1 1 1 1 1 1 0 1 0 1 1 1 0 1 1 1 1 1 1
M ARS-BFGL-NGS-109022 0 0 0 1 0 1 0 0 0 1 0 0 1 0 0 0 0 0 1 0 0 1 1 0 0 0 1 0 0 0 0 1 0 0 0 0 0 1 0 0 0 1 0 1 1 1 0 1 0 1 0 1 0 0 0 1 1 0 0 0 0 0 0 1 0 1 0 1 0 1 0 0 1 0 1 1 1 1 0 1 0 1 1 0 1 1 0 1 1 0 1 1 0 0 0 1 1 0 1 1 0 0 0 1 0 1 0 1 0 1 0 0 0 1 0 0 0 0 0 1 0 0 0 1 1 0 0 1 0 1 0 0 1 1 0 1 0 0 0 1 0 1 1 1 0 1 0 0 0 1 0 1 1 0 1 1 0 1 0 0 0 0 1 1 0 1 0 1 0 1 1 0 1 0 0 0 0 1 1 1 0 0 1 0 0 1 0 1 0 0 0 0 0 1 1 1 0 1 0 1 0 1 0 0 0 1 1 0 0 0 0 1 0 1 0 1 0 0 0 0 0 0 0 1 0 0 0 0 0 1 0 0 0 0 0 1 1 1 0 0 1 0 1 0 0 0 0 0 1 0 1 0 0 0 1 0 0 1 1 0 0 1 1 1 0 0 1 1 1 0 0 0 0 0 1 0 1 1 0 0 1 0 0 0 0 0 0 0 0 1 0 1 0 0 0 1 0 1 1 0 0 0 1 1 0 0 0 1 1 0 1 1 1 0 0 1 1 0 1 1 0 1 0 0 0 0 1 0 1 0 0 1 0 1 0 0 0 0 1 0 1 0 1 0 0 1 0 1 1 0 0 0 0 0 0 0 1 1 1 1 1 0 1 0 1 0 1 0 0 0 0 1 1 0 0 1 0 0 1 1 1 1 1 0 1 0 1 1 1 0 1 0 1 1 1 0 1 0 1 1 1 1 0 1 0 1 1 1 1 0 0 1 0 0 1 1 1 0 0 1 1 0 1 0 1 0 0 0 1 0 0 0 0 1 0 0 1 0 0 1 0 1 0 0 0 0 0 1 0 0 1 1 0 0 1 0 1 1 1 1 0 0 0 0 0 0 0 0 1 1 1 1 1 0 0 0 0 0 1 1 1 0 0 0 0 0 0 1 1 1 0 0 0 1 1 0 1 1 1 0 1 0 0 0 1 0 1 0 1 1 1 0 1 0 0 1 0 0 0 0 0 1 0 0 0 0 0 1 0 0 0 0 0 1 0 0 1 0 1 0 1 1 0 1 0 0 0 0 1 1 1 0 1 1 0 1 1 1 1 0 1 0 1 1 0 1 0 1 1 0 0 1 1 0 1 0 1 1 0 0 1 0 0 0 1 0 1 0 1 1 1 0 0 0 0 0 1 0 0 1 1 1 1 0 1 0 1 0 1 1 1 1 1 1 1 1 1 0 1 0 1 0 1 1 0 1 0 0 0 0 0 0 1 0 1 0 1 0 0 1 0 1 0 0 0 1 1 1 1 1 1 1 1 0 1 0 0 1 1 1 1 0 0 1 0 0 1 0 1 0 0 0 0 1 0 1 0 1 0 0 0 0 1 0 1 1 1 1 0 1 1 1 0 1 0 1 0 1 0 0 1 1 1 0 0 0 0 0 1 0 1 0 1 0 0 1 1 1 0 0 0 1 0 0 1 1 1 0 0 1 1 1 1 0 1 0 1 1 1 0 1 0 1 1 0 1 0 1 0 0 0 0 0 0 0 1 1 0 1 0 0 0 0 0 1 0 0 0 1 1 0 0 1 1 0 0 0 1 1 0 0 0 1 0 1 1 1 0 1 1 0 0 0 0 1 1 0 0 0 0 1 1 0 1 1 0 0 0 0 0 0 0 1 1 0 0 0 0 1 1 0 1 1 0 1 0 0 1 1 1 0 0 1 0 1 0 1 0 1 1 1 1 1 0 1 1 1 1 1 1 1 0 1 1 0 0 0 0 0 0 0 0 1 0 0 1 1 0 1 1 1 0 0 0 0 1 0 0 1 0 0 0 0 1 1 1 0 1 1 1 0 0 1 0 1 0 0 1 0 1 0 0 0 0 0 1 0 0 0 1 1 1 1 1 1 1 1 1 1 1 1 0 0 0 0 1 0 1 1 1 0 0 1 1 1 1 1 0 1 0 1 0 1 1 1 0 0 1 0 0 1 0 0 0 0 1 0 0 0 1 0 1 0 0 0 1 0 0 0 0 1 0 1 1 0 0 0 0 0 0 0 0 0 0 0 1 0 0 1 1 0 1 1 0 1 0 0 0 1 0 0 1 1 1 1 0 1 0 0 1 0 1 0 0 0 0 0 1 1 1 0 0 1 0 1 0 0 0 0 1 1 0 1 0 1 1 1 1 0 0 0 0 0 1 1 0 1 0 1 0 0 0 1 1 1 0 0 0 1 1 1 0 0 0 1 1 0 0 1 1 1 1 1 1 1 0 1 0 1 1 1 0 1 1 1 0 1 0 0 1 0 0 1 0 1 0 1 1 1 1 1 1 0 0 0 0 1 1 1 1 0 0 0 0 0 0 0 0 1 0 0 0 1 1 1 0 1 0 0 0 0 1 0 0 0 0 0 1 0 0 0 1 0 1 0 0 0 0 0 0 1 1 1 0 0 1 1 1 0 0 1 0 1 1 0 0 0 0 1 1 1 0 1 0 1 0 0 1 1 0 1 0 1 0 1 0 0 0 1 0 0 1 1 0 0 0 1 0 1 1 0 1 1 0 1 0 0 0 0 0 0 1 0 0 0 0 1 0 0 0 0 0 0 0 0 0 0 1 0 1 1 0 1 1 0 1 1 1 0 0 0 1 1 1 0 0 0 1 1 1 0 0 0 0 1 0 0 0 1 0 0 0 0 1 1 0 1 0 0 1 0 1 1 0 0 0 0 1 0 1 0 0 1 0 0 0 1 0 1 0 1 0 1 0 1 0 1 0 1 0 1 1 1 1 1 0 1 1 1 0 1 0 0 1 0 0 1 0 0 1 0 1 0 0 0 1 0 0 0 0 0 0 1 0 1 0 1 0 0 0 0 0 1 1 1 0 1 0 1 1 0 0 0 0 0 0 1 1 0 1 1 0 0 0 1 1 0 1 0 1 1 1 1 0 1 0 1 1 0 1 0 1 0 1 0 1 0 0 0 0 0 0 0 0 0 1 1 1 1 0 0 0 0 1 1 0 0 1 0 0 0 0 0 0 1 1 1 0 1 0 0 0 0 0 1 0 1 1 1 1 1 0 0 0 1 0 0 0 1 0 0 1 1 0 1 1 0 0 1 0 0 1 0 0 1 1 1 0 1 0 0 1 0 0 0 1 0 0 0 1 0 0 0 0 1 0 1 0 1 0 1 1 0 1 1 0 0 1 0 1 0 0 1 1 0 1 1 0 0 0 0 1 1 1 1 0 1 1 1 1 1 0 1 0 1 1 0 1 0 1 1 0 0 0 1 1 1 0 0 0 0 1 0 1 0 0 1 0 1 0 0 0 0 1 1 0 1 0 1 0 1 1 0 1 0 1 0 1 1 1 0 0 0 0 0 0 0 0 0 0 0 0 0 1 0 1 0 1 0 0 0 0 0 1 0 0 0 0 0 1 0 1 0 0 0 1 0 0 0 1 0 0 0 1 0 0 0 1 1 0 1 0 1 1 0 0 0 1 0 0 0 0 1 0 0 0 0 0 0 0 0 0 0 0 0 1 0 1 0 0 0 0 0 1 0 0 0 0 0 1 0 1 1 0 1 1 1 0 0 1 0 1 0 0 1 0 0 0 0 0 0 1 0 1 0 1 1 0 0 1 0 0 1 0 1 0 1 1 1 1 1 1 1 0 1 0 1 1 1 1 1 0 1 1 0 0 0 0 0 1 1 0 0 1 0 0 0 1 0 1 0 1 0 0 1 1 1 0 1 0 0 1 1 1 0 0 1 1 1 0 0 1 0 1 0 1 1 0 1 1 1 0 1 0 1 1 1 0 1 0 0 1 1 1 0 0 0 1 0 0 0 0 0 1 0 1 0 0 1 1 1 1 0 0 0 1 0 0 0 0 0 1 0 0 0 0 0 0 0 0 0 1 0 1 1 1 0 0 1 1 0 0 1 1 0 0 0 1 0 1 0 0 0 1 0 0 0 0 1 1 1 0 1 0 1 0 1 0 1 0 1 1 1 1 1 1 1 0 0 0 0 1 0 1 1 0 0 1 0 0 0 1 0 1 0 0 0 0 0 0 0 1 0 1 0 0 0 0 0 0 1 1 1 0 1 0 1 1 1 0 1 0 0 1 0 1 1 0 1 0 1 1 0 1 0 0 0 1 0 0 0 0 0 1 1 0 0 0 0 0 0 0 1 0 1 1 1 0 1 1 1 0 0 1 1 0 1 1 1 0 1 1 0 0 0 0 1 0 1 1 1 0 1 0 1 0 1 0 1 0 0 0 0 0 0 1 0 0 0 1 0 0 0 1 0 1 0 0 1 1 0 1 0 0 1 0 1 0 1 1 0 1 1 0 0 0 0 0 1 0 1 1 1 0 1 0 1 1 1 1 1 0 0 0 1 0 0 1 1 0 0 1 1 0 0 0 1 0 1 1 0 1 1 0 0 0 1 1 0 1 1 0 0 1 0 1 0 0 1 1 1 0 1 1 0 1 1 0 1 1 0 0 1 0 1 1 1 1 1 0 1 0 0 0 1 1 0 1 1 0 1 1 1 0 1 0 1 1 1 1 1 1 1 0 0 1 0 0 0 0 0 0 0 0 0 1 0 1 0 1 0 0 1 0 0 0 0 1 0 1 1 1 0 0 1 0 1 1 0 1 0 1 0 0 1 1 1 0 1 0 0 1 1 0 0 0 0 1 0 1 0 1 0 0 0 0 0 1 0 0 0 0 0 0 0 1 0 0 1 1 1 1 1 1 0 0 1 0 0 0 0 1 0 0 0 0 0 0 0 1 1 1 0 1 1 0 1 1 1 0 1 1 1 1 1 0 1 0 1 1 1 1 1 0 1 0 1 1 1 1 1 1 1 0 1 1 1 0 0 0 1 0 1 1 0 1 0 0 1 0 1 1 1 0 0 1 1 1 1 1 1 1 1 1 1 0 0 0 0 0 0 1 0 0
M ARS-BFGL-NGS-20999 1 0 1 1 1 1 1 1 1 1 1 1 1 1 1 0 1 1 1 1 1 1 1 1 1 0 1 1 1 1 1 1 0 1 1 1 1 1 1 0 0 0 1 1 1 1 1 1 1 1 0 1 1 0 0 1 1 0 1 1 1 1 0 1 0 1 0 1 1 1 1 1 1 1 1 1 1 1 0 1 1 0 1 1 1 1 1 1 1 1 1 1 1 1 0 1 1 1 1 1 1 1 1 1 1 0 0 1 1 0 1 1 0 1 1 1 1 1 1 1 1 0 1 1 1 0 1 0 0 1 0 0 1 1 1 1 1 1 1 1 1 1 1 1 0 1 0 1 0 1 1 0 1 1 1 1 1 1 1 1 1 1 0 1 1 1 0 1 1 1 1 1 1 1 1 0 1 0 1 1 1 1 1 1 0 1 1 0 1 0 0 1 1 0 1 1 1 0 1 1 0 1 1 0 1 0 0 1 1 1 1 1 1 1 1 1 1 1 1 0 1 1 0 1 0 0 0 1 1 1 1 1 0 1 0 1 1 0 0 1 1 1 1 0 0 1 0 1 1 0 1 1 1 1 1 1 1 1 1 1 1 1 1 1 1 0 1 1 1 0 1 1 1 0 1 1 1 0 1 1 1 0 1 1 0 1 1 1 1 1 1 1 0 1 0 1 1 1 1 1 1 1 1 1 1 1 1 1 1 1 1 1 1 0 1 1 1 1 1 1 0 1 0 1 0 1 1 1 1 0 0 0 0 1 0 1 0 0 1 1 1 0 1 0 0 1 0 1 1 1 1 0 1 1 1 1 1 1 1 1 1 1 1 1 1 0 1 1 1 0 1 0 1 1 1 0 1 1 1 1 1 1 1 1 1 1 1 1 1 0 1 1 1 1 1 1 1 0 1 1 1 1 1 1 1 1 1 1 1 1 1 1 1 1 1 1 1 1 1 1 1 1 1 1 1 1 1 1 1 1 1 1 1 1 1 0 1 1 1 1 0 0 0 1 0 0 0 0 1 1 1 0 1 1 1 0 1 1 1 1 1 1 1 1 0 0 1 1 1 0 1 0 1 1 0 0 1 1 1 1 1 1 1 1 1 1 1 1 1 1 1 1 1 1 1 0 1 1 1 1 1 1 1 1 1 0 1 1 1 1 1 0 1 1 1 1 1 1 1 0 1 1 1 1 1 1 0 1 1 1 1 1 0 1 1 1 1 0 1 1 1 0 1 1 1 1 1 0 1 1 1 1 1 1 0 1 1 1 1 1 1 1 1 1 0 1 0 1 1 1 0 1 1 1 1 1 1 1 1 0 1 0 0 1 1 1 1 0 1 1 1 1 1 1 1 1 1 1 1 1 1 1 1 1 1 1 1 1 1 1 1 0 1 0 1 1 1 1 1 1 1 0 1 1 1 1 1 1 1 1 1 1 1 0 1 1 1 0 1 1 1 1 1 1 1 1 1 1 1 1 1 1 1 1 1 1 1 0 1 1 1 1 1 1 1 1 1 1 1 0 1 0 1 1 1 1 1 1 1 0 1 0 1 1 1 1 1 1 1 1 1 1 1 1 1 1 0 1 1 0 1 1 1 1 0 1 1 0 1 1 1 1 1 1 0 1 1 1 1 1 1 0 1 0 1 1 1 1 1 0 1 1 1 1 1 1 1 1 1 1 1 1 1 1 1 1 1 1 1 1 0 1 1 1 0 0 1 0 1 1 1 1 1 1 1 1 1 1 1 1 1 1 1 1 0 1 0 1 1 1 0 1 1 1 1 1 1 1 1 1 0 1 0 1 1 1 1 1 1 0 1 0 1 1 1 0 1 0 1 0 1 1 1 0 1 1 0 1 1 1 1 1 1 0 1 1 1 1 1 1 1 1 1 1 1 1 1 0 1 1 1 1 1 0 1 1 1 1 1 0 1 1 1 1 1 1 1 1 1 1 1 1 1 1 1 1 1 1 1 1 1 0 1 0 1 1 1 1 1 1 1 1 1 1 1 1 1 1 1 1 1 1 1 1 1 1 0 0 1 1 1 1 0 1 1 1 1 1 1 1 1 0 1 1 1 1 1 1 1 1 1 1 1 1 1 1 1 1 1 1 1 1 1 1 1 1 1 0 1 1 1 1 1 1 1 1 1 0 1 1 1 1 1 1 1 1 1 1 1 0 1 1 1 0 1 1 1 0 1 0 1 1 1 1 0 0 0 1 1 1 1 1 1 0 0 0 0 1 1 0 1 1 1 0 1 1 1 1 1 1 1 1 1 1 1 0 1 0 0 0 0 1 0 1 0 1 0 1 1 1 0 1 1 0 1 1 0 1 0 1 1 1 1 0 1 1 1 1 1 1 1 1 1 0 1 1 1 0 1 1 1 1 1 0 1 1 0 1 1 1 1 1 1 1 1 1 1 0 1 1 1 1 1 1 1 1 1 1 1 1 1 1 1 1 1 0 1 0 1 1 1 1 1 1 1 1 1 1 1 1 1 1 1 1 1 1 1 0 1 1 1 1 1 1 1 1 1 1 1 1 1 1 1 1 1 1 1 0 1 0 1 1 0 1 1 1 0 1 1 1 0 1 0 1 0 0 0 1 0 1 1 1 1 1 1 0 1 0 1 1 1 1 1 1 1 1 1 1 1 1 1 1 1 0 1 1 1 1 1 1 1 1 1 1 1 0 1 1 1 1 1 0 1 0 1 1 1 1 1 1 1 1 1 1 1 1 1 0 1 1 1 1 1 0 1 0 1 0 0 0 1 1 1 0 0 0 1 1 1 1 1 1 1 1 1 1 1 1 1 0 1 1 1 1 1 1 1 1 1 0 0 1 0 1 1 1 0 1 1 1 0 1 0 0 1 0 1 1 0 1 1 0 1 0 1 0 1 1 1 1 0 0 0 0 1 1 1 1 1 1 1 1 1 0 1 0 1 1 1 0 1 1 1 1 1 1 1 1 1 1 1 1 1 1 1 1 1 1 1 1 1 1 1 1 1 1 1 1 1 1 1 0 1 0 1 1 1 1 1 1 1 1 1 1 1 1 1 1 1 1 1 1 1 0 1 1 1 0 1 1 1 0 1 1 1 1 1 1 1 1 1 1 1 0 1 0 1 1 0 0 0 1 1 1 0 1 1 1 1 0 0 0 1 1 1 1 1 1 1 0 1 1 1 1 1 1 1 1 1 0 1 1 0 1 1 0 1 1 1 1 1 1 0 1 1 1 1 1 1 1 1 1 1 1 1 0 1 1 1 0 1 1 1 1 1 1 1 1 1 0 1 0 1 1 1 1 1 1 1 0 1 1 1 1 0 1 0 0 0 1 1 1 1 1 1 0 1 1 1 0 1 1 1 1 1 0 1 1 1 1 1 0 1 1 1 1 1 1 1 1 1 1 1 1 1 1 1 1 1 1 1 0 1 1 1 1 1 1 1 0 1 1 1 1 1 1 1 0 1 1 1 1 1 0 1 0 1 0 1 1 1 0 1 1 1 1 1 1 1 1 1 1 1 1 1 1 1 1 1 0 1 1 1 1 1 1 1 1 0 1 0 1 0 1 1 1 0 1 1 1 1 1 1 1 1 1 1 1 1 1 1 1 1 1 1 1 0 0 1 1 1 0 1 1 0 0 1 1 1 1 1 0 1 1 1 1 1 1 1 1 1 0 1 1 0 1 1 1 1 1 0 0 1 1 1 1 1 1 1 1 1 1 1 1 1 1 1 1 1 1 1 1 1 0 1 1 1 0 1 1 1 1 1 1 1 1 1 1 1 0 1 1 0 1 0 1 1 0 0 1 0 0 1 1 1 1 1 1 1 1 1 1 1 1 1 0 1 1 1 1 1 1 1 1 0 0 0 1 0 1 1 1 1 1 1 1 1 1 1 1 1 1 1 1 1 1 1 0 1 1 1 1 1 1 1 1 1 1 1 0 1 1 1 1 1 1 1 1 0 1 0 1 0 1 1 1 0 1 1 0 1 0 1 1 0 1 0 1 0 1 0 0 0 1 0 0 0 1 1 1 1 1 0 0 0 1 1 1 1 1 1 1 1 1 1 0 1 1 1 1 1 1 1 1 1 1 0 1 1 1 1 0 1 0 0 1 1 1 1 0 1 1 0 1 1 1 1 1 1 1 1 1 1 0 1 0 1 1 1 1 1 1 1 1 1 1 1 0 1 1 1 1 1 0 1 0 1 1 1 1 1 1 0 1 1 1 0 0 1 1 1 1 1 1 1 1 1 1 0 0 1 0 1 1 1 1 1 1 1 0 1 0 0 1 0 1 1 1 1 1 1 0 1 1 1 0 1 1 1 1 1 0 0 1 0 1 0 0 0 1 0 0 0 1 1 1 1 1 1 1 1 1 1 1 1 1 1 1 1 1 1 1 0 0 0 1 1 1 1 1 1 0 1 1 1 1 1 1 1 0 0 1 0 1 0 1 1 1 0 1 1 1 1 1 0 1 1 1 1 1 1 1 1 1 1 1 1 1 1 1 1 1 1 1 1 0 1 1 1 1 1 1 1 0 1 1 1 1 1 1 1 1 0 1 1 0 0 1 1 1 0 0 1 1 0 1 1 1 1 1 0 1 1 1 0 1 1 1 0 1 1 1 1 1 1 0 1 0 1 0 1 1 1 1 0 1 1 1 1 1 1 1 1 1 1 1 1 1 1 1 1 0 0 1 1 1 0 1 1 1 1 1 1 1 1 1 1 1 1 0 1 1 1 1 1 1 1 1 1 1 1 0 1 1 1 1 1 1 1 1 1 1 1 1 1 1 1 1 1 0 1 1 1 1 1 1 1 1 1 1 0 1 1 1 1 0 1 1 1 1 1 1 1 0 1 0 1 1 0 0 0 1 1 0 0 1 0 1 1 1 0 1 0 1 0 1 1 0 1 1 1 1 1 1 1 1 1 0 0 1 1 1 0 1 1 1 1 1 1 1 1 1 1 1 1 0 1 1 1 1 1 1 1 0 0 0 1 1 0 0 1 1 0 1 0 0 1 1 1 1 0 1 1 1 1 1 1 0 1 0 1 1 1 1 1 1 1 1 1 1 1 1 1 0 1 0 1 1 1 1 1 1 1 1 1 1 1 1 1 1 1 1 0 1
M ARS-BFGL-NGS-1875 0 0 0 0 0 0 0 0 0 0 0 0 0 0 0 0 0 0 0 0 0 0 0 0 0 0 0 0 1 0 1 0 0 0 1 0 1 0 0 0 0 0 1 0 0 0 0 0 0 0 0 0 0 0 0 0 0 0 0 0 0 1 0 0 0 0 0 0 0 0 0 1 0 0 0 0 0 0 0 0 1 0 0 0 0 0 0 0 0 0 0 0 1 0 0 0 0 0 0 0 1 0 1 0 1 0 0 0 0 0 0 0 0 0 0 0 0 0 0 0 1 0 1 0 0 0 0 0 0 0 0 0 0 0 0 0 0 0 0 0 0 0 0 0 0 0 0 0 0 0 1 0 0 0 0 0 1 0 0 0 0 0 0 0 0 0 0 0 0 0 0 0 0 1 1 0 1 0 0 0 1 0 0 0 0 0 0 0 0 0 0 1 1 0 0 0 0 0 1 0 0 0 0 0 1 0 0 0 0 0 0 0 0 0 1 0 0 0 1 0 1 0 0 0 0 0 0 0 0 0 0 0 0 1 0 0 0 0 0 0 0 1 0 0 0 1 0 1 0 0 0 1 0 1 0 0 0 0 0 0 0 0 0 0 0 0 0 0 0 0 0 0 0 0 0 1 0 0 0 0 0 0 0 0 0 0 0 0 0 0 0 0 0 0 0 0 0 0 0 0 0 0 0 0 0 1 0 0 0 0 0 0 0 0 0 0 0 0 0 0 0 0 0 0 0 0 0 0 0 0 0 0 0 0 0 0 0 0 0 0 0 0 0 0 0 0 0 0 0 0 0 0 0 0 0 0 0 0 0 0 0 0 0 0 0 0 0 0 0 0 0 0 0 0 0 0 0 0 0 0 0 0 0 0 0 0 0 0 0 0 0 0 0 0 0 0 0 0 0 0 0 0 0 0 0 0 0 0 0 0 0 0 0 1 0 0 0 0 0 0 0 0 0 0 0 0 0 0 0 0 0 1 0 0 0 0 0 0 0 0 0 0 0 0 0 0 0 0 1 0 0 0 1 0 0 0 0 0 0 0 1 0 0 1 0 0 1 0 0 0 0 0 0 0 0 0 0 0 0 0 0 1 0 0 0 1 0 0 0 0 0 0 0 0 0 0 0 0 0 0 0 0 0 0 0 0 0 0 0 0 0 0 0 0 0 0 0 0 0 0 0 0 0 0 0 0 0 0 0 1 0 0 0 0 0 0 0 0 0 0 0 0 0 0 0 0 0 0 0 0 0 0 0 0 0 0 0 0 0 0 0 0 0 0 0 0 0 0 0 1 0 0 0 1 0 0 0 0 0 0 0 0 0 0 0 1 0 0 0 0 0 0 0 0 0 1 0 0 0 0 0 0 0 1 0 0 0 0 0 0 0 0 0 0 0 0 0 0 0 1 0 0 0 0 0 0 0 0 0 0 0 0 0 0 0 0 0 0 0 0 0 0 0 0 0 0 0 0 0 0 0 0 0 0 0 0 0 0 0 0 0 0 0 0 0 0 0 1 0 0 0 0 0 0 0 0 0 0 0 0 0 0 0 0 0 0 0 0 1 0 0 0 1 0 1 0 0 0 1 0 0 0 0 1 0 0 0 0 0 0 0 1 0 0 0 0 0 0 0 1 0 0 0 0 0 0 0 1 0 0 0 0 0 0 0 0 0 0 0 0 0 0 0 0 0 0 0 0 0 0 0 1 0 0 0 0 0 0 0 0 0 1 0 0 0 0 0 0 0 0 0 0 0 0 0 0 0 0 0 1 0 0 0 0 0 0 0 0 0 0 0 0 0 0 0 0 0 0 0 0 0 0 0 0 0 0 0 0 0 0 0 0 0 0 0 0 0 0 0 0 0 0 0 0 0 0 0 0 0 0 0 0 0 0 0 0 0 0 0 0 0 0 0 0 0 0 0 0 0 0 0 0 0 0 0 0 0 0 0 0 0 0 0 1 0 0 0 0 0 0 0 0 0 0 0 0 0 0 0 0 0 0 0 0 0 0 0 0 0 0 0 1 0 0 0 0 0 0 0 0 0 0 0 0 0 0 0 1 0 0 0 0 0 0 0 0 0 0 0 0 0 1 1 1 1 0 1 0 0 0 1 0 0 0 0 0 0 0 0 1 0 0 0 0 0 0 0 0 0 0 0 0 0 1 0 0 0 0 0 0 0 0 0 0 0 0 0 0 0 0 0 0 0 0 0 0 0 0 0 0 0 0 0 0 0 0 0 1 0 0 0 0 0 0 0 0 0 1 0 0 0 0 0 0 0 0 0 0 0 0 0 0 0 0 0 1 0 0 0 0 0 1 0 0 0 1 0 0 0 0 0 0 0 0 0 0 0 0 0 0 0 0 0 0 0 0 0 0 0 0 0 0 0 0 0 0 0 0 0 0 0 0 0 1 0 0 0 0 0 0 0 0 0 0 0 0 0 0 0 0 0 0 0 0 0 0 0 0 0 0 0 0 0 0 0 0 0 0 0 0 0 0 0 1 0 0 0 0 0 0 0 0 0 0 0 0 0 0 0 0 0 1 0 0 0 1 0 0 0 0 0 0 0 0 0 0 0 0 0 0 0 0 0 0 0 0 0 0 0 0 0 0 0 0 1 0 0 0 1 0 0 0 0 0 1 0 1 0 0 0 0 0 0 0 0 0 1 0 0 0 0 1 0 0 0 0 0 0 0 0 0 0 0 0 0 0 0 0 0 0 0 0 0 1 0 0 0 0 0 0 0 0 0 0 0 0 0 0 0 0 0 0 0 0 0 0 0 0 0 0 0 0 0 0 0 0 0 0 0 0 0 0 0 0 0 0 0 0 0 0 0 1 0 0 0 0 0 0 0 0 0 0 0 0 0 0 0 0 0 0 0 0 0 0 0 0 0 0 0 0 0 0 0 0 0 1 0 0 0 0 0 0 0 0 0 0 0 0 0 0 0 0 0 0 0 0 0 0 0 0 0 0 0 0 0 0 0 0 0 0 0 0 0 0 0 0 0 0 0 0 0 0 0 0 0 1 0 0 0 0 0 0 0 0 0 0 0 0 0 0 0 0 0 0 0 1 0 0 0 0 0 0 0 0 0 0 0 0 0 0 0 0 0 0 0 0 0 0 0 0 0 0 0 0 0 0 0 0 0 0 0 0 0 0 1 0 0 0 0 0 1 0 1 0 0 1 1 0 1 0 1 0 0 0 0 0 0 0 0 1 0 1 0 0 0 0 0 0 0 0 0 0 0 0 0 0 0 0 0 0 0 0 0 0 0 0 0 0 0 0 0 0 1 0 0 0 0 0 0 0 0 0 0 0 0 0 0 0 0 0 0 0 0 0 0 0 0 1 0 0 0 0 0 0 0 0 0 0 0 0 0 0 0 0 0 0 0 0 1 0 1 0 0 0 0 0 0 0 0 0 0 0 0 1 0 0 0 1 0 0 0 0 0 0 0 0 0 0 0 0 0 0 0 0 0 0 0 0 0 0 0 0 1 0 0 0 0 1 0 0 0 0 1 0 1 0 1 0 0 0 1 0 0 0 0 0 0 0 0 0 0 0 0 0 0 0 0 0 1 0 1 0 0 0 0 0 0 0 1 0 0 0 0 1 0 0 0 0 1 0 1 0 0 0 0 0 0 0 0 0 0 0 0 0 0 0 0 0 0 0 0 0 0 0 0 0 0 0 0 0 0 0 0 0 0 0 0 0 0 0 0 1 0 0 0 0 0 0 0 0 0 0 0 0 0 0 0 0 0 0 0 0 0 1 0 0 1 0 1 0 0 0 0 0 0 0 0 0 0 0 0 0 0 1 0 0 0 0 0 0 0 0 0 0 0 0 0 0 0 0 0 0 0 0 0 0 0 1 0 0 0 1 0 0 0 0 0 0 0 0 0 0 0 0 0 0 0 0 0 0 0 0 0 0 0 1 0 0 0 0 0 0 1 0 1 0 0 1 0 0 0 1 0 0 0 0 0 0 0 0 0 0 0 0 0 0 0 0 0 1 0 0 0 0 0 0 0 0 0 0 0 0 0 0 0 0 0 0 0 0 0 0 0 0 0 0 0 0 0 0 0 0 0 0 0 0 0 0 0 0 0 0 0 0 0 0 0 0 0 0 0 0 0 0 1 0 1 1 0 0 0 0 0 0 0 0 0 0 0 1 0 0 0 0 0 0 0 0 0 0 0 0 0 0 0 0 0 0 0 1 0 0 0 0 0 0 0 0 0 0 0 0 0 0 0 0 0 0 0 0 0 0 0 0 0 1 0 0 0 0 0 0 0 0 0 0 0 0 0 0 0 0 1 0 1 0 0 0 0 0 0 0 0 0 0 0 0 0 0 0 0 0 0 0 0 0 0 0 0 0 0 0 0 0 0 1 0 0 0 0 0 0 0 0 0 0 0 0 0 0 0 0 0 0 0 0 0 0 0 0 0 0 0 1 0 0 0 0 0 0 0 0 0 0 0 0 0 0 0 0 0 0 0 0 0 0 0 0 0 0 0 0 0 0 0 0 0 0 0 0 0 0 0 0 0 0 0 0 0 0 0 0 0 0 0 0 0 0 0 0 0 0 0 0 0 1 0 1 0 0 0 0 0 0 0 0 0 0 0 0 0 0 0 0 0 0 0 0 0 0 0 0 0 0 0 0 0 0 0 0 0 1 0 0 0 0 0 0 0 0 0 0 0 0 0 0 0 0 0 0 0 0 0 0 0 1 0 0 0 0 0 0 0 0 1 0 1 0 1 0 0 0 0 0 1 0 1 0 0 0 0 0 0 0 0 0 0 0 0 0 0 0 0 1 0 0 0 0 0 0 0 0 0 0 0 0 0 0 0 0 0 0 0 0 0 0 0 0 0 0 0 0 0 0 0 0 0 0 0 0 0 0 0 0 0 0 0 0 0 0 0 0 0 0 0 0 0 0 0 0 0 0 0 0 0 0 0 0 0 0 0 0 0 0 0 0 0 0 0 1 0 0 0 0 0 0 0 0 0 0 0 0 0 1 0 0 0 0 0 0 0 0 0 0 0 0 0 0 0 0 0 1 0 0 1 0 1 0 0 0 0 0 0 0 0 0 0 0 0 0 0 0 0 0 0 0 0 0 0 1 0 0 0 0
M BTB-00767807 1 1 1 1 1 0 1 1 1 1 1 1 1 1 1 1 1 1 1 1 1 0 1 1 1 1 1 1 1 1 1 0 1 1 1 1 1 1 1 1 1 1 1 0 0 0 1 1 1 0 1 0 1 1 1 1 0 0 1 1 1 1 1 1 1 1 1 0 1 1 1 1 0 1 0 0 1 0 1 1 1 1 0 1 0 1 1 0 1 1 0 1 1 1 1 1 1 1 1 1 1 1 1 1 1 1 1 0 1 1 1 1 1 0 1 1 1 1 1 1 1 1 1 1 1 1 1 1 1 1 1 1 1 1 1 0 1 1 1 0 1 1 0 1 1 1 1 1 1 1 1 1 0 0 1 1 1 0 1 1 1 1 1 1 1 1 1 1 1 0 0 1 0 1 1 1 1 1 1 1 1 1 1 1 1 1 1 1 1 1 1 1 1 1 1 1 1 1 1 1 1 1 1 1 1 1 1 1 1 1 1 1 1 1 1 0 1 1 1 1 1 1 1 1 1 1 0 1 1 0 1 0 1 1 1 1 0 1 1 1 0 1 0 1 1 1 1 1 1 1 1 1 1 1 1 1 1 1 1 1 1 1 1 1 1 1 1 1 1 1 1 1 1 1 1 1 1 1 1 1 1 1 1 1 1 1 1 1 1 0 1 1 1 1 1 0 1 0 1 1 1 1 1 1 1 1 1 0 1 1 1 1 1 1 1 1 1 1 1 1 1 1 1 1 1 1 0 1 0 1 1 1 1 1 1 1 1 1 1 1 1 1 1 1 1 0 1 1 1 1 1 1 1 0 1 1 1 0 1 0 1 1 1 1 1 1 1 1 1 1 1 1 1 1 1 1 1 1 0 1 0 1 1 1 1 1 1 0 0 1 0 0 1 0 1 1 1 1 1 1 1 0 1 1 1 1 1 1 1 1 1 1 1 1 1 0 1 1 1 1 1 1 1 1 1 1 1 1 1 1 1 1 1 1 1 1 1 1 1 0 1 1 1 1 1 1 1 1 1 1 1 1 1 1 1 1 1 1 1 1 1 1 1 1 1 1 1 1 0 1 1 1 0 1 1 1 1 1 1 1 1 1 1 1 1 1 1 0 1 1 1 1 1 1 1 1 1 0 1 1 1 1 1 1 1 1 1 1 1 1 1 1 1 1 1 0 1 1 1 1 1 1 1 1 1 1 1 1 1 1 1 1 1 1 1 1 1 1 1 1 1 1 1 0 1 0 1 1 1 1 1 1 1 0 1 0 0 0 1 1 1 1 1 0 1 0 1 0 1 1 1 1 1 1 1 1 1 1 1 0 1 1 1 1 1 1 1 1 1 1 1 1 1 1 1 1 1 1 1 1 1 0 1 1 1 1 1 0 1 0 0 1 0 1 1 0 1 1 1 1 0 1 1 1 1 1 1 0 1 1 1 1 1 0 1 1 1 1 1 1 1 0 1 1 1 0 1 1 1 1 1 1 1 1 1 1 1 1 1 1 1 1 1 1 1 1 1 1 1 1 1 1 1 0 1 1 1 0 1 1 1 1 1 1 1 0 1 1 1 1 1 0 1 1 1 1 1 1 1 0 1 0 0 1 1 1 1 1 0 1 1 1 0 1 1 0 1 0 1 1 1 1 1 1 1 1 1 1 1 1 1 0 1 1 1 1 1 1 1 1 1 1 1 0 1 0 1 1 1 1 1 1 1 1 1 1 1 1 1 1 1 1 1 1 1 1 1 1 1 0 1 1 0 1 1 1 1 1 1 1 1 1 1 1 1 1 1 1 1 0 1 1 1 1 1 0 1 1 1 1 1 1 1 1 1 1 1 1 1 1 1 1 1 1 1 1 1 1 1 1 1 0 1 1 1 1 1 0 1 1 1 1 1 1 0 1 1 1 1 0 0 0 0 1 1 1 1 0 1 1 1 1 1 1 1 1 1 0 1 1 1 1 1 1 1 1 1 1 1 1 1 1 1 1 1 0 1 1 1 1 1 1 1 1 1 1 1 0 1 1 1 1 1 1 1 1 1 1 1 0 1 1 1 1 1 1 1 1 1 1 1 1 1 1 1 1 1 1 1 1 1 1 1 1 1 1 1 1 1 1 1 1 0 1 0 1 0 1 0 1 0 1 1 0 1 1 1 1 1 1 1 1 1 1 1 1 1 1 1 1 1 1 1 1 1 1 1 1 1 1 1 1 1 1 1 1 1 1 1 1 1 1 1 1 1 1 1 1 1 1 1 0 1 1 1 1 1 1 1 1 1 1 1 1 1 1 1 1 1 1 1 1 1 1 1 1 1 1 0 1 1 1 0 1 1 1 1 1 1 1 1 1 1 1 1 1 1 0 1 1 1 1 1 1 1 1 1 0 1 0 1 1 1 1 1 1 1 1 1 0 1 1 1 1 1 0 1 1 1 0 1 1 0 1 0 1 1 1 1 1 1 1 1 0 0 1 1 1 1 1 1 1 1 1 1 1 1 1 1 0 1 0 1 1 1 1 1 1 1 1 1 1 1 1 1 1 1 1 1 1 1 1 1 1 1 1 1 1 1 1 1 1 1 1 1 1 1 0 1 1 1 1 1 0 1 1 1 1 1 1 1 0 1 1 1 1 1 1 1 1 1 1 1 1 1 1 1 1 1 1 0 1 1 1 0 1 1 1 0 1 1 1 1 1 1 1 1 1 1 1 1 1 1 1 1 1 1 1 1 1 1 1 1 1 1 1 1 1 1 1 1 1 1 1 1 1 1 1 1 1 1 1 1 1 1 1 1 1 1 0 1 1 1 1 1 0 1 0 1 1 1 0 1 1 1 1 1 0 1 1 1 1 1 1 0 1 1 1 0 1 1 1 1 1 1 0 1 1 1 1 1 1 1 1 1 1 1 1 1 1 1 1 1 1 1 1 1 0 1 1 1 1 1 1 1 1 0 1 1 1 0 1 1 1 0 1 0 1 0 1 1 1 1 0 1 1 1 1 1 1 1 1 1 0 1 1 1 1 1 1 1 1 1 1 1 1 1 0 1 1 1 1 1 0 1 1 1 1 1 1 1 1 1 1 1 1 1 1 1 0 1 1 1 1 1 0 1 1 1 0 1 0 1 1 1 1 1 1 1 1 1 1 1 1 1 1 1 1 1 1 1 1 1 1 1 1 1 1 1 1 1 1 1 1 1 1 1 0 1 1 1 0 1 1 0 1 0 1 0 1 1 1 1 1 1 1 0 0 0 1 0 1 1 1 1 1 1 1 1 1 1 1 1 1 1 1 1 1 1 1 1 1 1 1 0 1 0 1 1 1 1 1 1 1 1 0 1 1 1 1 1 1 1 1 1 1 1 1 1 1 1 1 1 0 1 1 1 1 1 1 1 1 1 1 1 1 1 1 1 1 1 1 1 1 0 1 0 1 1 1 0 1 0 1 1 1 1 1 1 1 1 1 1 1 1 0 1 1 1 1 1 1 1 1 1 1 1 1 1 1 1 1 1 1 1 1 1 1 1 1 1 1 1 0 1 0 1 1 1 1 1 1 1 1 1 1 1 1 1 1 1 1 1 1 1 1 1 1 1 1 1 1 1 1 1 1 1 1 1 0 1 1 1 1 1 0 1 1 1 1 1 1 1 1 1 1 1 0 1 1 1 1 1 0 1 1 1 1 1 1 1 1 1 1 1 1 1 1 1 1 1 1 1 1 1 0 1 1 1 1 1 1 1 0 1 1 1 1 1 1 1 1 1 1 1 1 1 1 1 0 1 1 1 1 1 1 1 1 1 1 1 0 1 0 1 1 0 1 1 1 1 1 0 1 0 1 0 1 0 0 1 1 1 1 1 1 1 1 1 1 1 1 1 1 1 1 1 1 1 0 1 1 1 0 1 1 1 1 1 1 1 0 1 1 1 0 1 1 1 1 1 0 1 0 1 1 1 0 1 1 1 0 1 0 1 0 1 1 1 1 1 1 1 1 1 0 1 1 1 1 1 1 1 1 1 1 1 0 1 1 1 1 1 0 1 1 1 1 0 1 1 1 1 1 1 0 1 1 1 1 1 1 1 1 1 1 1 1 1 1 1 1 1 1 1 1 1 1 1 1 1 1 1 1 1 1 1 1 1 1 1 1 1 1 1 1 1 1 1 0 1 1 0 1 0 1 0 1 0 1 0 1 0 0 0 0 0 1 1 1 1 1 1 1 1 1 1 1 1 1 1 1 1 0 1 1 1 1 1 1 1 1 1 1 1 1 1 1 1 1 1 1 1 1 1 1 1 1 1 1 1 1 1 1 1 1 1 1 1 1 1 1 1 1 1 1 1 1 1 1 1 1 1 1 1 1 1 1 1 1 1 1 1 1 1 1 1 1 0 1 0 1 1 1 1 1 1 1 1 1 1 1 1 1 1 1 1 1 1 1 0 1 0 1 0 1 0 0 1 1 1 1 1 1 1 1 1 1 1 1 1 1 1 0 1 1 1 1 1 1 1 0 1 1 0 1 0 1 0 1 1 0 0 1 1 1 1 1 0 1 1 1 1 1 1 1 1 1 1 1 1 1 1 1 1 1 1 1 1 1 1 1 1 1 1 1 1 1 1 0 1 1 1 1 1 1 1 0 1 1 1 1 1 1 1 1 1 1 1 1 0 1 1 0 1 1 1 1 1 1 1 1 1 0 1 1 1 1 1 1 1 1 1 1 0 0 1 1 0 1 0 1 0 1 0 1 1 1 0 1 0 0 1 1 1 1 1 1 1 1 1 1 1 1 1 1 1 1 1 1 1 1 1 1 1 1 1 1 1 1 0 1 1 1 0 1 0 1 1 0 1 1 1 1 0 1 0 1 0 1 1 1 0 1 1 1 1 1 1 1 1 1 1 1 1 0 1 1 1 1 1 1 1 1 1 1 1 1 1 1 1 1 1 1 1 1 1 1 1 1 1 1 1 1 1 1 1 1 1 1 0 1 1 0 0 1 0 1 0 1 0 1 1 1 1 1 1 1 1 1 1 1 1 1 1 1 1 1 1 0 1 0 0 1 1 1 1 1 1 1 1 1 1 1 1 0 1 1 1 1 1 1 0 1 1 1 1 1 1 1 1 1 1 0 1 1 1 1 1 1 1 1 1 1
M ARS-BFGL-NGS-8109 0 1 1 0 0 0 0 1 0 0 0 1 0 0 1 0 1 1 0 1 0 0 0 0 0 1 0 0 0 0 0 0 0 1 0 0 0 0 0 0 0 0 0 0 0 0 1 0 0 0 0 0 1 0 0 0 0 0 0 1 1 0 0 0 0 0 0 0 0 0 0 0 0 0 0 0 0 0 0 0 0 0 0 0 0 0 0 0 1 0 0 0 0 1 0 0 0 0 0 0 0 0 0 0 0 0 0 0 0 0 0 0 0 0 1 1 0 1 0 0 0 0 0 0 0 0 0 0 0 0 0 0 0 0 0 0 1 1 0 0 0 0 0 0 1 0 0 0 0 0 1 0 0 0 0 0 0 0 0 1 0 0 0 0 0 0 0 0 1 0 0 0 0 0 0 0 0 0 0 0 0 0 0 0 0 0 1 0 0 1 0 0 0 0 1 0 0 0 0 0 0 1 0 0 0 0 0 1 0 1 0 0 1 0 0 0 1 0 0 0 0 0 0 1 0 0 0 0 1 0 1 0 0 0 0 0 0 0 0 1 0 0 0 0 0 0 0 0 0 0 0 0 0 0 0 1 0 1 0 0 0 0 0 1 0 0 0 0 0 0 1 0 1 0 0 0 0 0 1 1 0 0 1 0 0 0 1 1 1 0 1 0 0 0 0 0 1 0 0 0 1 0 0 0 1 0 1 0 0 0 0 0 0 0 1 0 0 0 0 0 0 0 0 0 0 0 0 0 0 0 0 0 0 0 0 1 0 0 0 0 0 0 0 0 0 0 0 0 0 0 1 0 1 0 1 0 0 0 0 0 0 0 0 0 0 0 0 0 0 0 0 0 1 1 0 0 0 1 0 0 0 0 0 0 0 0 0 0 0 0 0 0 0 0 0 0 0 0 0 0 0 0 0 0 0 1 0 0 0 1 0 0 0 0 0 0 0 0 0 1 0 0 0 0 0 0 0 0 0 0 0 0 0 0 0 0 0 1 0 0 0 0 0 1 0 0 0 0 0 0 0 0 0 1 0 1 0 0 0 0 0 0 0 0 0 0 0 0 0 0 1 0 0 0 0 0 0 0 0 0 0 0 0 0 0 0 0 0 0 0 0 1 0 0 0 0 0 0 0 0 0 1 1 0 0 0 0 0 0 1 0 0 0 0 1 0 1 1 1 0 1 0 1 1 1 1 0 0 1 0 1 1 0 0 1 1 0 0 0 0 0 0 1 0 1 0 1 0 0 0 0 0 0 0 0 0 0 0 0 0 0 1 0 0 0 0 0 0 0 0 0 0 0 0 0 1 0 0 1 0 0 0 0 0 1 0 1 0 1 0 1 1 0 0 0 0 1 1 0 0 0 0 0 0 0 1 0 0 0 0 0 0 0 0 0 0 0 0 0 0 0 0 0 1 1 0 1 0 1 1 1 1 0 0 0 0 0 0 0 0 0 0 0 0 0 0 0 0 0 1 0 0 0 1 0 0 0 0 0 0 0 0 0 0 0 0 0 0 0 0 0 0 0 0 0 0 0 0 0 0 0 0 0 0 0 0 0 0 0 0 0 0 0 0 0 0 0 0 0 0 1 0 0 0 0 0 0 1 0 1 0 0 0 0 0 0 0 0 0 0 0 0 0 0 0 0 0 0 1 0 0 0 0 0 0 1 0 0 0 0 0 0 0 0 1 0 1 0 1 1 0 0 1 0 0 0 0 0 0 1 1 0 1 0 0 0 1 0 0 0 1 1 0 0 0 1 0 0 0 0 0 0 0 1 0 0 0 1 0 0 0 0 0 0 0 0 1 0 1 0 0 0 1 0 0 0 1 0 1 1 1 0 0 0 1 0 0 1 1 0 0 0 1 0 1 1 0 0 1 0 0 1 0 0 0 0 0 0 0 0 0 0 0 0 0 0 0 0 0 0 0 0 0 0 0 0 0 0 0 0 0 0 0 0 0 0 0 0 0 0 0 0 0 0 0 0 0 1 0 0 0 0 0 0 0 0 0 0 0 0 0 0 0 0 0 0 0 0 0 0 0 0 0 1 0 0 0 0 0 0 0 0 0 0 0 0 0 0 0 0 0 0 0 0 0 0 0 0 0 1 0 1 0 0 0 1 0 0 0 0 0 0 0 0 0 0 0 0 0 1 0 1 0 0 0 0 0 0 0 0 1 0 1 0 1 1 1 0 1 0 0 1 0 0 0 0 0 0 1 0 1 1 1 0 0 0 0 0 0 0 1 0 0 1 0 0 1 0 0 1 1 0 0 0 0 0 0 0 0 0 0 0 0 0 0 0 0 0 0 0 0 0 0 0 0 0 0 0 0 0 0 1 0 0 0 0 0 0 1 0 1 1 1 0 0 0 0 0 0 0 1 0 0 0 1 0 0 1 1 0 1 0 1 0 1 0 0 0 0 0 0 0 0 1 0 0 0 0 0 0 0 0 0 0 0 0 0 0 0 0 0 0 0 0 0 1 0 0 0 0 0 0 0 0 0 0 0 0 0 0 0 0 0 0 0 0 0 0 0 0 0 0 0 0 0 0 0 0 0 0 0 0 0 0 0 0 0 0 0 0 0 0 0 0 0 0 0 0 0 0 0 0 0 1 0 0 0 0 0 1 0 0 0 0 0 0 0 0 0 0 0 0 1 0 0 1 0 0 0 1 0 0 0 0 0 0 0 0 0 0 0 0 0 0 0 0 0 1 0 0 0 0 0 0 0 1 1 0 1 0 1 0 1 0 1 0 0 0 0 0 1 0 1 0 0 0 1 0 1 0 0 0 0 0 1 0 0 0 1 0 1 0 0 0 1 0 1 0 0 0 0 0 0 1 0 1 0 0 0 0 0 0 0 0 0 0 0 1 0 0 1 0 0 0 1 0 1 0 1 0 0 0 0 0 0 0 1 0 1 0 1 0 1 0 1 0 0 0 0 0 0 0 0 0 0 1 0 0 0 0 0 0 0 0 0 1 0 0 0 0 0 0 0 0 0 0 0 0 0 0 0 0 0 0 0 0 0 0 0 0 0 0 0 0 0 1 0 0 0 0 0 0 0 0 0 0 0 0 0 0 0 0 0 1 0 0 0 0 0 0 0 0 0 0 0 0 0 1 0 0 0 0 0 0 0 1 0 0 0 0 0 0 0 1 0 0 0 0 0 0 0 0 0 0 0 0 0 0 0 0 0 0 0 1 0 0 0 0 0 0 1 0 0 0 1 0 0 0 0 0 0 1 0 1 1 0 0 1 1 0 0 0 1 0 0 0 1 0 0 0 1 0 0 0 0 0 0 1 0 0 0 0 0 1 0 0 0 0 0 0 0 1 0 1 0 0 0 0 0 0 0 0 0 0 0 0 0 0 0 0 0 0 0 0 0 0 0 0 0 0 0 0 0 0 0 0 0 1 0 0 0 0 0 0 0 0 1 0 1 0 0 0 1 0 0 0 0 0 1 0 1 0 0 0 1 0 0 0 0 1 1 0 0 0 0 0 0 0 0 0 0 0 0 0 0 0 0 0 0 0 0 0 0 0 0 0 0 0 0 0 0 0 0 0 0 0 0 0 0 0 0 0 1 0 1 0 1 0 0 0 1 0 1 0 1 0 0 0 0 0 0 0 1 0 0 0 0 0 0 0 0 0 0 0 0 0 0 1 0 0 0 0 0 1 0 0 0 1 0 0 0 0 1 0 1 0 1 0 0 0 1 0 1 0 1 0 1 0 1 0 0 0 0 0 0 1 1 0 0 0 0 0 0 0 0 0 0 1 0 0 0 0 0 0 0 1 0 0 0 0 0 0 0 0 0 0 0 1 0 0 0 1 0 1 0 0 0 0 0 0 0 1 0 0 0 0 0 0 0 0 0 1 1 0 1 1 1 0 1 0 1 0 1 0 0 0 0 0 0 0 0 0 0 0 0 0 0 0 0 0 0 0 0 0 0 0 0 0 0 0 0 0 0 1 0 0 0 0 0 0 0 0 0 0 0 0 0 0 0 0 0 0 0 0 0 0 0 1 0 0 0 0 0 0 0 0 0 1 1 1 0 0 1 1 1 0 0 0 1 0 1 0 0 0 1 0 0 0 1 0 1 0 1 0 0 0 0 0 0 0 0 0 0 0 0 0 0 0 1 0 1 0 0 0 0 0 0 0 0 0 0 0 0 0 0 0 0 0 0 0 1 1 1 0 0 0 1 0 1 0 1 0 0 0 0 0 0 0 0 0 0 0 0 0 0 1 0 1 0 0 0 0 0 1 0 0 0 1 0 0 0 0 0 1 0 0 0 0 0 0 0 0 0 0 0 0 0 0 1 0 1 0 0 0 0 0 0 0 0 0 0 0 0 0 0 0 0 1 0 0 0 0 1 0 0 0 0 0 0 1 0 0 0 0 0 1 0 0 0 0 0 0 0 0 0 1 0 0 0 0 0 0 0 0 0 0 0 0 0 0 0 1 0 0 0 0 0 0 1 0 1 0 1 1 0 1 0 0 0 0 0 0 0 1 0 0 0 0 0 0 0 0 0 0 0 0 0 0 0 0 0 0 0 0 0 0 0 0 0 1 0 0 0 0 0 0 0 0 0 0 0 0 0 1 0 0 0 0 0 0 0 0 0 0 0 0 0 0 0 0 0 1 0 0 0 1 0 0 0 0 1 0 0 0 0 0 0 0 0 0 0 0 0 0 0 0 0 0 0 0 0 0 0 0 0 0 0 0 0 0 0 0 0 1 0 0 0 0 0 0 0 0 0 1 0 0 0 0 0 0 0 1 0 1 0 1 0 0 0 0 0 1 0 0 0 0 0 0 0 0 0 0 0 0 0 0 0 1 0 1 1 0 0 0 1 0 0 0 0 0 0 0 0 0 0 0 0 1 0 0 0 0 0 1 0 0 1 0 0 0 0 0 0 0 1 0 0 0 0 1 1 1 0 0 0 1 0 0 0 0 0 0 0 0 0 0 0 0 0 0 0 0 0 0 0 0 0 0 0 0 0 0 0 0 0 0 0 0 0 0 0 0 0 0 0 0 0 0 1 0 0 0 0 0 0 0 0 1 0 1 0 0 0 0 1 0 0 1 0 0 0 0 0 0 0 1 1 0 1 0 1 0 0 0
M ARS-BFGL-NGS-79576 1 0 1 1 1 1 0 1 1 1 1 1 1 1 1 1 1 1 1 1 1 1 1 1 1 1 1 1 0 1 0 1 1 1 0 1 0 1 1 1 1 1 0 1 1 1 1 1 1 1 1 1 1 1 1 1 1 0 1 1 1 0 1 1 1 1 1 1 1 1 1 0 1 1 1 1 1 1 1 1 0 1 1 1 1 1 1 1 0 1 1 1 0 1 1 1 1 1 1 1 0 1 1 1 0 1 1 1 1 1 1 1 1 1 1 1 1 1 1 1 1 1 0 1 1 1 1 1 1 1 1 1 1 1 1 1 1 1 0 1 1 1 1 1 0 1 1 1 1 1 0 1 1 1 1 1 0 1 1 1 1 1 1 1 1 1 1 1 1 1 1 1 1 0 0 1 0 1 1 1 0 1 1 1 1 1 1 1 1 0 1 0 0 1 0 1 1 1 0 1 1 0 1 1 0 1 1 1 1 1 1 1 1 1 0 1 1 1 0 1 0 1 1 0 1 1 0 1 1 1 1 1 1 1 1 1 1 1 1 1 1 1 1 1 1 1 1 0 1 1 1 0 1 0 1 1 1 0 1 1 1 1 1 0 1 1 1 1 1 1 1 1 1 1 1 0 1 1 1 1 1 1 1 1 1 1 1 1 1 1 1 1 1 1 1 1 1 1 1 1 1 1 1 1 1 0 1 1 1 1 1 1 1 1 1 1 1 1 1 1 1 1 1 1 1 1 1 1 1 1 1 1 1 1 1 1 1 1 1 0 1 1 1 1 1 1 1 1 1 1 1 1 1 1 1 1 1 1 1 1 1 1 1 1 1 1 1 1 1 1 1 1 0 1 1 1 1 1 1 1 1 1 1 1 1 1 1 1 1 1 1 1 1 1 1 1 1 1 1 1 1 1 1 1 1 0 1 1 1 1 1 1 1 1 1 1 1 1 1 0 1 1 1 1 1 1 1 0 1 1 1 0 1 1 1 1 1 1 1 1 1 1 1 1 1 1 1 1 0 1 1 1 0 1 1 0 1 1 1 1 0 1 1 0 1 1 0 0 1 1 0 1 1 1 1 1 1 1 1 1 1 0 1 1 1 0 1 1 1 1 1 1 1 1 1 1 1 1 1 1 1 1 1 0 1 1 1 1 1 0 1 1 1 1 1 1 1 1 1 1 1 1 1 1 1 1 1 1 1 0 1 1 1 1 1 1 1 1 1 1 1 1 1 1 1 1 1 1 1 1 1 1 1 1 1 1 1 1 1 1 1 1 1 1 1 1 1 1 1 0 1 1 1 0 1 1 1 1 1 0 1 1 1 1 0 0 0 1 0 1 0 1 1 1 1 0 0 1 1 1 1 1 1 0 1 1 1 1 1 1 1 1 1 1 1 1 1 1 1 0 1 1 1 0 1 1 1 1 1 1 1 1 1 0 1 1 1 1 1 1 1 1 1 1 1 1 1 1 1 0 1 1 1 1 1 1 1 1 1 1 1 1 1 1 1 1 1 0 1 1 1 1 1 1 1 1 1 1 1 1 1 1 1 1 1 1 1 1 0 1 1 1 0 1 0 1 1 1 0 0 0 1 1 1 1 1 1 0 1 1 1 1 1 1 1 1 1 1 1 0 1 1 1 1 1 1 1 0 1 1 1 1 1 1 1 1 1 1 1 1 1 1 1 1 1 1 1 1 1 1 1 0 1 1 1 1 1 1 1 1 1 0 1 1 1 1 1 1 1 1 1 1 1 1 1 1 1 1 1 0 1 1 1 1 1 1 1 1 1 1 1 1 1 1 1 1 1 1 1 1 1 1 1 1 1 1 1 1 1 1 1 1 1 1 1 1 1 1 0 1 1 1 0 1 0 1 1 1 0 1 1 1 1 1 1 1 1 1 1 1 1 1 1 0 1 1 1 1 1 1 1 1 1 1 1 1 1 1 1 1 1 1 1 1 1 1 1 1 1 1 1 1 1 1 1 1 1 1 1 1 1 1 1 1 1 1 1 1 1 1 1 0 1 1 1 1 1 1 1 1 1 1 1 0 1 1 1 1 1 1 1 1 1 1 1 1 1 1 1 1 1 1 0 1 0 1 0 1 1 0 0 1 1 1 1 0 1 1 1 1 1 1 1 1 1 1 1 1 1 1 1 1 1 0 1 1 1 1 1 1 1 1 1 1 1 0 1 1 1 1 1 1 1 1 1 1 1 1 1 1 1 1 1 1 1 1 1 1 1 1 1 1 1 0 1 1 1 1 1 1 1 1 1 1 1 1 1 1 1 1 1 1 1 1 1 1 1 1 1 1 1 0 1 1 1 1 1 1 1 1 1 1 1 1 1 1 1 1 1 1 1 1 1 1 1 1 1 1 1 1 1 1 1 1 0 1 1 1 0 1 0 1 1 0 0 1 1 1 1 1 1 1 1 0 1 1 1 1 1 1 1 1 1 1 1 1 1 1 1 1 1 1 1 1 1 1 1 1 1 1 1 1 1 1 1 1 1 1 1 1 1 1 1 1 1 1 1 1 1 0 1 0 1 1 1 0 1 1 1 1 1 1 1 1 1 0 1 1 1 1 1 1 1 1 1 1 1 1 1 1 1 1 1 1 0 1 1 1 0 1 1 1 1 1 0 1 0 1 1 1 1 1 0 1 1 1 0 1 1 1 1 1 1 1 1 1 1 1 1 1 1 1 1 1 1 1 1 1 1 1 1 1 1 0 1 1 1 1 1 1 1 1 1 1 1 1 1 1 1 1 1 1 1 1 1 1 1 1 1 1 1 1 1 1 1 1 1 1 1 1 1 1 1 1 1 1 1 1 1 1 1 0 1 1 1 1 1 1 1 1 1 1 1 1 1 0 1 1 1 1 1 1 1 1 1 1 1 1 1 1 1 1 1 1 1 0 0 1 0 1 0 1 0 1 0 1 1 1 1 1 1 1 1 1 1 1 1 1 1 1 1 1 1 1 1 1 1 1 1 1 1 1 1 1 1 1 1 1 1 1 1 1 1 1 1 0 1 1 1 1 1 1 1 1 1 1 1 0 1 1 1 1 1 1 1 0 1 1 1 1 1 1 1 1 1 1 1 1 1 1 1 1 1 1 1 1 1 0 1 1 1 1 1 1 1 0 1 1 1 1 1 1 1 1 0 1 1 1 1 1 0 1 0 1 1 0 0 1 0 1 0 1 1 1 1 1 1 1 1 0 1 0 1 1 0 1 1 1 1 1 1 1 1 1 0 1 1 1 0 1 1 1 0 1 1 1 1 0 1 1 1 1 1 1 1 1 1 1 1 1 1 1 1 1 1 1 1 1 1 1 1 1 1 1 1 1 1 1 1 1 1 1 1 1 1 1 1 1 1 1 1 1 1 1 1 1 1 1 0 1 0 1 1 1 1 1 1 0 1 1 1 1 1 0 1 1 1 0 1 1 1 0 1 1 1 1 1 1 1 1 1 1 1 1 1 1 1 1 1 1 1 1 0 1 1 1 1 0 1 1 1 1 0 1 0 1 0 1 1 1 0 1 1 1 1 1 1 1 1 1 1 1 1 1 1 1 1 1 0 1 0 1 1 1 1 1 1 1 0 1 1 1 1 0 1 1 1 1 0 1 0 1 1 1 1 1 1 1 1 1 1 1 1 1 1 1 1 0 1 1 1 1 1 1 1 1 1 1 1 1 1 1 1 1 1 1 1 1 1 1 1 0 1 1 1 1 1 1 1 1 1 1 1 1 1 0 0 1 1 1 1 1 1 1 1 1 0 1 0 1 1 1 1 1 1 0 1 1 1 1 1 1 1 0 1 1 1 0 1 1 1 0 1 1 1 1 1 1 1 1 1 1 1 1 1 1 1 0 1 1 1 0 1 1 1 1 1 1 1 1 1 1 1 1 1 1 1 1 1 1 1 1 1 1 1 0 1 1 1 1 1 1 0 1 0 1 1 0 1 1 1 0 1 1 1 1 1 1 1 1 1 1 1 1 1 1 1 1 1 0 1 1 1 1 1 1 1 1 1 1 1 1 1 1 1 1 1 1 1 1 1 1 1 1 1 1 1 1 1 1 1 1 1 1 0 1 1 1 0 1 1 1 0 1 1 1 1 1 1 1 1 1 1 1 1 1 1 0 0 1 0 1 1 1 1 1 1 1 1 0 1 1 1 1 1 1 1 1 1 1 1 0 1 1 1 1 1 1 1 0 1 1 1 1 1 1 1 1 1 1 1 1 1 1 1 1 1 1 1 1 1 1 1 1 1 0 1 0 1 1 1 1 1 0 1 1 1 1 1 1 1 1 0 1 0 1 1 1 1 1 1 1 1 1 1 1 1 1 1 1 1 1 1 1 1 1 1 1 1 1 1 1 1 1 1 0 1 1 1 1 1 1 1 1 1 1 1 1 1 1 1 1 1 1 1 1 1 1 1 1 1 1 1 0 1 1 1 1 1 1 1 1 1 1 1 1 1 1 0 1 1 1 1 1 1 1 1 1 1 1 1 1 1 1 1 1 1 1 1 1 1 1 1 1 1 1 1 1 1 1 1 1 1 1 1 1 1 1 1 1 1 1 1 1 1 0 1 0 1 1 1 1 1 1 1 1 1 1 1 1 1 1 1 1 1 1 1 1 1 1 1 1 1 1 1 0 1 1 1 1 1 0 1 1 1 1 1 1 1 1 1 1 1 1 1 1 1 1 1 1 1 1 1 1 1 0 1 1 1 1 1 1 1 1 0 1 0 1 0 1 1 1 1 1 0 1 0 1 1 1 1 1 1 1 1 1 1 1 1 1 1 0 1 0 1 1 1 1 1 1 1 1 1 1 1 1 1 1 1 1 1 1 1 1 1 1 1 1 1 1 1 1 1 1 1 1 1 0 1 1 1 1 1 1 1 1 1 1 1 1 1 1 1 1 1 1 1 1 1 1 1 0 1 1 1 1 1 1 1 1 1 1 1 1 1 1 1 1 1 0 1 1 1 1 1 1 1 1 1 1 1 1 1 0 1 1 1 1 1 1 1 1 1 1 1 1 1 1 1 1 1 0 1 1 1 1 1 1 1 1 1 1 1 1 1 1 1 0 1 1 1 1 1 1 1 1 1 1 1 0 1 1 1 1
M ARS-BFGL-NGS-117575 0 1 0 0 0 0 0 0 0 0 0 0 0 0 0 1 0 0 0 0 0 0 1 1 0 0 0 0 0 1 0 0 1 0 0 1 0 1 0 1 1 0 0 0 0 0 0 1 0 0 1 0 0 1 1 0 0 1 0 0 0 0 0 0 1 0 0 0 0 0 0 0 0 0 0 0 1 0 1 0 0 0 0 0 0 0 0 0 0 0 0 1 0 0 0 1 0 0 1 0 0 0 1 1 0 0 1 0 0 0 0 1 1 0 0 0 0 0 0 0 1 0 0 0 0 1 0 0 1 0 1 0 0 0 0 0 0 0 0 0 0 1 0 0 1 0 0 0 0 0 1 0 0 0 0 0 0 0 0 0 0 0 0 0 0 1 1 0 0 0 0 0 0 0 0 0 0 0 1 0 0 0 0 0 1 0 0 0 0 1 1 0 0 0 0 0 0 0 0 0 1 0 0 0 0 0 0 0 0 0 1 1 0 0 0 0 0 0 0 1 0 0 0 0 0 0 1 0 0 0 0 1 0 1 1 0 0 0 0 0 0 1 0 1 1 0 1 0 1 1 0 0 0 0 0 0 0 0 0 0 0 0 0 0 0 1 0 0 0 1 0 0 0 1 0 0 0 0 0 0 0 0 0 0 1 0 0 0 0 0 0 0 1 0 1 0 0 0 0 0 0 0 0 0 0 0 0 0 0 0 0 0 0 0 0 0 0 0 0 0 1 0 1 1 1 1 0 0 0 1 1 0 1 1 1 0 1 0 0 0 0 1 0 0 1 0 1 0 0 0 0 0 0 0 0 0 0 0 0 0 0 1 0 0 0 1 0 0 0 0 0 0 0 0 0 0 0 0 0 0 0 0 0 0 0 0 0 0 0 1 0 0 0 0 0 0 0 1 0 0 0 0 0 1 0 0 0 0 0 0 0 0 0 1 0 0 0 0 0 0 0 0 0 0 0 1 0 0 0 0 0 0 0 0 0 0 0 0 0 0 1 0 1 0 1 1 1 0 0 0 0 0 0 0 0 1 0 1 0 1 0 0 0 0 1 0 0 0 0 0 0 0 0 0 1 1 0 0 0 1 1 0 0 0 0 0 0 0 0 0 0 0 0 0 0 0 0 0 0 0 0 0 0 0 0 1 0 0 0 0 0 1 0 0 0 0 0 0 0 1 0 1 0 0 0 0 1 0 0 0 0 0 1 1 0 0 0 1 0 0 0 0 0 0 0 0 0 0 0 0 0 0 0 0 1 0 0 0 0 0 0 0 0 0 1 0 1 0 0 0 1 0 0 0 0 0 0 1 0 1 0 1 0 0 0 0 0 1 0 0 0 0 0 1 0 0 0 0 0 0 0 0 0 0 0 0 0 0 0 0 0 0 0 0 0 0 0 0 0 0 0 0 0 0 0 0 0 0 0 0 0 0 0 1 0 0 0 0 0 0 0 0 0 1 0 0 0 0 0 0 0 1 0 0 0 0 0 0 0 0 0 0 0 1 0 0 0 0 0 1 0 1 0 0 0 0 0 0 0 0 0 1 0 0 0 0 0 0 0 0 0 0 0 0 0 0 1 0 0 1 0 0 0 1 1 1 0 1 0 0 0 1 0 1 1 0 0 0 0 0 0 0 0 0 0 0 0 0 0 0 0 0 0 0 0 0 0 0 0 0 0 0 0 0 0 0 0 1 0 0 1 0 0 0 1 0 0 1 0 0 0 0 0 0 0 1 0 0 0 0 0 0 0 0 1 0 1 1 0 0 1 0 0 0 0 0 0 0 0 0 1 0 1 1 0 0 0 0 0 1 0 0 0 0 0 0 0 1 0 0 0 0 0 0 0 0 0 0 0 0 0 0 0 1 0 0 0 0 0 0 0 0 0 1 0 0 0 1 0 0 0 0 0 0 0 0 0 0 0 0 0 0 0 0 0 0 0 1 0 0 0 0 0 1 0 0 0 0 0 0 0 1 0 0 0 0 0 0 0 0 0 0 0 0 0 0 0 0 0 1 0 0 0 0 0 0 1 0 0 0 0 1 1 0 0 1 0 1 0 0 0 0 0 0 0 0 0 0 0 0 0 1 0 1 0 0 0 1 0 0 0 0 0 0 0 0 0 1 0 1 0 0 1 0 0 1 0 0 0 0 0 0 0 0 0 0 0 1 0 0 0 0 0 1 0 0 0 1 0 1 0 0 0 0 1 1 1 0 0 0 0 0 0 1 1 0 1 1 0 0 0 0 0 1 0 0 0 1 0 0 0 0 0 0 0 0 0 1 1 0 1 0 1 0 1 1 1 1 0 0 1 0 0 0 0 1 1 0 1 1 0 0 0 0 0 1 0 0 0 1 0 0 0 0 0 0 0 0 0 0 0 0 0 0 0 0 0 0 0 0 0 1 0 0 0 0 0 1 0 0 0 0 0 0 0 0 0 0 0 0 0 0 0 0 0 1 0 1 0 0 0 0 0 0 0 0 0 1 0 0 0 0 0 1 0 0 0 0 0 0 0 0 0 0 0 0 0 0 0 0 0 0 0 0 0 0 0 0 0 1 0 0 1 0 0 0 1 0 0 0 1 1 1 0 1 1 1 0 1 0 0 0 0 0 0 0 0 0 0 0 0 1 0 1 0 0 0 0 0 0 0 0 0 1 0 0 0 0 0 0 0 1 1 0 0 1 0 0 0 0 0 0 0 0 0 0 0 0 0 0 0 1 0 0 0 0 0 1 0 0 0 1 0 0 0 1 0 1 1 0 0 0 0 1 1 1 0 1 0 0 0 0 0 0 0 0 0 0 0 1 0 0 0 0 0 0 0 0 0 0 1 0 1 0 0 0 1 0 0 0 1 1 1 0 0 1 0 0 1 0 0 0 0 0 0 1 0 0 0 0 0 0 0 0 0 0 0 0 0 0 0 0 0 1 0 0 0 0 0 1 0 1 0 0 0 0 0 0 0 1 0 0 0 0 0 0 0 0 0 1 0 0 0 0 0 1 0 0 0 0 0 0 0 0 0 0 0 0 0 0 0 0 0 0 0 0 0 0 0 0 0 0 0 1 0 0 0 0 0 0 0 1 0 0 0 0 0 0 0 0 0 0 0 1 0 1 0 0 1 0 1 0 0 0 1 0 0 0 0 0 1 1 0 0 0 0 0 0 0 0 0 0 0 1 0 0 0 0 0 1 0 0 1 0 0 0 0 0 0 0 0 0 0 0 0 0 0 0 0 0 0 0 0 0 0 1 0 0 0 1 0 1 0 0 0 0 0 0 0 1 0 0 1 0 0 0 0 0 0 1 0 0 0 0 0 0 0 0 0 1 0 0 0 0 0 1 0 1 0 0 0 0 0 0 0 0 0 0 0 0 0 0 0 0 0 0 0 0 0 0 0 0 0 0 0 0 0 0 0 0 0 1 0 0 0 0 0 0 0 0 0 0 0 0 0 0 0 0 0 0 0 0 0 0 0 0 0 1 0 0 0 1 0 0 0 0 0 0 0 0 0 1 0 0 0 0 0 0 0 0 0 0 0 0 0 0 0 0 1 0 1 1 1 0 0 0 1 0 0 0 0 0 0 1 0 0 0 0 0 0 0 0 0 0 0 0 1 1 1 0 0 1 0 0 1 0 0 0 0 0 0 1 0 0 0 0 0 0 0 0 0 1 0 0 1 0 0 0 0 0 1 1 0 0 0 0 0 1 0 0 0 0 0 0 0 0 0 0 0 0 0 1 0 1 0 0 0 1 0 0 0 0 0 1 0 0 0 0 0 1 0 0 0 0 0 0 0 1 0 0 0 1 0 0 0 0 0 0 0 0 0 0 1 0 1 1 0 0 1 0 0 0 1 0 1 0 1 0 1 0 0 1 0 0 0 0 0 0 0 0 0 0 0 0 0 0 0 1 0 0 0 0 0 0 0 0 0 0 0 1 0 0 0 0 0 0 0 0 0 0 0 0 0 0 0 0 0 0 0 0 0 0 0 0 1 0 1 0 1 0 1 1 1 0 1 0 1 0 0 0 0 1 1 1 1 0 0 0 0 0 0 0 0 0 0 1 0 0 0 0 0 0 0 0 0 0 0 0 0 0 0 1 0 0 1 1 0 0 0 0 0 0 1 0 1 0 1 0 0 0 0 0 0 1 0 1 0 0 0 0 0 0 0 0 0 0 0 1 0 0 0 0 0 0 0 1 0 0 0 0 0 1 1 0 0 0 1 1 0 0 0 0 0 0 0 0 0 0 1 0 0 0 0 0 0 0 0 0 0 1 0 0 1 0 1 0 0 0 0 0 0 0 0 0 0 1 0 0 0 0 0 0 1 0 0 0 1 1 1 0 1 0 0 0 1 0 1 0 0 1 0 0 0 0 0 0 0 0 0 0 0 0 0 1 0 0 0 0 0 0 0 0 0 0 0 0 0 0 0 1 1 1 1 0 1 1 0 0 1 0 0 0 0 0 1 0 0 1 0 0 0 0 0 0 0 0 0 0 0 0 0 0 0 0 0 1 0 0 0 0 0 0 0 1 0 0 0 1 0 0 0 0 0 0 0 1 0 0 0 0 0 0 0 0 0 0 0 0 0 0 1 0 0 0 1 0 0 0 1 0 0 0 0 0 0 0 0 1 0 0 0 0 0 0 0 0 0 0 0 0 0 0 0 0 0 1 0 0 0 0 0 1 1 0 0 0 1 0 0 0 0 0 0 0 0 0 0 0 0 0 0 0 0 0 0 0 0 0 0 0 0 1 0 0 0 0 0 0 0 0 0 0 0 0 0 0 0 0 0 0 0 0 0 0 0 0 0 0 0 0 0 0 0 0 0 0 0 0 0 0 0 0 0 1 0 1 0 0 1 0 1 0 0 1 1 0 1 0 0 0 1 0 1 0 1 0 0 1 0 0 0 0 0 0 0 0 0 1 1 0 0 0 0 0 0 0 0 0 0 0 0 1 0 0 0 1 0 0 0 0 0 0 0 0 0 1 0 0 0 0 0 0 0 0 0 1 0 0 0 0 0 0 0 0 0 0 0 1 0 0 0 0 0 0 1 0 1 0 0 0 0 0 0 1 0 0 0 0 0 0 0 0 0 0 0 0 0 0 0 0 0 0 0 0
M BTB-00767476 0 1 0 0 1 0 0 0 0 0 1 0 0 0 0 0 0 0 0 0 1 0 0 0 0 1 0 1 1 0 1 0 1 0 1 0 1 0 0 1 1 1 1 0 0 0 0 0 0 0 0 0 0 1 1 0 0 0 0 0 0 1 0 0 1 0 0 0 1 0 1 1 0 1 0 0 0 0 1 0 1 1 0 0 0 0 0 0 0 0 0 0 1 0 0 0 0 0 0 0 1 0 0 0 1 1 1 0 1 1 0 0 0 0 0 0 1 0 0 0 0 0 1 0 0 1 0 1 1 0 0 0 0 0 0 0 0 0 0 0 0 0 0 0 1 0 0 1 0 0 0 1 0 1 1 0 1 0 1 0 1 0 1 0 1 0 1 0 0 0 0 0 0 1 1 0 1 1 0 0 1 0 0 1 0 0 0 1 1 1 1 1 1 1 0 0 1 1 1 0 0 0 1 0 1 1 1 0 0 0 0 0 0 0 1 0 0 0 1 1 1 0 0 0 0 0 1 0 0 1 0 0 0 0 0 0 0 1 0 0 0 0 0 0 1 1 1 1 0 0 0 1 0 1 0 0 0 0 0 1 0 0 0 0 0 0 0 0 0 1 0 1 0 0 0 1 0 1 0 0 0 0 0 1 1 0 0 0 0 0 0 0 0 0 0 0 0 0 0 0 0 0 0 0 0 1 0 0 0 1 0 0 0 0 0 0 0 0 0 0 0 0 0 0 0 0 0 1 0 1 0 1 0 0 1 0 1 0 0 0 0 0 0 0 1 1 1 0 0 1 0 0 0 0 0 1 0 0 0 0 0 0 0 0 0 0 0 0 1 0 1 1 0 0 1 1 1 0 0 0 0 0 0 0 0 1 0 0 0 1 0 0 0 0 0 1 0 0 0 0 0 0 0 0 0 0 0 0 0 0 0 0 0 0 0 1 0 1 0 0 0 1 0 0 0 0 0 0 0 0 0 1 1 0 1 0 0 0 0 0 0 1 0 0 0 0 0 1 1 0 0 1 1 0 0 1 0 0 0 0 1 0 1 1 0 0 1 0 0 1 0 1 0 0 0 0 0 0 0 0 0 1 0 0 0 1 0 0 0 0 0 0 0 0 0 0 0 0 0 1 0 0 0 0 0 1 0 0 0 0 0 0 0 1 0 0 0 0 0 1 0 0 0 0 0 0 0 0 0 1 0 0 0 0 0 0 0 1 0 1 0 1 0 0 0 0 0 0 0 0 0 0 0 0 0 0 0 1 0 0 0 0 0 0 1 0 1 0 0 1 1 0 0 1 0 0 0 0 0 1 0 1 0 0 0 1 0 0 0 0 0 0 1 0 1 1 0 0 1 0 0 0 0 1 0 0 0 0 0 0 0 1 0 1 0 0 0 0 0 1 0 0 0 0 0 0 0 0 0 0 0 0 0 1 0 0 0 0 0 0 0 0 0 0 0 0 0 0 0 0 0 0 0 0 0 1 0 1 0 0 0 1 0 0 0 0 0 1 0 1 0 1 1 0 1 1 0 0 0 0 0 0 0 1 0 0 0 0 1 0 0 0 1 0 1 0 0 0 1 1 0 0 0 0 0 0 0 1 0 0 0 0 0 0 1 0 0 0 0 1 0 1 0 0 0 0 0 1 0 1 0 0 0 0 0 0 0 0 0 1 0 0 0 0 0 0 0 0 0 0 0 1 0 0 0 1 0 1 0 0 0 1 0 0 0 0 0 1 0 0 0 0 0 0 0 0 0 0 0 1 1 0 0 0 0 0 0 0 0 0 1 1 1 0 0 0 0 1 0 1 0 1 0 0 0 0 0 1 0 1 0 1 0 1 0 0 0 0 0 0 1 0 0 0 0 0 1 0 0 0 1 0 0 0 0 0 0 0 0 0 0 0 0 1 0 0 0 0 0 1 0 1 0 0 0 1 0 0 0 1 0 0 0 0 0 0 0 0 0 0 0 0 0 0 0 0 0 0 0 1 0 1 1 0 0 0 1 0 0 0 1 1 0 1 0 1 0 1 0 0 0 0 0 0 0 0 0 0 0 0 0 1 0 0 0 0 0 0 0 0 0 0 1 0 1 0 1 0 0 0 1 0 0 0 0 0 0 1 0 0 0 0 0 0 0 0 0 1 0 0 0 0 0 1 0 0 0 0 0 1 0 0 0 1 0 0 0 1 0 0 0 0 0 0 1 1 1 0 0 0 0 0 0 1 0 1 0 0 0 1 0 0 0 1 0 0 0 0 0 0 0 0 0 0 0 0 0 1 0 1 0 0 0 1 0 0 0 0 0 0 0 1 0 0 0 0 1 0 1 0 0 0 0 0 0 0 0 0 0 0 0 0 0 1 0 0 0 0 0 0 0 0 0 1 0 1 0 0 0 0 0 0 0 1 0 0 1 0 0 1 0 0 0 0 0 0 0 0 0 0 0 1 0 0 0 0 0 1 0 1 0 0 0 0 0 0 0 0 0 0 0 0 0 0 0 0 0 1 0 0 0 0 0 0 0 1 0 1 0 0 0 1 0 0 0 1 0 0 1 1 1 0 0 0 0 0 0 0 0 0 0 0 0 0 0 1 0 1 0 1 0 0 0 0 1 1 0 1 1 0 0 0 0 0 1 0 1 1 0 0 0 0 0 1 0 0 1 0 0 0 0 0 0 0 0 0 0 1 0 0 0 1 0 0 0 0 0 0 0 0 0 0 0 1 0 0 0 1 0 0 0 0 0 0 0 0 0 1 1 0 0 1 0 1 0 0 0 0 0 0 0 1 0 0 0 0 0 1 0 0 0 0 0 0 0 0 0 0 0 1 0 1 0 0 0 0 0 0 0 1 0 0 1 1 0 1 0 0 1 0 0 1 0 0 0 1 0 0 0 0 0 0 0 0 1 1 0 0 0 1 0 0 0 0 0 0 0 1 0 0 0 0 0 0 0 0 0 0 0 0 0 0 0 0 0 0 0 1 0 0 0 0 0 1 0 0 0 0 0 0 0 0 0 0 0 1 0 0 0 1 0 0 0 0 0 0 0 0 0 0 0 1 0 1 0 1 0 1 0 0 0 0 0 0 0 0 1 0 1 0 0 0 0 1 0 1 0 0 0 1 0 0 0 0 0 0 0 1 0 0 0 0 0 0 1 0 0 0 0 0 1 0 1 0 0 1 1 0 1 0 1 0 0 0 0 1 0 0 0 1 0 1 0 0 0 0 0 0 0 0 0 0 0 0 0 0 0 0 0 1 0 0 0 0 0 0 0 0 0 1 0 1 0 1 0 0 0 0 0 0 1 0 1 0 0 0 0 0 0 0 1 0 1 0 0 0 0 0 0 0 0 0 1 0 0 0 1 0 1 0 1 0 0 0 1 0 0 1 1 0 1 0 0 0 0 0 0 0 0 0 0 1 0 1 0 0 0 1 0 1 0 0 0 0 0 0 0 0 0 0 0 0 1 1 0 0 0 0 0 0 0 0 1 0 0 1 0 1 0 1 0 0 1 0 1 0 1 0 0 1 1 1 1 0 1 0 0 1 0 0 0 1 0 0 0 0 0 0 1 1 1 0 0 0 0 1 0 0 1 0 0 0 0 1 0 1 0 0 0 0 1 0 0 0 0 0 0 0 0 0 0 1 0 0 0 1 0 0 0 1 0 0 0 0 0 1 0 0 0 0 0 1 0 0 0 0 0 0 1 0 0 1 0 0 0 0 0 0 0 0 1 0 0 0 0 0 0 0 0 0 0 0 1 0 0 0 1 0 1 1 1 0 0 0 0 0 0 0 0 0 0 0 0 1 0 0 0 0 0 1 0 0 0 0 0 1 0 0 0 0 0 0 0 0 0 0 0 1 0 0 0 0 0 0 0 0 0 0 0 0 0 0 0 0 0 0 0 0 0 1 0 0 0 0 0 1 0 0 0 0 0 0 1 0 1 0 0 1 1 0 1 1 1 0 0 0 1 0 0 0 1 1 0 0 0 0 0 0 0 1 0 0 1 0 0 1 0 0 0 0 0 0 0 1 0 0 0 0 0 0 0 0 0 0 0 1 0 0 0 1 0 0 0 0 0 0 0 1 0 0 0 1 0 1 0 0 1 0 1 1 1 0 0 0 0 1 0 1 0 0 0 1 0 0 0 1 0 0 0 1 0 0 0 0 0 0 0 0 0 0 0 0 0 1 0 1 0 0 0 1 0 0 1 0 0 0 1 1 0 0 0 0 1 0 0 0 1 0 0 0 0 1 0 0 0 1 0 0 0 1 1 0 1 0 1 0 0 0 0 1 0 1 1 0 1 1 1 0 0 1 0 0 0 0 1 0 1 0 1 1 1 0 1 0 0 0 0 0 0 0 0 0 0 0 0 1 0 0 0 0 0 0 0 1 0 0 0 1 0 0 0 0 0 0 0 0 0 0 0 1 1 0 1 1 0 0 1 0 0 0 1 0 1 0 0 0 1 0 0 0 0 0 0 0 0 0 0 0 0 0 0 1 0 0 0 1 0 1 0 0 0 0 0 1 0 1 0 0 0 0 0 1 0 0 0 1 0 0 0 0 0 1 0 1 0 1 0 1 0 0 0 0 0 0 0 0 0 0 0 0 0 0 0 0 0 1 0 1 0 0 0 0 0 0 0 0 0 0 0 0 0 1 0 0 0 0 0 0 0 0 0 1 0 0 0 0 0 0 0 0 0 0 0 0 0 1 0 0 0 1 0 0 0 0 1 0 1 0 1 0 1 0 1 0 1 0 1 0 0 0 1 0 0 0 1 0 0 0 0 1 0 0 0 1 0 0 0 0 0 0 0 0 0 1 0 1 0 0 0 0 0 0 0 1 0 0 0 0 1 1 1 0 0 1 1 0 1 0 0 0 1 1 0 0 0 0 0 1 0 0 0 0 0 0 0 0 0 1 0 0 0 0 0 0 1 0 1 0 1 1 0 0 1 0 0 0 0 0 0 1 0 0 0 1 1 0 0 0 1 1 0 0 1 1 1 1 0 0 0 0 1 0 0 1 0 0 0 0 0 0 0 1 0 0 0 0 0 0 0 0 0 0 0 0 0 1 0 0 0 0 0 0 0 0 0 0 0 1 0 1 0 0 0 0
M ARS-BFGL-BAC-34277 1 0 1 1 0 0 0 1 1 1 0 1 0 1 1 1 1 1 1 1 0 0 1 0 1 0 0 0 0 1 0 0 0 1 0 1 0 1 1 0 0 0 0 0 0 1 1 0 1 0 0 0 1 0 0 0 0 0 1 0 1 0 0 0 0 0 0 0 0 1 0 0 0 0 1 0 1 0 0 0 0 0 0 1 0 0 1 0 0 1 0 0 0 1 0 1 1 1 1 1 0 1 0 0 0 0 0 0 0 0 1 1 1 0 1 1 0 1 1 1 0 1 0 1 0 0 1 0 0 1 1 0 0 1 1 0 1 1 0 0 1 1 0 0 0 0 0 0 0 1 1 0 1 0 0 1 0 0 0 1 0 1 0 0 0 0 0 0 1 1 0 1 0 0 0 1 0 0 1 0 0 1 0 0 1 0 1 0 0 0 0 0 0 0 0 1 0 0 0 1 1 0 0 0 0 0 0 0 1 1 1 1 1 1 0 0 1 0 0 0 0 1 0 0 0 0 1 1 1 0 1 1 0 0 1 1 0 0 0 1 0 0 0 1 0 0 0 0 0 1 1 0 1 0 1 1 1 0 1 0 1 0 1 0 1 1 1 0 1 0 1 0 1 1 1 0 1 0 1 1 1 0 1 0 0 1 1 1 1 0 1 1 1 1 1 0 0 0 0 1 0 1 0 0 0 0 0 0 0 0 0 0 0 0 0 1 0 1 0 1 1 1 1 0 1 1 0 0 0 0 1 0 1 0 0 1 0 0 0 0 0 1 0 0 0 0 0 1 1 0 1 0 1 1 1 0 1 0 1 0 1 0 1 1 1 1 1 1 0 0 0 0 0 1 0 0 0 0 1 1 1 0 1 1 1 0 1 0 1 0 1 1 1 0 0 0 0 1 0 1 0 0 1 1 1 0 0 1 0 1 1 0 1 0 0 0 1 0 1 0 1 0 1 1 1 1 1 0 1 1 1 0 0 0 0 0 1 0 1 0 0 0 0 1 0 1 0 0 0 1 1 0 0 1 1 0 1 1 1 1 0 1 0 0 1 0 0 0 0 0 0 0 0 1 0 1 1 1 1 1 0 0 1 1 1 0 1 0 1 0 1 1 1 0 1 0 1 0 1 0 1 1 1 0 1 0 1 1 1 0 1 1 1 0 1 1 1 1 1 0 1 1 1 1 1 1 1 0 1 0 1 1 1 1 0 0 0 0 0 0 0 0 0 0 0 0 0 0 0 0 0 1 0 0 1 1 0 0 0 1 0 1 0 0 0 0 0 0 0 0 0 0 1 0 1 1 1 1 1 1 1 0 0 1 0 0 0 1 0 1 0 1 0 1 0 0 0 1 0 0 1 0 1 0 1 1 1 1 1 0 1 0 1 0 1 0 1 1 1 0 1 0 1 0 1 1 1 1 1 1 1 1 1 1 0 1 0 0 1 1 1 0 1 1 1 1 0 1 1 0 1 1 1 1 1 0 1 0 1 1 1 0 1 1 1 1 1 0 1 0 1 0 0 0 0 0 0 0 1 0 1 0 1 0 1 0 1 1 0 0 1 0 0 1 0 1 1 1 0 1 0 0 0 0 0 1 1 0 0 1 1 1 0 0 0 1 1 0 1 0 1 0 1 0 1 0 1 0 1 0 1 0 1 1 1 1 1 1 1 0 1 1 1 0 1 0 1 0 1 1 1 0 1 1 1 0 0 0 0 0 0 0 0 1 0 1 0 0 0 0 0 1 0 1 1 0 1 1 0 0 0 1 0 1 0 1 0 1 0 0 0 0 0 0 1 1 1 0 1 0 1 0 1 0 1 0 1 0 1 0 1 0 1 0 1 1 0 1 0 1 0 0 0 1 0 1 0 1 0 1 0 1 1 1 1 1 1 0 1 0 1 1 1 1 1 0 1 0 1 0 1 0 1 0 1 0 1 1 1 0 1 1 0 0 1 1 0 1 0 0 0 1 1 0 1 0 1 1 1 0 1 0 0 1 1 0 0 0 1 1 0 0 1 0 1 0 0 0 1 0 1 1 0 0 1 1 1 0 1 1 1 0 1 1 1 0 1 0 1 1 1 1 0 0 0 0 0 0 1 0 0 1 0 1 0 0 0 0 0 0 0 1 0 0 1 1 1 0 1 0 1 1 1 0 1 0 1 1 1 0 1 1 1 0 1 0 1 0 1 1 1 1 1 0 0 0 0 1 1 1 1 1 1 0 1 0 1 0 0 0 0 0 0 0 0 1 0 0 0 1 0 1 0 1 0 0 0 0 1 0 1 1 1 0 1 0 1 1 0 0 1 0 0 0 0 0 0 1 0 0 0 1 0 0 0 1 1 0 1 1 1 0 1 0 1 1 1 0 1 1 1 1 1 0 0 0 0 1 0 0 0 0 1 0 0 1 0 1 1 0 1 1 1 0 1 1 1 1 1 0 1 0 1 0 1 1 0 0 1 0 1 1 0 1 0 1 0 1 0 0 0 0 1 0 1 1 1 0 1 0 1 1 1 1 1 0 1 0 1 0 1 0 1 1 1 0 1 0 0 0 0 0 0 1 1 0 0 0 1 1 0 1 0 0 0 0 0 0 0 0 1 0 1 1 0 0 1 0 0 1 1 1 1 0 0 0 0 0 1 0 0 1 0 0 0 1 0 0 0 1 1 0 0 0 1 0 1 0 1 1 1 0 1 0 1 1 1 1 1 1 1 1 1 0 1 1 1 0 1 1 1 1 1 0 1 1 1 0 0 0 1 0 1 0 1 1 1 1 0 0 0 0 0 0 0 0 0 0 0 1 0 1 0 1 0 1 0 0 0 0 1 0 1 0 0 1 1 1 0 0 1 0 0 0 0 1 0 1 0 0 1 0 1 0 1 0 1 1 1 1 0 0 0 0 0 0 0 0 0 0 0 1 0 1 0 0 1 0 1 1 1 1 1 1 1 1 1 1 1 1 1 1 1 0 1 1 0 0 1 1 1 0 1 0 1 1 1 1 1 1 1 1 0 0 0 0 0 1 1 0 1 1 1 0 1 0 1 0 1 0 1 0 1 0 1 0 1 0 1 0 1 1 1 1 1 0 0 1 0 0 1 0 1 0 1 0 1 0 0 0 0 1 1 1 0 0 1 0 1 0 0 1 1 1 0 1 1 1 1 0 0 1 0 1 1 0 0 0 0 1 0 1 1 1 0 0 0 1 0 0 1 0 0 1 0 0 0 0 0 1 0 1 1 1 0 0 1 0 0 0 1 0 0 0 0 0 1 0 0 0 1 0 0 0 0 1 0 1 0 1 0 1 0 1 0 0 0 0 0 1 0 0 0 1 1 0 1 0 1 0 1 0 0 1 1 0 0 1 0 1 0 0 1 1 0 1 1 0 0 1 0 1 1 0 0 1 0 0 1 1 0 0 0 0 1 1 0 0 0 0 1 0 0 1 1 0 1 0 1 1 1 1 0 0 1 0 1 0 1 1 1 1 0 0 1 0 1 0 1 0 1 1 0 0 0 1 0 1 1 0 0 0 0 1 0 1 1 0 0 1 0 0 0 0 1 1 0 1 0 0 0 1 1 1 1 0 1 1 0 0 1 1 1 0 1 0 1 0 1 0 0 0 1 1 1 0 1 0 1 1 1 0 1 0 1 0 1 0 1 0 1 0 1 1 1 0 1 0 1 1 1 0 1 1 1 1 1 0 0 1 1 0 1 1 1 1 1 1 1 1 0 0 1 1 0 0 0 0 1 1 1 0 0 0 0 1 0 0 0 0 0 0 0 0 0 0 1 0 0 1 0 0 1 0 0 1 0 0 0 0 1 0 1 1 1 0 1 1 1 1 1 1 1 1 1 0 1 0 1 1 1 1 1 0 1 1 1 0 1 1 1 0 1 1 1 0 1 1 1 0 1 0 1 0 1 0 1 0 1 1 1 0 0 0 0 1 1 0 0 0 0 0 0 1 1 0 0 1 1 0 0 0 1 0 1 1 1 1 0 0 1 1 0 0 1 0 1 0 0 0 0 1 1 0 1 0 1 0 1 1 1 0 1 1 1 0 1 1 1 0 1 0 1 1 0 0 0 0 0 1 1 0 0 0 1 1 0 1 0 0 0 1 1 1 1 0 1 0 0 0 0 0 0 1 0 0 0 1 0 0 0 1 1 0 0 0 0 1 1 1 1 0 1 0 1 0 1 1 1 0 1 1 0 0 1 1 0 0 1 1 1 0 0 0 1 1 0 1 0 0 1 0 0 1 1 0 0 0 1 0 0 0 0 0 0 1 1 1 1 0 1 0 0 0 0 0 0 0 1 0 1 0 1 0 0 1 0 1 0 0 0 0 0 1 0 1 0 1 0 1 0 1 1 1 0 0 0 0 0 1 1 1 1 0 1 1 1 0 1 0 0 0 0 1 0 1 0 1 0 0 0 1 0 0 1 0 0 1 1 1 0 0 0 1 1 1 0 0 0 1 1 1 1 1 1 1 1 1 1 1 1 0 1 1 0 0 0 0 1 1 1 1 1 0 1 0 1 1 1 0 1 0 0 1 1 0 0 1 1 1 0 0 1 0 0 0 0 0 0 0 1 1 0 0 1 1 0 0 1 1 1 1 1 1 1 0 1 0 1 1 0 1 1 0 0 0 1 1 1 1 1 0 1 1 1 0 1 0 1 1 1 0 0 1 0 0 0 1 0 1 0 1 0 1 0 0 1 1 0 0 0 0 1 1 0 0 0 1 0 1 0 1 0 0 0 0 0 1 1 1 0 1 1 1 0 1 1 1 1 0 0 0 1 0 0 1 0 1 1 0 1 1 1 0 0 0 0 1 0 1 1 1 0 0 1 1 1 1 0 0 0 1 1 0 0 0 0 0 1 1 0 0 1 0 1 0 1 0 1 1 1 1 1 1 1 1 1 0 1 1 1 0 0 1 0 1 0 1 0 0 0 1 0 0 0 0 0 1 1 0 1 0 1 0 0 1 1 1 0 0 1 1 0 0 0 0 1 1 1 0 0 1 1 0 1 0 1 0 1 0 1 0 1 1 0 0 0 1 1 1 1 1 1 1 1 0 1 0 1 1 1 1 1 0 1 1 1 0 1 0 1 0 0 1
M ARS-BFGL-NGS-35804 1 0 0 0 0 0 0 0 0 0 1 0 0 0 0 0 0 0 0 0 0 0 0 1 0 0 0 0 0 0 0 0 0 0 0 0 0 0 0 0 0 0 0 0 0 0 0 0 0 0 0 0 0 0 0 0 0 0 1 0 0 0 0 0 0 0 0 0 0 0 0 0 0 0 0 0 0 0 0 0 0 0 0 0 0 0 0 0 0 0 0 0 0 0 0 0 0 0 0 0 0 0 0 0 0 0 0 0 0 0 0 0 0 0 0 0 0 0 0 0 0 0 0 0 0 0 0 0 0 0 0 0 0 0 0 0 0 0 0 0 0 1 0 0 0 0 0 1 0 0 0 0 0 0 0 0 0 0 0 0 0 0 0 0 1 0 0 0 0 0 0 0 0 0 0 0 0 0 0 0 0 0 0 0 0 0 0 0 0 0 0 0 0 0 0 0 0 0 0 0 0 0 0 0 0 0 0 0 0 0 0 0 0 0 0 0 0 0 0 0 0 0 0 0 0 0 0 0 0 0 0 0 0 0 0 0 0 0 0 0 0 0 0 0 0 0 0 0 0 0 0 0 0 0 0 0 0 0 0 1 0 0 0 0 0 0 0 0 0 0 0 0 0 0 0 0 0 0 0 0 0 0 0 0 0 0 0 0 0 0 0 0 0 0 0 0 0 0 0 1 0 0 0 0 0 0 0 0 0 0 0 0 0 0 0 0 0 0 0 0 0 0 0 1 0 0 0 1 0 0 0 0 0 0 0 0 0 0 0 0 0 0 0 0 0 0 0 0 0 0 0 0 0 0 0 0 0 0 0 0 0 1 0 0 0 0 0 0 1 0 1 0 0 0 1 0 1 0 0 0 0 0 0 1 0 0 0 0 0 0 0 0 0 0 0 0 0 0 0 0 0 0 0 0 0 0 0 0 0 0 0 0 0 0 0 0 0 1 0 0 0 0 0 0 0 0 0 0 0 0 0 0 0 0 0 0 0 0 0 0 0 0 0 0 0 0 0 0 0 1 0 0 0 0 0 0 0 0 0 0 0 0 0 0 0 0 1 0 0 0 0 0 0 0 0 0 0 0 0 1 0 0 0 0 0 0 0 0 0 0 0 0 0 0 0 0 0 0 0 0 0 0 0 0 0 0 0 0 0 0 0 0 0 0 0 0 0 0 0 0 0 0 0 0 0 0 0 0 0 0 0 0 0 0 0 0 0 0 0 0 0 0 0 0 0 0 0 0 0 0 0 1 0 0 0 0 0 0 0 1 0 0 0 0 0 0 0 0 0 0 0 0 0 0 0 0 0 0 0 0 0 0 0 0 0 0 0 0 0 0 0 0 1 0 1 0 0 0 1 0 0 0 0 0 0 0 0 0 0 0 0 0 0 0 0 0 0 0 0 0 0 0 0 0 0 0 0 0 0 0 0 0 0 0 0 0 0 0 0 0 0 0 0 0 0 0 0 0 0 0 0 0 0 0 0 0 0 0 0 0 0 0 0 0 0 1 0 0 0 0 0 0 0 0 0 0 0 0 0 0 0 0 0 0 0 0 0 0 0 0 0 0 0 0 0 0 0 0 1 0 0 0 0 0 0 0 0 0 0 0 0 0 0 1 0 0 0 0 0 0 0 0 0 0 0 0 0 0 0 0 0 0 0 0 0 0 0 0 0 0 0 0 0 0 0 0 0 0 0 0 0 0 0 0 0 0 0 0 0 0 0 0 0 0 0 0 0 0 0 0 0 0 0 0 0 0 0 0 0 0 0 0 0 0 0 0 0 0 0 0 0 1 0 1 0 0 0 0 0 0 0 0 0 0 0 0 0 0 0 0 0 0 0 0 0 1 0 0 0 0 1 0 0 0 0 0 1 0 0 0 1 0 0 0 0 0 0 0 0 0 0 0 0 0 0 0 0 0 0 0 0 1 0 0 0 0 0 0 0 0 0 0 0 0 0 0 0 0 0 0 0 0 0 0 0 0 0 0 0 0 0 0 0 0 0 0 0 0 0 0 0 0 0 0 0 0 0 0 0 0 0 0 0 0 0 0 0 0 0 0 0 0 0 0 0 0 0 0 0 0 0 0 0 0 0 0 0 0 0 0 1 0 0 0 0 0 0 0 0 0 0 0 0 0 0 0 0 0 0 0 0 0 0 0 0 0 0 0 0 0 0 0 0 0 0 0 0 0 0 0 0 0 0 0 0 0 0 0 0 0 0 0 0 0 0 0 0 0 0 0 0 0 0 0 0 0 0 0 0 0 0 0 0 0 0 0 0 0 0 0 0 0 0 0 0 0 0 1 0 0 0 0 0 0 0 0 0 0 0 0 0 0 0 0 0 0 0 0 0 0 0 0 0 0 0 0 0 0 0 0 0 0 0 0 0 0 0 0 0 0 0 1 0 0 0 0 1 0 0 0 0 0 0 0 0 0 0 0 0 0 0 0 0 0 0 0 0 0 0 0 0 0 0 0 0 0 0 0 0 0 0 0 0 0 0 0 0 0 0 0 0 0 0 0 0 0 0 0 0 0 0 0 0 0 0 0 0 0 0 0 0 0 0 0 0 0 0 0 0 0 0 0 0 0 0 0 0 0 0 0 0 0 0 0 0 0 0 0 0 0 0 0 0 0 0 0 0 0 0 0 0 0 0 0 0 0 0 0 0 0 0 0 0 0 0 0 0 1 0 1 0 0 0 0 0 0 0 0 0 0 0 0 0 0 0 0 0 0 0 1 0 0 0 0 0 0 0 0 0 0 0 0 0 0 0 0 0 0 0 0 0 0 0 0 0 0 0 0 0 0 0 0 0 0 0 0 0 0 0 0 0 0 0 0 0 0 0 0 0 0 0 1 0 0 0 0 0 0 0 0 0 0 0 0 0 0 0 0 0 0 0 0 0 0 1 0 0 0 0 0 0 0 0 0 0 0 0 0 0 0 0 0 0 0 0 0 0 0 0 0 0 0 0 0 0 0 0 0 0 0 0 0 0 0 0 0 0 0 0 0 0 0 0 0 0 0 0 0 0 0 0 0 0 0 0 0 0 0 0 0 0 0 0 0 0 0 0 0 0 0 0 0 0 0 0 0 0 0 0 0 0 0 0 0 0 0 0 0 0 0 0 0 0 0 0 0 0 0 0 0 0 0 0 0 0 0 0 0 0 0 0 0 0 0 0 0 0 0 0 0 0 0 0 0 0 0 0 0 0 0 0 0 0 0 0 0 0 0 0 0 0 0 0 0 0 0 0 0 0 0 0 0 0 0 0 0 0 0 0 0 0 0 0 0 0 0 0 0 0 0 0 0 0 0 0 0 0 0 0 0 0 0 0 0 0 0 0 0 0 0 0 0 0 0 0 0 0 0 0 0 0 0 0 0 0 0 0 0 0 0 0 0 0 0 0 0 0 0 0 0 0 0 0 1 0 0 0 0 0 0 0 0 0 0 0 0 0 0 0 0 0 0 0 0 0 0 0 0 0 0 0 0 0 0 0 1 0 1 0 0 0 0 0 0 0 0 0 0 0 0 0 0 0 0 0 0 1 1 0 0 0 0 0 0 0 0 0 0 0 0 0 0 0 0 0 0 0 0 0 0 0 0 0 0 0 0 0 0 0 0 0 0 0 0 0 0 0 0 0 0 0 0 0 0 0 0 0 0 0 0 0 0 0 0 0 0 0 0 0 0 0 0 0 0 0 0 0 0 0 0 0 0 0 0 0 0 0 0 0 0 0 0 0 0 0 0 0 0 0 0 0 0 1 0 0 0 0 0 0 0 1 0 0 0 0 0 0 0 0 0 0 0 0 0 0 0 0 0 0 0 0 0 0 0 0 0 0 0 0 0 0 0 0 0 0 0 0 1 0 0 0 0 0 0 0 0 0 0 0 0 0 0 0 0 0 0 0 0 0 0 0 0 0 0 0 0 0 0 0 0 0 0 0 0 0 0 0 0 0 0 0 0 0 0 0 0 0 0 0 0 1 0 0 0 0 0 0 0 0 1 0 0 0 0 0 0 0 0 0 0 0 0 0 0 0 0 1 0 0 0 1 0 0 0 0 0 1 0 0 1 0 0 1 0 0 0 0 1 0 0 0 0 0 0 0 0 1 0 1 0 1 0 0 0 0 0 0 0 0 0 0 0 0 0 0 0 0 0 0 0 0 0 0 0 0 0 0 0 0 0 0 0 0 0 0 0 0 0 0 0 0 1 0 0 0 0 0 0 0 0 0 0 0 0 0 0 0 0 0 0 0 0 0 0 0 0 0 0 0 0 0 0 0 0 0 0 0 0 0 1 0 0 0 0 0 0 0 0 0 0 0 0 0 0 0 1 0 0 0 0 0 0 0 0 0 0 0 0 0 0 0 0 0 0 0 0 0 0 0 0 0 0 0 0 0 0 0 1 0 0 0 0 0 0 0 0 0 0 0 0 0 0 0 0 0 0 1 0 0 0 1 0 1 0 0 0 1 1 0 0 0 0 0 0 0 0 0 0 0 0 0 0 0 0 0 0 0 0 0 0 0 0 0 0 0 1 0 0 0 0 0 0 0 0 0 0 0 0 0 0 0 0 0 0 0 0 0 0 0 0 0 0 0 0 0 0 0 0 0 0 0 0 0 0 0 0 0 0 0 1 0 0 0 0 0 0 0 0 0 0 0 0 0 0 0 0 0 0 0 0 0 0 0 0 0 0 0 0 0 0 0 0 0 0 0 0 0 0 0 0 0 0 0 0 0 0 0 0 0 0 0 0 0 0 0 0 0 0 1 0 0 0 0 0 0 0 0 0 0 0 0 0 0 0 0 0 0 0 0 0 0 0 0 0 0 0 0 0 0 0 0 0 0 0 0 0 0 0 0 0 0 0 0 0 0 0 0 0 0 0 0 0 0 0 0 0 0 0 0 0 0 0 0 0 0 0 0 0 0 0 0 0 0 0 1 0 1 0 1 0 0 0 1 0 0 0 0 0 0 0 0 0 0 0 0 0 0 0 0 0 0 0 0 0 0 0 0 0 0 0 0 0 0 1 0 0 0 0 0 0 0 0 0 0 0 0 0 0 0 0 0 0 0 0 0 0 0 0 0 0 0 0 0 0 0 0 0 0 0 0 0 0 0 0
M ARS-BFGL-NGS-117395 0 0 0 1 0 0 0 0 1 1 0 0 1 1 0 1 1 0 1 0 0 0 1 0 1 1 0 0 0 0 0 0 0 0 0 0 0 1 1 0 0 0 0 0 0 1 0 1 1 0 1 0 0 0 0 1 0 0 0 0 0 0 1 1 0 1 1 0 0 1 1 0 0 1 1 0 1 0 0 1 0 0 0 1 0 0 1 0 1 1 0 1 0 0 1 1 1 1 1 1 0 1 1 1 0 0 0 0 0 0 1 0 1 0 0 0 1 0 1 0 1 0 0 1 1 0 1 0 0 1 1 1 1 0 1 0 0 0 0 0 1 0 0 0 0 0 1 0 1 1 0 0 1 0 0 1 0 0 1 0 1 1 0 0 0 1 0 1 0 1 0 1 0 0 0 0 0 0 1 0 0 1 0 1 1 0 0 0 0 0 0 0 0 0 1 1 0 0 0 1 1 1 0 1 0 0 0 0 1 0 1 1 0 1 0 0 1 0 0 0 0 1 1 1 1 1 1 1 1 0 0 0 1 0 1 1 0 0 1 0 0 1 0 1 0 0 0 0 1 1 1 0 1 0 1 0 1 1 1 0 1 1 1 1 1 1 1 0 1 0 0 0 0 1 1 0 1 0 0 0 1 1 0 0 0 1 0 0 0 0 0 1 1 1 1 0 0 0 1 0 0 1 1 0 0 1 0 0 1 0 1 0 1 1 0 1 1 1 1 1 1 1 1 0 1 1 0 0 0 0 1 0 1 1 0 0 0 1 1 0 1 1 1 1 0 0 0 1 1 1 0 1 0 0 0 1 1 0 1 0 1 0 1 1 1 1 1 1 0 1 0 0 1 0 0 0 0 0 1 1 1 0 1 0 1 1 1 0 1 0 1 0 1 0 1 1 1 1 1 1 1 0 1 1 1 1 1 1 1 0 1 1 1 1 1 0 0 0 1 1 0 0 0 1 0 0 1 0 0 1 1 0 1 1 1 1 1 0 1 0 1 0 1 0 1 1 1 0 0 0 0 0 0 0 0 0 0 1 0 1 0 1 0 0 1 1 0 0 0 0 1 0 0 1 1 1 1 1 0 0 1 1 1 1 1 0 1 0 1 0 1 0 1 1 1 1 1 0 1 0 1 0 0 0 1 0 1 1 1 1 1 1 1 0 0 1 0 1 0 0 0 1 0 0 0 0 1 1 0 0 0 0 1 1 0 0 1 0 1 1 1 0 0 0 0 0 0 1 1 1 1 0 1 0 1 1 0 0 1 0 1 0 1 0 0 0 0 0 1 0 0 1 1 0 1 0 1 1 0 1 1 0 1 1 1 0 1 1 1 1 1 0 0 0 0 0 1 0 0 0 1 0 1 0 1 0 1 0 1 0 1 0 1 0 1 0 1 1 1 0 1 1 1 1 0 1 0 0 0 0 0 1 1 1 1 1 1 1 1 1 1 0 1 1 1 1 1 1 0 1 0 1 0 0 0 1 1 0 0 1 0 0 1 1 1 0 0 0 0 0 1 0 1 0 1 0 1 0 1 1 1 1 0 1 0 0 0 1 0 1 0 0 0 1 0 1 1 0 0 1 1 0 0 1 1 0 1 0 0 0 0 0 0 0 0 1 1 0 1 0 1 0 1 1 1 1 1 0 0 0 1 0 1 1 1 1 1 1 1 0 1 1 1 0 0 0 0 1 0 0 1 0 0 1 1 0 1 0 1 0 0 0 0 1 1 1 0 1 1 0 0 1 0 1 1 0 1 1 1 0 0 1 1 0 1 0 1 0 1 0 0 0 0 0 1 1 0 1 0 0 1 0 0 1 1 1 0 0 0 1 0 0 0 0 0 0 1 0 1 1 0 0 1 1 1 0 0 1 1 1 0 0 1 0 1 1 1 0 1 0 1 1 1 1 1 1 1 0 1 0 1 0 1 0 1 0 1 0 1 1 1 1 1 1 1 1 1 0 1 1 1 1 1 1 1 0 1 0 0 0 1 0 1 1 1 1 1 0 1 1 1 0 1 1 1 0 1 0 1 0 1 0 1 0 1 1 1 1 1 1 0 0 0 1 0 0 0 0 0 1 0 0 0 0 0 1 0 1 1 1 0 0 0 1 0 1 0 0 0 1 0 1 1 0 1 0 1 0 1 0 1 0 1 0 1 1 1 1 1 0 0 1 0 0 0 1 0 0 0 1 0 0 1 0 0 0 0 1 0 1 0 1 0 0 1 0 1 1 1 0 0 0 1 0 1 1 0 0 1 0 0 1 1 1 1 1 1 0 1 0 1 1 1 0 1 0 1 0 0 1 1 0 0 1 1 1 0 1 0 1 1 0 1 1 1 1 1 0 0 0 0 0 0 0 1 1 1 0 1 0 0 1 1 0 1 1 1 0 1 0 1 0 0 0 1 1 0 1 1 0 1 1 1 1 1 1 1 1 1 1 1 0 1 1 1 1 1 0 1 0 1 1 1 1 1 0 1 1 1 0 1 0 1 1 1 1 0 0 0 1 1 1 1 1 1 0 1 1 0 0 1 0 0 1 1 0 1 1 1 0 1 0 1 1 1 0 1 0 1 1 1 1 1 0 1 0 1 0 1 0 0 0 0 0 0 0 0 0 0 0 0 0 0 1 0 0 0 1 1 0 0 1 1 0 0 1 0 0 0 0 0 1 1 0 1 0 1 0 1 0 1 0 1 1 1 0 1 1 1 1 1 1 1 0 1 0 0 0 0 0 0 1 0 1 0 1 1 0 0 1 0 0 0 0 1 1 0 1 0 0 1 1 1 0 0 0 1 0 0 1 0 1 1 1 0 1 0 0 1 0 1 0 1 0 0 0 1 0 0 1 1 0 0 0 1 1 1 0 0 1 0 0 1 1 0 0 0 1 0 1 1 1 1 1 0 0 1 0 1 0 1 1 1 1 1 1 1 0 1 1 1 1 1 1 1 1 1 1 1 1 1 1 1 0 1 0 1 0 1 1 1 1 1 0 1 1 1 1 1 1 1 0 1 1 1 0 1 0 1 0 1 1 0 0 0 0 0 0 0 0 1 0 1 0 1 0 0 0 1 0 0 1 1 0 0 0 1 1 1 0 1 0 1 0 1 0 1 1 1 0 1 1 1 1 1 1 1 0 1 1 1 1 1 1 0 1 0 1 0 1 0 1 0 1 0 0 0 0 0 1 0 0 1 1 0 0 0 1 0 0 0 0 0 1 1 0 0 0 0 1 0 0 1 0 1 1 1 0 1 0 1 1 1 1 1 1 0 0 1 0 0 0 1 0 0 1 0 1 0 1 1 1 1 0 1 0 1 1 1 1 0 0 0 0 1 1 1 1 1 1 1 1 1 1 1 1 1 1 1 1 1 1 1 1 1 1 1 1 0 1 0 1 1 1 0 1 0 1 1 0 0 0 0 0 1 0 0 0 0 0 1 0 0 1 1 0 1 1 0 1 0 1 0 0 0 1 0 1 0 0 1 1 0 1 1 0 1 0 1 1 1 1 0 0 0 1 0 1 1 0 0 1 1 1 1 1 0 0 1 1 1 0 1 1 1 0 1 1 0 1 0 1 0 1 0 0 0 1 0 0 0 1 0 0 0 0 1 1 1 1 0 1 0 1 1 1 0 0 1 1 1 0 1 0 0 1 0 1 0 1 0 1 1 0 1 1 1 0 1 1 1 0 0 1 0 1 0 1 1 1 0 0 0 1 0 1 0 1 0 1 1 1 1 1 1 1 1 1 1 1 1 1 0 0 0 1 0 0 0 0 0 0 1 0 1 1 1 1 1 1 1 1 1 0 0 1 0 1 0 0 1 1 1 0 1 0 1 1 1 1 1 0 1 1 1 1 1 0 1 1 1 0 0 0 0 0 0 1 1 0 1 0 0 1 1 0 1 1 1 0 1 0 0 0 1 0 0 0 0 1 1 0 0 0 0 1 1 0 0 0 0 0 0 0 1 0 0 1 1 1 0 0 1 0 1 1 1 1 1 0 1 1 0 0 1 0 1 0 0 1 1 1 1 0 1 0 0 0 0 0 0 0 0 0 0 0 0 1 0 0 0 1 0 1 1 1 1 0 1 1 1 0 1 0 1 0 0 0 0 0 0 1 1 1 1 1 1 0 1 0 1 0 0 1 0 0 0 1 0 0 0 1 1 0 0 0 0 1 1 1 0 1 0 0 0 0 0 0 0 0 0 0 0 0 0 1 0 0 0 1 0 1 1 1 1 0 1 0 1 1 0 0 0 0 0 0 0 1 0 0 0 1 0 1 0 0 0 1 0 0 0 0 0 1 0 0 0 0 0 0 0 1 1 0 0 0 0 1 0 0 0 1 0 1 1 0 1 0 0 1 0 1 0 1 0 0 0 1 0 0 1 0 0 0 0 0 1 0 1 1 0 1 0 1 0 0 0 0 1 0 0 0 0 0 1 1 0 0 1 1 0 0 0 1 1 1 0 0 1 1 0 1 0 0 1 0 1 1 1 1 1 0 1 0 1 0 1 1 1 1 1 1 1 0 1 0 1 1 1 0 1 1 1 1 1 0 1 0 1 0 1 0 1 1 1 0 1 0 1 0 1 1 1 0 1 1 1 0 1 1 1 0 1 1 1 0 1 0 1 0 0 1 1 0 1 1 1 1 1 1 0 0 1 0 1 1 1 1 1 1 1 0 1 1 0 0 1 1 0 1 0 1 0 1 0 0 0 1 0 0 0 0 0 0 0 1 0 1 0 1 0 1 0 0 0 0 0 1 0 1 1 0 0 0 1 0 1 1 1 0 0 1 1 0 0 1 0 0 1 0 1 1 1 0 0 0 0 0 0 0 0 1 0 0 0 1 1 1 0 0 0 1 1 0 0 0 0 1 1 1 0 0 1 0 1 1 0 0 1 1 1 0 1 1 0 1 1 0 1 0 0 1 1 1 0 0 0 1 0 0 0 1 0 0 0 1 0 1 1 0 1 1 1 0 0 1 1 1 0 0 1 1 0 0 0 0 1 0 1 0 0 1 1 0 1 1 1 1 0 1 1 0 1 1 0 0 0 0 1 0 1 1 1 1 0 0 0 1 0 0 0 1 0 0 0 0 0 0 0 0 0 1 1 1
M BTB-01355934 1 1 1 1 1 1 1 1 1 1 1 1 0 1 1 1 1 1 1 1 1 1 1 1 1 1 1 1 1 1 1 1 1 1 1 1 1 1 1 1 1 1 1 1 1 1 1 0 1 1 1 1 1 1 1 0 1 1 1 1 1 1 1 0 1 0 1 1 1 1 1 1 1 1 1 1 1 1 1 0 1 1 1 1 1 1 1 1 1 1 1 1 1 1 1 1 1 1 1 1 1 1 1 1 1 1 1 1 1 1 1 1 1 1 1 1 1 1 1 1 1 1 1 1 0 1 1 1 1 1 1 1 0 1 1 1 1 1 1 1 1 1 1 1 1 1 1 1 1 1 1 1 1 1 1 1 1 1 1 1 1 1 1 1 1 1 1 0 1 1 1 1 1 1 1 1 1 1 1 1 1 1 1 1 1 1 1 1 1 1 1 1 1 1 1 1 1 1 1 1 1 1 1 1 1 1 1 1 1 1 0 1 1 1 1 1 1 1 1 1 1 1 1 1 1 1 1 1 0 1 1 1 1 1 1 1 1 1 1 1 1 1 1 1 1 1 1 1 1 1 1 1 1 1 1 1 1 1 1 1 1 0 1 1 1 1 1 1 1 1 1 1 1 1 1 1 1 1 1 1 1 1 1 1 1 1 1 1 1 1 1 1 1 1 1 1 1 1 0 1 1 1 0 1 1 1 1 1 0 1 0 1 0 1 1 1 0 1 0 1 1 1 1 1 1 0 1 1 1 1 1 1 1 1 1 1 1 1 0 1 0 1 0 1 1 1 1 1 1 1 1 1 1 1 1 1 1 1 1 1 1 1 1 1 1 1 1 1 1 1 1 1 1 1 1 1 1 1 1 1 1 1 1 1 1 1 1 1 1 1 1 1 1 1 0 1 0 1 0 1 0 1 1 1 1 1 0 1 0 1 1 0 1 1 0 1 1 1 1 1 1 1 1 1 1 1 1 1 1 1 1 1 1 0 1 1 1 1 1 1 1 1 1 1 1 1 1 1 1 1 1 1 1 1 1 1 1 1 1 1 1 1 1 1 1 1 1 1 1 1 1 1 1 1 1 1 1 1 1 1 1 1 1 1 1 1 1 1 1 1 1 1 1 0 1 1 1 1 1 1 1 1 1 1 1 1 1 1 1 1 1 1 1 1 1 1 1 1 1 1 1 1 1 1 1 1 1 0 1 1 1 1 1 1 1 1 0 1 0 1 0 1 1 1 1 1 1 1 0 0 0 1 0 1 1 1 1 1 0 1 0 1 0 1 1 1 1 1 0 1 1 0 1 1 1 1 1 1 1 1 1 1 1 1 1 1 1 1 1 1 1 1 1 1 1 1 1 1 1 1 1 1 1 1 1 1 1 1 1 1 1 1 1 1 1 1 1 1 1 1 1 1 1 1 1 1 1 1 1 1 1 1 0 1 0 1 0 1 1 1 1 1 1 0 1 1 0 1 1 1 1 1 1 1 1 1 1 1 1 1 1 1 1 1 1 1 1 1 1 1 1 1 1 1 1 1 1 1 1 1 1 1 1 1 1 1 1 1 1 0 1 1 1 1 1 1 1 1 1 1 1 1 1 1 1 1 1 1 1 1 1 1 1 1 1 1 1 1 1 1 1 1 1 1 1 0 1 1 1 1 1 1 1 1 1 1 1 1 1 1 1 1 1 1 1 1 1 1 1 1 1 1 1 1 1 1 0 1 0 1 1 1 1 1 0 1 1 1 0 1 1 1 1 1 1 1 1 1 0 1 1 1 0 1 0 1 0 1 0 1 1 1 1 1 1 1 1 1 1 1 1 1 1 0 1 1 1 1 1 1 1 1 1 1 1 1 1 1 1 1 1 1 1 1 1 1 1 1 1 1 1 1 1 1 1 1 1 1 1 1 1 1 1 1 1 0 1 1 1 1 1 1 1 1 1 1 1 1 1 1 1 1 0 1 1 1 0 1 0 0 0 1 1 1 1 1 1 1 1 1 1 1 1 1 1 0 1 1 1 1 1 1 1 1 1 1 1 1 1 1 1 1 1 1 1 1 1 1 1 1 1 1 1 1 1 1 1 1 1 1 1 1 1 1 1 0 1 0 1 1 1 1 1 1 1 1 1 1 1 1 1 1 1 1 1 1 1 1 1 1 1 1 1 1 1 0 1 0 1 1 1 1 1 1 1 1 1 1 1 1 1 1 1 1 1 1 1 1 1 1 1 1 1 1 1 1 1 1 0 1 1 1 0 1 0 1 1 1 0 1 1 1 0 1 0 1 0 1 1 1 1 1 1 1 1 1 1 1 1 0 1 1 1 1 0 1 1 1 1 1 0 1 0 1 0 1 1 1 1 1 1 1 1 1 1 1 1 1 1 1 1 1 1 1 1 1 1 1 1 1 1 1 1 1 1 1 1 1 1 1 1 1 1 1 1 1 1 1 1 0 1 1 1 0 1 1 0 1 1 1 1 1 0 1 0 1 0 1 0 1 0 1 1 1 1 1 1 1 1 0 1 1 1 1 1 1 1 1 1 1 1 1 1 1 1 1 1 1 1 1 1 1 1 1 1 1 1 1 1 1 1 1 1 1 1 1 1 1 1 1 1 1 1 1 1 1 1 1 1 1 1 1 1 1 1 1 1 1 1 1 1 1 1 1 1 1 1 1 1 1 1 1 1 1 1 1 1 1 1 1 1 1 1 1 1 1 1 1 1 1 1 1 1 1 1 1 1 1 1 1 1 1 1 1 1 1 1 1 1 1 1 1 1 1 1 1 1 0 1 1 0 1 0 1 1 1 0 1 1 1 1 1 0 1 1 1 1 1 0 1 1 1 1 1 1 1 1 1 1 1 1 1 1 1 0 1 0 1 1 0 1 1 1 1 1 1 1 1 1 1 1 1 1 1 1 1 1 1 1 1 1 1 1 1 1 1 1 1 1 1 1 1 1 1 1 1 1 1 1 0 1 1 1 1 1 1 0 1 1 1 1 0 1 1 1 1 1 1 1 1 1 1 0 1 0 1 1 1 1 1 1 1 1 1 1 1 1 1 1 1 1 1 1 1 1 1 1 1 1 1 1 1 1 1 1 1 1 1 1 1 1 1 1 1 1 1 1 1 1 1 1 1 1 1 1 1 1 1 1 1 1 1 1 1 1 1 1 1 1 1 1 1 1 1 1 1 1 1 1 1 1 1 1 1 1 1 1 1 1 1 1 1 1 1 1 1 1 1 1 1 1 1 1 1 1 1 1 1 1 1 1 1 1 1 0 0 1 1 0 1 1 1 1 1 1 1 1 1 1 1 1 1 1 1 1 1 1 1 1 0 1 1 1 1 1 1 1 1 1 1 1 0 1 1 1 1 1 1 1 1 1 1 1 1 1 1 1 1 1 1 1 1 1 0 1 1 1 1 1 1 1 1 1 1 1 1 1 1 1 1 1 1 1 1 1 1 1 1 1 1 1 1 1 1 1 1 1 1 1 1 1 1 1 0 1 1 1 1 1 1 1 1 1 1 1 1 1 1 1 1 1 1 1 1 1 1 1 1 1 1 1 1 1 0 1 1 1 1 1 1 1 1 1 1 1 1 1 1 1 1 1 1 1 1 1 1 1 1 1 0 1 1 1 1 1 1 1 1 1 1 1 1 1 1 1 1 1 1 1 1 1 1 1 1 1 1 1 1 1 1 1 1 1 1 1 1 1 1 1 1 1 1 1 1 1 1 1 1 1 1 1 1 1 1 0 1 1 1 1 1 1 0 1 1 1 1 1 1 1 1 1 1 1 1 1 1 1 1 1 1 1 1 1 1 1 1 1 1 1 1 1 1 1 1 1 1 1 1 1 1 1 1 1 1 1 1 1 1 1 1 1 1 1 1 1 1 1 0 1 1 1 1 1 1 1 1 1 1 1 1 1 1 1 1 1 1 1 1 1 1 1 1 1 1 1 1 1 1 1 1 1 1 1 1 1 1 1 1 1 1 1 1 1 1 1 1 1 1 1 1 1 1 1 1 1 1 1 1 1 0 0 1 1 1 1 1 1 1 1 1 1 1 1 1 1 1 1 1 1 1 1 0 1 1 1 0 1 1 1 1 1 1 1 1 1 1 1 1 1 1 1 1 1 1 1 1 1 1 1 1 1 1 1 1 1 1 1 1 1 1 1 1 1 1 1 1 1 1 1 1 1 1 1 1 1 1 1 1 1 1 1 1 1 1 1 1 1 1 1 1 1 0 1 0 1 1 1 1 1 1 1 1 1 1 1 1 1 1 1 1 1 1 1 1 1 1 1 1 1 1 1 1 1 0 1 1 1 1 1 1 1 1 1 1 1 1 1 1 1 1 1 1 1 1 1 1 1 1 1 1 1 1 1 1 1 1 1 0 1 1 1 1 1 1 1 1 1 1 1 0 1 1 1 1 1 1 1 1 1 1 1 1 1 1 1 1 1 1 1 1 1 1 1 1 1 1 1 1 1 1 1 1 1 1 1 1 1 1 1 1 1 1 1 1 1 1 1 1 1 1 1 1 1 1 1 1 1 1 1 1 1 1 1 1 1 1 1 1 1 1 1 1 1 1 1 1 0 1 0 1 1 1 0 1 1 1 0 1 1 1 1 1 1 1 1 1 1 1 1 1 1 1 1 1 1 1 1 1 1 1 1 1 1 1 1 1 1 0 1 1 1 1 1 1 1 1 1 1 1 1 1 1 1 1 1 1 1 1 1 1 1 1 1 1 1 0 1 1 1 1 1 1 1 1 1 1 1 1 1 1 1 1 1 1 1 1 1 1 1 1 1 1 1 1 1 1 1 1 1 1 1 1 1 1 1 1 1 1 1 1 1 1 1 1 1 1 1 1 1 1 1 1 1 1 1 1 1 1 1 1 1 1 1 1 1 0 1 1 1 1 1 1 1 1 1 1 1 1 1 1 1 1 1 1 1 1 1 1 1 1 1 1 1 1 1 1 1 1 1 1 1 0 1 1 1 1 1 1 1 1 1 1 1 1 1 1 1 1 1 1 1 1 1 1 1 0 1 1 1 1 1 1 1 1 1 1 1 1 1 1 1 1 1 1 1 1 1 1 1 1 1 1 1 1 1 1 1 1 1 1 1 0 1 1
M ARS-BFGL-NGS-13104 0 0 1 0 0 1 0 1 0 0 1 1 1 0 1 0 0 1 0 1 1 1 0 0 0 0 1 0 0 0 0 1 1 1 0 0 0 0 0 1 1 0 0 1 1 0 1 1 0 1 1 1 1 1 1 1 1 0 0 1 1 1 0 1 1 1 0 1 1 0 0 1 1 0 0 1 0 1 1 1 0 0 1 0 1 1 0 1 0 0 1 1 0 1 0 0 0 0 0 0 0 0 1 1 0 0 1 1 1 0 0 0 0 1 1 1 0 1 0 1 1 1 0 0 1 1 0 0 1 0 0 0 1 1 0 1 1 1 0 1 0 0 1 1 0 1 0 1 1 0 1 0 0 0 0 0 0 1 0 1 0 0 0 1 1 1 1 1 1 0 1 0 1 1 0 1 0 0 0 1 0 0 1 0 0 1 1 0 0 0 1 1 0 0 0 0 1 0 0 0 0 0 0 1 0 0 0 1 0 1 1 0 1 0 0 1 0 0 0 1 0 0 0 0 0 1 0 0 1 0 1 0 0 0 0 0 1 0 0 1 1 1 1 0 1 0 1 0 1 0 0 0 0 0 0 1 0 0 0 1 0 1 0 0 0 0 0 1 0 1 1 0 1 0 0 0 0 0 1 1 0 0 1 0 1 0 1 1 1 1 1 0 0 0 0 1 1 1 1 0 1 0 1 1 1 0 1 1 1 0 1 1 1 0 1 0 1 0 1 0 0 0 0 0 0 1 1 1 1 1 0 0 0 1 1 1 1 0 1 0 1 0 1 1 1 0 1 0 0 0 1 0 1 1 1 0 0 1 0 1 0 0 0 1 0 0 0 0 1 0 1 0 0 1 1 0 1 1 0 0 0 1 0 0 0 0 0 1 0 0 0 0 0 1 1 0 1 0 1 0 1 1 0 0 0 0 1 0 1 1 0 1 0 1 1 0 1 1 0 0 1 1 1 0 1 0 0 0 1 0 0 0 0 1 0 0 0 1 0 1 1 0 1 1 1 0 1 0 0 0 1 0 0 1 1 0 1 0 0 0 0 0 0 0 0 1 1 0 1 0 0 0 1 0 1 0 0 0 1 0 1 0 0 0 0 0 0 1 0 1 0 1 0 1 0 0 0 1 0 1 0 1 1 0 0 1 0 0 0 0 0 0 0 1 1 0 1 0 1 1 1 0 1 1 1 1 0 1 1 0 1 1 0 0 1 1 1 1 1 0 1 0 1 1 1 1 1 0 1 1 1 0 1 1 0 0 1 0 1 0 1 1 1 1 1 1 1 1 1 0 1 1 0 0 0 1 0 0 1 0 0 1 0 0 0 0 0 0 0 0 0 1 1 0 1 0 0 1 1 1 0 1 0 0 0 1 0 0 0 1 0 0 0 0 0 1 0 1 0 0 0 0 0 0 1 0 1 0 1 1 1 0 1 0 1 0 1 0 0 0 0 1 0 1 0 0 1 0 1 0 1 0 1 1 1 0 0 0 1 0 1 1 0 0 0 0 1 1 1 1 0 1 0 1 0 0 1 1 0 0 0 1 1 0 1 1 1 0 0 1 1 1 0 0 0 0 0 1 1 0 0 1 1 1 1 0 0 0 1 1 1 0 1 0 1 0 0 1 0 0 0 0 0 0 0 1 0 1 1 0 0 1 0 1 0 0 0 0 0 1 0 0 0 1 1 1 1 1 1 1 0 0 1 0 0 0 1 1 1 1 1 0 1 0 1 0 1 0 1 1 1 0 1 0 0 1 0 0 1 0 1 0 1 1 1 1 1 1 1 1 1 1 1 0 0 0 1 0 1 1 0 0 1 1 0 0 1 1 1 0 1 0 1 0 1 0 0 1 0 0 1 1 0 0 0 1 1 0 0 0 1 1 0 0 0 1 0 1 0 1 0 0 0 0 0 1 0 1 0 0 0 1 0 1 0 0 0 0 0 0 0 0 1 1 0 0 1 1 1 1 1 0 0 1 0 1 0 1 1 1 0 0 0 0 0 1 0 1 0 0 0 0 0 0 0 1 1 0 0 1 0 0 1 1 0 0 0 1 0 0 1 0 1 0 1 1 0 1 1 0 1 0 0 0 0 1 0 1 0 0 1 1 1 0 1 0 1 1 1 1 1 0 1 1 0 0 0 0 0 1 0 1 0 1 0 1 0 1 0 0 1 0 1 1 1 0 1 1 1 0 1 1 0 1 1 1 1 0 1 0 1 0 1 1 0 0 0 1 1 0 1 1 1 0 1 1 1 0 1 1 1 0 1 0 1 1 1 0 0 0 0 0 0 1 0 0 0 0 1 1 0 0 1 0 1 1 1 0 1 1 1 1 1 0 1 0 0 1 1 0 1 1 1 0 0 1 0 1 0 0 1 0 0 0 0 0 0 1 0 1 0 0 1 0 0 0 1 0 0 0 0 0 0 0 0 0 0 1 0 1 0 1 0 1 0 0 1 1 0 0 0 0 1 0 1 1 1 0 1 1 1 1 0 1 0 0 1 0 1 1 0 0 0 0 0 1 0 0 1 0 0 0 1 0 0 0 0 0 0 1 0 1 1 0 0 0 1 1 0 0 1 0 1 1 1 1 1 0 1 0 1 1 1 1 0 0 1 0 0 1 1 0 1 1 0 0 0 0 0 1 1 0 0 1 1 0 0 1 1 1 1 1 1 0 0 1 0 1 0 0 0 0 0 1 0 1 0 0 0 0 0 0 0 1 0 1 1 1 1 0 1 0 1 0 1 0 0 1 1 0 1 0 1 1 0 0 1 1 1 1 1 0 1 1 1 1 1 0 1 0 1 0 1 0 1 0 1 1 1 0 0 0 0 1 1 1 0 0 1 0 0 0 1 0 1 0 1 1 1 1 1 0 0 1 1 1 1 0 1 0 0 0 0 0 1 0 0 1 0 1 0 0 0 0 0 1 0 0 0 0 0 0 0 0 0 0 0 0 0 1 0 0 0 1 0 1 1 0 0 0 0 1 0 0 0 0 0 0 0 0 0 1 1 0 1 0 0 0 0 1 0 0 1 1 1 1 1 0 1 1 0 0 0 1 0 0 1 0 0 1 1 0 0 1 1 1 0 0 0 1 0 1 0 1 0 1 0 0 1 0 1 0 0 0 1 0 0 1 0 0 1 0 0 0 0 0 1 0 1 0 1 0 0 0 1 0 0 1 0 0 0 0 0 0 1 0 1 0 1 0 1 0 1 0 0 0 1 1 1 0 1 1 0 1 0 1 0 1 0 1 0 1 0 0 1 1 1 0 1 1 1 0 1 0 1 0 1 0 1 0 0 0 0 1 0 1 0 1 0 1 1 1 1 1 0 1 0 1 0 1 0 1 0 0 0 0 0 1 0 0 0 0 0 0 0 0 0 0 0 0 0 0 0 1 1 0 1 0 0 1 1 1 1 1 0 1 1 0 1 0 0 0 1 0 0 1 0 1 1 0 1 0 0 0 1 1 1 1 1 1 0 0 0 1 0 1 0 1 0 0 0 0 0 1 0 0 0 0 0 0 0 0 0 0 0 0 0 1 1 0 1 1 1 1 0 1 1 0 0 0 0 0 1 0 1 1 1 0 0 1 1 0 1 0 1 0 0 1 0 1 0 1 1 0 0 0 0 1 0 0 0 1 0 1 0 0 0 0 0 0 0 1 0 1 0 0 0 1 0 0 0 1 1 0 1 0 1 1 0 0 1 0 1 0 1 0 1 0 1 0 0 1 0 0 1 0 0 1 0 0 0 1 1 0 1 0 0 1 0 1 1 1 0 1 0 0 0 1 0 0 0 1 0 0 1 0 1 0 1 0 0 0 0 1 0 1 0 0 0 0 0 1 0 0 0 0 0 1 0 0 0 1 1 1 1 1 1 1 0 1 0 1 1 0 0 1 0 0 0 0 0 1 1 1 0 0 1 1 1 0 0 1 0 1 0 0 0 1 0 1 0 0 0 1 0 1 0 0 0 0 1 0 0 1 0 0 0 0 1 1 0 0 1 1 0 0 0 1 1 1 1 0 0 1 0 1 0 1 1 1 0 1 1 1 1 0 0 0 1 1 1 1 0 0 0 1 0 1 0 0 0 1 0 0 0 0 1 1 1 0 1 0 0 0 0 0 0 0 0 1 0 0 1 0 0 1 1 0 1 0 1 0 0 1 1 1 1 0 0 0 1 0 1 0 1 1 1 1 1 0 1 0 0 1 1 0 0 1 1 0 1 1 0 1 0 1 0 1 1 1 1 0 1 1 1 0 1 0 1 1 1 1 1 0 1 1 1 0 1 1 1 0 0 1 0 1 1 1 1 0 1 1 0 1 0 0 1 0 1 1 1 1 0 0 1 1 1 1 1 0 1 0 1 0 1 0 1 1 1 1 0 1 1 1 1 1 0 1 0 1 1 1 1 1 1 1 1 0 0 1 1 0 1 0 0 1 1 1 0 0 1 1 1 0 0 0 1 0 0 0 1 0 1 1 0 1 0 0 0 0 0 0 0 1 0 1 0 0 0 0 0 0 0 1 0 1 0 0 0 1 1 0 1 0 0 1 1 1 0 1 1 0 0 0 0 0 1 0 1 1 0 0 1 1 0 0 1 1 0 0 0 0 1 0 1 0 1 1 0 0 1 0 0 1 0 0 0 0 0 0 1 0 0 0 0 1 0 1 0 1 0 1 1 0 1 1 1 0 1 0 1 0 1 0 1 0 1 0 1 0 1 1 1 1 0 1 0 0 0 0 1 0 1 1 1 1 1 0 0 0 0 1 1 1 0 1 0 0 0 0 1 0 0 0 1 0 1 1 0 1 0 0 0 0 1 0 1 1 1 1 1 0 1 1 1 0 0 0 1 0 1 0 0 1 1 1 1 0 0 0 1 0 0 1 0 1 1 1 0 0 0 1 0 0 1 0 0 1 0 1 1 0 1 0 1 1 1 0 1 0 1 0 1 1 1 1 1 0 0 0 0 1 0 0 0 0 0 0 0 0 0 0 0 1 0 0 0 1 0 1 0 0 0 1 0 1 0 1 1 0 0 0 0 0 0 1 0 1 0 1 0 0 0 0 1 0 1 0 1 1 1 0 1 1 1 1 1 0 1 0 1 1 0 0
M ARS-BFGL-NGS-85031 0 0 0 0 0 1 0 0 0 0 1 0 1 0 0 0 0 0 0 0 0 1 0 1 0 0 1 0 0 0 0 1 0 0 0 0 0 0 0 0 0 1 0 1 1 0 0 1 0 1 0 1 0 0 0 1 1 1 0 1 0 1 0 1 0 1 0 1 0 0 1 1 1 1 0 1 0 1 0 1 0 1 1 0 1 1 0 1 0 0 1 1 0 0 0 0 0 0 0 0 0 0 0 1 0 1 0 1 0 1 0 0 0 1 0 0 0 0 0 1 0 1 0 0 1 0 0 1 0 0 0 0 1 1 0 1 0 0 0 1 0 0 1 1 0 1 0 1 0 0 1 1 0 1 0 0 0 1 1 0 1 0 1 1 1 1 0 1 0 0 1 0 1 1 0 1 0 1 0 1 0 0 1 1 0 1 0 1 0 0 0 1 0 1 0 0 0 1 0 0 0 0 0 0 0 1 1 1 0 0 1 0 0 0 0 1 0 0 0 0 0 0 0 0 0 0 0 0 1 0 0 0 0 0 0 0 1 1 0 0 1 0 1 0 0 1 0 0 1 0 0 0 0 0 0 0 0 0 0 1 0 1 0 0 0 0 0 1 0 0 0 0 0 0 0 0 0 1 0 0 0 0 0 0 0 0 0 0 0 1 0 0 0 0 0 1 1 1 1 0 1 0 1 1 1 0 1 1 1 0 1 1 1 0 1 0 1 0 1 0 0 0 0 1 0 1 1 1 1 0 0 1 0 1 0 0 0 0 1 0 1 0 1 0 0 0 0 0 0 1 0 0 0 1 0 1 0 1 0 1 0 1 0 1 0 0 0 0 1 0 1 1 0 0 1 1 1 1 0 0 0 1 0 0 0 0 0 1 0 1 0 0 0 1 1 0 1 0 1 0 1 1 0 0 0 0 1 0 1 0 0 1 0 0 1 0 1 1 0 0 1 0 1 0 1 0 0 0 1 0 0 0 0 1 0 0 0 1 0 1 0 1 0 0 0 0 0 1 0 0 1 1 0 0 1 0 1 0 0 0 0 0 0 0 0 0 1 0 1 1 0 1 1 0 0 0 0 0 1 0 1 0 0 0 0 0 0 1 0 1 0 0 0 1 0 0 0 1 0 1 0 0 0 0 0 0 0 0 0 0 0 0 0 1 0 0 0 0 0 0 0 0 0 0 0 0 0 1 0 0 0 0 0 0 1 1 1 0 1 0 1 1 1 1 1 1 1 0 1 1 1 0 1 1 0 0 1 0 0 0 1 0 1 1 0 1 0 1 1 0 0 1 0 0 0 0 0 0 0 0 0 0 0 0 0 0 0 0 0 0 0 0 1 0 1 0 0 0 1 1 0 1 0 0 0 0 0 0 0 1 0 1 0 1 0 1 0 1 0 0 0 0 0 0 0 0 0 0 0 0 0 0 1 0 1 0 1 0 0 0 0 1 0 1 0 0 1 0 1 0 1 0 1 0 1 1 0 1 1 0 1 0 0 0 0 0 1 1 1 0 0 0 0 1 0 0 0 1 0 0 0 0 1 1 1 1 1 0 0 1 1 1 0 0 0 0 0 1 1 0 0 1 1 0 0 0 0 0 1 0 1 0 1 1 0 0 0 1 0 0 0 1 0 0 0 1 0 1 0 1 0 1 0 1 0 0 0 0 0 0 0 0 0 1 0 1 0 1 0 0 0 0 0 0 0 1 1 0 1 1 1 0 1 0 1 0 1 1 1 1 1 0 1 0 0 1 0 0 1 0 0 0 1 0 1 1 1 0 1 1 0 1 0 1 0 0 0 1 0 0 0 1 0 1 0 0 0 0 0 0 0 0 0 1 0 0 0 0 0 0 1 1 0 0 0 0 1 0 0 0 1 0 0 0 0 1 0 0 0 1 0 0 0 0 0 1 0 1 0 1 0 1 0 1 0 0 0 0 0 1 0 0 1 0 0 0 1 0 1 1 1 0 0 0 0 1 0 0 1 0 0 0 0 0 0 1 0 1 0 0 0 0 0 0 0 0 0 1 0 1 0 0 0 0 0 0 0 0 0 0 1 1 1 0 1 1 0 1 1 0 1 0 0 1 0 1 0 1 0 0 1 0 1 0 1 0 1 0 1 0 1 0 1 1 0 0 0 1 0 1 0 0 0 1 0 1 0 1 0 1 0 0 0 0 0 0 0 0 0 0 0 0 0 1 0 0 0 0 0 0 0 0 0 0 0 1 0 0 1 1 1 1 1 0 1 1 1 0 1 0 1 0 1 0 1 0 1 1 0 1 0 0 0 0 0 1 0 0 1 1 0 0 1 0 1 0 0 0 0 1 1 0 1 0 1 0 0 1 0 0 0 1 0 1 0 1 0 1 0 0 0 0 0 1 0 0 0 0 0 1 0 1 0 0 0 0 1 0 0 0 0 0 0 0 0 0 0 1 0 1 0 1 0 1 0 0 1 0 0 0 0 0 1 0 1 0 1 0 1 1 1 1 0 0 0 0 1 1 1 1 0 0 0 0 0 0 0 0 1 0 0 0 1 0 0 0 0 0 0 0 0 1 0 0 0 0 0 1 0 0 0 0 0 1 0 0 0 0 0 0 1 1 1 0 0 1 1 1 0 0 1 0 1 1 0 0 0 0 0 1 1 0 0 0 1 0 0 1 1 0 1 0 1 0 0 0 0 1 0 0 0 1 0 0 0 0 0 0 0 0 0 0 0 1 0 0 0 0 0 0 0 0 0 0 0 0 0 0 0 0 0 0 0 0 0 0 0 1 1 1 1 0 1 1 1 1 1 0 1 0 1 0 1 0 1 0 1 1 1 1 0 0 0 1 1 0 0 0 1 0 0 1 0 1 1 0 1 0 0 1 0 1 0 0 0 0 0 0 0 0 0 0 0 0 1 0 0 1 0 0 0 0 0 0 0 0 0 0 0 0 0 0 0 0 0 0 0 0 0 1 0 0 0 1 0 0 1 0 0 0 0 1 0 1 0 0 0 0 0 0 0 1 1 0 1 0 0 0 0 0 0 0 1 1 1 1 1 0 1 1 0 0 0 0 0 0 1 1 0 1 1 0 0 0 1 1 0 1 0 1 0 1 0 0 0 0 0 0 0 1 0 0 0 0 0 0 0 0 0 0 0 0 0 0 0 0 1 0 1 0 1 0 0 0 1 0 0 1 0 0 0 0 0 0 1 1 1 0 1 0 0 0 1 0 0 0 1 1 1 0 1 0 0 0 0 0 0 1 0 0 0 1 0 0 1 1 0 0 1 0 0 1 0 0 1 0 1 0 1 0 1 0 1 0 0 1 0 0 0 1 0 1 0 0 0 0 0 0 0 0 0 1 0 0 0 0 0 1 0 0 0 0 0 0 0 0 0 0 0 0 0 0 0 1 1 0 1 0 0 1 1 0 1 1 0 1 1 0 1 1 0 0 1 0 0 1 0 0 0 0 0 0 0 1 0 0 1 0 1 0 0 0 0 1 0 1 0 1 0 0 0 0 0 1 0 0 0 0 0 1 0 1 0 0 0 0 0 1 0 0 0 0 0 1 0 1 0 0 0 0 0 0 0 0 0 0 0 0 0 1 0 0 0 0 0 0 0 0 0 1 0 0 0 0 0 0 0 1 0 0 0 0 0 1 0 1 0 0 0 0 0 0 0 0 1 1 0 1 0 0 1 0 0 0 0 0 0 1 1 0 0 0 0 0 0 0 0 0 0 0 1 1 0 0 1 0 0 0 0 0 0 1 1 1 1 0 0 1 0 0 1 1 0 1 0 0 0 0 0 0 0 0 0 0 1 0 1 0 1 0 0 0 0 0 0 0 0 0 0 0 0 0 0 0 0 0 0 1 0 0 0 1 0 1 0 0 0 1 0 1 0 1 0 0 0 1 0 0 0 0 0 1 1 1 0 0 1 1 1 0 0 1 0 1 0 0 0 1 1 1 1 0 1 0 1 1 1 0 0 0 1 1 0 1 0 0 0 0 0 1 0 0 0 1 0 1 0 1 1 1 1 0 0 0 0 1 0 1 0 0 0 1 0 0 0 1 0 0 0 1 0 1 0 0 0 1 0 1 0 0 0 0 0 1 0 0 1 1 1 1 1 0 0 0 0 0 0 0 0 1 0 0 1 0 0 0 1 0 1 0 1 0 0 1 1 1 1 0 0 0 0 0 0 1 1 0 0 1 0 0 0 0 1 1 1 0 1 0 1 0 1 1 0 1 0 0 0 0 0 0 1 1 1 0 1 0 1 0 1 0 0 0 0 0 0 1 1 0 1 1 1 1 0 1 0 0 0 1 0 0 0 0 0 1 1 0 0 0 0 0 0 0 1 0 1 1 1 0 1 0 1 0 0 0 1 0 1 1 1 0 0 1 0 0 0 0 0 1 0 1 1 0 1 1 1 0 1 0 0 0 0 0 0 0 0 1 1 1 0 0 1 1 1 0 0 0 1 1 0 0 0 0 0 0 0 0 0 0 0 0 0 0 0 0 0 0 0 0 0 0 0 0 0 0 0 1 0 0 0 1 0 0 0 0 0 0 0 1 0 0 0 1 0 0 0 0 1 0 1 1 0 0 1 1 0 0 1 1 0 0 0 0 1 0 1 1 1 0 0 0 1 0 0 1 0 0 0 0 0 0 0 0 0 0 0 1 0 1 0 1 0 0 0 0 1 1 0 0 1 0 1 0 1 0 1 0 1 0 1 1 1 1 1 0 0 1 0 0 0 0 0 0 0 1 1 1 1 0 0 0 0 0 1 0 0 0 0 0 0 1 1 0 0 0 1 0 1 1 0 1 0 0 0 0 1 1 1 0 1 0 0 0 1 0 0 0 0 0 0 1 0 0 0 0 0 1 0 0 0 0 0 0 0 1 0 1 0 0 0 0 0 1 0 0 0 0 0 0 0 0 0 0 0 0 1 0 1 0 1 0 1 0 1 1 1 0 1 0 0 0 0 1 0 1 1 0 0 0 1 1 0 0 1 1 1 1 0 1 0 1 1 0 0 1 0 1 0 0 0 0 0 0 0 0 1 1 1 0 0 0 0 0 0 0 0 1 1 0 1 1 1 0 1 1 1 0 0 0 0 0 0 1 0 0
M ARS-BFGL-NGS-3235 0 1 1 0 0 1 0 1 0 0 1 1 1 0 1 0 0 1 0 1 0 1 0 1 0 0 1 0 0 1 0 1 1 1 0 1 0 0 0 1 1 0 0 1 1 0 1 1 0 1 1 1 1 1 1 1 1 1 0 1 1 1 0 1 1 1 0 1 0 0 0 1 1 0 0 1 0 1 1 1 0 0 1 0 1 1 0 1 0 0 1 0 0 1 0 0 0 0 0 0 0 0 1 0 0 0 1 1 0 0 0 1 0 1 1 1 0 1 0 1 1 1 0 0 1 1 0 0 1 0 0 0 1 1 0 1 1 1 0 1 0 0 1 1 1 1 0 1 1 0 1 0 0 1 0 0 0 1 0 1 0 0 0 1 1 0 1 1 1 0 1 0 1 1 0 1 0 0 0 1 0 0 1 0 0 1 1 0 0 1 1 1 0 0 0 0 0 0 0 0 0 0 0 1 0 0 0 1 0 1 1 0 1 0 0 1 0 0 0 1 0 0 0 0 0 1 1 0 1 0 1 1 0 0 0 0 1 0 0 1 1 1 1 0 1 0 1 0 0 0 0 0 0 0 0 1 0 0 0 1 0 1 0 0 0 0 0 1 0 1 1 0 1 0 0 0 0 0 1 1 0 0 1 0 1 0 1 1 1 1 1 0 0 0 0 1 1 1 1 0 1 0 1 1 1 0 1 1 1 0 1 1 1 0 1 0 1 0 1 0 0 0 0 1 0 1 1 1 1 1 0 1 0 1 1 1 1 0 1 0 1 0 1 1 1 0 1 0 0 0 1 0 1 1 1 0 0 0 0 1 0 1 0 1 0 0 0 0 1 0 1 0 0 1 1 0 1 1 0 0 0 1 0 0 0 0 0 1 0 1 0 1 0 1 1 0 1 0 1 0 1 1 0 0 0 0 1 0 1 0 0 1 0 1 1 0 1 1 0 0 1 0 1 0 1 1 0 0 1 0 0 0 0 1 0 0 0 1 0 1 1 0 1 1 1 0 1 0 0 0 1 0 0 1 1 1 1 0 0 0 0 0 0 0 0 1 1 0 1 0 0 0 1 0 1 0 0 0 1 0 0 0 0 0 0 0 0 1 0 1 0 1 0 1 0 0 0 1 0 1 0 1 1 0 0 1 0 0 0 0 0 0 0 1 1 0 1 0 1 1 1 0 1 1 1 1 0 1 1 0 1 0 0 0 1 1 1 1 1 0 1 0 1 1 1 1 1 0 1 1 1 0 1 1 0 0 1 0 1 0 1 1 1 1 1 1 1 1 1 0 1 1 0 0 0 1 0 0 1 1 0 1 0 0 0 0 0 0 0 0 0 1 1 1 1 0 0 1 1 1 0 1 0 0 0 1 0 1 0 1 0 0 0 0 0 1 0 1 0 0 0 0 0 0 1 0 1 1 1 1 1 0 1 1 1 0 1 0 0 0 0 1 0 1 0 0 1 0 1 0 1 0 1 1 1 0 0 0 1 0 1 0 0 0 0 0 1 1 1 1 0 1 0 1 0 0 1 1 0 0 0 1 1 0 1 1 1 0 0 1 1 1 0 0 0 0 0 1 1 1 0 1 1 1 1 1 0 1 1 1 1 0 1 1 1 0 0 1 0 0 0 0 0 0 0 1 0 1 1 0 0 1 0 1 0 0 0 0 0 0 0 0 0 1 1 1 1 0 1 1 0 0 1 0 0 0 1 1 1 1 1 0 1 0 1 0 1 0 1 1 1 0 1 0 0 1 0 0 1 0 1 0 1 1 1 1 1 1 1 1 1 1 1 1 0 0 1 0 1 1 0 0 1 1 0 0 1 1 1 0 1 0 1 0 1 0 0 1 0 0 1 1 0 0 0 1 1 0 0 0 1 1 0 0 0 1 0 1 0 1 0 0 0 0 0 1 0 1 0 0 0 1 0 1 0 0 0 1 0 0 0 0 1 1 0 0 1 1 1 1 1 0 0 1 0 1 0 1 1 0 0 0 0 0 0 1 0 1 0 0 0 0 0 0 0 0 1 0 0 1 0 1 1 1 0 0 0 1 0 0 1 0 1 0 1 1 0 1 1 0 1 0 0 0 0 1 0 1 0 0 1 1 1 0 1 0 1 1 1 1 1 0 0 1 0 1 0 0 0 1 0 1 0 1 0 1 0 1 0 0 1 0 1 1 1 0 1 1 1 0 1 1 0 1 1 1 1 0 1 0 1 0 1 1 0 0 0 1 1 0 1 1 1 1 1 1 1 0 1 1 1 0 1 0 1 1 1 1 0 0 0 0 0 1 0 0 0 0 1 1 0 0 1 0 1 1 1 0 1 0 1 1 1 0 1 0 0 1 1 0 1 1 1 0 0 1 0 1 0 1 1 0 0 0 0 0 0 1 0 1 0 1 1 0 0 0 1 0 0 0 0 0 0 0 0 0 0 1 0 1 0 1 0 1 0 0 1 1 0 0 0 0 1 0 1 1 1 0 1 1 1 1 0 1 0 0 1 0 1 1 0 0 0 0 0 0 0 0 1 0 0 0 1 0 0 0 0 0 0 1 0 1 1 0 0 0 1 1 0 0 1 0 1 1 1 1 1 0 1 0 1 1 1 1 0 0 1 0 0 1 1 1 1 0 0 0 0 0 0 1 1 0 0 1 1 0 0 1 1 1 1 1 0 0 0 1 0 1 0 0 0 0 0 1 0 1 0 0 0 0 0 0 0 1 0 1 1 1 1 0 1 0 1 0 1 0 0 1 1 0 1 0 1 1 0 0 1 1 1 1 1 0 1 1 1 1 1 0 1 0 1 0 1 0 1 0 1 1 1 0 0 0 0 1 1 1 0 0 1 0 0 1 1 0 1 1 1 1 1 1 1 0 0 1 1 1 1 0 1 0 0 0 0 0 1 0 0 1 0 0 0 0 0 0 0 1 0 0 0 0 0 0 0 0 0 0 0 0 0 1 0 0 0 1 0 1 1 0 0 0 0 1 0 1 0 0 0 0 0 0 0 1 1 0 1 0 0 1 0 0 0 0 1 1 1 1 1 0 1 1 0 0 0 1 0 0 1 0 0 1 1 0 0 1 1 1 0 0 0 1 0 1 0 1 0 1 0 0 1 0 1 0 0 0 1 0 0 0 0 0 1 0 0 0 0 0 1 0 1 0 1 0 0 0 1 0 0 1 0 0 0 1 0 0 1 0 1 0 1 0 1 0 1 0 0 0 1 1 1 0 1 1 0 1 0 1 0 1 0 1 0 0 0 0 1 1 1 0 1 1 1 0 1 0 1 0 1 0 1 0 0 0 0 1 0 1 0 1 0 1 0 1 0 1 0 1 0 1 0 1 0 1 0 0 0 0 0 1 0 0 0 0 0 0 0 0 0 0 0 0 0 0 0 1 1 0 1 0 0 1 1 1 1 1 0 1 1 0 1 0 0 0 1 0 0 1 0 1 1 0 1 0 0 0 1 1 1 1 1 1 0 0 0 1 0 1 0 1 0 0 0 0 0 1 0 0 0 0 0 0 0 0 0 0 0 0 0 1 1 0 1 1 1 1 0 1 1 0 0 0 0 0 1 0 1 0 1 0 0 1 1 0 1 0 1 0 0 1 0 1 0 1 1 0 1 0 0 1 0 0 0 1 0 1 0 0 0 0 0 0 0 1 0 1 0 0 0 1 0 0 0 1 0 0 1 0 1 0 0 0 1 0 1 0 1 0 1 0 1 0 0 0 0 0 1 0 0 1 0 0 0 1 1 0 1 0 0 1 0 1 1 1 0 1 0 0 0 1 0 0 0 1 0 0 1 0 1 0 1 0 0 0 0 1 0 1 0 0 0 0 0 1 0 0 0 0 0 1 0 0 0 1 1 1 1 1 1 1 0 1 0 1 1 0 0 1 0 0 0 0 0 1 1 1 0 0 1 1 1 0 0 1 0 1 0 0 0 1 0 1 0 0 0 1 0 1 0 0 0 0 1 0 0 1 0 0 0 0 1 1 0 0 1 1 0 0 0 1 1 1 1 0 0 1 0 1 0 1 1 1 0 1 1 1 1 1 0 0 1 1 1 1 0 0 0 1 0 1 0 0 0 1 0 0 0 0 1 1 1 0 1 0 0 0 0 0 0 0 0 1 0 0 1 0 0 1 1 0 1 0 1 0 0 1 1 1 1 0 0 0 1 0 1 0 1 1 1 1 1 0 1 0 1 1 1 0 1 1 1 0 1 1 0 1 0 1 0 1 1 1 1 0 1 1 1 0 1 0 1 1 1 1 1 0 1 1 1 0 1 1 1 0 0 1 0 1 0 1 1 0 1 1 0 1 0 0 1 0 1 0 1 1 0 0 0 1 0 1 1 0 1 0 1 0 1 0 1 1 1 1 0 1 1 1 1 1 0 1 0 1 1 1 1 1 1 1 1 1 0 1 1 1 1 0 0 0 1 1 0 0 1 1 1 0 0 0 1 1 0 0 1 0 1 1 0 1 0 0 0 0 0 0 0 1 0 1 0 0 0 0 0 0 0 1 0 1 0 0 0 1 1 0 1 0 0 1 1 1 0 1 1 0 0 0 0 0 1 0 1 1 0 0 1 1 0 0 1 1 0 0 0 0 1 0 1 0 1 1 0 0 1 0 0 1 0 0 0 0 0 0 1 0 0 1 0 0 0 1 0 1 0 1 1 0 1 1 1 0 1 0 1 0 1 0 1 0 1 0 1 0 1 1 1 1 0 1 0 0 0 0 1 0 1 1 1 1 1 0 0 0 0 1 1 1 0 1 0 0 0 0 1 0 0 0 1 0 1 1 0 1 0 0 0 0 1 0 1 1 1 1 1 0 1 1 1 0 0 0 1 0 1 0 0 1 1 1 1 0 0 0 1 0 0 1 0 1 1 1 0 0 0 1 0 0 1 0 0 1 0 1 1 0 1 0 1 1 1 0 1 0 1 0 1 1 1 1 1 0 0 0 0 1 0 0 0 0 0 0 0 0 0 0 0 1 0 1 0 1 0 1 0 0 0 1 0 1 0 1 1 0 0 0 0 0 0 1 0 1 0 1 0 0 0 0 1 0 1 0 1 1 1 0 1 1 1 1 1 0 1 0 1 1 0 0
M ARS-BFGL-NGS-107987 1 0 1 1 1 1 1 1 1 1 1 1 0 1 1 1 1 1 1 1 0 1 1 1 1 1 0 1 0 1 0 1 0 1 0 1 0 1 1 0 0 1 0 1 1 1 1 1 1 1 0 1 1 0 0 0 1 0 1 0 1 1 1 0 0 0 1 1 0 1 1 1 1 1 1 1 1 1 0 0 0 1 1 1 1 0 1 1 1 1 1 0 0 1 1 1 1 1 1 1 0 1 0 0 0 1 0 1 0 1 1 1 1 1 1 1 1 1 1 1 0 1 0 1 0 0 1 1 0 1 1 1 0 1 1 1 1 1 1 1 1 1 1 0 0 0 1 1 0 1 0 1 1 1 1 1 0 1 1 1 1 1 1 0 1 0 0 0 1 1 1 1 1 1 0 1 0 1 1 0 0 1 0 1 1 0 1 1 1 0 0 1 0 1 1 1 0 1 0 1 1 1 0 0 0 1 1 0 1 1 0 1 1 1 0 1 1 1 0 0 0 1 1 1 1 0 0 1 0 0 1 1 1 1 1 1 1 1 1 1 1 0 1 1 0 1 0 0 0 1 1 0 1 0 1 1 1 1 1 1 1 0 1 1 1 1 1 0 1 0 1 0 1 1 1 0 1 1 1 1 1 1 1 1 0 1 1 1 1 1 1 1 1 1 1 1 0 1 0 1 0 1 0 0 0 1 0 1 0 1 0 0 0 1 0 1 0 1 0 1 1 1 1 1 1 0 1 1 1 0 1 1 1 1 0 1 0 1 0 1 0 1 0 0 0 0 0 1 1 1 1 1 1 1 1 1 1 0 1 1 1 1 1 1 1 1 1 1 1 1 1 1 1 1 1 1 1 0 1 1 1 0 1 1 1 1 1 1 1 1 1 0 1 1 0 1 0 1 0 1 0 1 1 1 1 1 0 1 0 0 1 0 1 0 0 0 1 1 1 1 1 0 1 1 1 1 1 1 1 1 1 0 1 0 1 1 1 0 1 1 0 1 0 1 0 1 0 1 0 1 1 1 0 1 1 0 1 1 0 1 0 1 0 0 1 0 1 1 1 1 1 1 1 1 0 1 1 1 1 1 0 1 1 1 1 0 1 1 1 0 1 1 1 0 1 1 1 1 1 1 1 1 1 1 1 0 1 1 1 1 1 1 1 0 1 1 1 1 1 0 1 1 1 1 1 1 1 0 1 0 1 0 1 1 0 0 0 0 0 1 0 1 0 1 0 1 0 1 0 0 0 1 0 1 1 1 1 0 0 1 0 1 0 1 0 1 0 1 0 0 0 0 1 0 1 1 1 1 1 0 1 0 1 1 1 0 1 1 1 1 1 1 1 1 1 0 1 1 1 0 1 1 1 0 1 1 1 0 1 1 1 1 1 1 1 1 1 1 1 0 1 1 1 1 1 1 1 0 1 1 1 1 0 0 0 1 0 1 1 1 1 1 1 0 1 1 0 1 1 1 1 1 1 1 1 1 1 1 1 1 1 0 1 1 1 1 1 1 1 0 1 0 1 1 1 1 0 1 1 1 1 0 1 1 1 1 1 1 0 0 1 1 0 1 0 1 1 1 1 0 1 1 1 0 0 1 1 0 1 1 1 1 1 1 0 1 1 1 1 0 1 1 1 1 1 0 1 1 1 1 1 1 1 0 1 1 1 1 1 0 1 1 1 1 1 1 1 0 1 1 1 0 1 1 1 1 0 0 0 0 0 0 0 1 0 1 0 1 0 1 0 1 1 1 1 0 1 1 0 0 0 1 0 1 0 1 0 1 0 1 0 1 0 1 1 1 1 1 1 0 1 1 1 0 1 1 1 0 1 1 1 1 1 1 1 1 1 1 1 1 1 1 1 1 1 1 1 1 1 1 1 1 1 1 1 1 1 1 1 1 1 1 1 0 1 0 1 1 1 1 1 1 1 0 1 1 1 1 1 1 1 1 0 0 1 1 0 1 0 0 0 1 1 0 1 1 1 1 1 0 1 1 1 1 1 0 1 1 1 1 1 0 1 1 1 0 0 1 1 1 1 1 0 1 1 1 1 0 1 1 1 1 1 1 1 0 0 0 1 1 1 1 0 1 0 0 0 1 1 1 1 1 1 1 1 1 1 0 1 0 1 1 0 1 1 1 1 1 1 0 1 1 1 1 1 0 1 0 1 1 1 1 1 0 1 1 1 0 1 1 1 1 1 0 0 0 0 1 1 1 1 1 1 0 1 1 1 0 0 1 0 1 0 0 0 1 0 1 0 1 0 1 0 1 0 0 0 1 1 1 1 1 1 1 1 1 1 1 1 0 1 0 1 1 0 0 0 1 0 0 0 1 0 1 0 1 1 1 1 1 1 0 1 1 1 0 1 1 1 0 1 1 1 1 1 1 1 1 1 1 1 1 1 0 1 1 1 1 1 0 1 1 1 1 1 1 1 1 1 0 1 0 1 0 1 1 0 0 1 1 1 1 0 1 0 1 0 1 0 1 0 1 1 0 1 1 1 1 1 0 1 1 1 1 1 0 1 1 1 1 1 0 1 1 1 0 1 1 1 0 1 0 0 1 1 1 0 1 1 1 0 1 0 1 0 0 0 1 0 1 1 1 1 1 0 1 1 1 0 1 1 1 1 0 0 1 0 1 1 0 1 1 1 0 1 1 0 0 1 1 1 0 0 1 1 1 1 1 1 1 1 1 1 0 1 1 1 1 1 1 1 1 1 1 1 1 1 0 1 1 1 1 1 1 1 1 1 0 0 1 1 1 1 0 1 1 1 0 0 1 0 1 0 0 0 1 0 0 0 1 0 1 0 1 0 1 0 1 0 1 1 0 1 0 1 1 1 1 1 1 1 1 0 1 0 0 0 1 0 0 1 1 1 0 1 0 1 1 1 1 1 1 1 1 1 0 1 1 1 0 1 1 1 1 1 0 1 1 1 1 1 1 1 1 1 1 1 1 1 0 1 1 1 1 1 1 0 1 1 1 1 0 1 1 1 1 1 1 1 1 1 1 0 1 0 0 1 0 1 0 1 1 1 1 1 0 1 1 1 0 1 1 1 0 1 0 1 1 1 1 1 1 1 1 1 1 1 1 1 1 1 1 1 0 1 0 1 1 0 1 0 1 1 1 0 1 1 0 1 1 0 1 1 1 0 1 1 1 1 1 1 1 0 1 1 0 0 1 0 1 0 0 1 1 1 1 1 1 1 0 1 0 1 1 1 1 1 1 1 1 1 1 1 1 1 0 1 0 1 0 1 0 1 0 0 0 1 1 0 0 1 1 0 0 1 1 1 1 0 1 1 1 1 1 1 1 1 0 1 0 0 0 0 1 1 0 1 0 1 0 1 0 1 1 1 1 1 1 1 1 1 1 1 1 1 1 1 1 0 1 0 1 1 0 1 1 1 1 1 1 1 0 1 1 1 1 0 0 0 1 1 1 0 1 1 1 1 0 1 1 1 1 1 1 1 0 1 0 1 1 1 1 0 0 1 1 1 1 1 1 1 1 0 1 0 1 0 1 1 1 0 1 1 1 1 1 1 1 0 1 0 0 0 0 1 1 0 1 0 1 0 1 1 1 1 0 1 1 0 1 1 1 1 0 1 0 1 0 1 0 0 0 1 1 1 1 0 1 1 1 1 0 1 1 0 1 0 1 0 1 0 0 1 1 1 1 1 0 1 1 1 0 1 1 1 1 1 0 1 1 1 0 1 1 1 1 1 1 1 1 1 0 1 1 0 1 1 0 1 1 1 0 1 1 1 1 0 0 0 0 1 1 1 1 1 1 1 0 1 1 1 0 1 0 1 1 1 1 1 0 1 1 1 1 1 0 1 1 1 1 1 1 1 1 1 1 1 1 1 1 1 0 1 1 1 1 1 0 1 1 1 1 1 1 1 1 1 1 1 1 1 1 1 1 1 0 1 1 1 1 1 1 0 1 0 1 1 1 1 0 1 0 1 1 1 1 1 1 1 1 1 1 1 0 1 1 1 1 0 1 1 1 0 1 1 1 1 0 1 0 0 1 1 0 1 1 1 0 1 1 1 0 1 1 1 1 1 1 1 1 1 0 1 1 1 0 1 1 1 1 1 0 1 1 1 1 1 1 1 1 1 1 1 1 1 1 1 0 1 1 1 1 1 1 1 0 1 1 1 0 1 1 1 1 1 1 1 1 1 1 1 1 1 1 1 0 1 1 1 0 1 1 1 1 1 1 1 0 1 1 1 0 1 0 1 1 1 1 0 0 1 1 0 1 1 0 0 1 1 0 0 0 0 1 0 1 1 1 1 1 1 1 0 0 0 0 0 0 1 1 1 0 1 0 1 1 0 1 0 0 0 0 1 1 0 1 0 1 1 1 1 1 1 1 0 0 0 0 0 1 1 1 1 0 1 1 1 1 1 0 1 0 1 1 1 1 1 0 1 0 0 1 0 0 1 0 1 1 1 1 1 0 1 1 1 1 1 1 1 1 1 1 1 1 1 1 1 1 1 1 1 0 1 1 0 0 0 1 1 1 1 1 1 0 1 1 1 1 1 0 0 1 0 1 1 0 0 1 1 1 0 1 1 1 1 0 0 0 0 1 1 1 0 0 1 1 0 1 1 1 1 1 0 1 0 1 0 0 1 1 1 1 1 1 1 1 1 1 1 1 1 0 1 0 1 0 1 0 1 0 1 0 0 1 1 1 0 1 1 1 1 1 1 1 1 0 1 1 1 1 1 1 1 1 0 0 0 1 0 1 1 1 1 0 1 0 1 1 1 1 1 1 1 1 1 1 1 1 1 1 1 1 1 0 1 1 1 1 1 1 1 1 1 1 1 1 1 1 1 1 1 1 1 0 1 1 1 1 0 1 0 1 1 0 0 1 0 1 1 1 0 1 1 0 1 0 1 0 1 1 1 1 1 1 1 1 1 0 1 1 1 1 0 1 1 1 1 1 1 1 1 1 1 1 1 0 1 1 1 0 1 0 1 1 1 1 1 1 1 1 1 1 1 1 1 1 1 1 1 1 1 1 1 1 1 0 1 0 1 1 1 0 1 1 1 1 1 1 1 1 1 1 1 1 1 1 1 1 1 1 1 1 1 1 1 1 1 1 1 0 1 0 1 1
M BTB-01356178 1 0 0 0 1 1 0 0 1 0 0 0 0 1 0 1 1 0 0 0 0 1 0 1 1 0 1 1 0 0 0 1 0 0 0 0 0 0 1 0 0 0 0 1 1 1 0 1 1 1 1 1 0 0 0 0 1 0 1 1 0 0 0 0 0 0 0 1 0 1 0 0 1 0 1 1 0 1 0 0 0 0 1 1 1 1 1 1 1 1 1 0 0 0 0 0 0 1 0 1 0 1 1 0 0 0 0 1 0 0 1 0 1 1 0 0 1 0 1 0 1 0 0 0 0 0 1 0 0 0 1 0 0 0 0 1 0 0 0 1 1 0 1 1 0 1 0 0 1 1 1 0 1 1 0 1 0 1 0 0 0 1 0 1 0 0 0 0 0 1 1 1 1 0 0 0 0 0 0 1 0 1 1 0 1 1 0 0 1 0 0 0 0 0 1 1 0 0 0 0 1 1 0 1 0 0 0 1 1 0 0 0 0 0 0 1 1 0 0 0 0 1 0 1 0 1 1 1 0 0 0 1 0 1 1 1 1 0 0 0 1 1 1 1 0 0 0 0 0 1 0 0 1 0 0 0 1 1 0 0 0 0 0 1 0 1 0 1 0 0 0 0 0 1 0 0 0 0 0 0 0 0 0 1 0 1 0 0 0 1 0 0 1 1 1 1 1 1 0 1 1 1 0 1 1 1 1 1 0 1 0 1 0 0 1 0 0 1 0 0 1 1 1 1 1 0 1 0 1 0 1 1 1 1 0 0 0 0 0 0 0 1 0 1 0 0 0 0 0 0 0 0 0 1 0 0 0 0 0 1 0 1 0 0 0 1 0 1 0 0 0 0 1 0 0 0 0 1 1 0 1 1 0 1 0 1 0 1 1 0 1 1 0 1 0 1 0 1 0 1 0 1 1 0 1 1 0 0 0 0 1 0 1 1 0 0 0 0 1 1 0 0 0 1 0 0 1 0 0 1 1 0 1 0 1 0 0 1 1 1 1 0 1 0 1 1 1 0 0 1 0 0 0 0 0 0 0 0 0 0 0 1 0 0 1 1 0 0 1 0 1 0 1 1 1 1 1 1 0 0 0 1 1 1 1 0 1 1 0 1 1 0 1 0 0 0 0 1 0 1 0 0 0 0 0 0 0 1 0 1 0 1 0 0 0 1 0 1 0 0 0 0 0 0 0 0 1 0 0 0 0 0 1 0 1 1 0 0 0 1 0 0 1 1 1 1 1 0 0 0 0 1 0 1 1 1 1 0 0 1 0 0 0 1 0 1 0 1 0 0 0 0 0 0 0 0 0 0 0 1 0 0 0 1 1 0 1 1 1 0 1 0 0 0 0 0 1 0 0 1 0 1 0 0 0 0 0 1 0 1 1 0 1 0 0 1 0 0 0 0 1 1 0 1 0 0 0 1 0 0 0 1 0 1 0 1 0 0 1 1 1 1 1 0 1 1 0 1 0 1 0 0 0 0 0 0 1 0 0 0 0 0 1 0 1 1 0 0 0 0 1 0 1 1 1 0 1 1 1 0 1 1 0 0 0 1 0 0 0 0 0 1 0 0 0 0 1 0 0 1 1 1 1 1 1 0 1 0 1 0 0 1 0 1 0 1 0 1 1 0 1 0 1 0 0 0 0 0 0 0 0 1 0 0 0 1 0 0 0 0 0 1 0 1 0 1 0 0 0 0 1 0 0 1 1 0 0 0 0 1 1 0 1 1 0 0 1 0 0 1 1 1 1 1 1 1 1 0 0 0 0 1 0 0 0 0 0 0 0 1 0 0 0 1 0 1 0 0 0 0 0 0 0 0 0 1 0 0 0 0 0 1 0 0 0 1 0 0 1 0 0 1 1 1 1 0 0 1 1 1 0 0 0 1 1 0 0 0 0 1 1 1 1 1 0 0 0 1 0 0 0 0 0 1 1 1 1 1 1 0 1 1 0 1 1 0 0 0 0 0 0 1 1 1 1 1 1 0 0 0 1 1 1 0 0 0 1 1 0 0 1 0 0 1 0 0 1 0 1 1 1 0 1 0 1 0 1 1 1 0 0 0 0 0 0 1 0 1 0 1 0 1 0 0 0 0 0 1 0 1 0 0 1 1 1 1 1 0 1 1 1 1 0 1 0 0 1 0 1 1 0 0 1 0 1 0 1 0 0 1 0 0 0 0 0 1 0 0 0 1 0 0 0 1 0 0 0 1 0 1 0 1 0 0 1 0 1 1 0 0 1 1 0 0 0 0 1 1 0 0 1 1 0 0 0 1 0 0 1 0 1 0 1 0 1 0 1 0 1 0 1 0 1 0 0 1 0 1 0 0 0 0 0 0 0 0 0 1 0 1 0 1 0 0 0 0 0 1 0 1 0 1 0 0 1 1 0 0 1 1 1 1 0 0 1 1 0 1 0 0 0 0 1 1 1 1 0 0 0 0 0 0 0 0 1 1 0 0 1 1 1 1 0 1 0 0 0 0 0 1 0 1 1 1 1 1 0 0 0 0 1 1 1 1 1 0 1 1 0 0 1 0 0 0 0 0 0 0 1 0 1 1 1 1 1 0 1 1 1 1 1 0 1 1 1 0 1 1 1 1 0 1 0 0 0 0 0 0 0 0 0 0 0 0 0 0 0 1 0 1 1 1 1 0 1 1 0 1 1 0 0 1 0 0 0 0 1 0 0 1 1 0 0 1 1 0 0 1 0 0 1 0 0 0 0 0 0 0 0 1 0 0 0 0 0 1 0 0 0 0 0 1 0 0 1 1 0 0 1 1 0 1 0 1 1 1 0 0 1 1 1 1 0 0 1 1 1 1 0 0 1 0 1 1 1 0 1 1 1 1 1 1 0 0 0 1 0 0 0 0 0 0 0 1 0 0 0 0 0 1 0 0 0 0 0 0 1 1 1 0 1 1 1 1 1 1 1 1 0 1 1 0 1 1 1 1 1 1 1 0 0 1 1 1 1 0 0 1 1 0 1 0 1 1 1 0 1 1 1 0 1 0 0 0 0 0 1 1 1 0 1 1 0 1 0 1 0 0 0 1 1 1 1 0 1 0 0 0 1 1 0 1 1 0 0 1 1 0 1 1 0 1 0 0 0 0 0 1 1 0 1 0 1 1 1 1 1 0 1 0 1 1 1 1 0 0 0 0 0 0 0 1 0 0 0 0 0 1 0 1 0 1 1 1 1 0 1 1 1 0 0 0 1 1 1 0 1 1 1 0 1 0 1 0 1 1 1 1 1 0 1 0 1 1 0 0 0 0 0 0 0 0 1 0 1 0 1 1 1 1 0 0 0 0 0 1 0 1 0 0 0 1 0 0 0 1 0 1 0 1 0 0 1 1 0 0 1 0 1 0 1 0 0 0 1 1 0 1 0 1 0 1 0 0 1 1 1 0 0 0 1 0 1 0 0 0 1 0 1 0 0 0 1 1 0 1 0 1 0 1 0 0 1 0 0 1 0 1 0 0 1 1 0 0 0 0 0 0 0 1 0 0 0 1 0 1 0 0 0 0 0 0 1 1 1 1 1 0 1 1 1 0 1 0 1 0 1 0 0 1 0 1 0 0 0 0 0 1 0 1 0 0 0 0 0 0 1 1 1 0 0 1 0 1 0 0 0 1 0 1 0 0 0 1 0 0 0 1 0 1 0 1 0 0 0 0 1 1 1 1 0 0 0 1 0 1 0 0 0 1 0 0 0 1 0 1 0 1 0 0 0 0 0 1 0 0 1 1 1 1 1 0 0 0 1 1 0 1 0 0 0 1 0 1 0 1 1 1 0 0 0 1 1 0 1 1 1 1 1 0 0 1 0 0 0 0 0 0 0 0 0 0 0 0 1 0 1 0 1 1 0 1 0 1 0 0 0 0 1 0 1 1 0 1 0 1 0 1 0 1 1 1 0 1 1 0 0 1 0 1 1 1 0 1 0 1 0 0 0 1 0 0 0 0 0 1 0 1 0 0 0 0 0 1 1 1 1 1 1 0 1 1 0 1 1 0 1 1 1 0 0 0 1 0 1 1 1 1 0 0 1 1 0 0 0 0 1 1 0 0 0 0 1 0 1 0 0 0 1 0 1 0 1 0 1 1 0 0 0 0 0 1 1 0 1 1 1 0 1 1 1 1 1 1 1 0 1 1 1 0 1 0 1 1 1 1 1 1 1 1 0 1 0 0 0 0 0 0 0 0 0 0 0 1 0 1 0 0 0 1 0 0 1 0 1 0 1 0 1 1 0 0 1 0 0 0 1 1 0 0 0 1 0 1 0 0 0 1 0 0 0 0 0 0 0 0 0 1 0 1 0 1 1 1 0 1 0 1 0 0 0 1 0 1 0 0 0 0 1 0 1 1 0 0 1 0 1 0 1 0 0 0 0 0 0 0 0 0 0 0 1 1 1 0 1 0 1 1 1 0 0 0 0 0 1 0 0 0 1 0 0 1 0 1 1 0 0 1 1 0 0 1 0 0 1 0 1 1 1 0 1 0 1 0 1 0 1 1 1 1 0 0 0 0 0 0 0 0 0 1 1 1 1 1 0 0 1 0 0 0 1 0 0 1 0 0 0 0 0 1 1 0 0 1 1 1 0 1 1 0 1 1 0 1 0 0 0 0 1 1 1 1 0 1 1 1 0 1 0 0 0 0 0 1 0 0 0 0 0 0 0 0 1 1 1 1 1 0 1 1 1 0 1 1 1 0 0 0 1 0 1 1 0 0 0 0 0 1 0 1 0 1 0 1 0 1 0 0 1 0 1 0 0 0 1 0 1 1 1 0 1 1 1 0 1 1 1 0 1 1 1 0 1 1 1 0 1 0 1 0 0 1 1 0 0 1 1 0 0 0 0 1 1 0 0 1 0 1 1 1 0 1 1 1 1 0 0 0 1 0 1 0 1 0 0 1 1 0 1 0 0 1 1 1 0 0 0 1 0 0 1 0 0 1 1 1 1 0 1 0 1 0 0 0 0 1 0 1 0 0 0 0 0 0 0 0 0 0 0 1 0 1 1 0 0 0 0 1 0 0 0 0 0 0 0 1 0 0 0 0 0 0 1 1 0 0 0 1 0 0 0 0 0 1 0 0 0 1 0 0 0 1 0 1
M ARS-BFGL-NGS-25164 0 1 1 1 1 0 1 1 0 1 1 1 1 0 1 0 0 1 1 1 1 0 0 1 0 1 1 1 1 1 1 0 1 1 1 1 1 0 0 1 1 1 1 0 0 0 1 0 0 0 0 0 1 1 1 1 0 1 0 1 1 1 1 1 1 1 1 0 1 0 1 1 0 1 0 0 0 0 1 1 1 1 0 0 0 1 0 0 0 0 0 1 1 1 1 0 1 0 0 0 1 0 0 1 1 1 1 0 1 1 0 1 0 0 1 1 0 1 0 0 0 0 1 1 1 1 0 1 1 1 0 1 1 0 1 0 1 1 1 0 0 1 0 1 1 1 1 1 1 0 1 1 0 1 1 0 1 0 1 1 1 0 1 1 1 1 1 1 1 0 0 0 0 1 1 0 1 1 1 1 1 0 1 1 0 1 1 1 0 1 1 1 1 1 0 0 1 1 1 1 0 0 1 1 1 1 1 1 0 1 1 0 1 1 1 0 0 1 1 1 1 1 1 0 1 1 1 0 1 1 1 1 1 0 0 0 0 1 1 1 0 0 0 0 1 1 1 1 1 0 1 1 0 1 1 1 0 0 1 1 1 1 1 0 1 0 1 1 1 1 1 1 1 0 1 1 1 1 1 1 1 1 1 1 1 0 1 1 1 0 1 1 0 0 0 0 1 0 1 0 1 0 1 1 1 0 1 0 1 1 1 1 1 1 1 0 1 0 1 1 0 0 0 1 0 1 0 1 0 1 0 0 0 0 1 1 1 1 1 1 1 0 1 1 1 1 1 1 1 1 1 1 1 0 1 1 1 1 1 0 1 1 1 0 1 0 1 1 1 1 1 1 0 1 1 1 1 1 0 1 0 1 1 0 1 0 1 0 0 1 0 1 1 0 1 0 1 0 1 0 1 0 0 0 0 0 1 1 1 1 0 1 0 0 1 1 0 1 0 0 0 1 0 0 0 1 0 1 0 0 0 1 0 1 0 1 1 1 0 0 0 1 0 1 0 0 0 1 1 0 0 1 1 1 0 1 0 0 1 0 1 0 1 1 0 1 1 1 0 1 0 1 0 0 0 0 0 0 0 1 1 0 0 0 0 1 0 0 1 1 0 1 0 1 1 1 1 0 1 0 1 1 1 1 1 1 1 0 1 0 1 0 1 1 1 0 1 0 1 1 1 0 1 1 1 1 0 1 1 1 1 1 0 0 1 1 1 1 1 0 1 1 1 0 1 0 1 1 1 1 1 0 1 0 0 0 0 1 1 0 1 1 1 0 1 0 1 0 1 1 1 1 1 1 1 1 1 0 1 1 1 1 1 1 0 1 0 0 0 1 0 1 1 1 1 1 0 1 1 1 1 0 1 1 1 1 1 1 1 0 0 1 0 1 1 0 1 0 1 1 0 0 0 0 1 1 1 1 1 1 1 0 1 1 1 0 1 1 0 0 0 0 0 1 0 0 1 0 0 0 0 0 0 1 0 1 0 1 0 1 0 1 0 0 0 0 0 1 0 1 0 1 0 0 0 1 0 0 0 1 0 0 0 1 0 0 0 1 1 1 0 0 1 1 1 1 0 0 1 1 0 0 0 0 0 1 0 1 0 1 0 0 0 1 1 0 1 0 0 1 0 1 0 1 1 1 1 1 1 1 1 0 1 1 1 0 1 0 1 1 1 1 1 0 1 0 1 1 1 1 0 1 1 0 0 1 1 1 1 1 1 1 1 0 1 1 1 1 1 0 1 0 0 0 0 1 0 0 1 1 1 0 1 1 1 0 1 1 1 0 1 1 1 1 1 0 1 1 1 1 1 1 1 1 1 0 1 1 1 1 1 0 1 1 1 0 1 1 0 1 1 0 0 0 0 1 1 0 0 0 1 1 1 0 0 1 1 1 1 0 0 0 0 0 1 1 1 0 1 1 0 1 0 1 0 1 0 1 0 1 0 0 1 0 0 1 1 1 1 1 1 0 0 1 0 0 0 1 0 1 0 1 0 1 1 1 0 0 1 0 0 1 1 0 1 1 0 1 0 0 0 1 0 1 0 0 0 0 0 1 0 1 0 1 0 1 1 1 0 0 0 0 1 1 1 1 1 0 0 0 1 1 0 0 0 0 0 1 0 0 0 0 1 0 1 1 0 1 0 1 1 1 0 1 0 1 0 1 1 0 1 1 1 1 1 0 1 1 1 0 1 1 1 1 1 1 1 0 1 0 1 0 1 1 0 1 0 0 1 1 1 0 1 1 1 0 1 0 1 1 1 0 1 1 1 1 1 1 0 1 0 1 0 1 0 1 0 1 0 1 0 1 0 1 1 0 1 1 1 1 1 1 1 1 1 0 1 0 1 0 1 1 1 1 1 1 1 0 1 1 1 0 1 1 0 0 1 1 0 0 0 1 1 1 0 0 1 0 1 1 1 1 0 0 0 0 1 0 1 1 1 1 1 1 0 0 1 1 0 1 0 0 1 0 1 1 1 0 1 0 1 0 0 0 0 0 0 1 0 1 0 1 0 0 0 1 0 0 0 1 0 1 0 1 1 1 1 1 0 1 0 1 0 1 0 1 0 0 0 0 0 0 0 0 0 1 0 1 0 1 0 0 0 1 1 1 0 1 1 1 0 1 0 1 1 1 1 0 0 1 0 0 0 1 0 0 1 1 0 1 0 0 1 1 1 1 0 1 1 0 0 1 1 1 0 1 1 0 1 1 0 0 1 1 1 1 1 1 1 0 1 0 1 1 1 0 1 1 1 1 1 0 1 1 0 0 1 1 1 0 1 0 1 1 1 0 1 1 1 0 1 0 1 1 1 1 1 0 1 1 0 1 0 1 0 1 0 0 0 0 0 1 1 1 1 1 1 1 1 1 1 1 1 1 1 1 1 1 1 0 1 1 1 1 1 1 0 0 0 1 0 0 0 0 0 1 0 1 1 0 0 0 0 0 0 0 0 0 0 1 1 0 0 0 0 1 1 1 0 0 0 1 0 1 0 0 0 0 0 1 0 0 1 1 1 1 0 1 0 1 0 0 0 0 0 1 0 1 0 1 0 1 0 1 0 1 0 1 0 0 0 0 0 1 0 0 0 1 0 0 1 0 1 1 1 1 1 0 0 1 0 1 0 0 0 0 0 1 0 1 0 0 0 0 1 1 0 1 0 1 0 0 1 0 0 1 1 0 1 0 1 1 0 0 0 1 0 0 0 1 1 1 0 0 0 1 0 1 0 0 0 1 0 1 0 0 0 1 0 1 0 1 0 0 1 1 1 1 1 1 1 1 0 1 0 1 0 0 1 0 1 1 1 1 1 0 1 1 1 1 1 1 1 1 1 0 1 0 1 1 1 1 0 0 1 1 0 0 0 1 0 1 1 1 0 0 1 0 1 0 1 0 1 1 0 0 0 1 0 0 0 1 0 1 0 0 1 1 1 1 0 1 1 0 0 0 0 1 1 0 1 1 0 1 1 1 0 0 0 1 0 0 1 1 1 1 1 1 1 0 1 0 1 0 1 0 1 1 1 1 1 1 0 0 0 0 0 1 0 0 0 1 0 1 0 0 0 0 1 0 1 0 1 0 1 1 1 0 1 0 1 1 1 1 1 1 0 0 0 1 1 0 1 0 1 1 1 0 1 0 1 1 1 0 1 1 1 0 1 0 1 0 1 1 1 1 0 1 0 0 1 1 1 0 1 0 1 1 1 0 1 1 1 0 1 0 1 0 1 1 1 1 1 0 1 1 0 0 0 0 0 1 1 1 0 0 1 1 1 1 1 0 1 0 1 0 0 0 1 1 1 0 0 1 0 0 0 0 0 1 1 0 0 1 0 1 1 1 0 1 1 1 0 1 0 1 0 1 0 0 0 1 1 0 1 1 1 1 0 0 0 0 1 0 1 0 1 0 1 1 0 0 0 0 0 1 0 0 0 0 0 0 1 0 1 0 1 1 1 1 1 1 1 1 1 0 1 0 1 1 1 1 1 1 0 0 0 0 0 1 0 0 1 0 0 1 0 1 0 1 1 0 0 1 0 0 0 1 1 1 0 1 1 1 1 1 0 0 1 1 1 1 0 1 0 1 1 1 0 1 0 1 0 1 0 0 1 0 1 1 1 0 0 1 0 0 0 1 0 0 0 1 0 0 0 1 0 0 0 1 0 1 0 0 0 0 0 0 0 0 1 0 1 1 0 1 1 0 1 1 1 1 1 0 0 0 1 1 1 0 0 1 0 1 0 1 0 1 0 1 0 1 1 1 0 1 1 0 0 1 1 1 1 0 1 0 0 0 0 1 0 1 1 1 1 1 1 1 1 0 1 1 0 1 1 0 1 0 1 1 1 1 1 0 1 0 1 1 0 0 0 0 1 1 1 1 1 1 1 1 1 0 1 1 1 1 1 1 1 1 0 1 0 0 0 1 0 1 0 1 1 1 1 1 0 1 1 0 0 1 1 1 1 0 0 1 1 1 0 1 1 0 1 1 0 1 0 0 0 1 0 1 0 1 0 1 0 0 0 0 1 1 1 1 1 1 1 0 1 1 1 0 1 0 1 1 1 0 1 1 1 1 1 0 1 1 1 1 1 0 0 1 1 1 0 0 1 0 0 1 0 0 1 0 1 1 1 1 0 0 0 0 1 0 0 0 1 0 1 1 1 1 1 1 1 1 1 1 1 1 1 1 0 0 0 0 0 1 0 0 0 1 0 0 0 1 0 1 0 1 0 0 0 1 1 1 1 0 1 0 1 0 1 1 1 1 1 1 0 1 0 1 0 1 0 1 0 0 0 1 0 0 0 1 0 0 0 0 0 0 0 1 0 1 0 1 0 1 0 1 1 0 0 1 1 0 0 1 1 1 1 0 0 1 1 0 1 0 0 0 1 1 0 1 0 1 1 1 0 1 0 0 0 1 1 0 0 1 0 1 1 0 1 0 1 1 1 0 1 1 0 0 1 0 0 0 0 1 0 1 0 1 1 1 1 0 1 0 1 1 1 1 1 1 1 1 1 0 1 0 1 0 0 1 1 1 1 0 1 1 1 1 1 1 1 0 1 1 1 1 1 1 0 0 1 1 0 0 0 0 0 1 0 0 0 1 1 1 1 1 1 1 1 1
M ARS-BFGL-NGS-12728 0 0 0 0 0 0 1 0 0 0 1 0 1 0 0 0 1 0 0 0 0 0 0 0 0 0 0 0 1 1 1 0 0 0 1 1 1 0 0 0 0 0 1 0 0 0 0 0 0 0 0 0 0 0 0 1 0 0 0 0 0 1 0 1 0 1 0 0 0 0 0 1 0 0 0 0 0 0 0 1 1 0 0 0 0 0 0 0 0 0 0 0 1 0 0 0 0 0 0 0 1 0 0 0 1 0 0 0 0 0 0 1 0 0 0 0 0 0 0 1 0 1 1 0 1 0 0 0 0 0 0 0 1 1 0 0 0 0 1 0 0 0 0 0 0 0 0 1 0 0 0 0 0 0 1 0 1 0 0 0 0 0 0 0 1 0 0 1 0 0 0 0 0 1 1 1 1 0 0 0 1 0 0 0 0 0 0 0 0 0 0 1 1 0 0 0 0 0 1 0 0 0 0 0 1 0 0 0 0 0 1 0 0 0 1 0 1 0 1 0 1 0 0 0 0 0 0 0 1 1 0 0 0 0 0 0 0 0 0 0 0 0 0 0 0 0 0 1 0 0 0 1 0 1 0 0 0 0 0 1 0 1 0 0 0 0 0 0 0 1 0 0 0 0 0 1 0 0 0 0 0 0 0 0 0 0 0 0 0 0 0 0 0 0 0 0 0 0 1 0 0 0 1 0 0 0 0 0 1 0 1 0 1 0 0 0 1 0 1 0 0 0 0 0 0 1 0 1 0 0 0 0 0 0 0 0 0 0 1 1 1 0 1 0 0 1 0 0 0 0 0 0 0 0 0 0 0 0 0 0 0 0 0 1 0 0 0 0 1 0 1 0 0 0 1 0 1 0 0 0 0 0 0 0 0 0 0 0 0 0 0 0 0 0 1 0 1 0 1 0 1 0 0 0 0 0 1 0 1 1 0 1 0 0 1 1 1 1 0 0 1 0 1 0 1 1 0 1 1 0 0 1 0 1 0 0 0 0 0 0 0 0 0 0 0 0 0 0 1 0 1 0 1 0 1 0 1 0 1 0 1 0 0 1 0 0 1 1 0 0 0 0 0 0 0 0 0 0 1 0 0 0 0 0 0 1 0 0 0 0 0 0 0 1 0 0 0 0 0 0 0 0 0 1 0 0 0 0 0 0 0 0 0 0 0 0 0 1 0 0 0 0 0 0 0 0 0 1 0 1 0 1 0 0 0 0 1 0 1 0 1 0 0 0 0 0 0 0 1 1 1 0 1 0 0 0 0 1 0 0 1 0 1 0 0 0 0 0 1 1 0 1 0 1 0 0 0 0 0 0 0 0 0 0 0 1 0 0 0 0 0 0 1 1 1 1 0 0 1 0 0 0 0 1 0 0 0 0 0 0 0 0 0 0 0 0 0 1 0 1 0 0 0 0 0 0 0 0 0 0 0 1 1 0 1 0 1 0 0 0 0 0 0 1 0 0 1 0 1 0 1 0 1 0 1 0 0 0 1 0 1 0 0 0 0 0 1 1 1 0 0 0 0 0 0 1 0 0 0 0 0 0 1 0 1 0 1 0 1 1 1 0 1 0 1 0 0 1 1 0 0 0 0 0 0 1 0 0 0 0 1 1 1 0 0 0 0 0 0 1 0 0 0 0 0 1 0 1 0 0 0 0 0 0 0 0 0 0 0 0 0 0 0 0 0 0 0 0 0 0 0 1 0 0 0 0 1 0 1 0 0 1 0 0 1 1 0 0 1 0 0 0 0 0 0 0 0 0 1 1 0 0 1 0 1 1 1 0 1 0 0 1 0 0 0 0 0 0 0 0 0 0 0 1 0 0 0 0 0 0 0 0 0 0 0 0 0 0 0 0 1 0 0 0 0 0 1 0 0 0 1 0 0 0 0 1 0 0 0 0 0 0 0 0 0 1 0 0 0 0 0 1 0 0 0 0 0 0 0 0 0 0 1 0 0 0 1 0 1 1 1 0 0 0 0 0 0 0 1 0 0 0 0 0 0 1 0 0 0 0 0 1 0 0 0 0 0 0 0 0 0 1 0 0 0 0 0 0 0 0 1 0 1 0 1 0 1 0 1 0 1 1 1 0 1 1 1 0 0 0 1 0 0 0 0 0 0 0 0 0 0 0 0 0 0 1 0 0 0 0 0 0 0 1 0 1 0 1 0 0 0 0 0 0 0 0 0 0 0 0 0 0 0 0 0 0 0 0 0 0 0 0 0 0 0 0 0 0 1 0 0 0 1 0 1 1 0 0 1 0 0 0 1 0 1 0 1 0 0 0 0 0 0 0 0 0 0 0 0 1 0 1 0 0 1 0 0 0 0 0 1 0 1 0 1 0 0 0 0 0 0 0 0 0 0 0 0 0 0 0 0 0 0 0 0 0 0 0 0 0 0 0 0 1 0 0 1 0 0 1 0 0 0 0 0 0 0 1 0 1 0 0 0 1 0 0 1 0 0 0 0 0 1 0 1 0 1 0 1 0 1 0 0 0 0 0 1 0 1 1 0 0 0 0 0 0 0 0 1 1 0 1 1 0 0 1 0 0 0 0 0 0 0 0 0 1 0 0 0 0 0 0 0 0 0 0 0 0 0 0 1 0 1 0 1 0 1 0 1 0 1 1 1 0 1 0 1 0 0 0 0 0 0 0 0 0 1 0 0 0 1 0 0 0 0 0 0 1 0 0 0 0 0 0 0 0 0 0 0 0 0 0 0 1 0 0 0 0 0 0 0 0 0 0 0 0 0 0 0 0 0 0 0 0 0 0 0 0 0 0 1 0 1 0 0 0 1 1 0 0 0 0 1 0 0 0 0 0 1 0 0 1 0 0 0 0 0 0 0 0 0 0 0 0 1 0 1 0 0 1 0 0 0 0 0 0 0 0 0 0 0 0 0 0 1 1 0 0 0 0 0 0 0 0 0 0 0 0 0 0 0 0 0 0 0 0 0 0 0 1 0 0 0 0 0 0 1 0 0 0 0 1 0 0 0 0 0 0 0 0 0 1 1 0 1 1 0 0 0 0 0 0 1 0 1 0 1 1 1 0 0 0 0 0 0 1 1 0 0 0 1 0 0 0 1 0 0 0 0 0 0 0 0 1 0 0 0 0 0 0 0 0 0 0 0 0 0 0 0 0 0 0 0 1 1 0 1 0 1 0 1 0 1 0 1 1 1 0 1 0 1 0 0 1 0 0 0 0 0 1 0 1 0 0 0 0 0 1 0 0 0 0 0 0 0 0 0 0 0 0 0 0 0 0 1 1 0 1 1 0 0 0 0 0 0 0 0 0 0 0 0 0 0 0 0 0 0 0 0 0 0 0 0 0 0 0 0 0 0 0 0 1 0 0 0 0 0 1 0 0 0 0 0 0 0 0 0 0 1 0 1 0 0 1 0 0 0 0 0 1 0 0 0 1 0 1 0 1 0 0 0 1 0 0 0 0 0 0 0 0 0 0 0 0 0 0 1 0 1 0 1 0 1 1 0 1 0 1 0 0 0 0 1 0 1 0 1 0 0 0 1 0 0 0 0 0 0 1 0 0 0 0 0 1 0 1 0 0 1 0 1 0 0 0 0 0 0 0 1 0 0 0 0 1 0 1 0 0 0 1 1 0 0 0 0 0 0 0 0 0 0 0 0 0 0 0 0 0 0 0 0 0 0 0 0 0 0 0 0 0 0 0 0 0 0 0 0 0 0 0 0 1 0 0 0 0 0 0 0 0 0 0 0 0 1 0 0 0 0 0 0 1 1 0 0 0 1 0 1 0 1 0 0 0 0 0 0 0 0 0 0 0 0 1 0 0 0 0 0 1 0 0 0 0 0 0 0 0 0 0 0 0 0 0 0 0 0 1 0 0 0 0 0 0 0 0 0 1 1 1 1 0 0 0 0 0 0 0 0 0 0 0 1 0 0 1 1 0 1 0 0 0 1 0 1 0 0 1 0 0 0 1 0 0 0 0 0 0 0 0 1 0 0 0 0 0 0 0 0 1 0 0 0 0 0 0 0 0 0 1 1 0 0 0 0 0 0 0 0 0 0 0 0 0 0 0 0 0 0 1 0 1 0 0 0 1 0 1 0 0 1 0 1 0 0 0 1 1 1 0 1 0 0 0 0 0 0 1 0 0 0 0 0 0 0 0 0 0 0 1 0 0 0 0 0 0 0 0 0 0 0 0 0 0 1 0 0 1 0 1 0 0 0 0 1 0 0 0 0 0 1 1 0 1 0 0 0 0 0 0 1 0 0 0 1 1 0 0 1 0 0 0 0 0 0 1 1 0 1 1 1 0 1 1 1 0 0 0 0 0 0 0 0 0 0 0 0 0 0 0 0 0 0 0 0 1 0 0 0 0 0 0 0 0 0 1 0 1 0 0 0 1 0 0 0 0 0 1 0 1 0 0 0 1 0 0 0 0 0 0 0 1 0 1 0 0 1 1 0 0 1 0 1 0 0 0 1 0 0 0 0 0 0 0 0 0 0 0 0 0 0 1 0 0 0 0 0 0 0 0 0 0 0 0 0 1 0 0 0 0 0 0 0 0 0 0 0 1 0 0 0 0 0 0 0 1 1 1 1 0 0 0 1 0 0 0 1 0 0 0 0 0 1 0 1 0 1 0 0 0 0 0 0 0 0 0 0 0 0 0 0 1 0 0 0 0 0 1 0 0 0 0 0 0 0 0 0 0 0 0 0 0 0 0 0 1 1 0 0 0 0 0 1 0 1 1 1 0 1 0 0 0 0 0 1 0 1 0 0 0 0 0 1 0 0 0 0 0 0 0 0 0 0 1 0 0 0 1 0 0 0 0 0 0 0 0 0 0 0 0 0 0 0 0 0 0 0 0 0 0 0 0 0 0 0 0 0 0 0 0 0 0 0 0 0 1 0 0 0 0 0 1 0 0 0 0 0 0 0 0 0 0 0 0 1 0 1 0 1 1 0 0 1 0 0 0 0 0 0 1 0 1 0 0 0 0 0 0 0 0 0 0 0 1 0 0 0 1 0 0 0 0 0 1 0 1 0 0 0 0 0 1 0 0 0 0 0 0 0 0 0 0 0 0 0 0 1 0 1 1 1 0 1 0 1 0 0 0 0 1 0 0 0 0
M ARS-BFGL-NGS-46098 0 0 1 0 1 1 1 1 1 1 1 1 1 1 1 1 0 1 0 1 1 1 0 0 1 1 1 1 1 1 1 1 0 1 1 1 1 0 1 0 0 1 1 1 1 0 1 1 1 1 1 1 1 0 0 1 1 0 0 1 1 1 1 1 0 1 1 1 1 1 0 1 1 0 0 1 0 1 0 1 1 1 1 1 1 1 1 1 0 1 1 0 1 1 1 0 0 1 0 1 1 1 0 0 1 1 0 1 1 1 1 1 1 1 1 1 1 1 1 1 0 1 1 0 1 0 1 1 0 0 1 1 1 1 1 1 1 1 1 1 1 1 1 1 0 1 1 1 1 1 1 1 0 0 1 1 1 1 0 1 0 1 1 1 1 0 0 1 1 0 1 1 1 1 1 1 1 1 0 1 1 1 1 0 1 1 1 1 1 0 0 1 1 1 0 1 1 1 1 1 1 0 1 1 1 1 1 1 1 1 1 0 1 0 1 1 0 1 1 0 1 1 1 0 1 1 0 1 1 1 1 0 1 1 1 1 1 1 1 1 1 0 1 1 0 1 0 1 0 1 1 1 1 1 1 1 1 0 1 1 1 1 1 0 1 1 0 1 0 1 1 1 1 1 0 1 0 1 1 1 0 1 1 1 0 1 1 1 1 1 1 1 1 1 1 1 1 1 1 0 1 1 1 1 1 1 1 1 1 1 1 1 1 1 1 0 1 1 1 0 1 1 1 0 1 1 1 1 1 0 1 1 1 1 0 1 0 1 1 1 1 1 1 1 0 1 0 0 0 0 1 1 1 1 1 0 0 0 0 1 0 0 0 1 0 1 0 1 1 1 1 1 0 1 1 1 1 1 0 0 0 1 1 0 1 0 1 1 0 1 0 1 1 1 1 1 1 1 1 1 1 1 1 0 1 0 1 0 1 1 1 1 1 0 1 1 1 1 1 0 1 1 1 1 1 1 1 1 1 1 1 1 0 1 0 1 0 1 1 1 1 1 1 1 1 1 1 1 1 0 1 1 1 1 1 0 1 0 1 0 1 1 0 1 1 1 1 1 1 1 0 1 1 1 1 1 1 1 1 1 0 1 1 1 1 1 1 1 1 1 1 1 1 1 0 1 0 1 0 1 0 1 1 1 0 0 0 1 0 0 0 1 0 0 1 0 1 0 1 0 1 0 1 1 1 1 1 1 1 1 1 1 1 0 1 1 1 0 1 1 1 1 1 1 1 1 1 1 1 1 1 0 1 1 1 0 1 1 0 0 1 1 1 1 0 1 0 1 1 1 0 1 0 1 0 1 0 0 1 0 0 0 1 1 0 1 0 1 0 0 0 1 1 1 1 1 0 1 1 1 1 1 1 1 1 1 1 1 1 1 0 1 0 1 1 1 1 1 1 1 0 1 0 0 1 0 1 1 1 1 1 0 1 0 1 1 1 1 1 1 1 1 1 1 1 0 1 1 1 0 1 0 1 1 1 0 1 1 1 0 1 1 1 0 1 0 1 1 1 0 1 0 0 1 0 1 1 1 1 1 1 1 1 0 1 1 1 0 1 1 1 1 1 1 1 1 1 1 1 0 0 1 1 0 1 1 1 0 1 1 1 0 1 0 0 0 1 1 1 1 1 1 1 1 1 1 0 1 1 1 0 1 0 0 0 1 0 0 0 1 0 1 0 1 1 1 1 0 1 1 1 1 1 1 1 1 1 0 1 1 1 1 1 1 1 0 1 0 1 1 1 1 1 1 1 1 1 0 1 1 0 1 1 1 1 1 1 1 1 1 0 1 0 0 0 0 1 0 1 0 0 1 1 1 0 0 1 0 1 1 1 1 1 1 1 0 1 1 0 0 1 1 0 1 0 1 1 0 0 1 1 1 1 0 0 1 1 1 1 1 0 0 0 1 1 1 1 1 1 1 0 1 0 1 1 1 1 0 1 0 1 1 1 0 1 0 1 1 1 1 1 1 1 1 1 1 1 1 1 1 1 1 0 0 0 1 0 1 0 0 0 1 0 0 0 1 1 1 1 1 1 1 1 1 1 0 1 0 1 0 1 1 1 1 1 1 1 1 1 1 1 0 1 0 1 1 1 1 0 0 1 1 1 1 1 0 1 0 1 0 1 1 0 1 1 1 1 1 1 1 1 1 1 1 1 1 1 1 1 0 1 0 1 0 1 0 1 0 1 1 1 1 0 1 0 0 0 1 1 1 1 1 1 0 1 1 1 0 1 1 1 1 1 0 1 1 1 0 1 1 1 1 1 1 1 1 1 1 1 1 1 0 1 1 1 0 1 1 1 1 1 1 1 1 1 0 0 1 0 0 1 1 1 1 1 0 0 1 1 0 1 1 1 1 0 0 0 1 0 1 1 1 0 1 0 0 1 1 0 1 0 0 1 1 0 0 1 1 1 1 1 0 0 0 0 1 1 1 1 1 1 0 1 1 0 1 1 0 1 1 1 1 1 1 1 1 1 0 1 1 1 1 1 0 1 1 1 1 1 1 1 1 1 1 1 1 1 1 1 1 1 1 1 0 0 1 0 1 0 0 0 1 1 1 1 1 1 1 1 1 1 0 1 1 1 0 1 1 1 1 1 1 1 1 1 1 1 1 1 1 1 1 1 0 1 1 1 0 0 1 1 1 0 0 1 1 1 1 1 1 1 0 0 1 1 1 1 1 1 0 1 1 1 1 1 1 1 1 1 0 1 0 1 1 0 1 1 0 1 0 1 0 1 1 1 1 0 0 0 1 1 1 1 0 1 1 1 1 1 1 1 0 1 1 1 1 1 1 1 1 1 0 1 0 1 1 1 1 1 1 1 1 1 1 1 1 1 1 1 0 1 0 0 1 1 0 1 1 0 1 1 1 0 1 1 0 1 0 1 1 1 1 1 1 1 1 0 1 0 1 0 1 0 1 0 1 0 1 1 1 0 0 0 1 0 1 0 1 0 1 1 1 1 1 1 1 1 1 1 0 1 1 1 0 1 0 1 1 1 1 1 1 1 1 1 1 1 1 1 1 1 1 1 1 1 1 1 1 1 1 1 1 1 0 1 1 1 1 1 1 1 1 1 1 1 1 0 1 0 1 0 1 0 1 0 0 0 0 1 1 1 0 1 1 1 0 1 1 1 1 1 1 1 0 1 1 1 0 1 1 1 1 1 0 1 1 1 1 1 1 1 1 1 0 1 1 1 1 1 1 1 1 1 1 0 1 1 1 1 0 1 1 1 1 0 1 1 1 0 0 1 0 0 0 1 1 1 1 1 0 1 1 0 0 1 0 1 1 1 1 0 0 0 1 1 1 1 1 1 1 1 1 1 1 1 1 1 0 1 1 1 1 0 0 1 1 0 1 0 0 0 1 1 0 0 1 1 0 1 1 1 1 1 1 1 1 1 0 0 1 1 0 1 1 0 1 1 1 1 1 0 1 1 1 0 1 0 1 1 1 1 1 1 1 1 1 1 1 1 1 0 1 1 1 0 1 0 1 0 0 0 0 1 1 1 0 1 1 0 1 1 0 0 1 0 1 0 1 1 1 1 0 1 1 1 1 1 0 1 0 1 1 1 0 1 1 1 1 1 1 1 0 1 1 1 1 1 1 1 1 1 1 1 1 1 1 0 1 1 1 1 0 1 1 0 0 0 0 0 0 0 1 1 1 0 0 1 1 1 1 0 0 0 1 1 1 1 0 0 1 1 1 1 0 1 1 1 1 1 0 0 0 0 1 1 0 0 1 1 0 1 1 1 0 1 1 1 1 1 0 1 1 1 1 1 0 0 1 1 1 1 1 0 1 1 1 1 0 1 1 1 0 0 1 0 0 1 1 0 0 1 1 0 0 1 1 1 1 1 0 0 1 1 1 1 1 1 1 0 1 0 1 1 1 0 1 0 1 0 1 1 1 1 1 1 1 1 1 1 1 1 1 1 1 1 0 0 1 1 1 1 1 1 1 1 1 1 1 0 1 1 1 0 1 1 1 1 0 1 1 1 1 0 1 1 1 0 1 1 1 1 0 1 0 1 1 0 1 1 1 0 1 1 1 1 1 0 1 1 1 1 1 0 1 0 1 1 1 0 0 0 0 0 1 1 0 1 1 1 1 1 1 1 0 1 0 1 1 0 1 0 1 1 1 0 0 1 1 1 1 1 0 0 1 1 1 1 1 1 1 1 0 1 1 1 0 1 1 1 1 1 1 1 1 1 1 1 0 1 1 1 1 0 1 1 1 0 1 1 1 1 1 1 1 1 1 1 0 1 0 0 1 0 0 0 1 1 1 1 1 1 1 1 1 1 0 1 1 1 1 1 1 1 1 1 0 0 1 0 1 0 1 1 1 0 1 0 1 1 0 1 1 1 1 1 1 1 1 1 1 0 1 1 0 1 1 0 1 0 1 1 1 1 1 1 1 1 1 0 0 0 1 0 1 1 0 1 1 1 0 1 1 1 0 1 1 1 0 0 0 1 0 1 1 0 1 0 1 0 0 1 1 0 1 0 0 0 0 0 1 1 0 1 0 1 1 1 0 1 1 1 0 1 1 1 0 1 1 1 1 1 1 1 0 1 1 1 1 1 1 1 1 1 1 1 1 1 1 1 0 1 1 1 1 1 1 1 0 1 0 1 1 0 1 0 0 0 1 0 0 1 1 0 1 0 0 0 1 0 0 0 0 1 1 1 1 1 0 1 1 1 0 1 1 1 1 1 0 1 1 1 1 1 1 1 1 1 1 1 1 1 1 1 1 1 1 1 0 0 1 0 1 1 1 0 1 1 1 1 1 1 0 1 1 1 1 1 1 1 1 0 0 1 1 1 1 1 1 1 1 1 1 1 0 1 1 1 0 0 1 0 1 1 0 0 1 0 0 1 1 0 1 1 1 1 1 1 0 1 1 1 1 1 0 1 1 1 0 1 1 1 0 1 1 1 1 1 1 1 1 1 0 1 1 1 1 1 1 0 1 0 1 1 1 1 1 1 1 1 1 1 0 1 1 1 1 1 1 1 1 1 0 0 1 0 1 0 1 1 1 0 1 0 0 0 1 0 1 0 1 0 1 0 1 1 1 1 0 1 1 1 1 1 1 1 1 1 1 1 1 1 1 1 1
M ARS-BFGL-BAC-27938 1 1 0 1 0 0 0 0 0 0 0 0 0 0 0 0 1 0 1 0 0 0 0 0 0 0 0 0 0 0 0 0 0 0 0 0 0 0 0 0 0 0 0 0 0 1 0 0 0 0 0 0 0 0 0 0 0 1 1 0 0 0 0 0 0 0 0 0 0 0 1 0 0 1 1 0 0 0 0 0 0 0 0 0 0 0 0 0 1 0 0 1 0 0 0 0 1 0 0 0 0 0 0 1 0 0 0 0 0 0 0 0 0 0 0 0 0 0 0 0 0 0 0 1 0 0 0 0 0 1 0 0 0 0 0 0 0 0 0 0 0 0 0 0 1 0 0 0 0 0 0 0 1 1 0 0 0 0 1 0 1 0 0 0 0 1 0 0 0 1 0 0 0 0 0 0 0 0 1 0 0 0 0 1 0 0 0 0 0 1 0 0 0 0 1 0 0 0 0 0 0 1 0 0 0 0 0 0 0 0 0 0 0 1 0 0 1 0 0 0 0 0 0 1 0 0 1 0 0 0 0 1 0 0 0 0 0 0 0 0 0 1 0 0 0 0 0 0 1 0 0 0 0 0 0 0 0 1 0 0 0 0 0 1 0 0 1 0 1 0 0 0 0 0 1 0 1 0 0 0 1 0 0 0 0 0 0 0 0 0 0 0 0 0 0 0 0 0 0 1 0 0 0 0 0 0 0 0 0 0 0 0 0 0 0 0 0 0 0 1 0 0 0 0 0 0 0 0 0 0 0 0 0 0 0 0 0 0 0 0 0 0 0 0 0 0 0 1 1 1 0 0 0 0 0 1 1 1 1 0 1 0 1 0 1 0 1 0 0 0 0 0 1 0 0 0 0 0 1 1 1 0 0 1 0 1 0 0 1 0 1 0 0 0 0 0 0 0 0 0 0 0 0 0 0 1 0 1 0 0 0 0 0 1 0 0 0 0 0 1 0 0 0 0 0 0 0 0 0 0 0 0 1 0 1 0 1 0 0 0 0 0 0 0 0 0 0 0 0 1 0 0 0 0 0 1 0 0 0 0 0 0 0 0 0 0 0 0 0 0 1 0 0 0 0 0 0 0 0 0 1 0 0 0 0 0 0 0 0 0 0 0 0 0 1 0 1 0 1 0 1 0 0 0 1 0 1 0 1 1 1 0 1 1 0 1 0 1 0 0 0 0 0 0 0 0 0 0 0 0 0 0 0 0 0 0 0 0 0 0 0 0 0 0 0 0 0 0 0 0 0 1 0 0 0 1 0 0 0 1 0 0 0 0 0 0 0 0 0 0 0 0 1 0 1 0 1 0 0 1 1 0 0 0 1 0 1 0 1 1 1 0 0 0 0 0 1 0 0 0 0 0 0 0 0 0 0 0 0 0 1 0 1 0 0 0 0 0 0 0 1 0 0 1 0 1 0 0 0 0 0 1 0 1 0 0 0 0 0 0 0 0 0 0 0 1 0 0 0 1 0 0 0 0 0 1 0 0 0 1 0 0 0 0 0 1 0 0 0 0 0 0 1 0 1 0 0 0 0 0 0 0 0 1 0 0 0 1 0 0 0 0 0 0 0 0 0 0 0 1 1 0 0 1 0 0 0 1 0 0 0 1 0 0 0 1 0 0 0 0 0 0 0 0 0 0 1 0 0 0 1 0 1 1 1 0 1 0 1 0 1 0 1 0 0 0 0 1 0 0 0 0 0 0 0 0 0 0 0 0 0 0 0 0 0 1 0 1 0 0 0 0 0 0 0 0 0 0 0 0 0 0 0 0 0 0 0 0 0 0 0 0 0 0 1 1 0 1 0 0 1 0 0 0 1 1 0 0 0 0 0 0 0 0 0 1 0 0 1 1 0 0 1 0 1 0 0 1 1 0 0 0 0 1 1 0 0 0 0 0 1 1 1 0 0 0 0 0 0 0 0 0 0 0 0 0 0 1 0 1 0 0 0 1 0 1 0 0 0 0 0 0 0 0 0 0 0 0 0 0 0 0 1 1 1 0 1 0 1 0 1 0 1 1 1 0 0 0 0 0 0 0 0 0 0 0 0 1 0 1 0 0 0 0 0 0 0 0 0 0 0 1 0 1 0 0 0 0 0 1 0 0 0 0 0 1 0 0 0 1 0 0 1 0 0 0 0 0 0 0 0 0 0 0 0 0 0 0 0 1 0 1 0 0 0 1 0 0 0 0 0 0 1 0 0 0 0 0 0 0 0 0 0 0 0 0 0 1 0 0 0 0 0 1 0 0 0 1 0 0 0 0 0 0 0 0 0 0 0 0 0 1 0 0 0 1 0 0 0 0 0 0 0 0 0 1 0 0 0 1 0 0 0 0 0 0 1 0 0 1 0 0 0 0 1 1 1 0 1 0 0 0 1 0 1 1 0 0 1 0 1 0 0 0 1 1 0 0 0 0 0 1 1 1 1 0 0 0 0 0 0 1 0 0 1 0 0 0 0 0 0 0 0 0 0 0 0 0 0 0 0 0 0 1 0 0 0 0 0 0 0 0 0 0 0 0 0 0 0 0 0 0 0 1 1 0 1 0 1 0 1 0 0 0 0 0 0 0 0 0 0 0 0 0 0 0 0 0 0 0 0 0 0 0 0 0 0 0 0 0 0 0 0 1 0 0 0 1 0 0 0 0 1 0 0 0 0 0 0 0 0 0 1 0 0 0 0 0 0 1 0 0 0 0 0 0 0 0 0 1 0 0 0 0 1 0 0 0 0 1 0 0 0 0 0 0 1 0 0 0 0 0 0 0 0 0 0 0 0 0 0 1 0 0 0 0 0 0 0 0 0 1 0 1 0 0 0 0 0 0 0 0 0 0 0 0 0 0 0 1 0 0 0 0 0 1 0 0 0 0 0 0 1 0 0 0 0 1 0 0 0 0 0 0 0 0 1 0 1 0 1 0 1 0 1 0 1 0 0 0 1 0 1 0 1 0 1 0 1 0 0 0 0 0 0 0 0 0 0 0 0 0 0 1 0 0 0 0 0 0 0 0 0 0 0 0 0 0 0 0 0 0 0 0 0 0 0 0 0 0 0 0 0 0 0 0 0 0 0 0 0 0 0 0 0 0 1 0 1 0 1 0 1 0 1 0 1 1 0 0 0 1 0 0 0 1 0 0 0 0 0 0 0 1 0 0 0 1 0 0 0 0 0 0 0 0 0 0 0 0 0 0 0 1 0 0 0 0 0 0 0 0 0 0 1 0 0 0 0 0 0 0 0 0 1 0 0 0 1 0 0 1 1 1 0 0 0 0 0 0 0 0 0 0 0 1 0 0 0 0 1 1 1 0 0 0 0 0 0 0 0 0 0 0 0 0 0 1 0 0 0 0 1 1 0 0 1 0 1 1 1 0 0 1 1 0 0 1 0 0 0 0 0 0 0 0 0 0 0 0 0 0 0 0 0 0 0 0 0 0 0 0 0 0 0 0 0 0 0 0 0 0 0 0 0 0 0 0 0 0 1 0 0 0 1 0 1 0 1 1 1 0 0 0 0 1 0 0 1 0 0 1 1 0 1 0 1 0 0 0 0 0 0 0 0 0 0 0 0 1 0 0 0 0 0 0 0 0 0 0 0 1 0 0 0 0 0 0 0 0 0 0 0 0 0 0 0 0 0 0 0 0 0 0 0 1 0 1 0 1 0 0 0 0 1 1 0 0 0 0 1 0 1 0 0 0 0 1 1 0 0 0 0 1 0 0 0 0 0 1 1 1 1 0 0 0 1 0 0 1 0 0 0 1 0 0 0 0 0 0 0 0 0 0 0 1 1 0 0 0 0 0 1 0 0 0 0 1 0 0 0 1 0 0 0 0 0 0 0 1 0 0 0 1 0 0 0 0 0 1 0 0 0 0 0 0 0 0 1 0 1 0 0 0 1 0 1 0 1 0 0 0 0 0 0 0 0 0 0 0 0 0 0 0 0 1 1 0 0 0 0 0 0 0 0 0 0 0 1 0 0 0 1 0 0 0 0 1 0 0 0 0 0 0 0 0 1 0 0 0 0 0 0 0 0 0 1 0 0 0 1 0 0 0 0 0 1 0 0 0 0 0 1 0 1 0 0 0 1 1 1 0 1 0 0 1 0 0 0 0 0 0 0 1 0 1 0 0 1 0 1 0 0 0 1 0 0 0 0 0 0 1 1 0 0 0 0 0 0 0 0 1 0 0 0 0 0 0 0 0 0 0 0 0 0 0 0 0 0 0 0 0 1 0 0 0 1 0 0 0 0 0 0 0 0 0 0 1 0 0 0 0 0 1 0 0 0 0 0 0 0 0 0 0 0 0 0 0 0 0 0 0 0 0 0 1 0 0 0 0 0 0 0 0 1 0 1 0 0 0 0 0 0 0 0 0 0 0 0 0 1 0 0 0 0 0 1 0 1 0 0 0 0 0 0 0 0 0 1 0 0 0 0 0 0 1 0 0 0 1 0 0 0 1 0 0 0 0 1 1 0 1 0 0 1 0 1 0 1 1 0 0 1 0 1 0 1 1 1 0 0 1 0 0 0 0 0 0 0 0 0 1 0 0 0 0 0 0 0 0 0 0 0 1 0 0 0 0 0 0 0 0 0 0 0 0 0 0 0 1 0 0 0 0 0 0 0 0 0 1 0 0 1 0 1 1 1 0 1 1 0 0 1 0 1 1 1 0 1 1 1 0 0 0 0 0 0 1 0 0 0 1 0 0 0 0 0 1 0 0 0 0 0 0 0 0 0 0 0 0 0 0 0 0 0 0 0 1 1 0 1 0 0 0 1 0 0 0 0 0 0 1 0 0 0 0 0 0 0 0 1 1 0 0 0 0 0 0 0 0 0 0 0 0 0 0 0 1 0 0 0 0 0 0 0 0 0 1 0 0 0 0 0 0 0 0 0 0 0 0 0 0 0 1 0 0 0 0 0 0 0 1 0 0 0 0 0 0 0 0 0 0 0 0 0 0 0 0 1 0 1 0 0 0 0 0 0 0 0 0 0 1 0 0 0 0 0 0 0 0 0 1 1 0 1 0 1 0 0 0 1 0 1 1 1 0 1 0 1 0 1 0 1 0 0 0 0 1 0 0 0 0 0 0 0 0 0 0 0 0 0 0 0 0
M ARS-BFGL-NGS-57239 0 0 0 0 0 0 1 0 0 1 0 0 1 0 0 1 0 0 0 0 0 0 0 0 0 0 0 0 0 1 0 0 0 0 0 1 0 0 0 0 0 0 0 0 0 0 0 1 0 0 0 0 0 0 0 1 0 0 0 0 0 0 0 1 0 1 0 0 0 1 0 0 0 0 0 0 0 0 0 1 0 0 0 0 0 0 0 0 0 0 0 0 0 0 0 0 0 0 0 1 0 0 1 0 0 0 0 0 0 0 0 1 1 0 0 0 1 0 0 0 1 0 0 0 1 0 0 0 0 0 1 0 1 0 1 0 0 0 1 0 0 0 0 0 0 0 0 0 0 1 0 0 0 0 0 1 0 0 0 0 0 0 0 0 0 0 0 1 0 0 0 0 0 0 0 0 0 0 0 0 0 0 0 0 1 0 0 0 1 0 0 0 0 0 0 1 0 0 0 1 1 0 0 0 0 0 0 0 0 0 1 0 0 0 0 0 0 0 0 0 0 0 0 0 0 0 0 0 1 0 0 0 0 1 1 1 0 0 0 0 0 1 0 0 0 0 0 0 0 1 1 0 0 0 1 0 0 0 1 0 1 1 1 0 1 1 0 0 0 0 0 0 0 1 0 0 0 0 0 0 0 0 0 0 0 0 0 0 0 0 0 1 1 0 1 0 0 0 1 0 0 0 1 0 0 1 0 0 1 0 1 0 1 0 0 0 1 0 1 0 1 1 1 0 1 1 0 0 0 0 0 0 1 0 0 0 0 0 1 1 1 1 1 0 0 0 0 0 0 0 0 0 0 0 0 0 0 0 0 0 0 0 0 0 0 1 0 0 0 0 0 0 0 0 0 0 0 0 0 0 0 0 1 0 1 0 1 0 0 0 0 0 1 0 1 1 1 1 1 1 1 0 0 0 0 0 1 0 1 0 0 1 0 1 1 0 0 0 0 0 0 0 0 0 0 1 0 1 0 0 0 1 0 1 0 0 0 0 0 0 0 0 0 0 0 1 0 0 0 0 0 0 0 0 0 0 0 0 0 0 0 0 0 0 1 0 0 1 0 0 0 0 0 0 0 1 0 0 0 0 0 1 0 0 0 0 0 0 1 0 0 0 0 1 0 0 0 0 0 0 0 0 0 1 0 0 0 0 0 0 0 1 0 0 0 0 0 0 0 0 0 0 0 0 0 0 1 1 0 0 0 0 1 0 0 0 1 0 1 1 1 0 0 0 0 0 0 0 1 1 1 0 1 0 1 0 0 0 0 0 1 0 1 0 0 0 0 0 1 0 0 1 0 0 0 0 0 0 0 0 0 0 0 0 0 0 0 1 0 0 0 0 0 1 0 0 0 0 0 0 1 0 1 0 1 0 1 0 1 0 0 0 0 0 1 0 1 0 1 0 0 1 0 0 0 0 0 0 0 0 0 0 1 0 1 0 1 0 0 1 0 0 0 1 0 0 1 1 0 0 0 0 0 0 0 0 0 0 0 0 0 0 0 0 0 0 0 0 0 0 0 0 0 0 0 0 0 0 0 0 0 0 0 0 0 0 0 0 0 1 0 0 0 1 0 1 1 0 0 0 0 0 0 1 0 1 0 0 0 0 0 0 0 0 0 0 1 0 0 0 0 0 0 0 1 1 0 0 0 0 0 0 0 0 0 0 0 0 0 0 0 0 0 0 0 0 0 0 0 0 1 0 0 0 1 0 1 0 1 0 0 0 0 0 1 1 0 0 1 0 0 0 0 1 1 0 1 0 1 0 0 0 1 0 1 0 1 0 1 0 0 0 0 0 0 0 0 0 0 0 0 0 0 1 0 0 0 0 0 0 0 1 0 0 0 0 0 0 0 0 0 0 0 1 0 0 0 0 0 1 0 0 1 0 0 1 1 0 1 0 0 0 0 0 1 1 1 0 1 0 0 0 0 0 0 0 0 0 0 0 0 0 1 1 0 0 1 0 1 1 1 1 0 0 0 0 0 0 0 0 0 0 0 0 0 1 0 0 0 0 0 0 0 0 0 0 0 0 0 0 0 1 0 0 0 0 0 1 0 0 0 0 0 1 0 0 0 0 0 1 0 0 0 0 0 1 0 1 0 0 0 0 0 1 0 0 0 0 0 1 0 0 0 0 1 1 0 0 0 0 1 0 0 0 0 1 0 1 1 0 0 0 0 0 0 0 0 0 0 1 0 0 0 0 0 0 0 0 0 0 0 0 0 0 1 0 1 1 1 0 0 0 1 0 1 0 0 0 1 0 0 0 1 1 1 0 1 1 1 0 1 0 1 0 1 0 1 0 0 1 1 0 0 0 1 1 0 0 0 0 1 0 1 0 1 0 0 0 0 0 0 0 0 0 0 0 0 0 0 0 0 0 0 0 0 0 0 0 0 0 0 0 0 0 0 0 0 1 1 0 1 0 0 0 0 0 1 0 1 1 1 0 1 1 0 1 1 0 0 0 0 0 1 0 1 0 1 0 1 0 1 0 0 1 0 0 0 0 0 1 0 0 0 0 0 0 0 1 0 1 0 0 0 0 0 0 0 0 0 0 0 0 0 0 0 1 0 0 0 0 0 0 0 0 0 0 0 0 0 0 0 0 0 0 0 0 0 0 0 0 0 1 0 0 0 0 0 0 0 0 0 0 0 0 0 0 0 0 0 0 0 1 0 0 1 0 0 0 1 0 0 0 1 0 0 0 1 0 1 0 0 0 1 0 0 0 0 0 0 0 0 0 0 0 0 1 0 0 0 0 0 1 0 0 1 1 0 0 0 0 1 0 1 0 0 0 1 0 0 1 0 0 1 0 0 0 0 0 1 0 1 0 1 0 0 0 1 0 0 0 1 0 0 0 1 0 1 0 0 1 0 0 0 0 0 0 0 0 0 1 0 0 0 0 0 0 0 0 0 0 0 0 0 0 0 0 0 0 1 1 0 0 0 1 0 0 0 1 0 1 1 0 0 0 0 0 1 0 0 0 0 1 0 0 0 0 0 0 0 1 0 0 1 0 1 0 0 0 0 0 0 0 0 0 0 0 0 1 0 0 0 0 0 0 0 0 0 0 0 0 0 1 0 0 0 0 0 0 0 0 0 0 0 0 0 0 0 0 0 0 0 0 0 1 0 0 0 0 0 0 0 1 0 0 0 1 0 0 0 0 0 0 0 0 0 0 0 0 0 1 0 0 1 0 0 0 0 0 0 0 0 0 0 0 0 0 0 0 0 0 0 0 0 0 0 0 0 0 0 0 0 0 0 1 1 1 0 1 1 0 0 0 1 0 0 0 0 0 0 0 0 0 0 0 0 0 0 0 0 0 0 0 0 0 1 0 1 1 1 0 1 1 0 0 1 0 0 0 0 0 0 0 1 0 0 1 1 0 0 0 0 0 1 1 0 0 0 0 0 0 0 0 0 0 0 0 0 0 0 0 0 1 0 0 0 0 0 0 0 0 0 1 1 0 0 0 0 0 0 0 0 1 0 1 0 0 0 0 0 0 0 0 0 0 0 0 0 1 0 0 0 0 0 0 0 0 0 0 0 0 0 0 0 1 0 0 0 0 0 0 0 0 0 0 0 0 0 0 0 0 0 0 0 0 0 0 1 0 1 1 0 0 0 0 0 0 0 0 1 0 1 0 1 0 0 0 0 0 0 0 0 0 1 0 0 0 0 0 0 0 0 0 0 0 0 0 0 0 0 0 0 0 0 0 0 0 0 0 0 0 0 0 0 1 1 0 0 0 0 0 0 1 0 0 0 0 0 0 0 0 0 0 0 0 0 0 0 0 0 1 0 0 0 0 0 0 0 0 0 0 1 0 0 0 0 0 1 1 0 0 1 1 0 0 1 0 1 0 0 0 0 0 0 0 0 0 0 1 0 0 0 0 0 0 0 0 0 1 0 0 0 0 0 0 0 0 0 0 0 1 0 0 0 0 0 0 0 0 0 0 0 0 0 0 0 0 0 0 0 0 0 0 0 0 1 0 1 0 0 0 1 1 0 0 1 0 0 0 0 1 1 0 1 0 1 0 0 0 0 0 0 0 0 0 0 1 0 0 0 0 0 1 0 1 0 1 0 0 0 0 0 0 0 0 1 0 0 0 0 0 0 0 1 0 1 0 1 0 0 0 0 0 0 1 0 0 0 0 0 0 0 0 0 0 0 0 0 1 0 0 0 0 0 0 0 0 0 0 0 0 0 0 0 0 0 0 0 0 0 0 0 1 0 1 1 0 0 0 0 0 0 0 0 0 0 0 0 0 0 0 0 0 0 0 0 0 0 0 0 0 0 0 0 1 0 0 0 0 0 1 0 0 1 0 0 0 0 1 0 0 0 0 0 0 0 0 0 0 0 0 0 0 0 1 0 0 0 1 0 0 0 0 0 0 0 0 0 0 0 1 0 0 0 0 0 0 0 0 0 0 0 1 0 0 1 0 0 0 1 0 0 0 0 0 1 1 0 0 0 0 0 0 0 0 0 0 0 0 0 0 0 0 0 0 1 0 1 0 0 0 1 0 1 0 1 0 1 0 1 0 0 0 0 0 1 0 0 0 1 0 0 0 1 0 0 0 1 0 1 0 1 1 1 0 1 0 1 0 1 0 1 0 1 0 1 0 1 0 1 0 0 0 0 0 0 0 0 0 0 0 0 0 0 0 0 0 0 1 0 0 0 0 0 0 0 0 0 0 0 0 0 0 0 0 0 0 0 0 0 0 0 0 0 0 0 1 0 0 0 0 0 1 0 0 0 0 0 0 0 1 0 0 0 0 0 0 0 1 0 0 0 0 0 0 0 0 0 0 0 0 0 0 0 0 0 0 0 0 0 0 0 1 0 0 0 1 0 0 0 0 0 1 0 0 0 0 0 0 0 0 0 0 1 0 1 1 0 0 1 1 1 0 1 0 0 0 1 0 1 0 0 0 0 0 0 0 0 0 0 0 0 0 0 0 0 0 0 1 0 0 0 1 1 0 0 1 1 0 0 0 1 0 0 0 0 1 1 0 1 0 0 0 0 0 0 1 0 0 0 0 0 0 0 0 0 0 0 0 0 0 0 1 0 1 0 0 0 0 0 0 0 1 0 0 0 0 0 0 0 0 0 0 0 0
M ARS-BFGL-NGS-114238 1 1 0 1 0 0 0 0 0 0 0 0 1 0 0 0 1 0 1 0 0 0 0 0 0 0 0 0 0 0 0 0 0 0 0 0 0 0 0 0 0 0 0 0 0 1 0 0 0 0 0 0 0 0 0 1 0 1 1 0 0 0 0 1 0 1 0 0 0 0 0 0 0 0 1 0 0 0 0 1 0 0 0 0 0 0 0 0 1 0 0 0 0 0 0 0 1 0 0 0 0 0 0 0 0 0 0 0 0 0 0 0 0 0 0 0 0 0 0 0 0 0 0 1 1 0 0 0 0 1 0 0 1 0 0 0 0 0 0 0 0 0 0 0 1 0 0 0 0 0 0 0 1 1 0 0 0 0 0 0 0 0 0 0 0 0 0 1 0 1 0 0 0 0 0 0 0 0 1 0 0 0 0 0 0 0 0 0 0 1 0 0 0 0 1 0 0 0 0 0 0 1 1 0 0 0 0 0 0 0 1 0 0 1 0 0 1 0 0 0 0 0 0 1 0 0 1 0 1 0 0 1 0 0 0 0 0 0 0 0 0 0 0 0 0 0 0 0 0 0 0 0 0 0 0 0 0 1 0 0 0 1 0 1 0 0 1 0 1 0 0 1 0 0 1 0 1 0 0 0 1 0 0 0 0 0 0 0 0 0 0 0 0 0 0 0 0 0 1 1 0 0 1 0 0 0 0 0 1 0 1 0 1 0 0 0 1 0 1 1 0 0 0 0 0 1 0 0 0 0 0 0 0 0 0 0 0 0 1 0 1 0 1 0 0 0 0 1 1 0 0 0 0 0 0 0 1 0 1 0 1 0 1 0 1 0 1 0 0 0 0 0 1 0 0 0 0 0 1 1 1 0 0 1 0 1 0 0 1 0 1 0 0 0 1 0 1 0 1 0 1 0 0 0 0 1 1 1 1 0 0 1 0 0 1 0 0 0 0 1 0 0 0 0 0 0 0 0 0 0 0 0 1 1 1 0 1 0 0 0 0 0 0 0 0 0 0 0 0 1 0 0 0 0 0 1 0 0 0 0 0 0 0 0 0 0 0 0 0 0 1 0 0 0 0 0 0 0 0 0 0 0 0 0 0 0 0 0 0 0 0 0 0 1 1 0 1 0 1 0 1 0 0 0 1 0 1 0 1 1 1 0 1 1 0 1 0 1 0 0 0 0 0 0 0 0 0 1 0 0 0 0 0 0 0 0 1 0 1 0 1 0 0 0 0 0 0 0 1 1 1 1 1 0 0 1 0 0 0 1 1 0 1 0 0 0 0 0 1 0 0 1 1 0 1 0 1 0 0 1 1 0 0 0 1 0 1 0 1 1 1 0 0 0 0 0 1 0 0 0 0 0 0 0 0 0 0 0 0 0 1 0 1 0 0 0 0 0 0 0 1 0 0 1 0 1 0 0 0 0 0 1 1 1 1 0 1 0 0 0 0 0 0 1 0 1 1 0 0 1 0 0 0 0 0 0 0 0 0 0 0 0 0 0 0 1 0 0 0 0 0 0 1 0 1 0 0 0 0 0 0 0 0 0 0 0 0 1 0 1 0 0 0 0 0 0 0 0 0 1 1 0 0 0 0 0 0 1 0 0 0 1 0 0 0 1 0 0 0 0 0 0 0 0 0 1 1 0 0 0 1 0 1 1 1 0 1 0 1 0 1 0 1 0 0 0 0 0 0 0 0 0 0 0 0 0 1 0 1 0 0 0 0 0 1 0 0 0 1 0 0 0 0 0 0 0 0 0 1 0 0 0 1 0 1 0 1 0 1 0 0 0 0 0 1 1 0 0 0 0 1 0 0 1 1 1 0 0 0 0 0 0 0 0 0 1 0 0 1 1 0 0 1 0 1 0 0 1 1 0 0 0 0 1 1 0 0 0 0 0 1 1 1 0 0 1 0 0 0 0 0 0 0 0 0 0 0 1 0 0 0 0 1 0 0 1 1 0 1 1 1 0 0 0 0 0 0 0 0 0 0 0 1 1 1 1 1 0 1 0 1 0 1 1 1 0 0 0 0 0 0 0 0 0 0 0 0 0 0 1 0 0 0 0 0 0 0 0 0 0 0 1 0 1 0 1 0 0 0 1 0 0 0 0 0 1 0 0 0 0 0 0 0 0 0 0 0 0 0 0 0 0 0 0 0 1 0 1 0 1 0 1 0 0 0 1 0 0 0 0 0 0 1 0 0 0 0 0 0 0 0 0 0 0 0 0 0 0 1 0 0 0 1 1 1 0 0 1 1 0 0 0 1 0 1 0 1 0 0 0 0 1 0 0 0 1 0 0 0 1 0 0 0 0 1 0 0 0 0 0 1 0 1 0 1 0 1 0 0 1 0 0 0 0 1 1 1 0 1 0 0 0 1 0 1 1 0 0 1 0 1 0 0 0 1 1 0 0 0 0 0 1 1 1 1 0 0 0 0 1 0 1 0 1 1 0 1 0 0 0 0 0 1 0 1 0 1 0 1 0 1 0 0 0 0 0 0 0 0 1 0 0 0 0 0 0 0 0 0 0 0 0 0 1 1 0 1 0 1 0 1 0 0 0 0 0 0 0 0 0 0 0 0 0 0 0 0 0 0 0 0 0 0 0 0 0 0 0 0 0 0 0 0 0 0 0 0 1 0 0 0 0 1 0 0 0 0 0 0 0 0 0 0 0 0 0 0 0 0 1 0 0 0 0 0 0 0 0 0 1 0 0 0 0 1 0 0 0 0 1 0 0 0 0 0 0 1 0 0 0 0 0 0 0 0 0 0 0 0 0 1 1 1 0 0 0 1 0 0 0 0 1 1 1 0 0 0 0 1 0 0 0 0 0 0 0 0 0 0 1 0 0 0 0 1 1 1 0 0 1 0 0 1 0 0 0 0 1 0 0 0 0 0 0 0 0 0 0 1 0 1 0 1 0 1 0 1 0 0 0 1 0 1 0 1 0 1 0 1 1 0 0 0 0 0 0 1 0 0 0 0 1 0 1 0 0 0 0 0 0 0 0 1 0 1 0 0 0 0 0 0 0 0 0 0 0 0 0 0 0 0 0 0 0 0 0 0 0 0 0 0 0 0 0 0 0 1 0 1 0 1 0 1 0 1 0 1 1 0 0 0 1 0 0 0 1 0 0 0 0 0 0 0 1 0 0 0 1 0 0 0 0 0 0 0 0 0 0 0 0 0 0 0 1 0 0 0 0 0 0 0 0 0 0 1 0 0 0 0 0 0 0 0 0 1 0 0 0 1 0 0 0 1 0 1 1 0 0 1 0 0 0 0 0 0 1 0 0 0 0 0 1 0 0 0 0 0 0 0 0 0 0 0 0 0 0 0 0 0 0 0 1 1 1 0 0 1 0 1 1 1 0 0 1 1 0 0 1 0 0 0 0 0 1 0 0 0 0 0 0 0 0 0 0 0 0 0 0 0 0 0 0 0 0 0 0 0 0 0 0 0 0 0 0 0 0 0 0 0 0 1 0 0 1 1 0 1 0 1 1 1 0 0 0 0 1 0 0 1 0 0 0 1 0 1 0 1 0 0 0 0 0 0 1 0 0 0 0 0 1 0 0 0 0 0 0 0 0 0 0 0 1 0 0 0 0 0 0 0 1 0 0 0 0 0 0 0 0 0 0 0 0 0 0 0 0 0 1 0 1 0 0 0 0 0 0 0 0 0 0 0 0 0 0 0 0 0 0 0 0 0 0 0 1 0 0 0 0 0 1 0 0 1 0 1 0 1 0 0 1 0 1 0 1 0 0 0 0 0 0 0 0 0 0 0 1 1 0 0 0 0 0 1 0 0 0 0 1 0 0 0 1 0 0 0 0 0 0 0 1 0 0 0 1 0 0 0 0 0 1 0 0 0 0 0 0 0 1 1 0 1 0 0 0 1 0 1 0 1 0 0 0 0 0 0 0 0 0 0 0 0 0 0 0 0 1 1 0 0 0 0 0 0 0 0 0 0 0 1 0 0 0 1 0 0 0 0 1 0 0 0 0 0 0 0 0 1 0 0 1 1 0 0 0 0 0 1 0 0 0 1 0 0 0 0 0 1 0 0 0 0 1 1 0 1 1 0 0 1 1 1 0 1 0 0 1 0 0 0 0 0 0 0 1 0 1 0 0 1 0 1 0 0 0 1 0 0 0 0 0 0 1 1 0 0 0 0 0 0 0 0 1 0 0 0 0 0 0 0 0 0 0 0 0 0 0 0 0 0 0 0 1 1 1 0 0 1 0 0 0 0 0 0 0 0 0 0 1 0 0 0 0 0 1 0 0 0 0 0 0 0 0 0 1 0 0 0 0 0 0 0 0 0 0 0 1 0 0 0 0 0 0 0 0 0 0 0 0 0 0 0 0 0 0 0 0 0 1 0 0 1 0 0 0 0 0 1 0 1 1 0 0 0 0 0 0 0 0 1 0 0 0 0 0 0 0 0 0 0 1 0 0 0 1 0 0 0 0 1 1 0 1 0 0 1 0 1 0 1 1 0 0 1 0 0 0 0 1 1 0 0 1 0 0 0 0 0 0 0 0 0 1 0 0 0 0 0 0 0 0 0 0 0 1 0 0 1 0 1 0 0 0 1 0 0 0 1 0 0 1 0 0 1 0 1 0 1 0 0 1 0 0 1 0 1 1 1 0 1 1 0 0 1 0 1 0 1 1 1 1 1 0 0 0 0 0 0 1 0 0 0 1 0 0 0 0 0 1 0 0 0 0 0 0 0 1 0 0 0 0 0 0 0 0 0 0 0 1 1 0 1 0 0 0 1 0 0 0 0 0 0 1 0 0 0 0 0 0 0 0 1 1 0 0 0 0 0 0 0 0 0 0 0 0 0 0 0 1 0 0 0 0 0 0 0 0 0 1 0 0 0 0 0 0 0 1 0 0 0 0 0 0 0 1 0 0 0 0 0 0 0 1 0 0 0 0 0 0 0 0 0 0 0 0 0 0 0 0 1 0 1 1 0 0 0 0 0 0 0 0 0 1 0 0 0 0 0 0 0 0 0 1 1 0 1 1 1 0 0 0 1 0 1 1 1 0 1 0 1 0 1 0 1 0 0 0 0 1 0 0 0 0 0 0 0 0 0 0 0 0 0 0 0 0
M ARS-BFGL-NGS-117057 1 0 0 0 0 0 0 0 0 0 0 0 0 0 0 0 0 0 0 0 0 0 0 0 0 0 0 0 0 0 0 0 0 0 0 0 0 0 0 0 0 0 0 0 0 0 0 0 0 0 0 0 0 0 0 0 0 1 1 0 0 0 0 0 0 0 0 0 0 0 1 0 0 0 0 0 0 0 0 0 0 0 0 0 0 0 0 0 0 0 0 0 0 0 0 0 0 0 0 0 0 0 0 0 0 0 0 0 0 0 0 0 0 0 0 0 0 0 0 0 0 0 0 0 0 0 0 0 0 0 0 0 0 0 0 0 0 0 0 0 0 0 0 0 0 0 0 0 1 0 0 0 0 0 0 0 0 0 1 0 0 0 0 0 0 0 0 0 0 0 0 0 0 0 0 0 0 0 0 0 0 0 0 1 0 0 0 0 0 0 0 0 0 0 0 0 0 0 0 0 0 0 0 1 0 0 0 0 0 0 0 0 0 0 0 0 0 0 0 0 0 0 0 0 0 1 0 0 0 0 0 0 0 0 0 0 0 0 0 0 0 0 0 0 0 0 0 0 0 0 0 0 0 0 0 0 0 0 0 0 0 0 0 0 0 0 0 0 0 0 0 0 0 0 0 0 0 0 0 0 0 0 0 0 0 0 0 0 0 0 0 0 0 0 0 0 0 0 0 1 0 0 0 0 0 0 0 0 0 0 0 0 0 0 0 0 0 0 0 0 0 0 0 0 0 0 0 0 0 0 0 0 0 0 0 0 0 0 0 0 0 0 0 1 0 0 0 0 0 1 0 0 0 0 0 0 0 0 0 0 0 0 0 0 0 0 0 0 0 0 0 0 0 0 0 0 0 0 0 0 0 0 0 1 0 0 0 0 0 0 0 0 0 0 0 0 0 0 0 0 0 0 0 0 0 0 0 0 0 0 0 0 0 0 0 0 0 0 0 0 0 0 0 0 0 0 0 0 0 0 0 0 0 0 0 0 0 0 0 0 0 0 0 0 0 0 0 0 0 1 0 0 0 0 0 0 0 0 0 0 0 0 0 0 0 1 0 0 0 0 0 0 0 0 0 0 0 0 0 0 0 0 0 0 0 0 0 0 0 0 0 0 0 0 0 0 0 0 0 0 0 0 0 0 0 0 0 0 0 0 0 0 0 1 0 0 0 0 0 0 0 0 0 0 0 0 0 0 0 0 0 0 0 0 0 0 0 0 0 0 0 0 0 0 0 0 0 0 0 0 0 1 0 0 0 0 0 0 0 1 0 0 0 0 0 0 0 0 0 0 0 0 0 0 0 0 0 0 0 0 0 0 0 0 0 0 0 0 0 0 0 0 0 0 0 0 0 0 0 0 0 0 0 0 0 0 0 0 0 0 0 0 0 0 0 0 0 0 0 0 0 0 0 0 0 0 0 0 0 0 0 0 0 0 0 0 0 0 0 0 0 0 0 0 0 0 0 0 0 0 0 0 0 0 0 0 0 0 0 0 0 0 0 0 0 1 0 0 0 0 0 0 0 0 0 0 0 0 0 0 0 0 0 0 0 0 0 0 0 0 0 0 0 0 0 0 0 0 0 0 0 0 0 0 0 0 0 0 0 0 0 0 0 0 0 0 0 0 0 0 0 0 0 0 0 0 0 0 0 0 0 0 0 0 0 0 0 0 0 0 0 0 0 0 0 0 0 0 0 0 0 0 0 0 0 0 0 0 0 0 0 0 0 0 0 1 0 0 0 0 0 0 0 0 0 0 0 0 0 0 0 0 0 0 0 0 0 0 0 0 0 0 0 0 0 0 0 1 0 0 0 0 0 0 0 1 0 0 0 0 0 0 0 0 0 1 0 0 0 0 0 0 0 0 0 0 0 0 0 0 0 0 0 1 0 1 0 0 0 0 0 0 0 1 0 0 0 0 0 0 0 0 0 0 0 0 0 0 0 0 0 0 0 0 0 0 0 0 0 0 0 0 0 1 0 0 0 0 0 0 0 0 0 0 0 0 0 0 0 0 0 0 0 0 0 0 0 0 0 0 0 0 0 0 0 0 0 0 0 0 0 0 0 0 0 0 0 0 0 0 0 0 0 0 0 0 0 0 0 0 0 0 0 0 0 0 0 0 0 0 0 0 0 0 0 0 0 0 0 0 0 0 0 0 0 0 0 0 0 0 0 0 0 0 0 0 0 0 0 0 0 0 0 0 0 0 0 0 0 0 0 0 0 0 0 0 0 0 0 0 0 0 0 0 0 0 0 1 0 0 0 0 0 0 0 1 0 0 0 0 0 0 0 0 0 0 0 0 0 0 0 0 0 0 0 0 0 0 0 0 0 0 0 0 0 0 0 0 0 1 0 0 0 0 0 0 0 0 0 0 0 0 0 0 0 0 0 0 0 0 0 0 0 0 0 0 0 0 0 0 0 0 0 0 0 0 0 0 0 0 0 1 0 0 0 0 0 0 0 0 0 0 0 0 0 0 0 0 0 0 0 0 0 0 0 0 0 0 0 0 0 0 0 0 0 0 0 0 0 0 0 0 0 0 0 0 0 0 0 0 0 0 0 0 0 0 0 0 0 0 0 0 0 0 0 0 0 0 0 0 0 0 0 0 0 0 0 0 0 0 0 0 0 0 0 0 0 0 0 0 0 0 0 0 0 0 0 0 0 0 0 0 0 0 0 0 0 0 0 1 0 0 0 0 0 0 0 0 0 0 0 0 0 0 0 0 0 0 0 1 0 0 0 0 0 0 0 0 0 0 0 0 0 0 0 0 0 0 0 0 0 0 0 0 0 0 0 0 0 0 0 0 0 0 0 0 0 0 0 0 0 0 0 0 0 0 0 1 0 0 0 0 0 0 0 0 0 0 0 0 0 0 0 1 0 0 0 0 0 0 0 0 0 0 0 0 0 0 0 0 0 0 0 0 0 1 0 0 0 0 0 0 0 0 0 0 0 0 0 0 0 0 0 0 0 0 0 0 0 0 0 0 0 0 0 0 0 0 0 0 0 0 0 0 0 0 0 0 0 0 0 0 0 0 0 0 0 0 0 0 0 0 0 0 0 0 0 0 0 0 0 0 0 0 0 0 0 0 0 0 0 0 0 0 0 0 0 0 0 0 0 0 0 0 0 0 0 0 0 0 0 0 0 0 0 0 0 0 0 0 0 0 0 0 0 0 0 0 0 0 0 0 0 0 0 0 0 0 0 0 0 0 0 0 0 0 0 0 0 0 0 0 0 0 0 0 0 0 0 0 0 0 0 1 0 0 0 0 0 0 0 0 0 0 0 0 0 0 0 0 0 0 0 0 0 0 0 1 0 0 0 0 0 0 0 0 0 0 0 1 0 0 0 0 0 0 0 0 0 0 0 0 0 0 0 0 0 0 0 0 0 0 0 0 0 0 0 0 0 0 0 0 0 0 0 0 0 0 0 0 0 0 0 0 0 0 0 1 0 0 0 0 0 0 0 1 0 0 0 0 0 0 0 0 0 0 0 0 0 0 0 0 0 0 0 0 0 0 0 0 0 1 0 0 0 0 1 0 0 0 0 0 0 0 0 0 0 0 0 0 0 0 0 0 0 0 0 0 0 0 0 0 0 0 0 0 0 0 0 0 0 0 0 0 0 0 0 0 0 0 0 0 0 0 0 1 0 0 0 0 0 0 0 0 1 0 0 0 0 0 1 0 0 0 0 0 0 0 0 0 0 0 0 0 0 0 0 0 0 0 0 0 0 0 0 0 0 0 0 0 0 0 0 0 0 0 0 0 0 0 0 0 0 0 0 0 0 0 0 0 0 0 0 0 0 0 0 0 0 0 0 0 0 0 0 0 0 0 0 0 0 0 0 0 0 0 0 0 0 0 0 0 0 0 0 0 0 0 0 0 0 0 0 0 0 0 0 0 0 0 0 0 0 0 0 0 0 0 0 0 0 0 0 0 0 0 0 0 0 0 0 0 0 0 0 0 0 0 0 0 0 0 0 0 0 0 0 0 0 0 0 0 0 0 0 0 0 0 0 0 0 0 0 0 0 0 1 0 0 0 1 0 0 0 0 0 1 0 0 0 0 0 1 0 0 0 0 0 0 0 0 0 0 0 0 1 0 0 0 0 0 0 0 0 0 0 0 0 0 0 0 0 0 0 0 0 0 0 0 0 0 0 0 0 0 0 0 0 0 0 0 0 0 0 0 0 0 0 0 0 0 0 0 0 0 0 0 0 0 0 0 0 0 0 0 0 0 0 0 1 0 0 0 0 0 0 0 0 0 0 0 1 0 0 0 0 0 0 0 0 0 0 0 0 0 0 0 0 0 0 0 1 0 0 0 1 0 0 0 0 0 1 0 0 0 0 0 0 0 0 0 0 0 0 0 0 0 0 0 0 0 0 0 0 0 0 0 0 0 0 0 1 0 0 0 0 0 0 0 0 0 0 0 0 0 0 0 0 0 0 0 0 0 0 0 0 0 0 0 0 0 0 0 0 0 0 0 0 0 0 0 0 0 0 1 0 1 0 0 0 0 0 0 0 0 0 0 0 0 0 1 0 1 0 0 0 1 0 0 0 1 0 0 0 0 0 0 0 0 0 0 0 0 0 0 0 0 0 0 0 0 1 0 0 0 0 0 0 0 1 0 0 0 0 1 0 0 0 0 0 0 0 0 0 0 0 0 0 0 0 0 0 0 0 0 0 0 0 0 0 0 0 0 0 0 0 0 0 0 0 0 0 0 0 0 0 0 0 0 0 0 0 0 0 0 0 0 0 1 0 0 0 0 0 0 0 0 0 0 0 0 0 0 0 0 0 0 0 0 0 0 0 0 0 0 0 0 0 0 0 0 0 0 0 0 0 0 0 0 0 0 0 0 0 0 0 0 0 0 0 0 0 0 0 0 0 0 0 0 0 0 0 0 0 0 0 0 0 0 0 0 0 1 0 0 0 0 0 0 0 0 0 0 0 0 0 0 0 0 0 0 0 0 0 0 0 0 0 0 0 0 0 0 0 0 0 0 0 0 0 0 0 0 0 0 0 0 0 0 0 0 0 0 0 0 0 0 0 0 0 0 0 0 0 0 0 0 0 0 0 0 0 0 0 0 0 0 0 0 0 0 0 0 0
M ARS-BFGL-BAC-31749 0 0 0 0 0 0 0 0 0 1 0 0 1 0 0 1 0 0 0 0 0 0 0 0 0 1 0 0 0 0 0 0 0 0 0 0 0 0 0 0 0 0 0 0 0 0 0 0 0 0 0 0 0 0 0 1 0 1 0 0 0 0 1 1 0 1 1 0 0 0 0 0 0 1 0 0 0 0 0 1 0 0 0 0 0 0 0 0 0 0 0 0 0 0 1 0 0 0 0 0 0 0 0 0 0 0 0 0 0 0 0 0 1 0 0 0 1 0 0 0 0 0 0 0 1 0 0 0 0 0 1 1 1 0 0 0 0 0 0 0 0 1 0 0 0 0 1 0 0 0 0 0 0 0 0 0 0 0 0 0 1 0 0 0 0 0 0 1 0 0 0 0 0 0 0 0 0 0 0 0 0 0 0 0 1 0 0 0 1 0 0 0 0 0 0 0 0 0 0 1 1 1 0 0 0 0 0 0 0 0 0 0 0 0 0 0 0 0 0 0 0 0 1 0 1 0 0 0 0 0 0 0 1 0 1 0 0 0 1 0 0 0 0 0 0 0 0 0 0 1 1 0 0 0 1 0 0 1 1 0 1 1 1 0 1 1 0 0 0 0 0 0 0 1 0 0 0 0 0 0 0 1 0 0 0 0 0 0 0 0 0 1 0 0 0 0 0 0 1 0 0 0 1 0 0 1 0 0 1 0 1 0 1 1 0 1 1 0 1 0 0 0 0 0 0 0 0 0 0 0 0 0 0 0 0 0 0 1 1 0 1 1 1 0 0 0 0 0 0 0 0 1 0 0 0 1 0 0 0 0 0 0 0 0 0 1 0 0 0 1 0 0 0 0 0 0 0 0 0 0 0 0 1 0 1 0 1 0 0 0 0 0 1 0 1 1 1 1 1 0 1 0 0 0 0 0 1 0 1 0 0 1 0 0 1 0 0 0 0 0 0 0 0 0 0 0 0 0 0 0 0 0 0 1 0 1 0 0 0 0 0 0 0 0 0 1 0 0 0 0 0 0 0 0 0 0 0 0 0 0 0 0 0 0 1 0 0 0 0 0 1 0 0 0 0 1 0 0 0 1 0 1 0 0 0 0 0 0 1 0 0 0 0 1 0 1 0 0 0 0 0 0 0 0 0 0 0 0 0 0 0 1 0 0 0 0 0 0 0 0 0 0 0 0 0 0 0 1 0 0 0 0 0 0 0 0 1 0 1 1 1 0 0 0 0 0 0 1 1 1 1 0 1 0 0 0 0 0 0 0 1 0 1 0 0 0 0 0 1 0 0 1 0 0 0 0 0 0 0 0 0 0 1 0 0 0 0 1 0 0 0 0 0 0 0 0 0 0 0 0 1 0 1 0 1 0 1 0 1 0 0 0 0 0 1 0 1 0 1 0 0 1 1 0 0 0 0 0 0 0 0 0 1 0 1 0 1 1 0 0 0 0 0 0 0 0 1 0 0 0 0 0 0 0 0 1 0 0 0 1 0 0 0 0 0 0 0 0 0 0 0 0 0 0 0 0 0 0 0 1 0 0 0 1 0 0 0 0 0 1 0 0 0 1 0 1 1 0 0 0 1 0 0 0 0 0 0 0 0 0 0 0 0 0 0 0 1 0 0 0 0 0 0 1 1 1 0 0 0 0 0 0 0 0 0 0 0 0 0 0 0 0 0 0 0 0 0 0 0 0 0 0 0 0 0 0 1 0 1 0 0 0 0 0 1 0 0 1 1 0 0 0 0 0 0 0 0 0 1 0 0 0 1 0 1 0 1 0 1 0 0 0 0 0 0 0 0 0 0 0 0 0 0 1 0 0 0 0 0 1 0 1 0 0 0 0 1 0 0 0 0 0 0 0 0 0 0 0 0 0 0 0 1 0 0 0 1 0 1 0 0 0 0 0 1 1 1 0 1 0 1 0 1 0 0 0 0 0 0 1 0 0 1 0 0 0 1 0 1 1 1 1 0 0 0 0 0 0 0 0 0 0 0 0 0 1 0 0 0 0 0 0 0 0 0 0 0 0 0 0 0 0 0 0 0 0 0 0 0 0 0 0 0 1 0 0 0 0 0 0 0 0 0 0 0 1 0 0 1 0 0 0 0 0 0 0 0 0 0 0 0 0 0 0 1 0 0 0 0 0 1 0 1 0 0 1 0 0 1 0 0 0 0 0 0 0 0 0 0 1 0 0 0 0 0 0 0 0 0 0 0 0 0 0 0 0 0 0 1 0 0 0 1 0 1 0 0 0 1 0 0 0 1 1 1 0 1 0 0 0 0 0 0 0 0 0 0 1 0 1 0 0 0 1 1 0 0 0 0 0 1 0 1 1 1 0 0 0 0 0 0 0 0 0 0 0 0 0 0 0 0 0 0 0 0 0 1 0 0 0 0 0 0 0 0 0 0 1 1 0 1 0 0 0 0 0 1 0 1 1 1 0 1 1 0 1 1 0 0 0 0 0 1 0 1 0 1 0 1 0 1 0 0 0 0 0 0 0 0 1 0 0 0 0 0 0 0 1 0 0 0 0 0 0 0 0 0 1 0 0 0 0 0 0 0 0 0 0 0 0 0 0 0 0 0 0 0 0 0 0 0 0 0 0 0 0 0 0 0 0 0 0 0 0 0 0 0 0 1 0 0 0 1 0 0 0 1 0 0 0 0 0 0 0 1 0 0 0 1 0 0 0 1 0 0 0 1 0 1 0 0 0 1 0 0 0 0 0 0 0 0 0 0 1 0 1 0 0 0 1 0 1 0 0 0 1 0 0 0 0 1 0 1 0 0 0 1 0 0 1 0 0 1 0 0 0 0 0 1 0 0 0 0 0 0 0 0 0 0 0 0 0 0 0 1 0 1 0 0 1 0 0 0 0 0 0 0 0 0 0 1 1 1 1 0 0 0 0 0 0 0 0 0 0 0 0 0 0 1 1 0 0 0 0 0 0 0 0 0 0 1 0 0 0 0 0 1 0 0 0 0 1 0 0 0 0 0 0 0 0 0 0 1 1 1 0 0 0 0 0 0 0 0 0 0 0 0 0 0 0 0 0 0 0 0 0 0 0 0 0 0 1 0 0 0 0 0 0 0 0 0 0 0 0 0 0 0 0 0 0 0 0 0 0 0 1 0 0 0 1 0 1 0 0 0 1 0 0 0 1 0 0 0 0 0 0 0 0 0 1 0 0 1 0 0 0 0 0 0 0 0 0 0 0 1 0 0 0 0 1 0 0 0 0 1 0 0 0 1 0 0 0 1 0 1 1 0 0 1 0 0 0 0 0 0 0 0 0 0 0 1 0 1 0 1 0 1 0 1 0 0 0 0 0 1 0 1 0 1 0 1 1 0 0 1 1 0 0 0 0 0 1 1 0 0 0 1 0 0 0 0 0 1 1 0 0 0 0 1 0 0 0 0 1 1 0 0 0 0 0 1 0 0 0 1 0 1 0 0 0 0 1 1 0 0 0 0 0 0 0 0 0 0 1 0 0 0 0 0 0 0 0 0 0 0 0 0 1 0 0 0 0 0 0 0 0 0 0 0 0 0 0 0 1 0 0 0 1 0 0 0 0 0 0 0 0 0 0 0 0 0 0 0 0 0 0 1 0 1 1 0 0 0 0 0 1 0 0 1 0 1 0 1 0 0 0 0 0 0 0 0 0 1 0 0 1 0 0 0 0 0 0 1 0 0 0 0 0 1 0 0 0 0 0 0 0 0 0 0 0 1 0 0 1 1 0 0 0 0 0 0 1 0 0 0 0 0 0 0 0 0 0 1 0 1 0 0 0 1 1 1 0 0 0 0 0 0 0 0 0 1 0 0 0 0 0 1 1 0 0 1 0 0 0 1 1 1 0 1 0 1 0 0 0 0 0 0 1 0 0 0 0 0 0 0 0 0 1 0 0 0 0 0 0 0 1 0 0 0 0 0 0 0 0 0 0 0 0 0 0 0 0 0 0 0 0 0 0 0 1 0 0 0 0 1 0 1 0 0 0 1 0 0 0 0 0 0 0 0 1 1 0 1 0 1 0 0 0 0 0 0 0 0 0 0 0 0 0 0 0 0 1 0 1 0 1 1 0 0 0 0 0 0 0 1 0 0 0 0 0 0 0 1 0 0 0 0 0 0 0 0 0 0 1 0 0 0 0 0 0 0 0 0 0 0 0 0 1 0 0 0 0 0 0 0 0 0 0 0 0 0 1 0 0 0 0 0 0 0 0 0 1 0 1 0 0 0 0 0 0 0 0 0 0 0 0 0 0 0 0 0 0 0 1 0 0 0 0 0 0 0 0 0 1 0 0 0 0 0 1 0 0 1 0 0 0 0 1 0 0 0 0 0 0 0 0 0 0 0 0 0 0 0 1 0 1 0 1 0 0 0 0 0 0 0 0 0 0 0 1 0 0 0 0 0 0 0 0 0 0 0 0 0 0 1 0 0 0 1 0 0 0 0 0 1 1 0 0 0 0 0 0 0 0 0 0 0 0 0 0 0 0 0 0 0 0 0 0 0 0 1 0 1 0 1 0 1 0 1 0 0 0 0 0 1 0 0 0 1 0 0 0 1 0 1 0 1 0 1 0 1 1 1 0 1 0 1 0 1 0 0 0 1 0 1 0 1 0 0 0 0 0 0 0 0 0 0 0 0 0 0 0 0 0 0 0 0 1 0 0 0 0 0 0 0 0 0 0 0 0 0 0 0 0 0 0 0 0 0 0 0 0 0 0 0 1 0 0 0 0 0 0 0 0 0 0 0 0 0 1 0 0 0 0 0 0 0 0 0 0 0 0 0 0 0 0 0 0 0 0 0 0 0 0 0 0 0 0 0 0 0 0 0 0 0 1 0 0 0 0 0 0 0 0 0 0 0 0 0 0 0 0 1 0 1 1 0 0 0 1 0 0 0 0 0 0 0 0 1 0 0 0 0 0 0 0 0 0 0 0 0 0 0 0 0 0 0 1 0 0 0 1 1 0 0 0 1 0 0 0 1 0 0 0 0 0 1 0 1 0 0 0 0 0 0 1 0 0 0 1 0 0 0 0 0 0 0 0 0 0 0 1 0 0 0 0 0 0 0 0 0 1 0 0 0 0 0 0 0 1 0 0 1 0
M ARS-BFGL-NGS-23863 0 1 0 0 0 0 0 0 0 1 0 0 1 0 0 1 0 0 0 0 0 0 0 0 0 0 0 0 0 0 0 0 0 0 0 0 0 0 0 0 0 0 0 0 0 0 0 1 0 0 0 0 0 0 0 1 0 1 0 0 0 0 0 1 0 1 0 0 0 0 0 0 0 0 0 0 0 0 0 1 0 0 0 0 0 0 0 0 0 0 0 0 0 0 0 0 0 0 0 0 0 0 0 0 0 0 0 0 0 0 0 0 1 0 0 0 1 0 0 0 0 0 0 0 1 0 0 0 0 0 1 0 1 0 0 0 0 0 0 0 0 1 0 0 1 0 0 0 0 0 0 0 0 1 0 0 0 0 0 0 0 0 0 0 0 0 0 1 0 0 0 0 0 0 0 0 0 0 0 0 0 0 0 0 1 0 0 0 1 1 0 0 0 0 0 0 0 0 0 1 1 1 0 0 0 0 0 0 0 0 0 0 0 0 0 0 0 0 0 0 0 0 0 0 0 0 1 0 0 0 0 1 0 0 0 0 0 0 0 0 0 0 0 0 0 0 0 0 0 1 1 0 0 0 1 0 0 1 1 0 1 1 1 0 1 1 0 0 0 0 0 0 0 1 0 0 0 0 0 0 0 0 0 0 0 0 0 0 0 0 0 1 0 0 0 0 0 0 1 0 0 0 1 0 0 1 0 0 1 0 1 0 1 0 0 1 1 0 1 0 0 0 0 0 0 0 0 0 0 0 0 0 0 0 0 0 0 0 1 0 1 1 1 0 0 0 0 0 0 0 0 0 0 0 0 0 0 0 0 0 0 0 0 0 0 1 0 0 0 0 0 0 0 0 0 0 0 0 0 0 0 0 1 0 1 0 1 0 0 0 0 0 1 0 1 1 1 1 1 0 1 0 0 0 0 0 1 0 1 0 0 1 0 0 1 0 0 0 0 0 0 0 0 0 0 0 0 0 0 0 0 0 0 1 0 0 0 0 0 0 0 0 0 0 0 1 0 0 0 0 0 0 0 0 0 1 0 0 0 0 0 0 0 0 1 0 0 0 0 0 1 0 0 0 0 1 0 0 0 1 0 1 0 0 0 0 0 0 1 0 0 0 0 1 0 0 0 0 0 0 0 0 0 0 0 0 0 0 0 0 0 1 0 1 0 0 0 0 0 0 0 0 0 0 0 0 0 1 0 0 0 0 0 0 0 0 1 0 1 1 1 0 0 0 0 0 0 0 1 1 1 0 1 0 0 0 0 0 0 0 1 0 1 0 0 0 0 0 1 0 0 1 0 0 0 0 0 0 0 1 0 0 0 0 0 0 0 1 0 0 0 0 0 0 0 0 0 0 0 0 1 0 1 0 1 0 1 0 1 0 0 0 0 0 1 0 1 0 1 0 0 1 1 0 0 0 0 0 0 0 0 0 1 1 1 0 1 0 0 0 0 0 0 0 0 0 1 0 0 0 0 0 0 0 0 0 0 0 0 0 0 0 0 0 0 0 0 0 0 0 0 0 0 0 0 0 0 0 0 0 0 0 0 0 0 0 0 0 0 1 0 0 0 1 0 1 1 0 0 1 1 0 0 0 0 0 0 1 0 0 0 0 0 0 0 0 1 0 0 0 0 0 0 0 1 1 0 0 0 0 0 0 0 0 0 0 0 0 0 0 0 0 0 0 0 0 0 0 0 0 0 0 0 0 0 0 1 0 1 0 0 0 0 0 1 0 0 0 1 0 0 0 0 0 0 0 0 0 1 0 0 0 1 0 1 0 1 0 1 0 0 0 0 0 0 0 0 0 0 0 0 0 0 1 0 0 0 0 0 0 0 1 0 0 0 0 0 0 0 0 0 0 0 0 0 0 0 0 0 0 0 0 1 0 0 1 1 0 1 0 0 0 0 0 1 1 1 0 1 0 1 0 1 0 0 0 0 1 0 0 0 0 1 0 0 0 1 0 1 1 1 1 0 0 0 0 0 0 0 0 0 0 0 0 0 1 0 0 0 0 0 0 0 0 0 0 0 0 0 0 0 0 0 0 0 0 0 0 0 0 0 0 0 1 0 0 0 0 0 0 0 0 0 1 0 1 0 1 1 0 0 0 0 0 0 0 0 0 0 0 0 0 0 0 1 0 0 0 0 0 1 0 1 0 0 1 0 0 1 0 0 0 0 0 0 0 0 0 0 1 0 0 0 0 0 0 0 0 0 0 0 0 0 0 0 0 0 0 1 0 0 0 1 1 1 0 0 0 1 0 0 0 1 1 1 0 1 0 0 0 0 0 0 0 0 1 0 1 0 1 0 0 0 0 1 0 0 0 0 0 1 0 1 0 1 0 0 0 0 0 0 0 0 0 0 0 0 0 0 0 0 0 0 0 0 0 0 0 0 0 0 0 0 0 0 0 0 1 1 0 1 0 0 0 1 0 1 0 1 1 1 1 1 1 0 1 1 0 0 0 0 0 1 0 1 0 1 0 1 0 1 0 0 0 0 0 0 0 0 1 0 0 0 0 0 0 0 1 0 0 0 0 0 0 0 0 0 0 0 0 0 0 0 0 0 0 0 0 0 0 0 0 0 0 0 0 0 0 0 0 0 0 0 0 0 0 0 0 0 0 0 0 0 0 0 0 0 0 1 0 0 0 1 0 0 0 0 0 0 0 0 0 0 0 1 0 0 0 1 0 0 0 1 0 0 0 1 0 1 0 0 0 1 0 0 0 0 0 0 0 0 0 0 0 0 1 0 0 0 0 0 1 0 0 0 1 0 0 0 0 1 0 1 0 0 0 1 0 0 1 0 0 1 0 0 0 0 0 1 0 0 0 0 0 0 0 0 0 0 0 0 0 0 0 1 1 1 0 0 1 0 0 0 0 0 0 0 0 0 0 0 0 0 0 0 0 0 0 0 0 0 0 0 0 0 0 0 0 1 1 0 0 0 0 0 0 0 0 0 0 1 0 0 0 0 0 1 0 0 0 0 1 0 1 0 0 0 0 0 0 0 0 1 0 1 0 0 0 0 0 0 0 0 0 0 0 0 0 0 0 0 0 0 0 0 0 0 0 0 0 0 1 0 0 0 0 0 0 0 0 0 0 0 0 0 0 0 0 0 0 0 0 0 0 0 1 0 0 0 0 0 1 0 0 0 1 0 0 0 0 0 0 0 0 0 0 0 0 0 1 0 0 1 0 0 0 0 0 0 0 0 0 0 0 1 0 0 0 0 1 0 0 0 0 1 0 0 0 1 0 0 0 1 0 1 1 0 0 1 0 0 0 0 0 0 0 0 0 0 0 0 0 0 0 0 0 0 0 0 1 0 0 0 0 1 0 1 0 1 0 1 1 0 0 1 0 0 0 0 0 0 0 1 0 0 0 1 0 0 0 0 0 1 1 0 0 0 0 1 0 0 0 0 1 1 0 0 0 0 0 1 0 0 0 1 0 1 0 0 0 0 1 1 0 0 0 0 0 0 0 0 0 0 1 0 0 0 0 0 0 0 0 0 0 0 0 0 1 0 0 0 0 0 0 0 0 0 0 0 0 0 0 0 1 0 0 0 1 0 0 0 0 0 0 0 0 0 0 0 0 0 0 0 0 0 0 1 0 1 1 0 0 0 0 0 0 0 0 1 0 1 0 1 0 0 0 0 0 0 0 0 0 1 0 0 0 0 0 0 0 0 0 0 0 0 0 0 0 0 0 0 0 0 0 0 0 0 0 0 0 0 0 0 1 1 0 0 0 0 0 0 1 0 1 0 0 0 0 0 0 0 0 0 0 0 0 0 0 0 1 0 0 0 0 0 0 0 0 0 0 1 0 0 0 0 0 1 1 0 0 1 0 0 0 1 0 1 0 0 0 1 0 0 0 0 0 0 1 0 0 0 0 0 0 0 0 0 1 0 0 0 0 0 0 0 0 0 0 0 0 0 0 0 0 0 0 0 0 0 0 0 0 0 0 0 0 0 0 0 0 0 0 0 0 1 0 1 0 0 0 1 0 0 0 0 0 0 0 0 1 1 0 1 0 1 0 0 0 0 0 0 0 0 0 0 0 0 0 0 0 0 1 0 1 0 1 0 0 0 0 0 0 0 0 0 0 0 0 0 0 0 0 0 0 0 0 0 0 0 0 0 0 0 1 0 0 0 0 0 0 0 0 0 0 0 0 0 1 0 0 0 0 0 0 0 0 0 0 0 0 0 1 0 0 0 0 0 0 0 0 0 1 0 1 0 0 0 0 0 0 0 0 0 0 0 0 0 0 0 0 0 0 0 1 0 0 0 0 0 0 0 0 0 1 0 0 0 0 0 1 0 0 1 0 0 0 0 1 0 0 0 0 0 0 0 0 0 0 0 0 0 0 0 1 0 0 0 1 0 0 0 0 0 0 0 0 0 0 0 1 0 0 0 0 0 0 0 0 0 0 0 0 0 0 1 0 0 0 1 0 0 0 0 0 1 1 0 0 0 0 0 0 0 0 0 0 0 0 0 0 0 0 0 0 0 0 0 0 0 0 1 0 1 0 1 0 1 0 1 0 0 0 0 0 1 0 0 0 1 0 0 0 1 0 0 0 1 0 1 0 1 1 1 0 1 0 1 0 1 0 0 0 1 0 1 0 1 0 0 0 0 0 0 0 0 0 0 0 0 0 0 0 0 0 0 0 0 1 0 0 0 0 0 0 0 0 0 0 0 0 0 0 0 0 0 0 0 0 0 0 0 0 0 0 0 1 0 0 0 0 0 0 0 0 0 0 0 0 0 1 0 0 0 0 0 0 0 0 0 0 0 0 0 0 0 0 0 0 0 0 0 0 0 0 0 0 0 0 0 0 0 0 0 0 0 0 0 0 0 0 0 0 0 0 0 0 0 0 0 0 0 0 1 0 1 1 0 0 0 1 0 0 0 0 0 0 0 0 1 0 0 0 0 0 0 0 0 0 0 0 0 0 0 0 0 0 0 1 0 0 0 1 1 0 0 0 1 0 0 0 1 0 0 0 0 0 1 0 1 0 0 0 0 0 0 1 0 0 0 0 0 0 0 0 1 0 1 0 0 0 0 1 0 0 0 0 0 0 0 0 0 1 0 0 0 0 0 0 0 0 0 0 0 0
M ARS-BFGL-NGS-118339 0 0 0 0 0 0 0 0 0 0 1 0 0 0 0 0 0 0 0 0 0 0 0 0 0 0 1 0 1 0 1 0 0 0 1 0 1 0 0 0 0 0 1 0 0 0 0 0 0 0 1 0 0 0 0 0 0 0 0 1 0 1 0 0 0 0 0 0 0 0 1 1 0 0 0 0 0 0 0 0 1 0 0 0 0 0 0 0 1 0 0 0 1 0 0 0 0 0 0 0 0 0 0 0 1 0 0 0 0 0 0 0 0 0 0 0 0 0 0 0 0 0 1 0 0 0 0 0 0 0 0 0 0 0 1 0 0 0 0 0 0 0 0 0 0 0 0 1 0 0 1 0 0 0 1 0 1 0 1 0 0 0 0 0 1 0 0 0 0 0 0 0 0 1 1 0 1 0 0 1 1 0 0 1 0 1 0 0 0 0 0 1 1 0 1 0 0 0 1 0 0 0 0 0 0 0 0 1 0 0 1 0 0 0 1 0 0 0 1 0 1 0 0 1 0 0 0 0 1 1 0 0 0 1 0 0 0 0 0 0 0 0 0 0 0 0 0 1 0 0 0 1 0 1 0 0 0 0 0 1 0 0 0 1 0 0 0 0 0 1 0 0 0 0 0 1 0 0 0 0 0 0 0 0 0 0 0 0 0 0 0 0 0 0 0 0 1 0 0 0 1 0 0 0 1 0 1 0 0 0 0 0 0 0 1 0 0 0 0 0 0 0 0 0 0 1 0 1 0 0 0 0 0 0 0 0 0 0 0 0 0 0 0 0 0 1 0 0 0 1 0 0 0 0 0 0 0 0 0 0 0 0 0 0 0 0 0 0 1 0 1 0 1 0 1 0 1 1 0 0 0 1 0 0 0 0 0 0 0 0 0 1 0 0 0 0 0 0 0 0 0 0 0 0 0 1 0 0 0 1 0 0 0 0 0 1 0 1 0 1 0 0 0 0 0 0 0 0 0 0 0 0 0 0 0 0 0 1 0 0 1 0 1 0 1 0 1 0 1 0 0 0 1 0 0 0 0 0 1 0 1 0 0 1 0 0 0 0 0 0 0 0 0 0 1 0 0 0 0 0 0 0 0 0 0 1 0 0 0 0 0 0 0 0 0 0 0 0 0 0 0 0 0 0 0 0 0 0 0 1 0 0 0 0 0 0 0 0 0 0 0 0 0 0 0 0 0 0 0 1 0 1 0 0 1 1 0 0 0 0 0 0 1 0 1 0 1 0 0 0 0 0 0 0 0 0 0 1 0 0 0 0 0 0 0 0 0 0 0 1 0 0 0 1 0 0 0 0 0 0 0 0 0 0 1 1 1 0 1 0 1 0 1 0 1 0 1 0 1 1 0 0 0 1 0 0 0 1 0 0 0 0 0 0 0 0 0 0 0 1 0 0 0 1 0 0 0 1 0 0 0 0 0 0 0 0 0 0 0 0 0 0 0 1 0 0 0 0 0 1 0 0 0 0 0 0 0 0 0 0 0 0 0 0 0 0 0 1 0 0 0 0 0 0 0 1 1 0 0 0 0 1 0 0 0 0 0 0 1 0 0 0 1 0 1 0 0 0 0 0 0 0 0 0 1 0 0 0 0 0 0 0 0 0 0 0 0 0 0 1 0 0 0 0 0 0 0 1 0 0 0 0 0 0 0 0 0 0 0 0 0 0 0 0 0 0 0 0 0 0 0 1 0 0 0 0 0 0 0 1 1 1 1 0 0 1 1 0 0 0 1 0 0 0 0 1 0 0 0 1 0 0 0 0 0 0 0 0 0 0 0 1 0 0 0 0 0 1 0 0 0 0 0 0 0 1 0 0 0 0 0 0 0 0 0 0 0 0 1 0 1 0 1 0 1 0 1 0 1 0 1 0 0 1 0 0 0 0 0 0 0 0 0 1 0 0 0 0 0 0 0 1 0 0 0 0 0 0 0 0 0 0 0 0 0 0 0 0 0 0 0 0 0 0 0 0 0 0 0 0 0 0 0 0 0 0 0 0 0 0 0 1 0 0 0 0 1 0 0 0 0 0 1 0 0 0 0 0 0 0 0 0 0 0 0 0 1 1 0 0 0 0 1 0 1 0 1 0 0 1 0 0 0 0 0 1 0 0 0 0 0 0 0 0 0 0 0 0 0 1 0 0 0 1 0 0 0 1 0 0 0 0 0 0 0 1 0 0 0 0 0 0 0 1 0 0 0 0 0 0 0 0 0 0 0 0 0 0 0 0 1 0 0 0 0 0 1 0 0 0 1 0 0 0 0 0 0 0 0 0 0 0 0 0 0 0 0 0 0 0 0 1 0 0 0 0 0 0 0 0 0 0 0 0 0 0 0 0 0 1 0 1 0 0 0 0 0 0 0 1 0 0 0 0 1 0 0 0 1 0 1 0 0 1 1 0 1 0 0 1 0 0 0 1 0 0 0 0 0 0 0 0 0 0 0 0 0 0 0 1 0 0 0 0 0 0 0 0 0 0 0 0 0 0 0 0 0 0 0 0 0 0 0 0 0 0 0 0 0 0 0 1 0 0 0 0 0 0 0 0 0 1 1 0 0 0 1 0 0 0 1 0 1 0 1 0 1 0 1 0 0 0 0 0 1 0 0 0 1 0 0 0 0 0 0 0 0 0 0 1 0 0 0 0 0 0 0 1 0 0 0 0 0 0 0 0 0 1 0 0 0 0 0 0 0 0 0 0 0 0 0 0 0 1 0 0 0 0 0 0 0 0 0 0 0 0 0 0 0 0 0 0 0 0 0 0 0 0 1 0 0 0 0 1 1 0 0 1 1 0 1 0 0 0 1 0 1 0 0 0 0 1 0 1 0 0 0 1 0 0 0 0 0 0 0 0 0 0 0 0 0 0 0 0 0 0 0 0 0 0 0 0 0 0 1 0 1 0 1 0 1 0 1 0 1 0 0 0 0 0 0 0 0 0 0 0 0 0 0 1 0 0 0 0 0 0 0 0 0 0 0 0 0 0 0 0 0 0 0 1 0 0 0 0 0 1 0 1 0 0 0 0 0 0 0 1 0 0 0 0 0 0 0 0 0 1 0 0 0 0 0 0 0 0 0 0 0 0 0 0 0 0 0 1 0 0 0 1 1 0 1 0 1 0 1 0 0 0 0 0 1 0 0 0 1 0 0 0 0 0 0 0 1 0 0 1 1 0 1 0 0 1 0 0 0 0 0 0 0 1 0 0 0 0 0 0 0 0 0 0 0 0 0 0 0 1 0 1 0 0 0 0 0 1 0 0 0 0 0 0 0 0 0 0 0 0 0 0 0 0 0 0 0 0 0 0 0 0 0 0 0 1 0 0 0 1 0 0 0 0 0 0 0 0 0 0 0 0 0 0 0 0 0 0 0 1 0 0 0 0 0 0 0 0 0 0 0 0 0 0 0 0 0 0 0 0 1 1 1 0 0 0 1 0 0 0 0 0 0 0 0 0 0 0 0 0 0 1 0 0 0 0 1 0 0 1 0 0 0 0 0 0 1 0 1 0 1 0 0 0 1 1 0 0 0 0 0 1 1 0 1 0 1 0 0 0 1 0 1 0 1 0 0 0 0 0 0 0 1 0 0 0 0 1 0 1 0 1 0 0 1 1 0 0 0 0 0 0 0 0 0 0 0 0 0 1 0 1 0 0 0 1 0 0 1 0 0 1 0 0 1 0 0 0 0 0 0 0 0 0 0 1 0 0 0 0 0 0 0 0 0 0 0 0 0 0 1 1 0 0 0 0 1 0 0 0 0 1 0 0 1 0 0 0 0 1 0 1 0 0 0 1 0 1 0 0 0 1 0 1 0 1 0 0 0 0 0 0 0 0 0 0 0 0 0 0 0 0 0 0 0 1 0 0 0 0 0 0 0 0 0 0 0 0 0 0 0 0 0 0 0 0 0 0 0 0 0 0 0 0 0 0 1 0 1 0 0 1 0 0 0 1 0 0 0 0 0 0 0 0 1 0 0 0 0 0 0 0 1 0 0 0 0 0 0 0 0 1 0 0 0 0 0 0 0 0 0 1 0 0 0 1 0 0 0 0 0 0 0 1 0 0 0 0 1 0 0 1 1 0 0 0 0 0 0 1 1 0 1 0 1 0 0 0 0 0 0 1 1 0 1 0 0 0 0 0 0 0 0 1 0 0 0 0 0 0 0 0 0 0 0 1 0 0 0 0 0 0 0 1 0 0 0 0 0 0 0 0 0 0 0 0 0 0 0 0 0 0 1 0 0 0 0 0 0 1 0 1 0 0 0 0 0 0 0 0 0 0 0 1 0 0 1 0 1 0 0 1 0 0 0 0 0 0 0 0 0 0 0 0 0 0 0 0 0 0 0 0 0 0 0 0 0 0 0 0 0 0 0 0 0 0 0 0 0 0 0 1 0 0 0 0 0 0 0 0 0 1 1 0 0 0 0 1 0 0 1 0 0 0 1 1 1 0 0 0 1 0 1 0 0 0 0 0 0 0 0 0 0 0 0 1 0 0 1 0 1 0 0 0 0 0 0 0 0 1 0 0 0 0 0 0 0 0 0 0 0 0 0 0 0 0 0 0 0 1 0 1 0 0 0 0 0 1 0 0 0 0 0 0 0 1 0 0 0 0 0 0 0 0 0 0 0 0 1 1 0 0 0 0 0 1 0 1 0 0 0 0 0 0 0 0 1 0 0 0 1 0 0 0 0 0 0 0 0 0 0 0 0 0 0 0 0 0 1 0 1 0 1 0 0 0 0 1 1 1 1 0 0 0 0 0 0 0 0 0 0 0 0 0 0 1 0 1 0 1 0 0 0 0 0 0 0 0 0 0 0 0 0 0 0 0 0 0 0 0 0 0 0 0 0 0 0 0 0 0 0 1 0 0 0 0 0 1 0 0 0 0 0 0 0 0 0 0 0 0 0 0 0 0 0 1 0 0 1 0 1 0 1 1 0 0 1 0 0 1 0 0 0 1 0 0 0 0 0 0 0 0 0 0 0 0 0 1 0 0 0 0 0 0 0 0 0 1 0 0 0 1 0 0 0 1 0 0 0 0 0 0 0 0 0 0 0 0 0 0 0 1 0 0 0 0 0 0 0 0 0 0 0 0 0 1 0 0
M ARS-BFGL-NGS-74737 0 0 0 0 1 1 0 0 0 1 0 0 1 0 0 1 1 0 0 0 1 1 0 0 0 0 0 1 0 0 0 1 1 0 0 0 0 0 0 1 1 0 0 1 1 1 0 0 0 1 0 1 0 1 1 1 1 0 0 0 0 0 0 1 1 1 0 1 1 0 0 0 1 0 1 1 0 1 1 1 0 0 1 0 1 1 0 1 0 0 1 0 0 0 0 0 0 0 0 0 0 0 0 0 0 0 1 1 1 0 0 0 1 1 0 0 1 0 0 0 0 0 0 0 1 1 0 0 1 0 1 0 1 0 0 1 0 0 0 1 1 0 1 1 0 1 0 0 1 0 0 0 1 1 0 0 0 1 0 0 0 0 0 1 0 0 1 1 0 1 1 0 1 0 0 0 0 0 0 0 0 0 1 0 1 0 0 0 1 0 1 0 0 0 0 0 1 0 0 1 1 0 0 1 0 0 0 0 0 0 1 0 0 0 0 1 1 0 0 1 0 1 0 0 0 1 1 0 0 0 0 1 0 0 0 0 1 0 0 0 1 0 1 0 1 0 1 0 0 1 1 0 0 0 1 0 0 0 1 0 1 1 1 0 1 1 0 1 0 0 0 0 0 1 0 0 0 0 0 0 0 0 0 1 1 0 0 0 0 1 0 1 1 0 1 1 0 1 1 0 0 0 1 1 0 1 0 1 1 1 1 1 1 0 0 1 1 0 1 0 1 0 1 0 1 1 1 0 1 1 1 1 1 1 1 0 1 0 1 0 1 1 1 1 1 0 1 0 0 0 0 0 0 1 0 0 0 0 0 1 0 0 0 0 0 1 0 1 0 0 0 0 0 0 0 0 0 0 1 0 1 0 1 0 1 0 1 1 1 0 1 0 1 1 1 1 1 1 1 0 1 1 0 0 0 0 1 0 1 0 0 1 0 0 1 0 0 0 0 0 0 1 0 0 0 0 0 0 0 0 0 1 0 1 0 0 0 0 0 1 0 0 0 0 0 1 0 0 0 0 0 0 0 0 0 0 0 0 0 0 0 0 1 0 1 1 1 0 1 0 0 0 1 0 0 1 0 0 0 0 0 1 0 1 0 0 0 1 1 1 0 0 0 1 0 0 0 1 0 1 0 0 0 0 0 1 0 0 0 0 0 1 0 0 0 0 0 1 0 1 0 0 0 0 0 0 1 1 0 0 0 0 1 0 0 0 1 1 1 1 1 0 0 1 0 1 0 0 1 1 1 0 1 1 1 1 1 0 1 0 1 0 1 1 1 1 1 1 1 0 1 1 0 0 0 0 0 0 0 1 0 1 0 1 0 0 0 1 0 0 0 0 0 0 0 1 0 0 0 0 1 1 1 0 1 0 1 0 1 1 1 0 1 0 1 1 1 0 1 0 1 1 1 0 0 0 0 0 0 0 0 1 1 1 1 0 1 0 0 1 0 1 0 1 0 1 1 0 0 0 0 0 0 0 0 0 0 0 0 0 0 1 0 0 0 0 0 0 0 1 0 1 0 1 0 0 0 1 0 0 0 0 0 0 0 1 0 0 0 1 0 1 0 1 0 1 1 0 1 1 0 1 1 0 0 0 0 0 1 0 0 1 0 0 1 1 1 1 0 0 0 0 0 0 1 1 0 0 0 0 0 1 0 0 0 0 0 1 0 0 0 1 0 1 0 1 0 0 0 0 1 0 0 0 1 0 1 1 1 0 0 0 0 0 1 1 0 0 1 1 0 0 1 0 1 0 1 0 1 0 1 0 1 0 1 0 1 0 1 1 1 0 1 0 0 1 0 0 0 1 0 0 0 0 0 0 0 1 0 0 0 1 0 0 0 0 0 0 0 0 0 1 0 1 0 0 0 1 0 0 0 0 1 0 1 0 1 0 1 1 1 0 1 0 1 1 1 1 1 0 1 0 1 1 0 1 0 1 0 0 0 0 1 0 0 0 1 0 1 1 1 1 0 1 0 1 0 0 0 1 0 1 0 0 0 1 0 1 0 0 0 0 0 0 0 1 0 0 0 1 0 0 0 1 0 0 0 0 0 0 0 0 0 1 0 1 0 0 0 0 0 1 0 0 0 1 0 0 1 0 1 0 1 0 1 0 1 1 1 0 1 0 0 1 1 0 0 0 0 0 1 0 1 0 0 1 0 1 1 1 0 0 0 1 0 0 0 1 0 1 0 0 0 0 1 1 1 0 0 0 0 0 0 1 1 0 1 0 1 0 0 1 1 0 1 0 0 0 1 0 0 0 1 1 1 1 1 0 1 0 1 0 1 0 1 0 1 0 1 1 1 0 1 0 1 0 1 1 1 0 1 0 1 0 1 0 0 1 0 0 0 0 0 0 0 0 0 1 0 0 0 0 0 0 0 0 0 0 0 1 0 0 0 0 0 1 0 1 1 0 1 0 1 0 1 0 1 0 1 1 1 0 1 1 1 1 1 1 0 0 0 0 1 0 1 0 1 0 1 1 1 1 0 0 0 1 0 0 0 1 0 1 0 0 0 1 0 1 0 0 0 0 0 0 0 0 0 0 0 1 0 0 0 1 0 0 0 1 0 0 0 0 0 1 0 1 0 1 0 1 0 1 0 0 0 0 0 0 0 0 0 0 0 0 1 0 1 0 1 0 1 1 0 1 1 0 0 0 1 0 0 0 0 0 1 0 0 0 1 0 0 0 1 0 0 0 1 0 1 0 0 0 1 0 0 0 0 1 0 0 0 0 0 0 0 1 0 1 1 0 0 1 0 1 1 1 0 0 0 1 1 0 1 0 0 1 1 0 0 1 0 1 1 0 0 1 0 1 1 0 1 0 1 0 1 0 1 0 1 0 1 0 1 0 1 1 1 0 1 1 0 0 0 1 0 1 0 0 0 0 0 0 0 0 0 0 0 1 0 1 0 1 0 0 0 1 1 1 1 1 1 0 1 0 1 0 1 0 1 1 1 0 0 1 0 0 1 1 0 0 0 1 0 1 0 0 0 0 0 0 0 0 1 0 1 0 0 0 0 1 0 0 0 1 0 0 0 0 0 1 0 1 0 1 0 0 0 0 0 1 0 1 0 0 0 1 0 0 0 1 0 1 0 0 0 1 0 0 0 0 0 0 0 0 0 0 0 1 0 0 0 1 0 1 0 1 0 0 0 0 0 0 0 0 0 0 0 1 0 1 1 0 1 1 1 0 1 0 1 0 0 1 1 0 0 0 1 0 1 1 1 0 0 0 0 0 0 0 0 1 0 0 0 1 1 1 0 0 1 1 0 0 0 1 1 0 1 0 1 1 0 0 0 0 0 1 0 1 0 1 1 0 1 0 1 0 1 0 1 1 1 1 0 1 1 0 0 0 0 0 0 0 1 0 0 0 1 0 0 0 0 0 1 1 1 1 1 1 1 0 1 1 1 1 1 0 0 0 0 0 1 0 0 0 1 1 1 1 0 0 0 1 1 0 0 1 0 0 0 0 1 1 0 1 0 0 0 1 0 0 0 0 0 1 0 1 0 1 0 0 0 0 0 1 0 0 0 0 0 0 0 1 0 1 0 0 0 1 0 0 0 0 0 0 0 0 0 0 0 1 0 0 0 0 0 0 1 0 1 1 0 0 0 0 0 0 0 1 1 0 1 1 1 1 0 0 0 0 0 0 0 0 1 0 0 0 0 0 0 0 0 1 0 0 0 0 0 0 0 0 0 0 0 1 0 0 0 0 0 0 0 0 0 1 1 1 0 0 0 0 0 1 0 0 1 0 1 0 1 1 0 1 0 1 0 0 1 0 0 1 0 0 1 0 1 0 1 0 1 0 1 0 0 0 0 1 1 1 0 0 1 0 0 0 1 0 1 1 0 1 1 0 0 1 0 0 0 1 1 0 1 1 0 1 0 1 0 1 0 1 0 1 0 1 0 0 0 1 0 1 0 1 0 1 0 1 0 0 0 1 0 0 0 0 0 1 0 0 0 0 0 0 0 1 1 0 1 1 0 1 1 1 1 1 1 0 1 0 1 1 1 0 1 1 1 1 0 0 0 0 0 0 0 0 0 0 0 0 0 0 0 1 0 1 0 1 0 0 0 0 1 1 1 0 0 0 0 0 0 0 0 0 0 0 0 0 0 0 0 1 0 1 1 1 1 1 1 0 1 0 1 0 1 1 1 1 1 1 0 0 0 0 0 0 0 1 0 0 0 0 0 0 0 1 0 0 0 1 0 0 0 1 0 1 0 0 0 0 0 1 0 0 1 0 0 0 1 0 0 1 1 1 1 0 1 0 0 0 0 0 0 0 0 1 0 1 1 0 0 1 0 1 1 1 0 0 1 1 1 1 1 1 0 0 0 0 0 0 1 0 1 0 0 1 1 0 1 1 1 0 0 0 0 1 0 0 0 0 0 1 1 1 1 0 1 0 1 0 0 1 1 0 1 0 1 0 0 0 1 0 0 0 0 1 1 1 0 0 0 0 0 1 0 0 1 0 1 0 1 0 0 0 1 0 1 1 1 0 1 0 1 0 1 1 1 0 1 0 1 1 1 0 1 0 1 1 1 0 1 0 1 0 1 0 0 0 1 0 1 1 0 1 1 0 0 0 1 1 0 0 0 0 1 0 1 0 1 1 0 0 1 0 0 1 0 0 0 0 0 0 0 0 0 0 0 0 0 1 0 0 0 1 0 0 1 1 0 0 1 0 1 0 1 0 1 1 0 0 1 0 1 1 0 0 0 1 0 0 0 0 0 1 0 0 0 0 0 0 0 1 0 0 0 0 0 0 0 0 0 0 1 0 0 0 1 0 1 0 0 1 1 0 0 1 1 0 1 0 1 0 0 0 1 1 0 0 0 0 1 0 1 0 0 1 1 1 1 0 0 0 1 1 1 0 1 1 0 1 0 1 0 0 0 0 0 0 0 1 1 0 0 0 1 0 0 0 0 0 0 0 1 1 0 1 1 0 1 1 1 0 1 1 1 0 0 1 1 0 0 0 1 0 0 0 0 0 1 0 1 1 0 1 1 0 0 1 0 0 0 0 0 0 0 0 0 1 0 0 0 0 0 1 1 1 0 0 0 0 0 0 0 1 0 1 0 0 0 1 0 0 0 0 0 1
M ARS-BFGL-NGS-31686 1 0 1 0 1 0 0 1 0 1 0 1 1 0 1 1 0 1 0 1 1 1 0 0 0 0 0 1 0 0 0 1 0 1 0 0 0 0 0 0 0 0 0 1 0 0 1 0 0 1 0 1 1 0 0 1 0 0 1 0 1 0 0 1 0 1 0 1 1 1 1 0 0 0 0 1 0 0 0 1 0 0 0 0 0 0 0 0 0 0 0 1 0 1 0 0 0 0 0 1 0 0 1 1 0 0 0 1 1 0 0 0 1 0 1 1 1 1 0 0 1 0 0 0 1 0 0 0 0 0 1 0 1 0 0 0 1 1 0 0 0 0 0 0 0 0 0 0 1 1 0 0 0 1 0 1 0 0 1 1 0 0 0 0 0 1 0 1 1 0 0 0 1 0 0 0 0 0 0 0 0 0 0 1 1 0 1 0 1 0 0 0 0 0 0 1 1 0 0 1 1 0 0 1 0 0 0 0 0 1 1 0 1 0 0 1 0 0 0 0 0 1 0 0 0 1 1 0 0 0 1 1 0 0 0 1 0 0 0 1 0 1 0 1 0 0 0 0 1 1 1 0 0 0 1 1 0 0 1 0 1 1 1 0 1 1 0 0 0 0 1 0 1 1 0 0 0 0 1 1 0 0 1 1 0 0 1 1 1 0 1 1 0 0 0 1 0 1 1 1 0 0 1 0 0 1 0 0 1 1 1 0 1 0 0 1 1 0 1 0 0 1 0 0 0 1 1 0 1 0 1 0 0 0 0 1 0 0 1 1 1 1 1 1 0 0 0 0 0 1 1 0 1 0 1 0 0 1 0 1 0 0 0 0 0 1 0 1 0 0 0 0 0 1 0 0 0 0 0 0 0 0 1 1 1 0 1 0 0 0 0 0 1 1 1 1 1 1 1 1 1 0 0 0 0 0 1 0 1 0 0 1 0 1 1 0 0 0 0 0 0 1 0 0 0 0 0 0 0 0 0 0 0 1 0 0 0 0 0 0 0 0 0 1 0 1 0 0 0 1 0 0 0 1 0 0 0 0 0 0 0 0 0 0 1 1 0 0 0 0 0 0 0 0 0 1 0 0 0 0 1 1 0 0 0 0 0 0 1 0 0 1 0 1 0 0 0 0 0 0 0 1 1 0 0 0 0 0 0 0 0 1 0 0 1 0 1 0 1 0 1 0 1 1 1 1 0 1 1 0 1 0 0 0 0 0 1 0 1 1 1 0 0 0 0 0 0 0 1 1 1 1 1 0 0 0 1 0 0 1 1 1 1 0 0 1 0 1 1 0 0 1 0 0 0 1 0 0 1 1 0 0 0 1 0 0 0 1 0 0 0 1 0 0 0 0 0 1 0 0 1 0 1 0 1 1 1 0 1 0 0 0 0 0 1 0 1 0 1 0 0 1 1 0 1 0 1 0 1 1 1 0 1 1 1 1 1 0 0 1 0 0 0 1 0 0 1 1 0 0 0 0 0 1 0 0 0 0 0 0 0 1 0 0 0 1 0 0 0 0 0 0 0 0 0 0 0 1 0 0 0 0 0 0 0 0 0 0 0 1 0 0 0 1 0 1 1 0 0 1 0 1 0 1 0 0 0 0 0 1 0 0 0 0 0 0 1 0 0 0 0 0 0 0 1 1 0 0 1 0 0 0 0 0 0 0 0 0 0 1 0 1 0 0 1 1 1 1 1 1 0 0 1 0 0 0 1 0 1 0 0 0 0 0 1 0 0 0 1 0 0 0 1 1 0 0 0 0 1 0 0 0 1 1 1 0 1 1 1 1 0 0 0 0 0 0 1 1 1 0 0 0 1 0 0 0 1 0 1 0 1 1 1 0 1 1 0 1 0 0 0 1 0 0 0 1 0 0 0 1 0 1 1 0 0 0 1 0 1 1 0 0 0 0 1 1 1 1 1 0 1 0 1 0 0 1 0 1 0 0 0 0 1 1 0 0 1 1 1 1 1 1 0 1 0 1 0 1 0 1 0 1 0 0 0 1 0 0 0 0 0 0 0 0 0 1 0 0 0 0 0 0 0 1 0 0 0 1 0 0 0 0 0 1 0 0 0 0 0 1 0 0 0 0 0 1 0 0 1 0 0 1 0 1 0 0 0 0 0 1 0 0 1 1 1 0 0 0 0 0 1 1 1 0 0 1 0 1 1 0 1 0 1 0 1 0 1 0 1 1 1 1 0 0 0 0 0 0 1 0 1 0 1 0 0 0 0 1 1 0 0 0 1 0 1 0 0 1 1 1 0 0 1 1 1 1 1 0 0 0 0 0 0 1 0 0 0 0 1 1 0 0 1 0 1 1 0 1 0 1 1 1 1 0 1 0 0 0 1 0 1 0 1 0 0 0 0 0 0 0 1 0 0 0 0 0 0 1 0 1 0 0 1 0 0 0 0 1 1 0 1 0 0 0 1 0 1 0 1 1 1 0 1 1 0 1 1 0 0 0 0 0 1 0 1 1 1 0 1 0 1 0 0 1 0 0 0 0 0 1 0 1 0 0 0 1 0 1 0 0 0 0 0 0 0 0 0 0 0 0 0 0 0 1 0 0 0 1 0 0 0 0 0 1 0 0 0 1 0 1 0 1 0 1 0 0 0 0 0 1 0 0 0 1 0 0 0 0 1 0 0 0 0 0 0 0 0 0 0 1 0 1 1 0 1 0 0 0 1 1 0 0 1 0 0 1 1 0 1 0 0 0 1 0 0 1 1 0 1 1 1 0 1 0 1 1 0 0 0 0 1 1 1 0 0 1 1 1 0 0 1 0 1 0 0 1 1 0 0 1 0 0 1 0 0 1 0 1 1 0 0 0 0 0 1 1 0 0 1 0 0 0 0 0 1 1 1 1 0 1 1 0 0 1 1 0 1 0 1 1 0 0 0 0 0 0 0 0 0 1 0 0 0 0 0 1 0 1 1 1 0 0 0 1 0 0 0 1 0 1 1 0 0 0 0 1 1 1 0 0 0 1 0 1 0 0 0 0 0 0 0 0 1 0 1 0 0 0 0 1 0 0 0 0 0 0 0 0 0 0 0 1 0 0 0 0 0 0 0 0 0 1 0 1 0 0 0 0 0 0 0 0 0 0 0 0 0 0 0 0 0 0 0 1 0 0 0 1 0 0 0 1 0 0 0 1 0 0 0 0 0 0 0 0 0 0 0 1 0 1 0 0 1 0 0 0 0 0 0 0 1 0 0 0 0 0 0 0 0 1 0 1 0 1 0 0 0 0 0 0 0 1 0 0 1 1 1 0 1 0 1 0 1 0 1 0 1 0 0 1 0 0 0 1 0 0 0 1 0 1 1 0 1 1 1 0 1 0 1 1 1 1 0 0 1 0 0 0 0 0 0 0 1 0 0 0 1 0 0 0 0 0 1 1 1 0 1 0 1 0 1 0 1 1 1 0 0 0 0 0 1 1 0 0 1 0 1 1 1 0 1 1 1 0 1 1 0 0 0 1 0 0 0 1 0 0 0 0 0 0 0 0 0 1 0 0 0 1 0 0 0 1 0 0 0 0 1 0 0 0 0 0 0 1 0 0 0 1 0 0 0 0 1 0 1 1 1 0 0 0 1 0 1 0 1 0 1 0 1 1 0 0 1 0 1 0 0 1 1 0 1 0 1 0 0 1 0 0 0 0 0 0 1 1 1 0 0 0 0 0 1 0 0 0 1 0 1 1 0 0 1 0 1 0 1 0 1 0 1 0 0 1 0 1 1 0 0 0 0 0 0 1 0 0 0 0 0 0 0 0 0 1 0 0 0 0 0 0 0 1 0 0 0 0 1 0 1 0 1 0 1 0 0 1 0 0 1 1 0 0 1 0 0 0 1 0 1 0 0 0 1 0 1 1 1 1 1 1 0 0 0 0 1 0 0 1 0 1 0 1 0 0 0 1 0 0 0 0 0 0 0 0 0 0 0 0 0 0 0 0 0 0 0 1 0 0 0 0 0 0 0 0 0 0 1 0 1 0 0 0 1 0 0 0 0 0 0 0 1 1 1 0 1 0 1 1 1 0 1 1 1 0 1 1 1 0 1 0 1 0 1 1 1 1 0 1 0 0 0 0 0 0 0 0 0 0 0 0 0 0 0 0 0 0 1 0 1 0 0 1 0 1 0 1 0 0 0 0 0 0 0 0 0 0 0 0 0 1 0 0 1 0 1 0 0 0 1 0 1 0 1 0 0 0 0 0 0 0 0 0 0 1 0 1 1 1 0 1 0 1 0 0 0 1 0 0 0 0 0 0 0 1 0 0 0 0 0 0 0 0 0 0 0 1 0 0 1 0 1 1 1 1 1 0 0 1 0 1 0 1 0 1 0 0 1 0 1 1 1 0 1 0 1 1 0 0 0 1 0 1 0 0 1 0 1 1 0 0 0 1 1 1 1 0 1 1 1 0 0 0 0 0 0 0 1 1 0 0 1 0 0 0 0 0 1 1 0 0 0 0 1 0 1 1 0 1 0 0 0 0 0 0 0 1 0 0 0 0 0 0 1 0 1 0 1 0 1 0 1 0 1 0 1 0 1 0 1 0 1 1 1 0 1 0 0 0 1 0 1 0 0 1 1 0 0 0 1 0 0 0 1 0 1 0 1 0 1 0 1 1 0 0 0 1 0 0 0 0 0 0 1 0 0 0 0 1 0 1 0 0 0 0 0 0 1 0 0 0 1 0 1 0 1 0 1 0 0 0 1 0 1 0 0 1 0 1 0 0 0 0 1 0 1 0 0 0 0 0 1 1 0 1 0 1 0 1 0 1 0 0 0 0 0 0 0 0 0 0 0 0 0 0 0 1 0 0 0 1 0 1 1 1 0 0 1 0 0 0 0 0 0 1 0 0 0 0 0 0 0 0 0 1 1 0 1 1 1 0 1 1 1 0 1 0 1 0 1 0 1 1 1 0 1 0 0 1 0 0 0 0 1 0 0 0 1 0 1 1 0 0 0 1 1 0 0 0 1 0 0 0 1 0 0 0 0 0 1 0 1 1 0 0 0 0 0 1 0 0 1 0 0 0 0 0 0 1 0 1 0 1 0 1 0 0 1 0 0 0 0 0 0 1 0 0 0 1 1 0 1 0 1 0 0 1
M ARS-BFGL-NGS-87772 0 0 0 0 0 0 0 0 0 0 0 0 0 0 0 0 0 0 0 0 0 0 1 0 0 1 0 0 0 0 0 0 0 0 0 0 0 1 0 0 0 0 0 0 0 0 0 0 0 0 0 0 0 0 0 0 0 0 0 0 0 0 1 0 0 0 1 0 0 0 0 0 0 1 0 0 1 0 0 0 0 0 0 0 0 0 0 0 0 0 0 0 0 0 1 1 0 0 1 0 0 0 1 0 0 0 0 0 0 0 0 0 0 0 0 0 0 0 0 0 1 0 0 0 0 0 0 0 0 0 0 1 0 0 0 0 0 0 0 0 0 0 0 0 0 0 1 0 0 0 0 0 0 0 0 0 0 0 0 0 1 0 0 0 0 0 0 0 0 0 0 0 0 0 0 0 0 0 0 0 0 0 0 0 0 0 0 0 0 0 0 0 0 0 0 0 0 0 0 0 0 1 0 0 0 0 0 0 0 0 0 1 0 0 0 0 0 1 0 0 0 0 1 0 1 0 0 0 0 0 0 0 1 0 1 0 0 0 1 0 0 1 0 0 0 0 0 0 0 0 0 0 0 0 0 0 0 1 0 0 0 0 0 0 0 0 0 0 0 0 0 0 0 0 0 0 0 0 0 0 0 1 0 0 0 0 0 0 0 0 0 0 1 0 1 0 0 0 0 0 0 0 0 0 0 0 0 0 0 0 0 0 0 1 0 0 0 0 0 0 1 0 1 0 1 0 0 0 0 0 0 0 1 0 0 0 0 1 0 0 0 0 0 0 0 0 0 0 0 0 0 1 0 0 0 1 0 0 0 0 0 0 0 0 0 0 0 0 0 1 0 0 0 0 0 0 0 0 0 0 0 0 0 0 0 1 0 0 0 0 0 1 0 0 0 0 0 0 0 0 0 0 0 1 0 0 0 0 0 0 0 0 0 1 0 0 0 0 0 0 0 0 0 0 0 0 0 0 0 0 0 1 1 0 1 1 0 0 0 0 0 0 0 0 0 0 0 0 0 0 0 0 0 0 0 0 0 1 0 1 0 0 0 0 0 0 0 0 0 0 1 0 0 0 0 0 0 0 0 0 0 0 0 0 0 0 0 0 0 0 0 0 0 0 0 1 0 0 0 0 0 0 0 0 0 0 0 0 0 0 0 0 0 1 0 0 0 0 0 0 0 1 0 0 0 0 1 0 0 0 0 0 1 1 0 0 0 0 0 0 0 0 0 0 0 0 0 1 0 0 0 0 0 0 1 0 0 0 0 0 0 0 0 0 0 0 0 0 0 0 0 0 0 0 0 0 0 1 0 0 0 0 1 0 0 0 0 0 0 0 0 0 0 0 0 1 0 0 0 0 0 0 0 0 0 0 0 1 0 0 0 0 0 0 0 0 0 0 0 0 0 0 0 0 0 0 0 1 0 0 0 0 0 0 0 0 0 1 0 0 0 0 0 0 0 0 0 0 0 0 0 1 0 0 0 1 0 0 0 1 0 0 0 1 0 0 0 0 0 0 0 0 1 0 1 0 0 0 0 1 0 0 0 1 0 0 0 0 0 0 0 0 0 0 0 0 0 0 0 0 1 0 0 1 0 0 0 0 0 0 0 0 0 0 0 0 0 0 0 0 0 0 0 1 0 0 0 0 0 0 0 0 0 1 0 0 0 0 0 0 0 0 0 0 0 0 0 0 0 0 1 0 0 0 1 0 0 0 0 0 0 0 0 0 0 0 0 1 0 0 0 0 0 0 1 0 1 1 0 0 0 0 0 0 0 0 0 0 0 0 0 0 0 0 0 0 0 0 0 0 0 0 0 0 0 0 0 0 0 1 0 0 0 0 0 0 1 0 0 0 0 0 0 1 0 0 0 0 0 0 0 0 0 0 0 0 0 0 0 0 0 0 0 0 0 0 0 0 0 0 0 0 0 0 0 0 0 0 0 1 0 0 0 1 0 0 0 0 0 0 0 0 0 0 0 0 0 0 0 0 0 0 1 0 0 0 1 0 0 1 1 0 0 1 0 0 0 0 0 0 0 0 0 0 0 1 0 1 0 0 0 0 0 0 0 0 0 0 0 0 0 0 0 0 0 0 0 0 0 0 0 0 0 0 0 0 0 0 0 1 0 0 0 0 0 0 0 0 0 0 0 0 0 0 0 0 0 0 0 0 0 0 0 0 0 0 0 0 0 0 0 0 0 0 0 0 0 0 0 0 0 0 0 0 1 0 1 1 0 0 0 0 0 0 0 0 0 0 0 0 0 0 0 0 0 0 0 0 1 0 1 0 1 0 1 0 1 0 0 0 1 0 0 1 0 1 0 0 0 0 0 0 0 1 0 1 0 0 0 0 0 0 0 0 0 1 0 0 0 1 0 0 0 0 0 1 1 0 0 0 0 0 0 0 0 0 0 0 0 0 0 0 0 0 0 0 0 0 0 0 0 1 0 0 0 0 0 0 0 0 0 0 0 0 0 0 0 1 0 0 0 0 0 1 0 0 0 0 0 0 0 0 0 0 0 0 0 0 0 0 0 0 0 0 0 0 0 1 1 0 1 0 0 0 0 0 0 0 0 0 0 1 0 0 0 0 0 0 0 0 0 0 0 0 0 0 0 0 0 0 0 0 0 0 1 1 1 1 0 0 0 0 1 0 0 0 1 0 0 0 0 1 0 1 0 0 0 0 0 0 0 0 0 0 0 0 0 0 0 0 0 1 0 0 0 0 0 0 0 0 0 1 0 1 0 0 0 0 0 1 0 0 0 0 1 0 0 0 0 0 0 1 0 0 0 0 0 0 0 0 0 0 0 0 0 0 0 0 0 0 1 0 1 0 0 0 1 0 0 1 1 0 0 0 0 0 0 0 0 0 0 0 0 0 0 0 0 0 0 0 1 1 1 1 0 0 0 0 0 0 0 0 0 0 0 0 0 0 0 0 0 1 0 0 0 0 0 0 0 0 0 0 0 0 0 0 0 0 0 1 0 0 0 0 0 1 0 0 0 0 0 0 0 1 0 0 0 1 0 0 0 0 0 0 0 0 0 0 0 0 0 0 0 0 0 0 0 0 0 0 0 0 0 0 0 0 1 0 1 0 0 0 0 0 0 0 0 0 0 0 0 0 0 0 0 1 0 0 0 1 0 0 0 0 0 0 0 0 0 1 0 0 0 1 0 0 0 0 0 0 1 1 0 0 0 0 0 0 0 0 0 1 0 0 1 1 0 0 0 0 0 0 0 0 1 0 0 0 1 0 0 0 1 0 0 0 0 0 0 0 0 0 1 0 0 0 0 0 0 0 1 0 1 0 1 0 1 0 1 0 0 0 0 1 0 0 0 0 0 0 0 0 1 0 0 1 1 0 1 0 1 1 0 0 1 0 0 1 0 0 0 0 0 0 0 0 0 0 0 0 0 0 0 0 0 0 0 0 0 0 0 0 0 0 0 0 0 0 0 0 0 0 0 0 0 0 0 0 0 0 0 1 0 0 0 0 0 0 0 1 0 1 0 0 0 0 0 0 0 0 0 0 1 0 1 0 0 0 0 0 0 0 0 0 0 0 0 0 0 1 0 0 0 1 0 0 0 0 0 0 0 0 0 0 0 0 0 0 0 0 0 0 0 0 0 1 0 0 0 0 0 0 0 0 0 0 0 0 0 1 0 0 0 0 0 1 0 0 0 0 0 0 1 0 0 0 0 0 1 0 0 0 0 0 0 0 0 0 0 0 1 0 0 0 0 0 0 0 0 0 0 0 0 0 0 0 1 0 0 0 0 0 1 0 1 0 0 0 1 0 1 0 0 0 0 0 0 0 0 0 0 0 1 0 1 0 0 0 1 0 0 0 1 0 0 1 0 0 1 0 0 0 0 0 0 0 0 0 0 0 0 0 0 0 0 0 0 0 0 0 0 0 0 0 0 1 0 0 0 1 0 0 0 0 0 0 0 0 0 0 0 0 0 0 0 0 0 0 0 1 0 0 0 0 0 0 0 0 0 0 0 1 0 0 1 0 0 0 0 0 0 1 0 0 0 0 0 0 0 0 0 0 0 0 0 0 0 0 0 0 0 0 0 0 0 0 1 0 0 0 0 0 0 0 0 0 0 0 0 0 0 0 1 0 0 1 0 0 0 0 0 0 0 0 0 0 0 0 0 0 0 0 0 0 0 0 0 0 0 0 0 0 0 0 0 0 0 0 0 0 0 0 0 0 0 0 0 0 0 0 0 0 1 0 0 0 1 0 0 0 0 0 0 0 0 0 0 0 0 0 0 0 0 1 0 0 0 0 0 0 0 0 0 0 0 0 0 0 0 0 0 0 0 0 0 0 0 0 0 0 0 0 0 0 0 0 0 0 0 1 0 0 0 0 0 1 0 0 0 0 0 0 0 0 0 0 0 0 0 0 0 0 0 0 0 0 0 1 0 0 0 0 0 0 0 0 0 0 0 0 0 0 0 0 0 0 0 0 0 0 0 0 0 0 0 0 0 0 0 0 0 0 0 0 0 0 0 1 0 0 0 0 0 0 0 0 0 1 0 0 0 1 0 0 0 0 0 0 0 0 0 0 0 1 1 0 0 0 0 0 1 0 0 0 1 0 0 0 1 0 0 0 0 0 0 0 0 0 0 0 0 0 0 0 0 0 0 0 0 0 0 0 0 1 0 0 0 0 0 1 0 0 0 0 0 0 0 0 0 0 0 0 0 0 0 1 0 0 0 0 0 0 0 0 0 0 0 0 0 0 0 1 0 0 0 0 0 0 0 0 1 0 0 0 1 0 0 0 0 0 0 0 0 0 0 0 0 0 0 0 0 0 0 0 0 0 0 0 0 0 0 0 0 0 0 1 0 0 0 0 0 0 0 0 0 0 0 0 0 0 0 0 0 0 0 0 0 0 0 0 0 0 0 0 0 0 0 0 0 0 0 0 0 0 0 0 0 0 0 0 0 0 0 0 0 0 0 0 0 0 0 0 0 0 0 1 0 0 0 0 0 0 0 0 0 0 0 0 0 0 0 0 0 0 0 0 0 0 0 1 1 0 1 0 0 0 0 0 0 0 0 0 0 1 0 0 0 0 0 0 0 0 0 0 0 0 0 0 0 1 0 0 1 0
M ARS-BFGL-NGS-32376 0 1 0 0 1 0 0 0 0 0 0 0 1 0 0 0 0 0 0 0 0 0 1 1 0 1 0 1 0 0 0 0 0 0 0 0 0 1 0 0 0 0 0 0 0 1 0 1 0 0 0 0 0 0 0 1 0 0 0 0 0 0 1 1 0 1 1 0 0 1 1 0 0 1 1 0 1 0 0 1 0 0 0 0 0 0 0 0 1 0 0 1 0 0 1 1 0 0 1 1 0 0 1 1 0 0 0 0 0 0 0 0 0 0 0 0 0 0 0 0 1 0 0 0 1 0 0 0 0 0 0 1 1 0 0 0 0 0 0 0 0 0 0 0 1 0 1 0 0 1 0 0 1 0 0 1 0 0 1 0 1 0 0 0 0 1 0 1 0 1 0 0 0 0 0 0 0 0 0 0 0 0 0 1 0 0 0 0 0 1 0 0 0 0 0 1 0 0 0 0 0 1 0 0 0 0 0 0 0 0 1 1 0 0 0 0 0 1 0 0 0 1 1 0 1 0 0 0 0 0 0 0 1 0 1 1 0 0 1 0 0 1 0 0 0 0 0 0 1 0 0 0 0 0 0 0 0 1 0 0 0 1 0 1 0 0 0 0 0 0 0 0 0 0 0 0 0 0 0 0 0 1 0 1 0 0 0 0 0 0 0 0 1 0 1 0 0 0 1 0 0 0 1 0 0 0 0 0 1 1 1 0 1 1 0 0 1 0 1 0 1 1 1 1 1 1 0 0 0 0 0 0 1 0 0 0 0 1 1 1 1 0 1 0 0 0 0 0 0 1 0 1 0 0 0 1 0 1 0 0 0 1 0 0 0 0 0 1 0 1 0 0 1 0 0 0 0 0 1 0 1 0 0 0 0 1 0 0 1 0 1 1 0 0 1 0 1 0 1 1 1 0 0 1 0 0 1 0 1 0 0 1 0 1 1 0 0 0 0 1 0 0 0 0 0 0 0 0 0 0 0 1 1 1 1 1 0 0 0 0 0 0 0 0 0 0 0 0 0 0 0 0 0 0 0 1 0 1 0 1 0 0 0 0 0 0 0 0 0 0 1 0 0 0 0 0 0 0 0 0 1 0 0 0 0 0 0 0 0 0 0 0 0 1 0 1 0 0 0 0 0 0 0 0 0 0 0 0 0 0 0 0 0 1 0 1 0 0 0 0 0 1 0 0 0 0 1 1 0 0 0 0 1 1 0 0 1 0 1 0 1 0 0 0 0 0 0 1 1 1 1 0 1 0 1 1 0 0 0 0 1 0 1 0 0 0 0 0 1 0 0 1 0 0 0 0 0 1 0 0 0 0 1 1 1 0 1 0 1 0 1 0 0 0 0 1 1 0 0 0 0 0 0 0 0 0 0 1 0 0 1 0 1 0 0 0 0 0 0 0 1 0 0 1 0 0 0 1 0 0 0 0 1 0 1 0 1 1 0 0 0 0 0 1 0 1 1 1 0 0 0 1 0 0 0 1 0 0 0 1 0 0 0 1 0 0 0 0 0 0 0 0 1 0 1 0 0 0 0 1 0 0 0 1 0 0 0 0 0 1 0 0 0 0 0 0 0 0 0 0 1 0 0 1 0 0 0 1 0 0 0 0 0 1 0 1 0 0 0 0 0 0 0 1 0 1 0 0 0 0 0 0 0 1 0 0 0 0 0 0 0 1 0 0 0 0 0 1 0 0 1 0 0 0 1 0 1 0 1 0 0 0 0 0 1 0 0 1 1 0 0 0 0 1 1 0 1 1 1 0 0 0 1 0 1 0 1 0 1 0 0 0 0 1 0 1 0 1 0 0 0 0 0 0 0 1 0 0 0 1 0 0 0 0 0 0 1 0 1 0 0 0 1 1 1 0 0 1 1 1 0 0 0 1 1 1 0 0 0 0 1 1 1 0 0 1 0 0 0 0 0 0 0 0 0 1 0 0 0 1 0 0 1 1 0 0 1 0 1 1 1 0 0 0 0 0 0 0 0 0 0 1 1 0 0 1 1 0 0 1 1 0 0 1 0 0 0 0 0 0 0 0 0 0 0 1 0 1 0 0 0 0 0 0 0 0 0 0 0 1 0 0 0 1 0 1 0 1 0 0 0 0 0 1 0 0 0 0 0 1 0 0 1 0 0 0 0 0 0 0 0 0 0 0 0 1 0 1 0 1 0 0 0 0 0 0 0 0 0 0 0 0 0 0 0 1 0 0 0 0 0 0 0 0 1 0 1 1 1 0 0 0 1 1 1 0 0 0 1 0 0 0 1 0 1 0 1 0 1 1 1 0 1 0 1 1 1 0 0 1 1 0 0 1 1 1 0 1 0 1 1 0 1 1 1 1 0 0 0 1 0 0 0 0 0 1 0 0 0 1 0 0 0 0 1 1 1 0 1 0 1 1 0 0 1 1 0 0 0 0 0 0 1 1 0 0 0 0 0 1 0 1 0 1 1 0 1 0 0 0 0 0 1 0 1 0 1 1 1 0 1 0 0 1 0 0 0 0 0 1 0 1 0 0 0 0 0 0 0 0 0 0 0 0 0 0 0 1 1 0 1 0 0 1 0 0 0 0 0 0 0 1 0 0 0 0 0 1 0 1 0 0 0 0 0 0 0 0 0 0 0 0 0 1 1 1 1 1 0 0 0 0 1 0 0 0 1 0 0 0 0 1 1 1 0 0 0 0 0 0 0 0 0 0 0 0 0 0 0 0 0 1 0 0 0 0 0 0 0 0 0 1 0 1 0 0 0 0 0 1 0 0 0 0 1 0 0 0 0 0 1 1 1 0 0 0 1 0 0 0 0 1 1 0 0 1 0 0 1 0 1 0 1 0 0 0 1 0 0 1 1 1 0 0 1 0 1 0 0 1 0 0 0 0 0 0 0 0 0 1 1 1 1 1 0 0 0 0 1 0 1 0 1 0 1 0 1 1 0 0 1 1 1 1 1 0 1 1 1 1 0 0 0 0 0 0 1 1 0 1 0 1 0 0 0 1 0 0 0 0 0 0 1 1 1 0 0 1 0 0 0 0 0 0 0 0 0 0 0 0 0 1 0 0 0 0 0 0 0 0 0 0 0 0 0 0 1 0 1 0 0 0 0 0 0 0 0 1 0 0 0 0 0 1 0 1 0 0 0 1 0 0 0 0 0 0 0 0 0 1 0 0 0 1 0 0 0 0 0 0 1 1 0 0 0 0 0 0 0 0 0 1 0 0 1 1 0 0 0 0 0 0 0 0 1 0 0 0 1 0 0 1 1 1 1 1 0 0 1 0 0 0 1 0 0 0 0 0 0 0 1 0 1 0 1 0 1 0 1 0 0 0 0 1 0 0 0 0 0 0 0 1 1 1 0 1 1 0 1 0 1 1 0 0 1 0 0 1 0 0 0 0 0 1 0 0 0 0 0 0 0 0 0 0 0 0 0 0 0 0 0 1 0 0 0 0 0 0 0 0 0 0 0 0 0 0 0 0 0 0 0 1 0 1 0 0 0 0 0 1 0 1 0 0 0 1 0 0 0 0 0 1 1 0 1 0 0 0 0 0 0 0 0 1 0 0 0 0 0 1 0 0 0 1 0 0 0 0 0 0 0 0 0 0 0 0 0 0 0 1 0 0 0 0 0 1 0 0 0 0 0 1 0 0 0 1 0 1 0 1 0 0 0 0 1 1 0 0 0 0 1 0 1 0 0 0 0 1 1 0 0 0 0 1 0 0 0 0 0 0 1 1 0 0 1 0 1 0 0 1 0 1 0 1 0 0 1 0 0 0 0 0 1 0 1 1 1 0 1 0 1 0 1 0 0 0 0 0 0 0 0 1 1 0 1 0 0 0 1 0 0 0 1 0 0 1 0 0 1 1 0 0 0 0 0 0 0 1 0 0 0 0 0 0 0 0 0 0 0 1 0 0 0 0 0 1 0 0 0 1 0 0 0 0 0 1 0 0 0 0 0 0 0 0 0 0 0 0 0 1 0 0 0 0 0 0 0 1 0 0 0 1 0 0 1 0 1 0 0 1 1 1 0 0 0 0 0 0 0 0 0 0 0 0 0 0 0 0 0 0 0 1 0 0 1 1 1 0 1 0 0 0 0 0 0 1 0 0 0 0 0 0 1 0 1 1 1 0 1 0 1 1 0 0 1 0 0 0 0 0 0 0 1 0 0 0 0 0 0 0 0 1 0 0 0 0 0 0 0 0 0 0 0 0 0 0 0 0 0 0 0 1 1 1 1 0 1 0 0 0 0 0 0 0 0 0 0 1 0 0 0 0 0 1 0 0 0 0 0 0 0 0 0 1 0 0 0 0 0 0 0 0 0 0 0 0 0 0 0 0 0 0 0 0 1 0 1 0 0 1 0 0 0 0 0 1 0 1 0 0 0 0 0 0 0 0 0 0 0 1 0 0 0 0 0 0 0 1 1 0 0 0 0 0 0 1 0 0 0 0 0 0 0 1 0 0 0 1 1 0 0 1 0 0 1 0 1 0 1 0 0 0 1 0 1 0 1 1 1 0 0 0 0 0 0 1 0 1 0 0 0 1 0 0 0 0 0 0 0 0 0 0 0 1 1 0 1 0 1 0 1 0 1 0 1 0 1 0 1 0 1 0 1 0 1 0 1 0 1 0 0 0 0 0 1 0 0 0 0 0 0 0 0 1 0 1 0 1 0 1 0 0 0 0 0 0 0 0 0 0 0 0 0 0 0 1 0 0 0 0 0 0 0 0 0 1 0 0 0 0 0 1 0 0 0 0 0 0 0 0 1 0 0 0 1 0 0 1 0 0 0 1 0 0 0 0 0 0 0 0 1 0 0 1 0 0 0 0 0 0 0 1 0 0 0 1 0 0 0 0 0 1 0 0 0 0 0 1 0 0 0 1 0 0 0 1 0 0 1 0 1 0 1 0 0 0 1 0 0 0 0 1 0 0 0 0 0 0 0 0 0 1 0 0 0 0 0 0 1 0 1 1 0 0 0 1 0 0 0 0 0 0 0 0 0 0 0 0 0 0 0 1 1 0 0 1 0 0 0 1 1 0 1 0 1 0 1 0 0 0 0 0 1 1 0 0 0 1 0 0 0 0 0 0 0 0 0 0 0 1 0 0 1 1
M ARS-BFGL-NGS-116843 1 1 1 1 1 1 1 1 1 0 1 1 1 1 1 0 0 1 1 1 1 1 1 1 1 1 1 1 1 1 1 1 1 1 1 1 1 1 1 1 1 1 1 1 1 0 1 0 1 1 1 1 1 1 1 1 1 1 1 1 1 1 1 1 1 1 1 1 1 1 0 1 1 1 0 1 1 1 1 1 1 1 1 1 1 1 1 1 1 1 1 1 1 1 1 1 0 1 1 1 1 1 0 1 1 1 1 1 1 1 1 1 0 1 1 1 0 1 1 1 0 1 1 1 1 1 1 1 1 1 0 1 1 1 0 1 1 1 1 1 1 1 1 1 1 1 1 1 1 1 1 1 0 1 1 1 1 1 0 1 1 1 1 1 1 1 1 1 1 0 1 1 1 1 1 1 1 1 1 1 1 1 1 0 0 1 1 1 0 1 1 1 1 1 1 1 1 1 1 0 0 1 1 1 1 1 1 1 1 1 1 1 1 1 1 1 0 1 1 1 1 1 1 1 1 1 1 1 0 1 1 1 1 1 1 1 1 1 1 1 1 0 1 1 1 1 1 1 1 0 0 1 1 1 0 1 1 1 0 1 0 1 0 1 0 0 1 1 1 1 1 1 1 0 1 1 1 1 1 1 1 1 1 1 1 1 1 1 1 1 1 0 1 1 1 1 1 1 1 1 1 1 1 1 1 0 1 1 1 1 1 1 1 1 1 0 1 1 1 1 1 1 1 1 1 1 1 1 1 1 1 1 1 1 1 1 1 1 1 1 1 0 1 1 1 1 1 1 1 0 1 1 1 1 1 1 1 1 1 1 1 1 1 1 1 0 1 1 1 1 1 1 1 1 1 1 1 1 0 1 0 1 0 1 0 1 0 1 0 1 0 1 0 1 1 0 1 0 1 1 1 1 1 1 1 1 1 1 1 1 1 1 1 0 1 1 1 1 1 1 1 1 1 1 1 1 1 1 1 1 1 1 1 1 1 1 1 1 1 1 1 1 1 1 1 0 1 1 1 1 1 1 1 1 1 1 1 1 1 1 1 1 1 1 0 1 1 1 1 1 1 1 1 1 1 0 1 1 1 1 1 0 1 1 1 1 1 1 0 1 1 1 1 1 1 1 1 1 1 1 1 1 1 1 1 1 1 1 1 1 1 0 1 1 1 1 1 0 1 1 1 1 1 1 1 1 1 1 1 1 1 1 1 1 1 1 1 1 1 0 1 1 1 1 1 1 1 1 1 1 1 1 1 1 1 0 1 1 1 1 1 1 1 1 1 1 1 1 1 1 1 1 1 1 1 1 1 1 1 1 1 1 1 1 1 1 1 0 1 1 1 1 1 1 1 1 1 1 1 1 0 1 0 1 0 1 0 1 0 1 0 1 0 1 0 1 0 1 0 1 0 0 0 1 1 1 1 1 1 1 1 0 1 1 1 1 1 1 1 1 1 1 1 1 1 0 1 1 1 1 1 1 1 1 1 1 1 1 1 1 1 1 1 1 1 1 1 1 1 1 1 1 1 1 1 1 1 1 1 1 1 1 1 1 1 1 1 1 1 1 1 1 1 0 1 0 0 1 1 1 1 1 1 0 1 1 1 1 1 1 1 0 1 1 1 0 0 1 1 1 1 1 1 1 0 1 1 1 1 1 1 1 1 1 1 1 1 1 1 1 1 1 1 1 1 1 1 1 1 1 1 1 1 1 1 1 1 1 1 1 1 1 1 1 1 1 1 1 1 1 1 1 1 1 1 1 1 1 1 1 1 1 1 1 1 1 1 1 1 1 1 1 1 1 1 0 1 0 1 1 1 1 1 1 1 1 1 1 1 1 1 0 1 1 1 1 1 1 1 1 1 1 1 1 1 1 1 0 1 1 1 1 0 1 0 1 0 1 0 1 0 1 0 1 0 1 0 1 0 1 0 1 0 1 1 1 1 1 1 1 1 1 1 0 1 1 1 1 1 1 1 0 1 1 1 1 1 1 1 1 1 1 1 1 1 1 1 1 1 1 1 1 1 1 1 1 1 1 1 1 1 1 1 1 1 1 1 0 1 1 1 1 1 0 1 1 1 1 1 1 1 0 1 1 1 1 1 0 0 1 1 1 1 1 1 1 1 1 1 0 1 1 1 1 0 1 1 1 1 1 0 1 0 1 1 1 1 1 0 0 1 1 1 1 1 1 1 1 1 0 1 1 1 1 1 1 1 1 1 1 1 1 1 1 1 1 1 0 1 1 1 1 1 1 1 1 1 1 1 1 1 1 1 0 1 1 1 1 1 1 1 1 1 1 1 1 1 1 1 1 1 1 1 1 1 0 1 1 1 1 1 1 1 1 1 1 1 1 1 1 1 1 1 1 1 1 1 1 1 1 1 1 1 1 1 1 1 1 1 1 1 1 1 1 1 0 1 0 0 1 0 1 0 1 0 1 0 1 0 1 0 1 0 1 0 0 1 1 1 1 1 1 1 1 1 1 1 1 1 1 1 1 1 0 1 1 1 1 1 1 1 1 1 1 1 1 1 0 1 1 1 1 1 1 1 1 1 1 1 1 1 1 1 1 1 1 1 1 1 1 1 1 1 1 1 1 1 1 1 1 1 1 1 1 1 1 1 1 1 1 1 1 1 1 1 1 1 1 0 1 1 1 1 1 1 1 1 1 1 1 1 0 1 1 0 1 1 1 0 1 1 1 0 1 1 1 0 1 0 1 1 1 0 1 1 1 1 1 1 1 1 1 1 1 1 0 1 1 1 1 1 0 1 1 1 0 1 1 1 1 1 1 1 1 1 1 1 1 1 0 1 0 1 1 1 1 1 1 1 1 1 1 1 1 1 1 1 1 1 1 1 1 1 1 1 1 1 1 1 1 1 1 1 1 1 1 1 1 1 1 1 1 1 1 1 1 1 1 1 1 1 1 1 1 1 1 0 1 0 0 0 1 0 1 0 1 0 1 0 1 0 1 1 1 1 1 1 1 1 1 1 1 1 1 1 1 1 1 1 0 1 1 1 1 1 1 1 1 1 1 1 1 1 1 1 1 1 1 1 1 1 1 1 1 1 1 1 1 1 1 1 0 1 1 1 1 1 1 1 1 1 1 1 1 1 1 1 1 1 1 1 1 1 1 1 1 1 1 1 1 1 0 1 0 1 0 1 1 1 1 1 1 1 1 1 1 1 1 1 0 1 1 0 0 1 1 1 1 1 1 1 1 1 1 1 1 1 1 1 0 1 1 1 1 1 1 1 1 1 1 1 1 1 1 1 1 1 1 1 1 1 1 0 1 1 1 1 1 1 1 1 1 1 1 1 1 1 1 1 1 1 1 1 1 0 1 0 1 0 1 0 1 1 0 0 1 1 1 1 1 1 1 0 1 1 1 0 1 1 1 1 1 0 1 1 1 1 1 0 1 1 1 1 0 0 1 1 1 1 1 0 1 1 1 0 1 0 1 1 1 1 0 0 1 1 1 1 1 1 1 0 1 1 1 1 1 1 1 1 1 1 1 1 1 1 0 1 0 1 1 1 0 1 1 1 1 1 1 1 1 1 1 1 1 1 1 1 0 1 1 1 1 1 1 1 1 1 1 1 1 1 1 1 1 1 1 0 1 0 1 1 1 1 1 1 1 1 1 0 1 0 1 0 1 1 0 1 1 1 1 1 1 0 1 0 1 1 1 1 1 0 1 1 1 1 1 1 1 1 1 1 1 1 0 1 1 1 1 1 1 1 1 1 0 1 1 1 1 1 1 1 1 1 1 1 1 1 1 1 1 1 1 1 1 1 1 0 1 1 0 1 1 0 1 1 1 1 1 1 1 0 1 1 1 1 1 0 0 1 1 0 1 1 1 0 1 0 1 1 0 0 1 1 1 1 1 1 1 0 1 0 1 1 1 1 1 1 0 1 1 1 1 1 1 1 1 1 1 1 1 1 1 1 1 1 0 1 1 1 1 1 1 1 1 1 1 1 1 1 1 1 1 1 1 0 1 0 0 1 1 0 1 1 1 1 1 0 1 1 1 1 1 0 1 0 1 1 1 1 1 1 1 1 1 1 1 1 1 1 1 1 1 1 0 1 1 1 1 1 1 0 1 0 1 1 1 1 1 1 1 1 1 1 1 1 1 1 1 1 1 1 1 1 0 0 1 1 1 1 1 1 1 0 1 1 1 1 0 1 1 1 1 1 1 1 1 1 1 1 1 1 1 1 1 1 1 1 1 1 1 1 1 1 1 1 1 1 1 1 1 1 1 1 1 1 1 1 1 1 1 1 1 1 1 1 1 1 1 1 1 1 1 1 1 1 1 1 1 1 0 1 1 0 1 1 1 1 0 1 1 1 1 1 1 1 1 1 1 1 1 1 1 1 0 1 1 1 1 1 1 1 1 1 1 1 1 1 1 1 1 1 1 1 1 1 1 1 1 1 1 1 1 1 1 0 1 1 1 0 1 1 1 1 0 0 0 1 1 1 1 1 0 1 1 0 1 0 1 0 1 1 1 0 1 1 1 1 1 0 1 0 1 0 1 0 1 0 1 0 1 1 1 1 1 0 1 1 1 0 1 1 1 0 1 1 1 1 1 1 1 1 0 1 1 1 1 1 1 1 1 1 1 1 1 1 1 1 1 1 1 1 1 1 1 1 1 1 1 1 1 1 1 1 1 1 1 1 1 1 1 1 1 1 1 1 1 1 1 1 1 1 1 1 1 1 1 1 1 1 1 1 1 1 1 1 1 1 1 1 1 1 1 1 1 1 1 1 1 1 0 1 1 1 1 1 1 1 1 1 1 1 1 1 1 1 1 1 1 1 1 0 1 1 1 1 1 1 1 1 1 1 1 1 1 1 1 1 1 1 1 1 1 1 1 1 1 1 1 1 1 1 1 0 1 0 1 1 1 1 0 1 1 1 1 1 1 1 1 0 1 1 1 1 1 1 1 1 1 1 1 1 0 1 1 1 1 1 0 0 1 0 1 0 1 1 1 0 1 1 1 0 1 1 1 1 1 0 1 0 1 1 0 0 1 1 1 1 1 1 1 1 1 1 1 1 1 1 1 1 1 1 0 1 1 1 1 1 1 1 1 1 0 1 1 1 1 1 1 1 1 1 1 1 1
M ARS-BFGL-NGS-20128 1 1 1 1 1 1 0 1 1 1 1 1 0 1 1 1 1 1 1 1 0 0 0 1 1 1 1 1 1 1 1 0 1 1 1 1 1 0 1 1 1 1 1 0 1 0 1 0 1 0 1 0 1 1 1 0 1 1 1 1 1 1 0 0 1 0 0 0 0 0 1 1 1 0 0 0 0 1 1 0 1 1 1 1 1 1 1 1 1 1 1 0 1 1 0 0 1 1 0 0 1 1 1 0 1 1 1 0 0 1 1 1 0 1 1 1 1 1 1 1 1 1 1 1 0 1 1 1 1 1 0 0 0 1 1 1 1 1 0 1 1 0 1 1 1 1 0 1 1 0 1 1 0 0 1 0 1 1 1 1 0 1 1 1 1 0 1 0 1 0 1 1 0 1 1 1 1 1 1 1 1 1 1 1 0 1 1 1 1 1 1 1 1 1 1 0 0 1 1 1 1 0 1 1 1 1 1 1 1 1 1 0 1 1 1 0 1 0 1 1 1 1 0 1 0 1 1 1 1 1 1 1 0 1 0 0 1 1 0 1 1 1 1 1 1 1 1 1 0 1 1 1 1 1 1 1 1 0 1 1 1 0 1 1 1 1 1 1 1 1 1 1 1 1 1 1 1 1 1 1 1 0 1 1 1 1 1 1 1 1 1 1 0 1 0 0 1 0 0 1 1 1 0 1 1 1 1 1 0 1 0 1 0 0 1 1 0 1 0 1 0 0 0 1 0 1 0 1 0 1 0 1 0 1 1 1 1 0 0 0 0 1 0 1 1 1 1 1 1 1 1 0 1 1 1 0 1 0 1 0 1 1 1 1 1 1 1 1 1 0 1 1 1 1 1 1 1 1 0 1 0 1 1 1 1 0 1 1 0 1 0 0 1 0 0 1 0 1 0 0 0 1 1 0 1 1 0 1 0 1 1 0 1 1 0 1 1 1 1 1 1 0 1 1 1 1 1 0 1 1 1 0 0 0 0 0 1 1 1 1 1 1 1 1 1 1 1 1 1 1 1 1 1 1 1 1 1 0 1 0 1 1 1 1 1 1 1 0 1 1 0 1 1 1 1 1 1 1 1 0 0 1 1 1 1 1 1 1 1 1 1 1 1 0 1 0 1 1 1 1 1 1 1 0 1 1 1 1 1 1 1 1 1 1 1 0 1 1 1 1 1 0 1 1 1 1 0 0 1 1 1 1 0 0 1 1 0 1 0 1 0 1 1 1 1 1 1 0 0 0 0 1 0 1 0 0 0 1 1 1 0 1 0 1 1 0 1 0 0 1 1 0 1 1 1 1 1 0 1 1 1 1 0 1 1 1 1 0 1 1 1 1 1 1 1 1 1 1 1 1 1 1 1 1 1 1 1 0 1 1 0 1 0 1 1 1 1 1 1 1 0 1 1 1 1 1 1 0 1 1 1 1 0 1 0 1 0 0 1 1 1 1 1 1 1 0 0 0 1 1 1 0 1 1 1 0 1 1 1 0 1 0 1 0 1 1 1 1 1 1 1 1 0 1 0 1 1 0 1 0 1 1 1 0 1 1 1 1 1 0 1 1 1 1 1 1 1 1 1 1 0 0 1 1 1 1 1 1 1 1 1 1 1 1 1 0 1 1 1 1 1 1 1 0 1 0 1 1 1 1 1 1 1 1 1 1 1 1 1 1 1 1 1 1 1 0 1 0 1 1 0 1 1 1 0 1 0 1 0 1 1 1 1 1 0 1 1 0 0 1 1 1 0 0 0 1 0 0 0 1 1 1 0 1 0 1 0 1 0 0 1 1 1 1 1 0 1 1 1 1 1 1 1 0 1 1 1 1 1 1 1 1 1 1 1 1 0 1 1 1 1 0 1 0 1 1 1 0 1 0 1 1 1 1 0 1 1 1 1 0 0 0 0 1 1 0 1 0 1 1 1 1 1 1 1 1 1 1 1 1 1 1 0 1 1 1 0 1 0 0 0 1 1 1 1 0 1 1 1 0 1 1 0 1 1 0 0 1 1 0 0 1 1 0 1 0 1 1 1 1 1 1 1 1 1 0 1 1 1 1 1 1 1 1 1 1 1 1 1 0 1 1 1 1 1 0 1 0 1 1 1 1 1 0 1 1 1 1 1 1 1 1 0 0 1 1 1 1 1 1 1 1 1 1 1 0 1 1 1 0 1 1 1 1 1 1 1 1 1 1 1 1 1 1 1 0 1 1 1 1 1 1 1 1 0 1 0 1 0 1 1 1 0 1 0 1 1 1 0 1 1 1 0 1 0 1 0 1 0 0 0 1 0 1 0 1 0 0 0 0 0 1 0 0 0 1 1 1 1 0 0 1 0 0 0 0 1 1 1 1 1 1 1 1 1 1 1 1 1 0 1 1 1 1 1 0 0 1 1 0 1 1 1 1 1 0 1 1 1 1 1 1 0 1 1 1 1 1 1 0 1 1 1 0 0 1 0 1 1 1 1 1 0 1 0 1 0 0 0 1 0 1 1 1 1 1 1 1 1 0 1 1 1 1 1 0 1 1 1 0 1 1 1 1 1 1 1 0 0 1 0 1 1 1 1 0 1 0 1 1 1 0 1 0 1 1 1 1 1 1 1 0 1 1 1 1 1 1 1 1 1 1 1 0 1 0 1 0 1 1 1 1 0 1 1 1 0 1 1 1 1 1 0 0 1 1 1 1 1 1 1 1 1 1 1 1 1 1 1 1 1 0 1 1 1 1 1 1 1 1 1 0 1 0 1 1 1 1 1 0 1 1 1 1 0 1 1 1 1 1 0 0 0 1 1 0 0 1 1 0 1 0 0 1 1 1 1 0 0 1 0 1 0 1 0 1 0 1 0 0 0 1 1 1 0 1 0 1 1 0 1 1 1 1 1 1 1 1 1 0 0 0 0 0 1 1 1 1 1 0 1 1 1 1 1 1 0 1 1 1 0 0 0 0 0 1 0 0 0 1 1 1 1 1 1 1 0 1 1 0 1 0 1 0 1 0 1 1 1 1 1 1 0 0 0 1 1 0 1 0 1 1 1 1 1 1 1 0 1 1 1 1 1 1 1 1 1 1 1 1 1 1 1 1 1 1 0 1 0 1 1 1 1 1 1 1 1 1 1 1 1 1 1 0 1 0 1 0 1 0 1 1 1 1 1 1 1 1 1 0 1 1 1 0 1 1 1 0 1 1 1 1 1 1 1 1 1 1 1 1 1 1 1 1 0 0 1 1 1 1 1 1 1 1 0 1 1 1 0 1 1 0 0 1 0 0 1 0 0 1 1 1 1 1 0 1 0 1 1 0 0 1 0 1 0 1 0 1 0 1 0 1 0 0 1 1 1 1 1 1 1 0 0 0 1 0 0 1 0 1 0 0 1 1 0 1 1 0 1 1 1 1 1 0 0 1 0 1 1 1 0 1 0 1 1 1 1 1 1 1 1 0 1 1 1 1 1 1 1 1 1 1 1 1 1 1 1 1 1 1 1 0 1 0 1 1 1 1 1 0 1 0 1 0 1 0 1 1 1 1 1 1 0 1 0 1 1 1 1 1 1 1 1 0 1 1 1 1 1 0 1 1 1 0 1 1 1 1 1 1 1 1 1 1 1 1 1 1 1 0 1 1 1 1 1 0 1 0 1 1 1 0 1 1 1 1 1 1 1 0 1 1 1 1 1 0 1 1 1 1 1 1 0 1 1 1 1 0 0 1 1 1 1 0 1 1 1 1 1 1 0 0 1 1 0 1 1 1 1 0 1 0 1 1 1 1 1 1 1 1 1 0 0 1 0 1 0 1 0 1 0 1 0 1 0 1 0 1 0 1 1 1 0 1 0 1 1 1 0 1 1 1 0 1 0 0 0 1 0 0 1 1 1 0 1 1 1 0 1 1 1 1 1 1 1 0 1 1 1 1 1 1 1 0 1 0 1 1 1 0 1 1 1 1 1 0 1 1 1 1 1 1 1 1 1 1 1 1 1 0 1 1 1 1 1 1 1 0 1 1 1 0 1 1 0 1 0 1 0 0 0 0 1 1 1 0 1 1 1 1 1 1 1 1 1 1 1 1 1 1 1 0 1 1 1 0 0 1 1 1 1 1 1 1 1 1 1 1 1 1 1 1 0 1 0 0 0 1 1 0 1 1 1 1 0 1 1 1 1 1 1 1 0 1 1 1 1 1 1 1 1 1 1 1 1 1 1 1 1 1 1 0 1 1 1 1 1 1 1 1 1 0 0 0 0 1 0 1 1 1 1 1 1 1 1 1 1 1 1 1 1 1 1 0 1 1 1 1 1 1 1 1 1 0 1 1 0 1 1 1 1 1 1 1 1 1 1 1 1 0 1 1 1 1 0 1 0 1 0 0 0 1 1 1 1 0 1 0 1 1 1 1 1 1 1 1 1 1 1 0 0 1 0 1 0 1 0 0 1 1 1 1 1 1 1 0 1 1 1 1 1 1 1 0 1 1 1 1 1 1 1 0 1 1 0 1 0 1 0 1 1 1 0 1 1 1 1 0 0 1 1 1 1 1 1 1 1 0 1 1 1 0 1 1 1 1 1 1 1 1 1 1 1 0 0 1 0 1 0 1 0 1 0 1 0 1 0 1 0 1 0 1 0 1 0 1 0 1 0 1 1 1 1 0 1 1 1 1 1 1 1 1 1 0 1 0 1 0 1 1 1 1 1 1 0 1 1 1 0 1 0 1 0 1 0 1 1 1 0 1 0 1 1 1 1 0 1 1 1 1 1 0 1 1 1 1 1 1 1 1 0 1 1 1 0 1 1 0 1 1 1 1 1 1 1 1 1 1 1 1 0 1 1 1 1 1 1 1 1 1 1 0 1 1 1 0 1 1 1 1 1 0 1 0 1 1 1 1 1 1 1 1 1 1 1 0 1 1 0 1 0 1 0 1 1 1 0 1 1 1 1 1 1 1 1 1 1 1 1 1 0 0 1 1 0 1 0 1 0 1 0 0 1 1 1 0 1 1 1 1 1 1 1 1 1 1 1 1 1 0 1 0 0 1 1 0 1 1 1 0 0 1 0 1 1 0 1 1 1 1 1 1 1 0 1 1 1 1 1 1 1 1 1 1 1 1 1 1 1 0 1 1 0 1
M ARS-BFGL-NGS-23890 0 1 1 0 1 1 0 1 0 0 0 1 1 0 1 0 0 1 0 1 1 1 0 1 0 0 0 1 0 1 0 1 0 1 0 1 0 0 0 0 0 1 0 1 1 0 1 1 0 1 1 1 1 0 0 1 1 1 0 0 1 0 1 1 0 1 1 1 1 0 0 0 1 1 0 1 0 1 0 1 0 1 1 0 1 1 0 1 1 0 1 1 0 1 1 0 0 0 0 0 0 0 1 1 0 1 0 1 1 1 0 1 0 1 1 1 0 1 0 0 1 0 0 0 1 0 0 1 0 0 0 1 1 0 0 1 1 1 0 1 1 0 1 1 1 1 1 0 0 0 0 1 0 0 0 0 0 1 0 1 1 0 1 1 0 1 0 1 1 0 1 0 1 0 0 0 0 1 0 0 0 0 1 0 0 0 1 1 0 1 0 0 0 1 0 0 1 1 0 0 0 0 0 0 0 1 1 0 0 1 1 0 1 0 0 1 0 1 0 0 0 1 1 0 1 0 1 0 0 0 1 1 1 1 1 0 1 1 1 1 1 1 1 1 0 1 0 0 1 0 0 0 0 0 0 1 0 0 0 0 0 1 0 1 0 0 0 1 0 0 1 0 1 0 0 0 0 1 1 1 0 1 1 1 0 0 1 1 1 1 1 0 0 0 0 1 0 1 1 0 0 0 1 1 0 0 0 1 1 1 1 1 1 1 0 0 1 0 1 0 0 0 0 1 0 1 1 0 1 0 1 1 0 1 0 1 0 1 1 0 1 0 1 0 0 0 0 0 0 0 1 1 1 1 1 1 0 1 0 1 0 1 0 0 0 0 0 1 0 1 0 1 1 1 0 1 0 0 0 0 0 0 0 0 0 0 0 1 0 1 0 1 0 1 1 0 1 0 1 0 1 1 0 0 0 0 1 0 1 0 0 1 0 1 1 0 0 0 0 1 0 1 0 0 0 1 0 0 0 0 0 0 0 1 0 1 0 0 0 1 1 1 1 1 1 0 1 1 0 0 0 1 0 1 0 1 0 0 0 0 0 0 0 0 0 0 0 0 1 1 0 1 1 0 1 0 0 0 0 0 1 0 0 1 0 0 0 1 0 1 0 1 0 1 0 1 0 1 0 1 0 1 1 0 0 0 0 0 0 0 0 0 0 0 1 0 1 0 1 0 1 0 1 1 1 1 0 1 1 0 1 0 0 0 0 0 1 0 1 0 1 1 0 1 0 1 0 1 1 1 1 0 1 1 0 0 1 0 0 0 1 1 1 1 0 1 0 1 1 0 0 1 0 0 0 1 0 0 1 1 0 0 1 1 1 0 1 0 1 0 1 1 0 1 0 0 1 1 0 0 0 1 0 0 0 1 0 1 0 1 0 1 0 1 0 1 0 0 0 0 0 0 0 1 1 0 1 1 1 1 1 0 1 1 1 1 1 1 0 0 0 1 0 1 0 0 1 0 0 0 0 0 0 1 0 1 0 1 0 1 0 1 0 0 0 0 0 0 0 0 0 0 0 1 0 0 1 1 0 1 0 1 0 1 0 1 0 0 0 1 0 1 0 0 0 0 0 0 0 1 0 1 1 1 1 1 0 1 1 1 0 0 0 1 0 0 0 1 0 0 0 1 0 1 0 1 0 0 1 1 0 1 0 0 0 0 0 1 0 1 0 1 0 1 1 1 1 1 1 1 0 0 1 0 0 1 1 0 1 0 0 0 0 0 1 0 0 1 1 1 0 0 1 0 0 0 0 0 1 0 0 0 1 1 1 0 1 1 1 1 0 0 0 1 0 0 1 0 1 0 0 1 1 0 0 1 1 0 1 0 1 0 1 1 1 0 1 1 1 0 0 1 1 0 1 1 0 0 1 0 0 1 0 1 0 0 0 0 0 1 0 0 0 0 0 1 0 1 0 1 0 0 0 1 0 1 0 1 0 0 0 0 1 1 0 0 1 1 1 1 1 0 0 0 0 1 0 1 0 1 0 1 0 0 0 1 0 1 0 0 0 0 0 0 0 1 1 1 0 1 0 1 1 1 0 0 0 1 0 0 0 1 0 0 0 1 0 0 0 0 0 0 0 1 0 1 0 1 0 0 0 1 1 0 1 0 1 0 1 1 1 0 1 1 0 1 0 1 0 0 0 1 0 0 0 1 0 1 0 0 1 0 1 0 1 0 1 0 1 0 1 1 0 0 0 0 0 0 1 0 1 0 1 0 0 1 0 1 1 1 0 1 1 1 1 0 0 0 1 1 0 0 1 0 1 0 1 1 0 0 0 0 0 1 0 1 0 0 1 1 0 0 1 1 1 1 0 1 0 1 1 1 1 1 1 0 0 1 1 1 1 0 1 1 0 0 0 1 0 1 1 0 0 1 1 0 1 1 1 1 1 1 1 0 1 0 0 0 0 0 0 0 0 1 0 0 0 0 0 1 0 0 0 1 0 0 1 0 0 0 0 0 1 0 1 1 1 0 1 1 1 1 0 1 0 1 0 1 0 1 0 1 0 0 0 1 0 0 0 0 0 0 0 0 0 0 0 1 0 0 0 0 1 1 0 0 1 1 0 0 1 0 1 1 1 0 1 1 1 1 0 1 0 1 0 1 0 1 0 1 0 1 0 1 0 1 0 0 0 0 1 1 0 0 1 0 1 0 1 1 0 1 1 1 0 0 0 0 0 0 0 1 0 1 0 1 0 0 0 0 0 0 0 0 0 1 1 0 1 0 1 0 1 1 1 0 0 0 0 1 1 0 1 0 0 0 1 1 0 1 1 0 1 0 0 1 1 0 0 0 0 0 1 0 0 1 0 1 1 1 0 0 0 0 1 1 0 0 1 0 0 1 0 1 1 1 1 1 0 1 1 1 0 0 1 0 1 0 1 0 1 1 1 1 0 0 0 1 1 1 1 1 1 1 1 0 0 1 0 0 0 0 0 0 0 0 0 0 0 1 0 0 0 1 0 1 1 1 0 0 0 1 0 0 0 0 0 0 0 0 0 0 1 1 1 0 0 1 0 1 0 0 0 1 0 0 0 0 0 1 0 1 0 0 0 0 0 1 0 1 0 0 0 1 0 1 0 1 0 1 0 1 0 0 0 0 0 1 1 1 1 0 1 0 1 0 0 1 0 1 1 0 0 0 0 0 0 0 0 1 0 0 0 0 0 0 0 1 0 0 0 0 0 0 1 1 1 0 1 0 1 0 0 0 0 1 1 0 1 0 1 1 0 1 0 1 0 0 0 0 0 1 0 1 1 1 1 0 1 0 1 1 1 0 1 0 1 0 1 1 1 0 1 1 1 1 1 0 1 1 1 0 1 0 0 1 0 1 0 0 0 1 0 0 0 1 0 0 0 0 0 1 0 0 0 0 0 0 0 0 0 0 0 1 1 1 1 0 0 0 1 0 1 0 0 0 0 0 0 1 0 0 0 0 0 1 0 0 1 0 1 0 0 1 1 0 0 1 0 1 0 0 0 1 0 0 0 0 0 0 0 0 0 1 0 0 0 0 0 1 0 0 0 1 0 0 0 0 1 0 1 0 1 1 0 0 1 0 0 0 0 0 1 0 1 1 1 0 0 1 1 0 1 0 1 0 0 1 0 1 0 1 0 0 1 1 0 1 0 0 0 0 0 1 0 0 0 1 0 0 0 1 0 1 0 1 0 0 0 0 0 0 1 0 1 0 1 1 1 0 1 0 1 0 1 0 1 0 1 0 1 1 0 0 1 0 1 1 0 0 0 1 0 1 1 0 0 0 0 0 0 1 1 1 1 1 0 1 1 0 1 1 0 0 1 0 1 0 1 0 0 1 0 1 0 0 0 0 0 0 0 1 0 0 0 1 0 0 1 0 0 0 1 1 1 1 1 1 0 0 0 1 1 1 0 1 0 0 0 1 0 1 0 1 0 1 0 1 0 0 0 1 0 1 0 0 0 0 1 1 1 0 1 1 1 1 1 0 0 1 0 1 0 1 0 0 0 0 1 0 0 0 0 1 0 1 0 0 1 1 1 0 0 0 0 1 0 0 1 1 0 0 1 1 1 1 0 0 1 0 1 1 1 0 1 1 1 0 1 0 0 0 0 1 0 1 0 0 0 1 0 0 1 0 0 0 0 0 1 1 1 1 1 0 0 0 1 0 1 0 1 0 0 1 1 1 1 0 0 0 1 1 1 1 0 0 1 0 1 0 1 0 1 1 0 0 1 0 1 0 0 1 0 1 0 1 0 1 1 0 0 1 1 1 0 0 1 1 0 0 0 0 0 0 0 0 0 0 0 0 0 1 0 1 0 0 1 0 1 0 1 0 0 1 1 0 0 0 0 1 0 0 1 0 1 0 1 1 1 0 1 0 1 0 1 1 1 1 1 1 0 0 1 0 1 1 0 0 0 1 1 0 1 0 1 1 1 1 1 0 0 1 0 0 0 1 0 0 0 0 0 0 0 0 0 0 0 1 1 0 1 0 1 1 0 1 0 0 0 0 0 0 0 1 1 0 1 0 0 0 0 0 0 0 0 0 0 0 0 1 0 0 0 0 0 0 0 0 0 1 0 1 0 0 1 0 1 0 1 1 0 0 1 0 0 0 1 1 0 0 0 0 1 0 1 1 1 0 0 0 1 0 1 1 1 0 0 0 0 0 1 0 0 1 0 1 0 1 0 0 0 0 1 0 1 1 1 0 1 0 1 0 1 0 1 0 0 0 1 1 1 1 0 1 0 1 0 0 0 0 1 0 1 0 0 0 0 0 0 0 0 1 0 1 0 1 0 0 0 1 1 1 0 0 1 1 1 0 0 1 0 0 0 1 1 1 1 1 1 1 1 0 1 0 1 1 0 0 1 1 1 0 0 1 1 1 1 1 0 0 1 1 0 0 0 1 1 0 0 0 0 0 0 0 1 0 0 0 0 1 1 1 0 0 0 1 0 0 0 0 1 0 0 1 1 1 1 0 0 0 0 1 0 1 1 0 0 0 1 1 0 0 1 0 1 1 0 0 0 1 1 0 0 0 0 1 0 1 1 1 0 0 0 0 1 1 1 1 0 1 0 0 1 0 1 1 0 1 0 0 0 0 0 1 0 1 1 0 1 1 1 0 1 1
M ARS-BFGL-NGS-117684 0 0 0 1 0 1 0 0 0 1 0 0 1 0 0 1 1 0 1 0 0 0 0 1 0 0 1 0 1 1 1 0 0 0 1 1 1 0 0 0 0 0 1 0 1 1 0 0 0 0 1 0 0 0 0 1 1 0 0 1 0 0 0 1 0 1 0 0 0 0 1 0 1 0 1 0 0 1 0 1 1 0 1 0 1 1 0 1 0 0 1 1 0 0 0 0 1 0 0 0 0 0 0 1 1 0 0 0 0 0 0 1 1 1 0 0 1 0 0 1 0 1 1 1 1 0 0 0 0 1 1 0 1 1 0 1 0 0 0 1 1 1 1 1 0 1 0 0 1 0 1 0 1 0 1 0 1 1 1 0 0 0 0 1 0 1 0 1 0 1 1 0 0 0 1 1 1 0 1 1 1 0 1 1 1 1 0 1 1 0 0 0 1 0 1 0 0 0 1 1 1 1 0 1 0 1 0 1 0 0 0 0 0 1 1 0 1 0 1 0 1 0 0 1 0 1 1 0 0 1 0 1 0 1 0 0 1 0 0 0 1 0 1 0 0 0 0 1 1 1 1 1 0 1 1 0 0 1 1 0 1 1 1 0 1 1 1 1 1 0 0 0 0 1 1 1 1 0 0 0 1 0 0 0 0 0 0 0 0 1 0 1 0 0 0 0 1 0 1 0 1 0 1 1 1 1 1 1 1 0 1 1 1 0 1 1 1 0 1 1 0 0 0 1 0 0 0 0 0 0 0 1 0 1 0 0 0 0 1 0 1 1 1 1 0 1 0 1 1 1 0 0 0 1 0 0 1 1 1 0 1 1 1 1 1 1 1 0 0 0 0 0 0 0 0 0 0 1 1 1 1 1 1 0 1 1 1 1 1 1 1 0 1 0 1 1 1 1 1 0 1 1 0 0 0 1 1 1 1 1 0 1 0 0 1 1 1 0 0 0 1 0 1 0 1 1 0 0 1 0 0 0 1 1 1 0 1 1 0 1 1 0 1 0 1 1 1 0 1 0 1 1 1 0 1 0 1 0 1 0 1 0 0 1 1 1 0 0 1 0 1 0 1 0 1 1 0 0 1 1 1 1 0 1 0 1 0 1 1 1 0 0 0 1 1 0 1 1 1 1 1 0 0 0 1 0 1 0 1 1 1 1 1 1 0 0 0 1 0 0 0 0 0 0 0 0 0 1 0 1 0 1 0 0 1 1 1 0 1 1 1 0 1 1 1 1 1 0 1 1 1 0 1 1 0 1 0 1 0 0 1 0 1 1 0 0 0 0 1 1 0 1 1 1 1 0 1 0 0 1 1 0 0 0 0 1 0 1 0 1 0 0 0 1 0 0 0 0 0 1 1 1 1 1 1 0 1 0 1 1 1 0 1 0 1 1 1 1 1 1 1 1 1 0 0 1 0 0 0 0 0 1 1 1 1 0 1 0 0 1 0 1 0 0 0 1 1 0 1 1 1 0 1 0 1 0 0 1 1 0 1 0 0 0 0 0 1 0 1 0 0 0 1 1 1 1 1 0 0 0 0 1 1 0 1 1 1 1 1 1 1 1 1 1 1 1 1 1 0 1 1 0 1 0 1 1 0 0 1 0 1 1 1 1 0 1 1 1 0 1 0 0 0 0 1 1 1 0 0 0 1 1 1 1 1 0 1 1 1 0 1 0 1 1 0 0 0 1 0 0 0 1 0 0 0 0 1 0 1 1 1 1 1 0 1 1 1 0 1 1 1 0 0 0 0 1 0 0 1 1 0 0 1 0 1 1 1 0 1 0 0 0 0 1 1 1 0 1 0 0 1 0 0 1 1 0 0 0 0 0 0 1 0 0 0 0 0 0 0 1 0 0 0 0 0 0 0 1 0 0 0 0 1 0 1 1 1 0 1 0 1 0 1 1 1 1 1 0 1 0 1 0 1 1 0 0 0 1 0 0 0 0 1 0 0 1 1 0 1 1 1 1 0 1 0 0 0 0 1 0 0 0 1 1 1 1 1 1 1 0 1 1 1 1 1 0 1 0 0 1 0 1 1 0 0 0 0 0 0 1 1 0 1 1 1 1 1 1 1 0 1 1 1 0 1 1 1 0 1 1 0 0 1 0 1 1 1 0 1 0 1 0 1 0 1 1 0 0 0 1 1 0 1 0 0 1 0 0 1 1 0 1 0 0 0 1 0 0 0 1 0 0 1 1 0 1 0 0 0 0 0 0 0 0 0 0 0 0 1 0 1 1 1 0 1 1 1 0 1 0 1 0 1 1 1 1 1 1 0 0 0 1 0 0 0 0 0 1 0 1 0 1 0 0 1 0 0 0 0 1 1 0 1 0 1 0 1 1 0 0 0 1 0 0 1 1 1 1 1 0 0 0 1 0 0 1 0 0 0 0 0 1 0 1 0 1 0 1 1 1 1 1 1 0 1 0 1 1 1 1 1 1 1 1 1 1 1 0 0 1 0 0 1 0 1 0 1 0 1 1 1 1 0 0 0 1 1 0 1 1 0 0 0 0 0 0 1 1 1 0 0 1 1 1 1 0 1 0 1 0 1 1 1 0 0 0 1 0 0 0 1 0 1 0 1 0 1 0 1 0 1 0 1 0 1 0 1 0 1 0 1 1 1 1 0 0 0 1 1 1 1 1 1 0 1 0 0 1 1 0 1 0 1 0 1 0 0 0 1 0 0 1 1 0 0 0 1 0 1 1 0 0 1 0 1 0 0 0 0 0 0 0 0 0 0 1 1 0 0 0 0 1 0 0 0 1 0 0 1 1 1 1 1 1 1 0 1 1 1 1 1 1 1 1 1 0 1 0 1 0 0 0 0 1 0 0 0 1 0 1 0 1 0 0 1 1 1 0 0 1 0 1 1 1 0 0 0 1 0 0 0 0 0 0 0 0 0 1 0 0 0 1 0 1 0 1 1 0 1 1 1 0 1 0 1 0 1 0 1 0 1 0 0 1 0 0 1 0 0 0 0 1 0 0 0 0 0 0 0 0 0 1 1 0 1 1 0 0 0 0 0 0 1 1 1 1 0 0 1 1 0 0 0 0 0 1 1 0 1 1 1 1 0 0 1 1 1 0 1 1 1 1 1 1 1 0 1 0 1 0 1 1 1 0 1 1 0 0 0 0 1 1 0 1 1 1 1 1 1 0 1 0 1 0 1 1 1 0 1 1 0 1 1 1 1 0 1 0 1 1 0 0 0 0 1 0 1 0 1 1 1 0 0 0 1 1 0 1 1 0 0 1 1 0 1 1 0 0 1 0 0 0 0 0 0 1 0 0 1 0 0 1 0 0 0 1 0 1 0 0 0 1 0 0 1 1 1 0 1 1 1 1 1 1 1 0 1 1 1 1 1 0 1 1 1 1 1 1 0 0 0 0 1 1 0 1 0 0 1 1 0 0 0 1 1 1 1 1 1 0 1 0 1 0 1 1 1 1 0 0 0 1 1 0 0 1 1 1 1 0 1 0 1 1 1 0 1 0 1 1 1 0 1 0 1 1 1 1 1 0 1 1 1 1 1 0 0 0 1 0 1 0 1 1 0 1 1 1 1 1 1 0 0 0 0 0 0 0 1 1 0 1 0 1 0 1 1 1 1 1 1 1 0 0 0 0 1 0 1 0 1 1 1 1 1 1 1 0 1 1 1 1 1 0 1 0 0 1 0 0 1 0 0 0 0 0 0 1 0 0 0 1 0 1 0 0 0 0 0 1 0 1 1 1 1 0 0 1 0 0 0 1 0 0 1 0 0 1 0 0 0 0 0 1 0 0 1 1 0 1 0 1 1 1 0 0 0 1 0 1 1 0 0 0 0 0 1 1 0 1 1 1 0 1 1 0 1 0 0 1 1 1 0 0 0 0 0 1 1 1 1 1 0 1 1 0 1 1 1 0 0 1 1 0 0 0 1 1 1 0 0 1 1 1 1 1 1 0 0 1 0 1 0 0 0 1 0 0 1 0 0 0 1 1 1 0 1 1 1 0 1 0 0 1 0 0 1 1 0 1 1 0 1 0 1 0 0 1 0 0 0 1 0 0 0 1 0 0 0 0 0 1 0 1 0 1 0 0 0 1 1 0 1 1 0 0 0 1 0 0 0 0 0 1 0 1 0 1 0 0 0 0 1 1 1 0 1 0 1 1 1 1 1 1 1 1 1 1 0 0 0 0 0 0 1 0 0 1 0 1 0 1 1 1 1 0 1 0 1 0 1 1 1 1 0 0 1 0 1 1 1 0 1 0 1 1 1 0 1 0 0 1 0 1 0 1 1 0 1 0 1 0 1 1 1 0 0 1 0 1 0 1 1 1 0 0 0 1 0 0 0 1 0 0 1 1 1 0 0 0 0 0 0 1 1 0 1 1 1 0 1 1 0 0 0 0 1 0 1 1 0 1 0 1 0 0 0 0 0 0 0 1 0 1 1 1 0 1 1 1 0 1 0 1 1 1 0 1 0 1 0 1 0 0 1 0 1 0 1 1 0 1 1 0 0 0 0 1 1 0 1 1 1 0 1 1 1 0 1 1 1 1 1 0 1 0 1 1 1 0 1 0 1 1 0 1 1 1 1 1 1 1 1 1 1 0 1 1 1 1 0 1 1 0 1 0 1 0 0 0 1 0 1 0 0 1 1 0 1 1 0 1 1 0 1 1 1 1 1 1 1 0 1 0 0 1 1 1 0 0 0 1 0 0 0 0 1 1 0 1 0 1 1 0 1 1 1 0 1 0 0 0 0 1 0 1 0 1 0 1 1 0 1 0 1 0 0 0 0 0 1 0 0 1 1 1 1 1 0 1 1 1 0 0 1 0 1 0 1 0 0 0 1 0 0 0 0 1 0 0 0 0 0 1 0 1 0 0 0 0 0 0 1 1 1 1 0 0 0 1 0 0 0 1 0 0 0 0 1 0 0 0 1 0 0 0 0 0 0 1 0 1 0 1 0 1 0 1 1 1 1 1 1 0 0 0 1 0 0 0 1 1 0 0 0 1 1 1 1 0 0 1 1 0 1 1 1 1 0 0 1 1 1 1 0 0 0 0 1 0 1 1 0 0 0 1 1 0 1 1 1 1 1 1 1 0 0 0 0 0 0 1 0 0
M ARS-BFGL-BAC-2446 0 1 1 0 1 0 1 1 1 0 1 1 0 1 1 0 0 1 0 1 1 1 1 0 1 1 0 1 0 0 0 1 1 1 0 0 0 1 1 1 1 1 0 1 0 0 1 1 1 1 0 1 1 1 1 0 0 1 0 0 1 1 1 0 1 0 1 1 1 1 0 1 0 1 0 1 1 0 1 0 0 1 0 1 0 0 1 0 1 1 0 0 1 1 1 1 0 1 1 1 1 1 1 0 0 1 1 1 1 1 1 0 1 0 1 1 0 1 1 0 1 0 0 0 0 1 1 1 1 0 1 1 0 0 1 0 1 1 1 0 0 1 0 0 1 0 1 1 0 1 0 1 0 1 0 1 0 0 0 1 1 1 1 0 1 0 1 0 1 0 0 1 1 1 0 0 0 1 0 0 0 1 0 0 1 0 1 1 0 1 1 1 0 1 0 1 1 1 0 0 0 1 1 0 1 1 1 0 1 1 1 1 1 0 0 1 0 1 0 1 0 1 1 0 1 0 0 1 1 0 1 0 1 0 1 1 0 1 1 1 0 1 0 1 1 1 1 0 0 0 0 0 1 0 0 1 1 1 0 1 0 0 0 1 0 0 0 0 0 1 1 1 1 0 0 0 0 1 1 1 0 1 1 1 1 1 1 1 1 0 1 0 1 1 1 1 0 1 0 0 0 1 0 0 0 0 0 0 0 1 0 0 0 1 0 0 0 1 0 0 1 1 1 0 1 1 1 1 1 1 1 0 1 0 1 1 1 1 0 1 0 0 0 0 1 0 1 0 0 0 1 1 1 0 1 1 0 0 0 1 0 0 0 0 0 0 0 1 1 1 1 1 1 1 1 1 1 0 0 0 0 0 0 0 0 1 0 0 0 1 0 1 0 1 0 0 0 0 0 1 0 0 1 1 1 0 0 0 0 0 1 0 1 1 0 0 0 1 1 1 0 1 0 1 0 0 1 1 0 1 1 1 1 0 1 1 0 0 1 0 0 1 0 1 0 0 0 1 0 0 0 1 0 1 0 1 0 1 0 1 0 1 1 0 0 0 1 1 0 1 1 1 0 1 0 0 1 1 0 1 0 0 1 0 1 0 1 0 0 0 1 1 1 0 0 1 0 0 0 0 0 1 1 1 0 1 0 1 0 0 0 0 0 0 1 1 1 0 1 1 1 1 1 1 1 1 1 0 1 0 1 0 1 1 0 0 0 1 0 0 0 1 0 0 0 0 0 1 0 0 0 0 0 0 1 0 1 0 1 0 0 1 0 0 1 1 1 1 0 0 1 0 0 0 0 1 0 1 1 0 0 1 1 1 1 0 1 1 1 0 1 1 1 0 1 1 1 1 1 0 0 0 0 0 0 1 0 1 0 0 0 1 0 1 0 0 0 0 0 0 0 0 0 1 1 0 1 1 1 1 1 0 0 0 0 1 0 1 1 0 1 0 1 1 1 0 0 1 0 0 0 1 0 1 0 1 1 1 0 1 0 1 1 1 1 0 0 1 0 1 1 1 1 0 1 0 0 1 1 1 1 0 0 1 0 0 0 0 0 0 0 0 0 0 0 0 0 0 1 0 1 1 0 1 0 0 1 1 0 1 0 0 0 0 1 0 0 0 1 0 1 1 1 1 0 0 0 1 1 1 0 0 0 0 0 1 0 0 0 1 0 1 0 0 1 1 1 0 1 1 1 0 1 1 1 1 0 1 0 0 0 0 0 1 0 0 0 1 0 0 0 1 1 1 1 0 1 1 0 0 1 1 0 1 0 0 0 1 0 1 1 1 1 0 0 0 1 0 1 1 0 1 1 1 0 1 1 1 1 1 1 0 1 1 1 0 1 1 1 0 1 1 1 1 1 1 1 0 1 1 1 1 0 1 0 0 0 1 0 1 0 1 0 1 0 0 0 1 0 1 0 1 0 0 1 1 1 0 1 1 1 1 0 1 1 0 0 1 0 0 0 0 1 0 1 1 1 1 0 1 1 1 1 0 0 0 1 0 0 1 1 0 0 1 0 1 0 1 1 0 1 0 0 1 1 1 1 1 1 0 0 1 0 0 0 0 0 0 0 1 0 0 0 1 0 0 0 1 0 0 1 1 0 1 0 0 0 1 0 1 0 1 0 1 0 0 1 1 1 0 0 1 0 1 1 0 1 1 0 0 1 0 1 1 1 0 1 1 1 0 1 0 0 0 1 1 1 1 1 1 1 1 1 1 1 1 1 1 0 1 0 0 0 1 0 0 0 0 0 1 0 1 0 0 0 0 0 1 1 1 1 0 1 1 1 1 1 1 1 0 1 0 1 1 0 1 1 1 1 0 0 1 0 1 0 1 0 0 1 1 1 0 1 1 0 0 0 0 0 1 1 1 0 1 1 1 1 1 1 1 1 0 1 0 1 0 1 0 0 0 0 0 0 1 0 1 0 0 0 0 0 0 0 0 0 0 0 1 1 0 1 1 0 1 0 1 0 1 0 0 0 0 1 1 1 0 0 1 0 0 1 1 1 1 1 1 0 0 0 1 1 0 0 0 0 1 0 1 1 1 1 0 0 1 1 1 0 1 1 1 0 1 0 1 0 1 0 1 0 1 0 1 0 1 0 1 0 1 0 1 0 0 0 0 1 1 1 1 0 0 0 0 1 1 0 1 1 0 0 1 0 1 0 1 0 1 1 1 0 0 1 1 0 1 1 1 0 1 0 0 1 1 0 1 0 1 1 1 1 0 1 1 1 1 1 0 0 1 1 1 1 0 1 1 1 0 1 1 0 0 0 1 0 0 0 1 0 0 0 1 0 0 0 0 0 1 0 1 0 1 1 1 1 0 1 1 1 0 1 1 1 0 1 1 0 0 0 1 1 0 1 1 0 0 1 1 1 0 1 1 1 1 1 1 1 1 1 0 1 1 1 0 1 0 1 0 0 1 0 0 0 1 0 1 0 1 0 1 0 1 0 1 1 0 1 1 0 1 1 1 1 0 1 1 1 1 1 1 1 1 1 0 0 1 0 0 1 1 1 1 1 1 0 0 0 0 1 1 0 0 1 1 1 1 1 0 0 1 0 0 0 0 1 1 0 0 1 1 1 0 0 0 0 0 0 1 0 1 0 1 0 0 0 1 0 1 1 1 1 1 0 0 1 0 0 0 0 0 0 1 0 1 0 1 0 0 0 1 0 0 1 0 0 0 0 1 0 1 0 0 1 1 1 1 1 1 0 1 0 0 0 1 1 1 1 0 1 0 1 1 1 0 1 1 0 0 1 1 0 1 1 1 1 1 1 0 1 1 0 1 1 0 1 1 1 0 1 0 1 1 1 0 1 1 0 0 0 1 0 0 0 0 1 0 0 1 1 0 1 0 1 1 0 0 1 0 0 1 1 1 1 1 0 0 1 0 1 1 0 0 1 1 1 0 0 0 0 0 0 1 0 1 0 1 0 0 0 0 1 1 1 0 0 1 1 0 0 0 0 1 0 1 0 0 0 1 0 1 0 1 0 1 0 1 0 0 0 0 0 1 0 0 1 0 1 1 0 1 0 1 0 1 0 0 1 0 0 0 0 1 0 1 1 1 1 1 1 1 0 0 1 0 1 0 1 0 0 0 0 0 0 0 1 1 1 1 1 1 0 1 0 1 0 0 1 0 1 1 1 1 1 0 0 1 0 1 1 0 1 1 0 1 1 1 1 1 1 0 1 1 1 0 1 0 1 1 1 1 1 0 1 0 0 0 0 1 1 0 1 1 1 0 1 1 0 1 1 0 1 1 1 1 1 0 1 1 0 0 1 0 1 0 0 0 1 1 1 0 1 0 0 1 1 0 1 0 0 0 1 0 0 1 1 0 1 1 1 1 1 0 0 0 1 1 1 1 1 0 0 0 0 0 1 0 0 1 0 0 0 1 1 0 0 1 1 1 0 0 0 1 1 0 0 0 0 0 0 1 1 0 1 0 1 1 1 0 1 1 0 1 1 1 0 0 0 1 0 0 0 1 0 1 1 0 1 1 0 0 1 0 0 1 0 1 0 1 0 0 1 1 0 0 1 1 1 1 0 1 1 1 1 0 1 0 1 0 1 1 1 0 0 1 0 1 1 1 1 0 1 1 1 1 1 0 1 1 1 0 1 1 1 1 0 0 0 1 0 1 0 0 0 0 0 0 0 0 0 0 1 1 1 1 1 1 0 1 1 0 1 0 1 1 1 0 0 1 1 1 1 1 0 0 1 0 1 1 1 1 0 0 0 1 0 1 0 0 0 1 0 1 1 0 1 0 1 0 0 1 0 1 0 1 0 0 0 1 1 0 1 0 1 0 0 0 1 0 1 0 1 1 1 0 1 1 0 0 0 1 1 1 1 1 1 0 0 1 0 0 0 1 0 0 1 1 1 1 0 1 0 0 1 0 1 0 1 1 1 1 1 1 1 0 1 0 0 0 1 0 0 0 1 0 1 0 0 0 1 0 1 0 1 0 1 1 0 1 0 1 0 0 1 0 0 1 1 1 1 1 0 1 0 0 0 1 0 0 0 1 0 0 0 1 0 1 0 1 0 0 0 1 0 1 0 1 1 0 0 0 0 0 1 0 0 0 1 1 0 0 1 0 1 0 0 1 0 1 0 1 1 0 0 1 0 1 1 0 0 1 0 0 1 0 0 1 0 0 0 0 0 0 0 1 0 1 1 0 0 0 1 1 1 0 1 1 1 1 0 0 1 1 1 0 0 1 0 0 0 1 0 1 1 1 1 0 1 0 1 0 0 0 1 1 0 1 1 1 1 1 1 1 0 1 1 0 0 0 0 0 1 0 0 0 1 1 0 1 0 1 0 1 1 1 0 1 1 1 1 0 1 1 1 1 1 0 1 0 1 1 1 1 1 1 0 0 0 0 1 1 1 0 1 1 1 0 1 1 1 1 0 1 1 1 0 1 1 1 1 1 1 0 1 0 1 0 1 0 1 0 0 0 0 0 0 1 1 1 0 1 1 1 0 0 1 1 1 1 0 0 0 1 1 0 0 1 0 0 0 0 1 1 1 0 1 0 1 1 1 1 0 1 0 0 1 1 1 1 0 1 0 0 0 0 0 0 0 1 1 1 1 1 1 0 1 1
M ARS-BFGL-NGS-40186 0 1 0 0 1 0 1 0 0 1 1 0 0 0 0 1 0 0 0 0 0 0 1 0 0 0 0 1 0 0 0 0 0 0 0 0 0 1 0 0 0 1 0 0 0 0 0 1 0 0 0 0 0 0 0 0 0 1 0 0 0 0 0 0 0 0 0 0 0 1 1 0 0 0 0 0 1 0 0 0 0 1 0 0 0 0 0 0 0 0 0 0 0 0 0 1 0 0 1 1 0 0 0 0 0 1 0 0 0 1 0 0 1 0 0 0 1 0 0 1 0 1 0 0 0 0 0 1 0 0 1 0 0 1 1 0 0 0 1 0 0 1 0 0 1 0 0 0 0 1 0 1 0 1 0 1 0 0 1 0 0 0 1 0 0 0 0 0 0 0 0 0 0 0 0 1 0 1 0 0 0 1 0 1 1 0 0 0 1 1 0 0 0 1 0 1 0 1 0 1 1 0 1 0 0 0 1 0 0 0 0 1 0 0 0 0 0 0 0 0 0 1 0 0 0 0 0 0 1 0 0 0 0 0 0 1 0 1 0 0 0 0 0 0 0 1 0 0 0 1 1 0 0 0 1 0 0 0 1 0 1 0 1 0 1 1 0 0 0 0 0 1 0 1 0 0 0 1 0 0 0 0 0 1 0 0 0 0 0 0 0 1 1 0 1 0 0 0 0 0 0 0 0 0 0 1 0 0 0 1 0 0 0 0 0 1 0 0 0 0 1 1 1 0 1 1 0 0 0 0 0 0 1 0 0 0 0 0 0 1 0 1 0 0 0 0 0 0 0 0 0 0 0 0 0 0 0 0 0 0 0 0 0 1 0 1 0 1 0 0 0 1 0 0 0 1 0 0 0 0 0 0 1 0 1 0 1 0 0 0 0 1 1 0 0 1 0 1 0 1 0 0 0 1 0 0 0 0 0 0 0 0 0 0 0 0 1 1 0 0 1 0 1 0 1 0 0 1 1 0 0 1 0 0 0 0 0 0 0 0 0 1 0 0 0 1 0 1 0 0 1 0 0 0 1 1 1 1 0 1 0 1 0 0 1 0 0 1 0 1 0 1 0 0 0 1 0 0 1 1 0 1 0 0 0 0 0 0 1 0 0 0 0 0 0 0 0 0 0 0 0 0 0 1 0 0 0 0 0 0 0 1 0 0 0 0 0 0 0 0 0 1 0 0 0 0 1 0 0 0 0 0 1 1 0 0 0 0 0 1 0 1 0 0 0 0 0 0 0 0 0 0 0 0 1 0 0 0 0 0 0 0 0 0 0 0 0 0 0 0 0 0 0 0 0 0 0 1 0 0 0 0 0 1 0 0 0 1 0 0 0 0 0 0 0 0 0 0 0 0 1 0 1 0 1 0 1 1 1 0 0 1 0 1 1 0 1 1 1 0 0 1 1 0 0 0 0 1 0 0 0 0 0 0 0 0 0 0 0 0 0 0 0 0 0 0 0 1 1 0 1 1 1 0 1 0 0 0 1 0 1 0 0 1 0 0 1 0 1 0 0 0 0 0 0 0 0 0 0 0 0 0 1 0 1 0 1 0 0 0 1 0 0 1 0 1 1 1 0 0 0 0 0 0 0 0 0 1 0 0 1 0 1 0 0 0 1 0 0 0 0 1 0 0 1 0 0 0 0 1 0 0 0 0 0 0 0 0 0 0 0 1 0 0 0 0 0 0 0 0 1 0 0 0 1 1 0 0 0 0 0 0 0 0 0 0 0 0 0 0 0 0 0 1 1 0 1 1 0 0 0 0 0 0 0 1 0 0 0 0 0 0 0 0 0 0 0 1 0 0 0 1 0 1 0 0 0 0 0 0 0 1 0 1 0 0 0 0 0 0 0 0 0 1 0 0 0 0 0 1 0 0 1 0 0 1 1 0 1 0 0 0 0 0 1 0 1 0 1 1 1 0 1 0 0 1 0 0 0 0 0 0 0 0 0 0 0 0 0 0 0 1 0 0 0 0 0 0 1 0 0 1 0 0 0 0 0 0 0 1 0 0 0 0 0 0 0 1 0 0 0 0 0 0 0 1 0 0 0 0 1 1 1 1 1 0 0 0 1 1 1 0 0 1 0 0 0 1 1 0 0 0 0 1 0 0 0 0 0 0 0 0 0 0 1 0 0 1 0 0 1 0 1 0 0 0 0 1 1 0 0 0 0 0 0 0 0 0 0 1 0 0 0 0 0 0 0 0 0 0 0 0 0 0 1 1 1 0 0 1 0 0 0 1 0 1 0 0 0 0 0 0 0 1 0 0 0 0 1 1 1 0 1 0 1 1 1 1 0 0 1 0 0 0 0 0 0 1 0 0 0 0 0 0 0 1 0 0 0 0 0 0 0 1 0 0 0 0 0 1 0 0 0 1 0 0 0 0 0 0 0 0 0 0 0 0 0 1 1 0 1 0 0 0 1 0 1 1 1 0 1 0 1 0 0 1 0 0 0 0 0 0 0 1 0 0 0 1 0 0 0 0 0 0 0 0 1 1 1 0 0 1 0 0 0 0 1 1 1 1 0 0 1 0 0 0 0 0 0 0 0 0 0 1 0 1 0 0 0 0 0 1 0 0 0 0 0 1 0 1 1 0 1 0 0 1 1 1 0 0 1 0 1 0 0 0 0 0 1 0 0 0 0 0 0 0 0 0 0 0 1 0 0 0 1 0 0 0 1 0 0 0 1 1 0 0 1 0 1 0 0 1 1 0 0 0 0 0 0 0 0 1 0 0 0 1 0 0 0 0 0 1 0 0 1 1 0 0 0 0 0 0 0 0 0 0 0 0 0 1 0 0 0 0 0 1 0 0 0 1 1 0 1 0 0 0 1 0 0 0 1 0 0 1 0 0 0 0 0 0 0 0 0 0 0 0 0 0 0 1 0 0 0 0 0 0 0 0 0 0 0 0 0 0 0 0 0 1 1 1 0 1 0 1 0 0 0 1 0 0 1 0 0 0 0 0 0 1 0 1 0 0 0 1 0 1 0 0 0 1 0 1 0 0 0 0 0 1 0 0 0 0 1 0 1 0 0 1 1 0 0 1 0 0 0 0 1 1 1 0 1 1 0 0 1 0 0 1 0 0 0 0 0 0 0 0 0 0 0 1 0 0 0 1 0 0 0 0 0 0 0 1 0 0 0 1 1 0 0 0 1 0 0 1 1 0 0 0 0 1 0 0 1 0 0 1 0 0 0 0 0 0 0 0 0 0 0 0 0 1 0 0 0 0 0 0 0 0 0 0 0 0 0 0 0 0 0 1 0 0 0 1 0 0 0 0 0 0 0 0 0 0 0 0 0 0 0 0 0 0 0 0 0 1 1 0 1 1 1 0 1 0 0 0 1 0 0 1 0 0 0 0 1 0 0 0 1 0 0 0 0 0 1 0 0 0 0 0 1 1 0 0 0 1 1 1 1 0 0 1 1 1 0 0 1 0 1 0 0 0 0 1 1 1 0 0 1 0 1 0 0 1 0 0 0 0 0 0 0 0 0 1 0 0 0 0 0 1 0 1 0 1 0 0 0 0 0 1 0 0 0 0 0 0 0 1 0 1 0 0 0 0 0 1 0 0 0 0 0 0 0 0 0 0 0 0 1 0 1 0 0 0 0 0 0 0 1 0 1 0 1 0 1 0 1 1 1 0 1 0 1 0 1 0 1 0 0 0 0 0 1 0 0 0 0 0 0 0 0 0 0 0 0 0 0 0 0 0 0 0 0 0 0 1 0 0 0 0 0 0 0 0 0 1 0 0 0 0 0 0 0 0 0 0 0 0 0 0 0 1 0 0 0 0 0 0 0 0 0 0 1 0 1 0 1 0 1 1 1 0 1 0 1 0 1 0 1 0 0 0 1 0 0 0 0 0 0 0 0 1 0 0 0 0 0 0 0 1 0 1 0 0 1 0 0 0 1 0 1 1 0 0 0 0 0 0 0 0 1 0 1 0 1 0 1 0 1 0 0 0 0 1 0 0 1 0 1 0 0 0 1 1 0 0 1 1 0 0 0 0 0 1 1 0 1 0 0 0 0 0 0 0 0 0 0 0 0 0 0 0 0 0 0 1 0 0 0 0 0 0 0 0 0 0 0 0 0 1 0 1 0 0 0 0 1 0 1 0 0 0 0 1 0 1 0 0 0 0 0 0 0 0 0 0 0 0 0 1 0 0 0 0 0 1 1 0 0 1 0 0 0 1 0 0 1 0 0 0 0 0 1 0 0 0 1 0 0 0 0 0 1 1 0 0 1 0 0 0 0 0 0 0 0 0 0 1 0 0 0 0 0 1 0 0 0 0 0 0 0 1 0 0 1 0 1 0 0 1 0 0 0 0 1 0 0 1 0 0 0 1 0 0 0 1 0 0 0 0 0 0 0 1 0 0 0 0 0 0 0 0 0 0 0 1 0 0 0 1 0 0 0 0 0 0 1 0 0 1 1 0 0 0 0 0 1 1 0 0 0 0 0 0 0 0 0 0 0 0 0 0 0 0 0 0 0 0 0 0 0 0 1 0 1 0 1 1 1 1 1 0 0 0 0 0 1 0 0 1 1 0 0 1 1 0 0 0 0 0 0 0 0 1 0 0 0 0 0 0 0 0 1 0 0 0 0 1 0 0 1 0 0 0 0 0 0 0 0 0 0 0 0 0 0 1 0 0 0 0 0 0 0 0 0 0 0 0 0 0 0 0 0 0 0 0 0 0 1 0 0 0 0 0 1 0 0 0 0 0 0 0 0 1 0 0 0 0 0 0 0 1 0 0 1 0 0 0 0 1 0 1 0 0 0 0 0 0 0 1 0 0 0 0 0 1 0 1 0 0 0 0 0 1 0 0 0 0 0 0 0 1 0 1 0 0 0 0 0 0 0 0 0 1 1 0 1 0 0 0 1 1 1 0 1 0 0 0 1 0 1 0 0 0 0 0 0 0 0 0 0 0 0 0 0 0 0 0 0 1 0 0 0 0 1 1 1 1 1 0 1 1 1 0 1 0 1 0 1 1 1 0 1 0 0 0 0 0 0 0 0 0 0 0 0 0 1 0 1 0 0 0 0 1 0 1 0 0 1 0 1 1 1 1 1 0 1 0 0 0 0 0 0 0 0 1
M ARS-BFGL-NGS-108087 0 0 1 0 0 0 0 1 0 0 0 1 1 0 1 0 0 1 0 1 1 1 0 0 0 1 0 0 1 0 1 1 0 1 1 0 1 0 0 0 0 0 1 1 0 0 1 0 0 1 1 1 1 0 0 1 0 0 0 0 1 0 1 1 0 1 1 1 1 0 0 0 0 1 0 1 0 0 0 1 1 0 0 0 0 0 0 0 0 0 0 0 0 1 1 0 0 0 0 0 0 0 1 0 1 0 0 1 1 0 0 0 0 0 1 1 0 1 0 0 1 0 1 0 0 0 0 0 0 0 0 1 1 0 0 0 1 1 0 0 0 0 0 0 0 0 1 0 1 0 0 0 0 0 1 0 1 0 0 1 1 0 0 0 0 0 0 1 1 0 0 0 1 0 1 0 1 0 0 0 1 0 0 0 0 0 1 0 0 0 0 0 1 0 1 0 1 0 1 0 0 0 0 1 0 0 0 0 0 1 0 0 1 0 1 1 0 1 1 0 1 0 1 1 1 1 0 0 0 1 1 0 1 1 1 0 0 0 1 1 0 1 0 1 0 0 0 1 0 0 0 1 0 1 0 1 0 0 0 0 0 1 0 0 0 0 0 0 0 0 1 0 1 0 0 1 0 0 1 1 0 1 1 0 0 0 1 1 1 0 1 0 0 0 0 1 0 1 1 0 0 0 1 0 0 0 0 0 1 0 1 0 1 1 0 0 1 0 1 0 0 0 0 0 0 0 1 0 1 0 1 0 0 0 0 1 0 1 1 0 1 0 1 1 0 1 0 0 0 0 1 1 1 0 1 1 0 0 0 1 0 0 0 0 0 0 0 0 0 1 0 0 0 1 0 0 0 0 0 0 0 0 0 0 0 0 0 0 0 0 0 0 0 1 1 0 1 0 1 0 1 0 0 0 0 1 1 0 1 1 0 1 0 1 1 1 0 0 0 0 0 1 0 0 0 0 0 0 0 0 0 0 0 1 0 1 0 0 0 0 1 0 1 1 1 0 1 0 0 0 0 0 0 1 0 0 0 0 0 0 0 0 0 1 0 1 0 0 0 0 0 0 0 0 1 0 0 0 0 0 0 0 0 0 0 1 0 0 0 0 0 1 0 1 0 1 0 0 0 0 0 1 1 0 0 0 0 0 0 1 0 0 0 0 0 0 1 0 1 0 1 0 1 1 1 1 0 1 1 1 1 1 0 0 0 0 1 0 1 0 1 0 0 0 0 0 0 1 1 1 1 0 1 0 0 0 1 1 0 0 1 1 1 0 0 1 0 1 1 1 0 1 0 1 0 1 0 0 1 0 0 0 1 0 0 1 0 0 0 0 0 1 0 0 0 1 0 1 0 0 0 0 0 1 0 1 0 0 0 0 0 0 0 0 0 0 0 0 0 1 0 0 0 0 1 0 1 0 1 1 1 0 1 0 1 1 1 1 0 1 0 0 0 0 0 0 1 0 0 1 0 0 0 1 0 1 0 0 0 1 0 1 0 0 0 0 0 0 0 0 0 0 0 0 0 1 1 1 0 1 0 1 0 1 0 0 0 0 0 1 0 0 0 0 0 0 0 0 0 0 0 1 0 1 1 1 0 0 0 1 0 0 0 0 0 0 0 0 0 1 0 0 0 1 0 1 0 0 1 0 0 0 0 0 0 0 0 0 0 1 0 0 0 0 1 1 1 0 1 1 0 1 1 0 0 0 1 0 1 0 0 1 0 0 1 1 0 1 1 0 0 0 1 0 0 0 0 0 1 1 0 0 1 1 1 0 1 1 1 1 0 0 0 0 0 0 1 0 1 0 0 0 1 0 0 0 1 0 1 1 1 0 1 0 1 0 0 1 0 0 0 1 0 0 0 1 0 0 0 0 0 1 0 0 0 0 0 0 0 1 0 0 0 0 0 1 0 1 0 0 0 0 0 0 0 0 0 0 0 0 0 0 1 1 0 0 1 1 1 1 1 0 0 1 0 1 0 1 0 1 0 0 0 0 0 1 0 0 0 0 0 1 0 0 0 1 1 0 0 0 0 0 1 0 0 0 0 1 0 0 0 0 0 0 0 0 0 0 0 0 0 0 0 0 0 1 0 0 0 1 0 1 0 0 0 1 0 0 0 1 0 0 0 1 0 0 0 0 0 0 0 1 0 0 0 1 0 0 0 0 1 0 1 0 1 1 1 0 1 0 1 0 0 0 0 0 0 0 1 0 1 0 1 0 0 0 0 1 1 0 0 0 1 0 1 0 0 0 1 1 0 0 1 0 1 1 1 0 0 0 0 0 0 1 0 0 0 0 1 1 0 1 1 1 1 1 0 0 0 0 1 1 1 1 1 0 0 0 1 0 1 0 1 0 0 0 0 0 0 0 1 0 0 0 0 0 1 1 0 1 0 0 1 1 0 0 0 0 0 1 0 0 0 0 0 0 0 0 0 1 0 0 0 1 0 0 1 0 0 1 0 0 1 0 1 1 1 0 1 0 1 0 0 1 0 0 0 0 0 1 0 0 0 0 0 1 0 0 0 0 0 1 0 0 0 0 0 1 0 0 0 0 1 0 0 0 1 1 0 0 1 0 1 1 1 0 1 0 1 0 0 1 0 1 0 0 0 0 0 1 0 0 0 0 1 1 1 0 0 0 0 0 0 0 0 0 1 0 0 1 0 1 0 1 0 0 0 0 0 0 0 0 0 0 0 1 0 0 0 0 0 0 0 0 0 1 1 0 1 0 1 0 0 1 1 0 0 0 0 1 1 0 1 0 0 0 1 1 0 0 1 0 1 0 0 1 1 1 0 0 0 0 1 0 0 0 0 1 1 0 0 0 0 1 1 1 0 1 1 0 0 0 0 0 1 0 1 1 0 1 1 0 0 1 1 0 1 0 1 0 1 1 1 1 0 0 0 0 0 1 0 0 0 0 0 1 0 0 0 0 0 0 0 0 0 0 0 0 0 0 0 0 0 0 0 1 1 0 0 0 0 1 0 0 0 0 0 0 0 0 0 0 1 1 1 1 0 0 0 1 0 0 0 0 0 0 0 0 0 0 0 0 0 0 0 1 0 0 0 0 0 0 0 1 0 0 0 0 0 0 0 0 0 0 0 0 0 0 1 0 1 0 1 0 1 0 0 1 0 1 1 0 0 0 0 0 0 0 0 1 0 0 0 0 0 1 0 1 0 0 1 0 0 0 0 0 0 0 0 1 1 1 0 0 0 1 0 0 0 0 0 1 0 1 0 1 0 0 0 0 0 0 0 0 1 1 1 0 1 0 1 0 1 0 1 0 1 0 0 1 1 0 1 1 1 0 1 1 1 1 1 0 1 0 0 1 0 0 0 1 0 1 0 0 0 1 0 0 0 0 0 1 0 0 0 1 0 0 0 0 0 0 0 1 1 0 1 0 0 0 1 0 1 0 0 0 0 0 0 0 0 0 0 0 0 0 0 1 1 0 1 0 0 0 1 1 0 1 0 1 0 0 1 1 0 0 0 0 1 0 0 0 1 1 1 0 1 0 0 0 1 0 0 0 0 0 0 0 1 0 1 0 1 1 0 0 1 0 0 0 0 0 1 0 1 1 1 0 0 0 1 0 1 0 1 1 0 1 0 1 0 1 0 0 1 1 0 1 0 0 0 0 0 0 0 0 0 0 0 0 0 1 0 1 0 1 0 0 0 0 0 0 1 0 1 0 1 0 1 0 1 0 1 0 1 0 1 0 1 0 1 0 0 0 1 0 0 1 0 0 0 1 0 0 0 0 1 0 0 0 0 1 1 0 1 0 0 1 1 0 1 1 0 0 1 0 1 1 1 1 0 0 0 0 0 1 0 0 0 0 0 0 0 0 0 1 0 0 1 0 0 0 1 1 1 1 1 1 0 0 0 0 1 0 0 1 0 0 0 0 0 0 0 1 0 1 0 1 0 0 0 0 1 0 1 0 0 0 0 0 0 1 0 1 0 0 0 0 0 1 0 0 0 0 0 0 0 0 1 0 0 0 0 0 0 0 0 0 1 1 1 0 0 0 0 1 0 0 1 1 0 0 1 1 1 0 0 0 1 0 1 1 1 0 0 1 1 0 0 0 0 0 0 0 0 0 0 0 0 0 0 0 1 0 0 0 0 0 0 1 0 0 0 0 0 0 0 0 0 1 0 0 0 0 0 0 0 0 0 0 1 0 1 0 0 0 1 0 1 1 1 0 0 0 0 0 0 0 0 0 0 1 0 1 0 1 0 1 1 1 0 0 0 1 0 1 0 0 0 0 0 1 0 0 0 0 0 0 0 0 0 0 0 1 0 0 1 0 1 0 1 1 0 0 0 0 0 0 0 1 0 1 0 0 0 0 0 1 1 0 1 0 1 0 0 1 0 1 0 1 0 0 1 0 1 1 0 0 0 1 1 1 1 0 1 1 1 0 0 0 0 0 0 1 0 0 0 0 0 0 0 0 0 0 0 0 0 0 0 0 1 0 1 1 0 1 0 0 0 0 0 1 0 1 0 0 0 0 0 0 0 0 0 0 0 0 0 0 0 0 1 0 1 0 0 0 1 0 0 1 1 0 0 0 1 1 1 0 1 0 0 0 1 0 0 0 1 0 0 0 0 1 1 0 1 0 1 0 0 0 0 0 0 1 0 1 0 0 0 0 1 1 0 0 0 0 0 1 0 0 0 0 1 0 1 0 1 0 1 0 1 0 1 0 1 1 0 0 1 0 1 0 0 1 0 1 0 0 0 0 1 0 1 0 0 0 0 0 0 0 0 1 0 1 0 1 0 0 0 0 0 0 0 0 0 1 0 0 0 0 0 0 0 0 0 0 0 1 0 1 1 0 0 0 1 1 0 0 1 0 1 0 0 1 1 0 1 0 0 0 1 0 0 0 0 1 1 0 0 0 0 0 0 0 1 0 0 0 0 1 1 0 1 0 0 1 0 0 0 1 1 0 0 1 1 1 1 0 0 1 0 1 0 0 0 0 0 0 0 0 0 0 0 0 0 0 0 0 0 1 0 0 0 0 0 1 0 1 1 1 0 1 0 0 0 1 0 1 0 0 0 0 1 0 1 0 0 0 0 0 0 0 0 0 0 1 1 0 1 1 1 0 1 0
M ARS-BFGL-NGS-25982 1 1 1 1 0 1 0 1 1 0 0 1 1 1 1 0 1 1 1 1 1 1 0 0 1 1 0 0 1 1 1 1 1 1 1 1 1 0 1 1 1 0 1 1 1 1 1 1 1 1 1 1 1 1 1 1 1 0 1 0 1 1 1 1 1 1 1 1 1 0 0 1 1 1 1 1 0 1 1 1 1 0 1 1 1 1 1 1 1 1 1 1 1 1 1 0 1 1 0 0 1 1 0 1 1 0 1 1 1 0 1 1 0 1 1 1 0 1 1 0 0 0 1 1 1 1 1 0 1 1 0 1 1 0 0 1 1 1 0 1 1 0 1 1 1 1 1 1 1 0 0 0 1 0 1 0 1 1 0 1 1 1 0 1 1 1 1 1 1 1 1 1 1 1 1 0 1 0 1 0 1 0 1 0 0 0 1 0 0 1 1 1 1 0 1 0 1 0 1 0 0 1 0 1 1 0 0 0 1 1 1 0 1 1 1 1 1 1 1 1 1 0 1 1 1 1 1 1 0 1 1 1 1 1 1 0 1 0 1 1 1 0 1 1 1 0 1 1 1 0 0 1 1 1 0 1 1 1 0 1 0 1 0 1 0 0 1 1 1 1 1 0 1 0 1 1 1 0 1 1 1 1 1 0 1 1 1 1 1 1 1 0 0 1 0 1 0 1 1 1 0 1 1 1 0 0 0 1 1 0 1 1 1 1 0 0 1 1 1 1 0 0 0 0 0 0 1 1 1 1 1 1 0 1 1 1 1 1 1 0 1 0 1 1 1 1 1 1 1 1 1 1 1 1 1 1 1 1 1 1 1 0 1 0 1 0 1 0 1 1 1 0 1 1 1 0 1 0 1 1 1 0 0 1 0 1 0 1 1 0 1 0 0 1 1 0 1 0 1 0 1 1 1 0 1 1 1 1 1 1 1 1 1 0 1 1 0 0 1 1 0 1 0 1 0 1 1 0 0 1 1 0 1 1 1 1 1 0 1 1 1 0 1 1 1 0 1 0 0 1 0 0 0 1 0 1 0 0 0 0 0 0 1 1 0 1 1 0 1 0 1 0 1 1 1 0 1 1 0 0 1 0 1 1 1 1 1 1 0 1 1 1 1 1 1 1 1 1 1 1 1 1 1 0 1 1 1 1 1 1 1 0 1 0 1 0 1 1 1 1 1 0 1 1 1 1 0 1 1 1 1 1 0 0 0 0 1 1 1 0 1 0 0 1 0 1 0 1 1 1 1 1 1 1 0 1 1 1 1 1 1 1 1 1 1 1 1 1 1 1 1 1 1 1 1 1 1 0 1 1 1 1 1 0 1 1 1 0 1 1 1 1 1 1 1 1 1 1 1 0 0 1 0 1 0 1 0 0 0 1 1 0 1 0 0 1 0 0 0 1 1 0 0 1 1 1 1 0 1 1 1 1 1 1 1 1 1 1 1 1 1 1 1 1 1 1 1 0 0 1 0 0 0 1 0 1 1 0 0 1 0 1 1 0 1 1 0 1 0 1 1 1 1 1 1 1 1 1 1 1 1 1 0 1 0 1 0 1 0 1 0 1 0 0 0 0 0 0 1 1 1 1 1 0 1 1 1 1 1 1 0 1 0 0 1 1 0 1 1 1 1 0 1 1 0 1 1 1 1 0 1 1 1 0 1 1 1 1 1 1 1 0 1 1 1 1 1 1 1 1 0 1 1 1 0 0 1 1 1 0 0 1 0 1 1 1 0 1 1 1 0 1 1 0 0 0 0 0 1 1 1 1 1 1 1 0 1 1 1 1 1 1 1 0 1 1 1 0 1 1 1 0 1 0 1 1 1 1 1 1 1 0 1 0 1 1 1 1 1 1 1 1 1 0 1 1 1 1 1 0 1 1 0 1 1 0 0 1 0 1 1 0 1 0 0 1 0 1 0 0 0 1 0 1 1 0 1 1 1 1 1 1 1 0 1 1 1 1 1 1 1 0 1 1 1 1 1 1 0 1 1 0 1 1 1 1 1 1 1 0 1 1 1 1 1 1 1 0 1 1 1 1 1 1 1 0 1 0 1 1 0 0 0 0 0 1 0 0 0 0 0 1 0 1 0 1 0 1 0 1 1 1 1 0 1 1 1 1 1 0 1 1 1 1 0 1 1 0 1 0 0 1 0 1 1 1 1 0 0 1 1 1 1 1 1 1 1 1 1 0 1 1 1 0 1 1 1 1 1 1 1 1 1 1 0 0 0 0 1 0 0 1 1 1 1 0 0 1 1 1 0 1 1 0 1 1 1 0 0 0 0 1 0 1 0 1 0 0 1 1 0 1 1 1 1 0 1 0 1 1 1 1 1 1 1 0 1 1 1 1 1 0 1 0 1 0 1 1 1 0 1 1 1 0 1 1 1 1 1 1 1 0 1 1 1 1 1 0 0 1 0 1 1 1 0 1 0 0 0 1 0 0 0 1 1 0 1 1 1 1 1 1 1 0 1 1 1 0 1 1 1 1 1 0 1 1 0 0 0 1 1 0 1 1 1 1 0 0 0 0 1 1 0 1 1 1 1 0 1 1 1 0 1 0 1 0 1 1 1 1 1 0 1 1 1 1 1 0 1 0 0 1 0 1 0 0 0 0 0 1 0 1 0 1 1 1 1 1 0 0 1 1 1 1 1 1 1 0 1 1 0 0 1 1 0 1 1 1 0 1 1 0 0 0 1 1 0 1 0 1 1 0 0 1 1 1 1 1 1 1 1 0 1 1 1 0 1 1 1 1 1 0 1 1 0 0 1 1 0 1 1 1 1 0 0 1 1 1 0 0 0 1 1 1 0 0 0 1 1 0 0 1 0 1 1 1 0 1 1 1 0 0 1 0 1 1 1 1 1 1 1 0 1 1 1 1 1 1 1 0 1 1 1 1 1 1 1 1 1 1 1 1 1 1 1 1 1 0 0 0 1 0 1 0 1 1 1 0 1 1 0 1 1 1 1 1 1 0 1 0 1 1 1 0 1 0 1 1 1 0 1 0 1 1 1 1 1 0 1 1 1 1 0 1 0 0 1 0 0 1 1 0 1 1 1 1 0 0 0 1 0 0 1 1 0 1 1 0 1 1 1 1 1 1 1 1 1 1 1 0 1 1 1 0 1 1 1 1 1 1 1 0 1 1 0 0 0 1 0 1 0 1 0 0 0 1 0 1 0 0 1 0 0 1 1 0 1 1 1 1 1 1 1 1 1 1 1 1 1 0 1 1 1 1 1 1 1 0 1 1 1 1 1 1 1 1 1 0 1 1 1 0 0 1 1 1 1 1 1 1 1 1 1 1 1 1 1 1 1 1 1 0 1 0 0 1 0 0 0 1 0 1 1 1 0 1 1 0 1 1 1 1 0 1 1 1 0 1 1 1 1 1 0 1 1 1 1 1 0 0 1 1 1 0 0 0 0 0 0 0 0 0 0 1 0 1 0 1 1 1 1 0 0 0 1 1 0 1 0 1 1 0 1 1 1 1 1 1 1 1 1 0 1 1 1 1 1 0 1 0 1 0 1 1 1 1 1 0 1 1 1 1 1 1 1 0 1 1 0 1 0 1 1 0 1 1 1 1 0 1 1 1 1 0 1 1 0 1 0 1 0 1 1 1 1 1 0 1 0 1 0 1 0 1 0 0 0 1 0 1 0 1 0 1 0 1 1 0 1 1 0 1 1 1 1 1 1 1 1 1 1 0 1 1 1 1 1 1 1 1 1 1 1 0 1 1 1 1 1 0 1 1 1 1 1 1 1 0 1 1 1 1 1 1 1 1 1 1 1 0 1 1 1 0 1 1 1 1 1 1 0 1 0 1 0 1 0 0 0 1 0 0 0 1 0 1 0 1 1 1 0 0 1 1 1 1 1 1 1 0 1 1 1 1 1 1 1 0 1 0 1 1 0 1 1 1 0 1 0 0 1 1 1 1 1 1 1 1 0 1 0 1 0 1 0 1 0 1 1 1 1 0 1 1 0 1 0 1 1 1 0 0 1 1 0 0 1 0 1 1 1 0 0 1 0 1 1 0 1 1 1 0 1 1 1 0 1 1 1 1 1 1 1 0 1 1 1 1 1 1 1 1 1 0 1 1 1 0 1 0 1 1 1 1 0 1 0 0 1 1 1 0 1 0 1 1 1 1 1 1 1 1 1 1 1 1 1 0 1 1 1 1 1 0 0 1 1 0 1 1 1 0 0 1 0 1 0 1 0 1 0 1 1 1 0 1 1 1 1 1 0 0 1 1 0 1 1 1 0 1 1 1 1 1 1 0 0 1 0 1 0 0 0 1 0 1 1 0 1 0 1 1 0 1 0 1 1 0 1 1 1 1 0 1 1 0 1 1 1 0 1 1 1 0 1 1 1 1 1 1 1 0 1 1 1 1 1 1 1 1 1 1 1 0 1 1 1 0 1 1 1 1 1 1 0 1 1 0 0 1 1 0 1 1 0 0 1 0 1 1 1 1 1 1 1 1 1 1 1 1 1 1 1 1 1 1 1 1 1 1 0 1 0 1 0 0 0 0 0 1 1 1 1 1 0 1 1 0 0 1 1 0 0 1 1 1 1 0 1 1 1 0 1 0 1 1 1 1 1 1 0 1 1 1 1 0 1 1 0 1 1 1 1 1 1 1 1 1 1 1 1 1 1 0 1 1 1 1 1 0 1 1 1 1 1 1 1 1 1 1 1 1 1 1 1 1 0 1 1 0 1 1 0 1 0 1 0 1 0 1 1 0 1 0 1 0 1 1 1 0 1 1 0 1 1 1 1 0 1 0 1 1 1 0 1 1 1 0 1 1 1 1 1 0 1 0 1 1 1 1 1 0 1 1 1 1 1 1 1 0 1 0 1 1 1 1 1 1 1 1 1 0 0 0 0 1 1 1 0 0 0 1 0 1 1 1 0 1 0 1 1 1 1 1 1 1 1 1 1 1 1 1 1 1 1 1 1 0 1 1 1 1 0 0 0 0 0 1 0 0 0 1 0 1 0 0 0 0 0 1 0 1 1 1 1 1 1 1 1 1 1 1 1 1 1 1 1 1 1 1 1 0 1 0 1 0 0 1 0 0 0 0 0 1 0 1 1 1 1 1 1 0 1 0
M ARS-BFGL-NGS-48030 0 0 1 0 0 1 0 1 1 1 0 1 1 1 1 1 0 1 0 1 0 0 0 0 1 0 0 0 1 0 1 0 0 1 1 0 0 0 1 0 0 0 1 0 1 0 1 1 1 0 1 0 1 0 0 1 1 0 0 0 1 1 0 1 0 1 0 0 0 0 1 1 1 0 0 0 0 1 0 1 0 0 1 1 1 1 1 1 0 1 1 0 1 1 0 0 0 1 0 0 1 1 1 0 1 0 0 0 0 0 1 0 1 1 1 1 1 1 1 0 1 0 0 0 1 0 1 0 0 0 0 0 1 0 1 1 1 1 0 1 1 0 1 1 0 1 0 1 0 0 0 0 0 0 1 0 1 1 1 1 0 1 0 1 1 0 0 1 1 0 1 1 0 1 1 0 0 0 0 0 1 0 1 1 1 0 1 0 1 0 0 1 1 0 1 0 0 0 1 1 1 0 0 0 1 0 0 0 1 1 1 0 1 0 1 0 0 0 1 0 1 0 0 1 0 0 0 1 0 1 1 0 0 1 0 0 1 0 0 1 1 1 1 1 0 0 0 1 0 1 1 1 1 1 1 1 1 0 1 1 1 1 1 0 1 1 0 1 0 1 1 0 1 1 0 0 0 0 1 1 0 0 1 0 0 1 1 1 1 1 1 1 0 1 0 0 0 0 1 0 0 1 1 1 0 0 0 1 1 0 1 1 1 0 0 1 1 1 1 0 0 0 0 0 0 0 0 1 0 0 0 1 0 1 0 1 0 0 1 0 1 1 1 0 0 1 0 0 0 1 1 0 1 1 1 0 0 0 0 0 0 0 0 0 0 1 0 0 1 0 1 0 0 1 1 0 1 0 0 0 0 0 1 0 1 0 1 1 0 0 0 1 1 0 1 1 1 1 1 0 1 1 1 0 1 1 1 0 1 1 1 1 1 1 1 1 0 0 1 0 0 0 0 1 0 0 1 0 0 0 1 0 0 1 0 0 0 0 1 1 1 0 1 1 1 1 1 0 0 0 0 0 0 1 0 0 0 0 0 0 0 0 0 1 1 0 1 0 1 0 0 0 1 1 1 1 1 1 0 0 0 0 1 1 1 0 1 1 1 1 1 1 1 1 0 0 0 1 0 1 0 1 1 0 0 0 0 1 0 1 0 1 0 0 0 0 1 0 1 0 1 0 1 1 1 1 0 1 1 0 1 1 0 0 0 0 1 0 1 1 1 0 0 1 0 1 0 0 1 1 1 0 1 1 0 0 0 1 0 0 1 1 1 1 0 0 0 0 1 1 0 1 0 1 0 1 0 0 1 0 0 0 0 0 0 1 0 1 0 0 0 1 1 0 1 1 0 1 1 0 1 1 1 1 1 1 1 1 1 1 0 0 0 0 1 1 1 0 1 1 0 1 1 0 1 0 1 1 1 1 1 0 1 0 1 1 1 0 1 0 1 1 1 1 1 0 1 0 0 1 0 0 0 1 0 0 1 0 0 0 0 0 1 0 1 0 0 1 0 0 1 0 0 1 0 1 1 0 1 0 1 1 0 0 0 1 0 0 0 1 0 1 0 1 0 1 1 0 1 0 0 0 1 1 1 0 1 0 1 1 0 0 0 0 0 0 1 1 1 1 1 0 1 0 1 1 0 1 1 0 0 1 0 1 0 0 0 1 0 1 0 0 0 1 1 0 1 0 1 1 0 1 1 1 0 0 1 0 1 0 0 1 0 1 1 1 0 0 1 1 0 0 0 0 0 0 0 0 1 0 0 1 1 1 1 0 1 1 1 0 0 1 0 0 0 0 1 1 1 0 0 0 1 1 0 0 1 0 1 0 1 1 1 0 1 0 0 1 0 0 0 0 0 0 0 1 1 0 0 0 1 1 1 0 0 1 1 1 1 0 0 0 0 0 1 1 1 0 1 0 1 1 1 1 1 0 1 0 1 1 1 1 1 1 1 0 1 1 1 1 1 1 1 0 1 0 1 1 0 0 1 0 0 0 0 1 0 1 0 0 0 0 0 0 0 0 1 0 1 1 1 0 1 1 1 0 1 1 1 0 0 0 0 1 0 1 0 0 0 0 0 0 0 0 0 1 0 1 1 1 1 1 1 0 1 1 1 0 1 1 1 1 0 0 1 0 1 0 1 0 1 1 1 1 1 1 1 0 1 0 1 0 1 0 1 1 1 0 1 1 1 0 0 0 0 0 0 1 1 1 1 0 1 0 0 0 0 1 1 0 0 1 1 0 1 0 0 0 1 1 0 1 1 1 1 0 1 0 0 0 0 0 0 1 0 0 0 0 0 1 0 0 0 0 1 1 0 0 0 0 1 1 1 0 1 0 0 1 1 0 1 0 1 0 0 1 0 1 0 1 1 1 0 0 0 0 0 1 0 0 0 0 1 1 0 0 1 1 1 1 1 0 0 0 1 1 1 0 1 1 1 0 1 1 0 1 1 0 1 1 1 1 1 0 1 1 1 0 1 1 1 1 1 1 1 1 0 0 0 1 1 0 1 1 1 0 0 1 0 0 1 0 0 0 0 1 0 0 0 0 0 0 1 0 1 0 1 0 1 1 1 0 1 0 1 0 1 0 1 0 0 0 0 1 0 0 0 0 0 1 0 0 0 0 1 0 1 0 1 0 1 1 0 0 1 0 0 0 1 1 0 1 0 0 1 1 1 1 1 0 1 0 1 0 1 1 1 0 1 0 1 0 1 1 0 1 1 0 1 0 1 0 0 0 1 1 0 0 0 0 1 1 1 0 0 1 1 1 0 1 1 0 1 0 0 0 1 1 0 1 0 0 1 0 0 0 0 0 1 0 0 1 0 1 0 1 0 1 0 0 0 0 0 0 1 0 1 1 0 1 1 0 0 0 1 0 1 0 1 0 0 0 0 0 1 1 1 1 0 0 0 1 0 0 0 0 0 0 1 1 0 0 0 0 0 0 0 0 0 1 1 1 1 1 1 1 1 0 1 0 1 1 1 0 1 0 1 1 1 1 1 0 1 0 1 1 1 1 1 0 1 1 0 1 0 0 1 0 0 1 1 0 1 0 1 1 0 0 0 1 0 1 1 1 0 1 0 0 0 1 0 1 0 1 0 0 0 0 1 0 1 0 1 0 1 0 1 0 1 0 1 1 1 0 0 1 0 0 0 0 0 1 0 0 0 1 0 0 0 1 1 1 1 0 1 0 1 1 1 1 1 1 0 1 0 0 1 1 1 1 1 1 1 1 0 1 1 0 0 0 1 0 1 0 1 1 1 0 1 0 1 0 1 0 0 0 0 0 1 0 0 0 0 1 0 1 0 0 0 1 0 0 0 0 1 1 1 0 1 0 1 1 0 0 1 0 0 0 0 0 0 0 1 0 0 1 1 0 1 1 1 1 1 1 0 1 0 0 1 0 0 0 0 1 1 0 1 0 0 0 1 0 0 1 1 1 1 0 1 1 1 1 1 0 1 0 0 1 0 1 0 0 1 1 0 1 0 1 1 0 0 0 1 0 1 0 1 1 0 0 1 1 0 1 0 1 0 0 1 1 1 0 1 1 1 0 1 1 0 0 0 1 1 0 1 1 1 1 0 1 1 0 1 0 1 1 1 1 1 1 0 1 1 1 1 0 0 0 1 1 1 0 1 1 0 1 0 0 0 0 0 1 1 1 0 0 1 0 1 1 0 0 0 1 1 1 1 0 0 1 1 0 1 0 1 1 1 1 1 0 0 0 0 1 1 0 0 1 1 0 1 1 1 0 1 1 1 0 1 0 1 0 0 1 0 0 0 1 0 1 0 1 0 0 0 1 0 1 0 1 1 0 0 0 0 1 1 1 0 0 1 0 0 0 1 0 1 1 0 0 1 0 1 0 1 1 1 1 0 0 0 1 1 1 0 0 0 1 0 0 1 1 0 0 1 0 0 1 0 0 1 1 1 1 1 0 0 1 0 1 0 1 0 1 0 1 0 1 0 0 1 0 0 1 1 1 1 0 1 1 1 0 0 1 0 0 0 0 0 1 1 0 1 0 1 0 0 0 1 1 0 0 1 1 1 0 0 0 1 1 1 1 1 1 0 1 0 1 0 0 0 0 0 0 1 0 1 0 1 0 1 1 0 0 0 0 0 0 0 0 0 0 1 1 0 0 1 1 1 1 1 0 0 1 1 1 1 1 1 1 1 0 1 0 0 0 1 0 1 1 1 0 0 1 0 1 0 0 0 1 0 1 0 1 0 1 0 1 1 0 0 0 1 1 0 1 1 0 0 0 0 0 0 1 0 0 0 1 0 1 0 0 0 1 0 0 0 0 1 1 1 0 1 1 0 0 0 1 0 0 0 0 0 1 0 0 0 1 0 0 0 1 1 1 1 0 1 1 1 1 0 0 1 0 1 1 0 1 0 1 0 0 0 0 0 1 0 1 0 0 0 0 0 1 1 0 1 0 1 0 1 0 1 0 1 1 1 0 0 0 1 0 1 1 0 1 0 1 0 0 1 1 0 1 0 0 0 0 0 1 1 0 1 0 1 1 1 0 1 1 0 0 0 1 1 0 0 0 1 1 0 0 1 0 0 1 1 0 1 1 0 1 1 0 0 1 1 1 0 0 0 1 1 1 1 0 1 0 0 0 1 0 1 0 0 1 0 1 0 0 1 1 0 1 0 0 0 1 0 1 0 0 1 1 0 1 1 0 0 1 0 0 0 1 0 1 0 0 0 0 0 1 0 1 0 1 0 1 0 1 1 0 1 0 1 0 1 0 0 1 0 1 0 1 0 1 1 0 1 0 1 0 1 0 1 1 1 0 1 1 0 0 1 0 1 0 1 1 1 1 1 0 1 0 1 0 1 0 1 0 1 0 1 1 1 1 1 0 1 1 1 0 1 0 1 1 1 0 0 1 0 1 0 0 1 1 0 0 1 1 1 0 0 1 1 1 1 1 1 1 0 0 1 1 0 1 0 1 0 1 0 1 1 0 0 0 1 1 0 0 1 0 0 1 0 0 1 0 1 1 0 0 0 1 0 1 0 1 1 0 0 1 0 0 0 0 0 1 0 0 0 1 1 0 1 0 0 0 0 0 0 1 0 1 0 1 1 0 1 0 1 0 0 0
M ARS-BFGL-NGS-102165 1 1 1 0 1 1 0 1 0 0 1 1 1 0 1 0 0 1 0 1 1 1 1 0 0 1 0 1 0 0 0 1 0 1 0 0 0 1 0 0 0 0 0 1 1 1 1 1 0 1 1 1 1 0 0 1 1 0 1 1 1 1 1 1 0 1 1 1 1 1 1 1 1 1 1 1 1 1 0 1 0 0 1 0 1 1 0 1 1 0 1 0 0 1 1 1 0 0 1 1 0 0 1 0 0 0 0 1 1 0 0 0 0 1 1 1 0 1 0 0 1 0 0 0 0 0 0 0 0 0 1 1 1 0 1 1 1 1 0 1 1 1 1 1 1 1 1 1 0 1 0 0 1 0 0 1 0 1 1 1 1 0 0 1 1 0 0 1 1 1 1 0 1 1 0 0 0 0 0 0 0 0 1 1 0 0 1 1 0 1 0 1 0 0 0 1 1 0 0 0 0 1 1 0 0 1 0 1 0 1 1 1 1 0 0 1 0 1 0 0 0 1 1 0 1 0 0 0 1 0 1 0 1 1 1 1 1 0 1 1 1 1 1 1 0 0 0 0 0 0 0 0 0 0 0 1 0 1 0 1 0 1 0 1 0 0 0 1 0 1 1 1 1 0 0 0 0 0 1 1 0 1 1 1 0 0 1 1 1 1 1 0 0 0 0 1 1 0 1 1 1 0 1 1 1 0 1 1 1 1 1 1 1 1 1 0 1 0 1 0 0 1 0 0 0 1 1 1 1 0 1 1 0 1 0 1 0 1 1 1 1 0 1 0 0 0 0 0 0 1 1 1 1 1 1 1 0 0 0 1 0 0 0 0 0 0 0 1 1 1 1 0 1 1 1 0 1 1 1 0 1 0 0 1 0 0 0 1 1 1 1 1 0 1 1 0 1 0 1 1 1 1 0 1 0 0 1 0 1 0 0 1 0 1 1 0 0 1 0 1 0 1 0 0 0 0 0 0 0 0 0 0 0 1 0 1 0 1 0 1 1 0 1 1 1 0 1 0 0 1 0 1 0 1 0 1 0 1 0 1 0 0 0 0 0 0 1 0 1 0 1 0 1 0 1 0 0 0 0 1 0 0 0 1 0 0 0 1 0 1 0 1 0 1 0 1 0 1 0 1 0 1 1 0 0 0 0 0 0 0 0 0 0 0 0 1 1 0 1 0 1 1 1 1 1 1 0 1 1 0 1 0 0 1 1 1 1 0 1 0 1 0 1 1 1 1 1 1 1 1 1 1 1 1 0 1 1 0 0 1 1 1 1 1 0 1 0 1 1 0 0 1 0 0 0 1 0 1 1 0 0 0 1 1 1 0 1 0 1 0 1 1 1 0 1 1 1 1 1 0 0 1 0 0 0 1 0 1 0 1 1 0 1 0 0 1 0 0 0 0 1 0 0 1 1 0 1 1 1 1 1 0 1 0 1 1 1 1 0 0 0 1 0 1 0 1 1 1 0 0 0 1 0 1 0 1 0 1 0 1 0 1 0 1 0 1 0 1 0 0 0 0 0 1 0 0 1 1 0 1 0 1 0 1 0 1 0 0 0 1 0 1 0 0 0 0 0 0 1 0 1 1 1 1 1 0 0 1 1 1 0 0 0 0 0 1 0 1 0 0 0 0 0 1 0 1 0 1 1 0 0 1 0 1 0 0 0 1 0 1 0 1 0 1 1 1 1 0 1 1 0 0 1 0 0 0 1 0 1 1 1 0 1 0 1 0 1 1 1 1 1 0 1 1 0 1 0 1 1 0 0 0 1 1 1 0 1 1 1 1 0 1 0 0 0 1 1 1 1 0 0 0 1 0 0 1 1 0 1 1 1 0 1 0 1 1 1 1 1 0 1 1 1 0 1 1 1 1 1 1 1 1 0 1 1 1 0 0 0 1 1 1 1 1 0 1 0 1 0 0 0 1 0 1 0 1 0 0 0 0 0 0 1 1 0 0 1 1 1 1 1 0 0 0 0 1 0 1 0 1 0 1 0 0 0 1 0 1 0 1 0 0 0 0 0 1 1 0 0 1 0 0 1 0 0 1 0 1 0 0 0 0 0 0 0 1 0 0 0 1 0 0 0 1 0 1 0 1 0 0 1 1 1 1 1 0 1 0 1 1 1 0 0 1 0 0 0 0 0 1 0 1 0 1 0 1 0 1 0 1 1 0 1 0 1 0 1 0 1 0 1 0 0 0 0 0 0 0 1 0 1 0 1 0 0 0 0 1 1 0 1 1 1 1 1 0 1 1 1 1 1 0 1 0 1 0 1 1 0 1 0 0 0 1 0 1 0 1 1 1 0 0 1 1 1 1 0 1 0 0 1 1 1 1 1 1 0 1 1 1 1 1 1 0 0 1 0 1 0 1 1 0 0 0 1 0 1 1 1 1 1 0 1 0 1 1 1 0 0 0 0 0 1 1 0 0 0 0 0 1 0 0 0 1 1 0 1 0 0 0 0 0 1 0 1 1 1 1 1 1 1 1 0 1 0 1 0 0 0 1 0 1 0 0 0 1 0 0 0 0 0 0 0 0 0 0 0 0 0 0 0 0 1 1 0 0 1 1 0 0 1 1 1 1 1 0 1 1 1 1 0 1 0 1 0 0 0 0 0 1 0 0 0 0 1 1 1 0 0 0 1 1 1 0 1 0 1 0 1 1 0 1 0 1 0 0 0 1 0 1 0 1 0 0 0 1 0 0 0 0 0 1 0 1 0 1 1 0 1 1 1 1 0 1 1 0 0 0 0 1 1 0 1 0 0 0 1 0 1 1 1 0 1 0 1 1 1 0 1 0 1 1 1 0 1 1 1 1 1 0 0 0 0 0 1 1 0 0 1 0 0 0 0 0 1 0 1 1 0 1 1 1 0 0 1 0 1 0 1 1 1 1 1 1 1 0 1 1 1 1 1 1 1 0 1 0 1 1 0 0 1 1 1 1 1 0 1 1 1 1 0 0 0 1 0 1 1 1 0 1 0 1 0 0 0 1 0 0 0 1 0 0 1 1 1 0 0 1 0 1 0 0 0 1 0 1 0 0 0 1 0 1 0 0 0 0 0 0 0 1 0 0 0 1 0 1 0 0 0 1 0 1 0 1 0 0 0 1 1 0 1 0 1 1 1 1 0 1 0 1 1 0 0 0 0 0 0 0 0 1 0 0 0 1 0 0 0 1 0 0 1 1 0 0 1 0 1 0 1 0 1 1 0 0 1 1 1 0 1 0 1 1 0 1 1 1 0 1 1 0 0 0 0 1 1 0 1 0 1 0 1 0 1 0 1 0 1 0 1 1 1 0 1 1 1 1 1 0 1 0 1 1 1 0 0 1 0 0 0 0 0 1 0 1 0 1 0 0 0 0 0 1 0 0 0 0 0 0 0 0 0 0 0 1 1 1 1 0 0 0 1 0 1 0 0 0 0 0 1 0 0 1 1 0 0 1 0 0 1 0 1 0 0 0 1 0 0 1 0 1 0 0 0 1 0 1 0 1 0 0 0 1 0 1 0 1 0 0 0 0 0 1 0 1 0 0 1 1 1 0 1 0 1 1 0 0 1 1 0 0 0 0 1 1 1 1 1 0 0 1 1 0 1 0 1 0 0 1 0 1 0 1 0 0 1 1 1 1 0 0 0 0 0 1 1 1 1 1 1 0 1 1 0 1 0 1 0 1 0 0 0 0 1 0 1 0 1 0 1 0 1 0 1 1 1 0 1 0 1 0 1 0 0 0 1 0 1 1 0 1 0 1 1 1 1 0 1 1 1 0 1 1 1 1 1 1 1 1 1 0 1 1 1 0 1 0 1 0 1 0 0 1 1 0 0 1 0 0 1 0 0 1 1 0 0 1 0 1 1 1 0 0 1 1 1 1 1 1 0 0 0 1 1 1 0 1 0 0 0 1 0 1 0 1 0 1 0 1 0 0 0 1 0 1 0 1 0 1 0 1 0 0 0 1 0 1 0 0 0 1 1 0 0 1 0 0 0 1 1 1 0 0 0 1 0 0 1 1 1 1 1 1 0 0 0 1 1 1 1 1 1 0 1 1 1 1 1 0 1 1 1 1 1 0 1 1 1 1 1 0 0 0 0 1 1 1 1 0 1 0 1 0 1 0 1 0 1 0 1 1 1 1 1 0 1 0 1 0 1 0 1 0 1 1 1 1 1 0 0 0 1 1 1 0 0 0 1 0 1 0 1 1 1 1 0 0 1 0 1 0 0 1 0 1 1 1 0 1 1 0 0 0 1 1 0 0 1 1 0 0 0 0 0 1 0 0 0 0 0 1 0 0 0 1 0 0 1 0 1 0 1 0 0 1 0 1 0 0 0 1 0 0 0 0 0 0 0 1 1 1 1 0 1 0 1 1 1 1 1 1 0 0 1 0 1 1 0 1 0 1 1 0 1 0 1 1 1 1 1 0 0 0 0 0 0 0 1 0 0 0 1 1 1 1 0 0 1 0 1 0 1 1 1 1 1 1 1 0 1 0 0 0 1 1 1 0 1 0 1 0 0 0 0 0 0 1 0 1 0 1 0 0 0 0 0 0 0 0 0 1 0 0 0 0 1 0 1 0 1 1 1 0 1 1 1 0 1 1 1 0 1 0 1 0 1 0 1 0 1 1 1 0 1 1 1 0 0 0 0 0 1 0 0 1 0 0 0 1 0 1 0 0 1 0 1 1 1 0 1 0 1 0 1 0 1 1 0 0 1 1 1 1 0 1 0 1 0 0 0 0 1 0 1 1 1 0 1 0 1 0 0 1 0 1 0 1 0 1 0 0 1 1 0 0 1 1 1 0 0 1 1 0 0 1 1 0 1 1 1 1 1 1 1 0 1 1 0 0 1 0 1 1 0 1 1 1 1 1 0 0 1 1 0 1 0 1 1 0 1 0 1 0 1 0 1 0 1 0 0 1 1 1 0 0 1 1 1 0 1 0 1 1 1 1 1 1 1 0 1 0 1 1 0 0 0 0 0 0 0 0 0 0 0 1 0 1 0 0 0 1 0 1 1 1 0 1 0 1 1 1 0 0 0 0 1 1 1 1 0 0 0 0 1 0 1 1 0 1 0 0 0 0 0 1 0 1 1 0 1 1 1 1 1 1
M ARS-BFGL-NGS-25266 0 1 0 1 0 0 0 0 1 1 0 0 0 1 0 1 1 0 1 0 0 0 0 1 1 0 0 0 1 1 1 0 1 0 1 1 0 0 1 1 1 1 1 0 0 0 0 0 1 0 0 0 0 1 1 0 0 0 0 0 0 0 0 0 1 0 0 0 0 0 0 0 0 0 0 0 0 0 1 0 0 1 0 1 0 0 1 0 0 1 0 1 1 0 0 0 1 1 0 0 1 1 0 1 1 1 1 0 0 1 1 1 1 0 0 0 1 0 1 1 0 1 0 1 1 1 1 1 1 1 0 0 0 1 0 0 0 0 0 0 0 0 0 0 1 0 0 0 1 0 0 1 0 0 1 0 1 0 0 0 0 1 1 0 0 1 1 0 0 0 0 1 0 0 1 1 0 1 1 0 1 1 0 0 1 0 0 0 1 1 1 0 1 1 1 0 0 1 1 1 1 0 0 1 1 0 1 0 1 0 0 0 0 1 1 0 1 0 1 1 1 0 0 1 0 1 1 1 0 1 0 1 0 0 0 0 0 1 0 0 0 0 0 1 1 1 1 1 1 1 1 1 1 1 1 0 1 0 1 0 1 0 1 0 1 1 1 0 1 0 0 0 0 1 1 0 1 0 0 0 1 0 0 0 1 1 0 0 0 0 0 1 1 1 1 0 0 1 0 0 0 1 0 0 0 0 0 0 0 0 0 0 0 0 0 0 0 1 0 1 1 0 1 1 1 0 0 0 0 1 0 0 1 0 1 0 1 0 0 0 0 0 0 1 1 1 1 1 1 0 0 0 0 0 0 0 1 1 1 0 1 1 1 1 1 1 1 0 0 0 0 1 0 0 0 1 0 0 0 1 0 0 1 0 1 1 1 0 0 0 0 0 1 0 0 1 0 0 0 0 0 0 1 0 1 1 0 1 0 1 1 0 1 0 0 1 1 0 1 0 1 0 1 1 1 1 1 0 1 1 1 1 1 0 1 0 1 0 1 0 0 1 0 0 0 1 0 1 0 0 1 0 0 0 1 1 1 0 0 0 0 1 1 1 1 1 0 0 0 1 0 1 0 1 0 1 1 1 1 0 1 0 1 0 1 0 1 0 1 0 1 0 1 0 1 0 1 0 1 0 1 0 0 0 1 1 1 1 1 1 1 1 1 1 1 1 0 1 0 1 0 0 0 0 0 0 1 0 0 0 0 1 1 0 0 0 0 1 0 1 0 1 0 0 0 0 0 0 0 0 0 0 0 0 1 0 0 1 1 0 0 0 0 0 1 0 1 0 0 1 1 0 1 1 1 0 1 0 0 1 1 1 0 0 0 1 0 1 0 1 0 0 0 1 0 0 0 0 0 0 1 0 1 1 1 0 1 0 1 0 0 1 0 1 1 0 1 1 1 1 0 1 0 0 0 1 0 0 0 0 0 1 0 1 0 0 0 0 1 1 1 0 1 0 1 0 0 0 1 1 1 0 1 0 1 0 1 0 1 0 1 0 1 0 1 0 1 0 1 1 1 1 1 0 1 1 0 0 1 0 1 0 1 0 1 0 1 1 0 0 1 0 0 1 0 1 1 1 0 1 0 0 0 0 0 1 1 1 0 0 1 1 1 1 1 0 1 0 1 1 1 1 1 0 1 0 1 0 0 1 1 0 1 0 1 1 1 0 1 0 1 0 1 0 0 0 0 1 0 0 1 1 0 1 1 1 0 1 0 0 0 1 0 1 0 1 0 0 0 0 0 1 0 0 1 0 1 0 0 0 1 1 0 0 0 1 0 0 0 0 0 0 1 1 1 0 0 0 0 1 1 1 0 1 1 0 0 1 0 0 0 1 0 1 0 0 0 0 0 1 0 0 0 1 0 0 0 0 0 0 0 0 1 0 0 0 1 1 1 0 0 1 0 0 1 0 1 0 1 1 0 0 0 0 1 0 1 1 1 1 1 1 0 0 1 1 0 0 0 0 0 1 1 1 1 0 1 0 1 0 1 0 1 1 1 0 1 0 1 0 1 0 1 1 1 0 0 1 1 0 1 1 0 1 1 0 1 0 1 1 1 1 1 1 1 0 0 0 1 0 1 1 0 1 0 0 0 0 0 1 0 0 0 0 0 1 0 1 0 0 0 1 1 0 1 1 1 1 1 0 1 0 1 0 1 0 1 0 1 0 0 1 0 1 0 1 0 1 0 1 0 1 1 0 1 1 1 1 0 1 0 1 0 1 1 1 1 0 0 1 0 0 0 1 0 1 0 0 0 0 0 1 0 1 0 1 0 0 1 0 1 1 1 0 1 1 1 0 0 0 1 0 0 0 0 0 1 0 1 1 0 0 0 0 0 0 1 0 0 0 0 0 0 1 1 0 1 0 1 0 0 1 1 1 0 1 0 0 0 0 0 1 0 1 0 0 0 1 1 1 1 1 0 0 1 1 1 1 1 0 1 1 1 0 0 1 0 1 1 1 1 1 0 1 0 0 0 0 0 0 0 0 1 0 1 0 1 1 1 0 1 0 1 1 1 0 1 1 1 0 1 0 1 1 1 1 1 0 1 1 1 0 0 0 1 0 0 0 1 1 0 0 0 0 0 1 0 0 0 0 1 0 1 0 0 1 1 1 0 0 1 1 1 1 0 0 0 1 0 0 0 0 0 1 0 1 0 0 0 0 1 0 1 0 1 1 1 0 1 0 1 0 1 1 1 0 1 1 1 1 1 0 1 0 1 0 0 1 0 0 0 0 1 0 0 1 1 1 1 0 0 1 0 1 1 1 0 0 0 0 0 1 0 0 0 0 0 1 0 1 0 0 0 1 0 0 0 0 0 1 1 1 1 1 0 0 1 1 0 1 1 1 1 1 0 1 0 0 1 0 0 0 1 1 0 1 0 1 0 0 0 0 0 0 0 1 0 0 0 0 0 0 0 1 0 1 0 0 1 1 0 0 0 0 0 1 0 0 0 0 1 1 1 0 1 0 0 0 1 0 1 0 1 0 1 0 1 1 1 0 1 1 0 0 0 1 1 0 1 0 1 1 1 0 1 0 1 0 1 0 1 0 1 1 1 1 1 1 1 0 1 1 1 0 1 0 1 1 1 0 1 0 1 0 1 1 1 0 0 1 0 1 0 0 0 0 1 0 1 0 0 1 1 1 0 1 1 1 0 0 1 1 0 0 1 1 0 0 0 1 0 0 1 1 0 1 0 1 0 1 0 0 1 1 0 0 0 1 0 0 0 0 1 0 0 0 1 0 0 1 1 1 1 0 0 1 0 0 0 1 0 1 0 1 0 1 0 1 0 0 0 1 0 0 0 0 0 0 0 1 0 0 0 1 1 0 1 1 1 1 1 0 1 0 1 0 1 1 1 1 1 0 1 1 1 1 1 1 1 1 1 1 1 0 0 0 0 1 0 1 0 1 0 1 0 1 0 0 0 1 0 0 0 1 0 0 0 1 0 1 0 1 1 1 0 1 1 0 1 0 1 1 1 0 1 0 1 0 1 1 1 0 1 0 1 0 1 1 1 1 1 0 1 0 1 1 0 0 0 1 0 1 0 0 1 1 0 0 0 1 0 1 0 0 0 0 0 1 0 0 0 1 0 0 0 1 1 0 1 0 0 0 1 1 0 0 0 0 1 1 1 1 1 0 0 0 0 0 0 1 0 0 1 0 1 0 1 0 1 1 1 1 0 1 0 1 0 1 0 1 0 0 0 0 0 1 0 1 0 1 0 1 1 1 0 1 0 0 1 1 1 0 0 1 0 1 0 0 0 1 0 0 0 0 0 0 0 0 0 1 0 0 0 0 0 1 0 1 0 1 1 0 0 1 1 0 1 1 0 1 1 0 0 1 1 0 1 0 0 0 0 0 0 0 0 0 0 0 1 1 1 0 0 0 1 0 1 1 1 0 1 0 1 0 1 0 1 0 1 1 1 0 1 0 1 0 1 0 1 0 1 1 1 0 1 0 1 1 1 0 0 1 1 0 1 1 1 0 0 0 1 1 1 0 1 1 0 0 0 0 0 0 1 0 1 0 0 0 0 0 0 0 0 0 0 0 0 1 0 0 0 0 0 1 0 0 0 0 0 1 1 1 1 0 0 0 0 1 0 1 0 1 0 1 0 1 0 0 0 0 0 0 0 1 0 1 0 1 0 1 0 1 0 0 0 0 0 1 1 1 0 0 0 1 1 1 0 1 0 1 0 0 0 0 1 1 0 1 0 1 1 0 1 0 0 0 1 0 0 1 1 1 0 0 1 1 0 0 0 1 1 1 1 0 1 1 0 1 0 0 0 1 0 0 0 1 0 0 0 1 0 1 1 0 1 0 1 1 1 0 1 1 1 1 1 1 1 0 0 0 0 1 0 1 0 0 0 0 0 0 1 1 0 1 0 0 1 0 1 0 0 1 0 1 0 0 0 0 0 1 1 1 1 1 1 1 0 1 1 1 0 0 0 0 1 1 0 1 0 1 0 0 0 0 0 0 0 1 0 1 1 1 0 0 0 1 0 1 0 1 1 1 1 1 1 0 1 0 1 0 1 1 1 1 1 1 1 1 1 0 1 1 1 1 0 1 0 0 0 0 0 1 0 0 0 1 0 0 0 1 0 1 0 1 0 1 0 1 0 0 0 1 0 0 0 1 1 1 1 1 0 1 1 0 1 1 1 0 1 0 1 1 0 1 0 0 0 1 0 1 0 1 0 1 0 0 1 1 0 0 0 0 1 0 0 0 0 1 0 1 0 1 0 0 0 0 0 1 0 1 1 0 1 0 1 0 1 0 1 1 0 0 1 0 0 0 0 1 1 0 0 1 1 0 0 1 0 0 0 0 0 0 0 1 0 0 1 1 0 1 0 0 1 0 0 0 0 0 1 1 0 0 1 0 1 0 0 1 0 1 0 1 0 1 0 1 0 1 1 0 0 0 1 1 0 0 0 1 0 1 0 0 0 0 0 0 0 1 0 1 0 0 1 1 1 1 1 1 1 1 1 1 1 0 1 0 1 1 1 0 1 0 0 0 1 0 1 0 0 0 1 1 1 1 1 0 1 0 1 1 1 1 0 1 0 0 1 0 1 1 1 1 1 0 1 0 0 1 0 0 0 0 0 0
M BTB-00144202 1 1 0 0 0 0 0 0 0 0 0 0 1 0 0 0 0 0 0 0 0 0 1 1 0 0 0 0 0 0 0 0 0 0 0 0 0 1 0 0 0 1 0 0 0 0 0 0 0 0 1 0 0 0 0 1 0 0 1 0 0 1 0 1 0 1 0 0 0 0 0 1 0 0 0 0 1 0 0 1 0 1 0 0 0 0 0 0 1 0 0 0 0 0 0 1 0 0 1 0 0 0 1 0 0 1 0 0 0 1 0 0 1 0 0 0 0 0 0 1 1 1 0 0 0 0 0 1 0 0 0 0 1 1 0 0 0 0 0 0 0 1 0 0 1 0 0 0 0 0 0 1 0 0 0 0 0 0 0 0 0 0 1 0 0 0 0 1 0 0 0 0 0 1 0 1 0 1 0 0 0 1 0 0 1 0 0 0 0 1 0 1 0 1 0 0 0 1 0 0 0 1 0 0 0 0 1 0 0 0 1 1 0 0 0 0 0 0 0 0 0 0 0 0 0 0 0 0 1 0 0 0 0 0 0 0 0 1 0 0 0 1 0 0 0 1 0 0 0 0 0 0 0 0 0 0 0 1 0 1 0 1 0 1 0 0 0 0 0 0 0 0 0 0 0 0 0 1 0 0 0 0 0 0 0 0 0 0 0 0 0 0 0 0 0 0 0 0 1 1 0 0 1 0 0 0 0 0 1 0 1 0 1 0 0 1 1 0 1 0 0 0 0 1 0 0 0 0 0 0 0 0 0 0 0 0 0 0 1 0 1 0 1 0 0 0 0 0 0 1 0 0 0 0 0 0 0 0 0 0 0 1 0 1 0 0 0 0 1 0 1 1 1 0 1 1 1 0 0 0 0 0 0 1 0 1 0 0 0 0 0 0 0 0 1 0 1 0 1 0 1 0 0 1 0 0 1 0 1 0 0 1 0 1 1 0 1 0 0 1 1 0 1 0 1 0 0 0 1 0 0 0 1 1 1 0 0 0 0 0 1 1 1 0 1 0 1 1 0 1 1 0 0 0 1 1 1 1 0 1 0 1 0 0 0 0 1 0 0 1 1 1 0 0 1 0 0 0 1 1 0 0 0 0 0 0 0 0 0 0 0 0 0 1 0 0 0 0 0 0 0 0 0 0 0 0 0 0 0 0 0 0 0 0 0 0 0 0 0 0 0 1 0 0 0 0 0 1 0 0 0 0 0 1 0 0 1 0 1 0 1 1 0 0 0 0 0 0 1 1 1 1 1 0 0 0 0 0 0 1 1 0 1 0 0 0 0 0 1 0 0 1 0 0 0 0 0 1 0 0 0 0 0 0 1 0 1 1 1 0 1 0 1 0 1 0 1 0 1 0 0 0 0 0 0 0 0 0 0 0 0 1 0 1 0 0 0 1 0 0 0 0 1 1 0 0 0 0 0 0 0 0 1 0 1 0 1 0 0 0 0 0 0 1 0 0 1 0 1 0 1 1 1 0 1 0 0 0 1 0 1 0 0 1 0 1 1 1 1 0 0 0 1 0 1 0 1 0 0 0 0 1 1 0 1 0 1 0 0 1 1 0 0 0 0 0 0 1 1 0 1 0 0 1 1 0 0 1 0 0 1 0 1 1 0 0 0 0 0 0 0 1 0 0 0 1 0 1 0 1 0 0 0 0 0 0 0 0 0 0 0 0 0 0 0 0 0 0 0 0 0 0 0 0 0 1 1 0 1 0 0 0 0 0 1 0 0 0 1 0 0 0 0 0 0 0 0 1 1 0 0 0 1 0 1 1 1 0 1 0 1 0 0 1 0 0 0 0 0 0 0 1 0 1 0 1 0 0 0 0 0 0 0 1 0 1 1 0 1 0 1 0 1 0 1 0 1 0 1 0 1 0 0 1 0 0 0 0 0 0 0 0 0 0 0 1 0 0 0 1 1 0 1 0 0 0 0 0 0 0 0 0 1 1 0 0 1 0 1 1 1 0 0 0 0 0 0 0 1 0 0 0 1 0 0 1 1 0 0 1 1 0 0 1 0 0 1 1 0 0 0 0 1 0 0 1 0 1 0 0 1 1 1 0 1 0 0 0 1 0 1 0 0 1 0 1 0 0 1 0 1 0 0 0 0 0 0 0 0 1 0 0 0 0 0 0 0 1 0 0 0 0 0 1 0 1 0 0 0 0 0 0 0 0 0 0 0 0 0 0 0 0 0 0 0 1 0 0 0 0 0 0 0 0 0 1 0 1 1 1 0 0 1 1 1 1 0 1 1 0 0 0 1 0 0 0 1 0 0 1 0 0 0 0 0 1 0 1 0 1 0 0 0 0 1 1 0 0 0 0 1 0 1 0 1 1 0 0 0 1 0 0 0 1 0 0 0 0 0 0 0 0 0 1 1 1 0 0 1 0 1 1 0 0 1 0 1 0 0 0 0 0 0 1 0 0 0 0 0 1 0 0 0 1 0 0 1 0 0 0 0 0 1 1 1 0 1 1 1 0 1 0 0 1 0 0 1 1 1 1 0 0 0 0 0 0 1 0 1 0 0 0 1 0 0 0 0 0 1 0 1 0 1 0 0 0 1 0 0 0 1 1 1 0 1 0 1 0 1 0 1 0 1 0 0 1 1 1 0 0 1 0 1 0 0 0 0 1 1 0 0 0 1 0 0 0 0 0 0 0 1 1 0 0 0 0 0 0 0 1 0 0 0 1 0 0 0 0 0 0 0 1 0 1 0 0 0 0 0 1 0 1 0 0 0 0 0 0 0 0 0 0 0 0 0 0 0 1 0 0 1 1 1 0 0 0 1 0 0 1 0 0 1 0 0 0 0 0 1 1 0 0 0 0 0 0 0 0 0 1 0 1 0 1 1 0 1 0 0 1 0 0 0 0 0 0 0 0 0 0 0 0 0 0 1 0 1 0 1 0 1 0 1 0 1 0 0 0 0 0 0 1 0 0 0 0 0 0 0 1 0 0 0 0 0 0 1 0 0 1 0 1 0 0 0 1 0 0 0 0 0 1 1 0 1 0 0 0 0 0 0 0 1 0 1 0 0 0 1 0 0 0 0 0 0 0 1 1 1 0 1 0 0 0 1 0 1 1 1 0 0 0 1 0 0 0 0 1 1 1 1 0 1 0 1 1 0 0 0 0 1 0 0 0 0 0 1 0 0 0 1 0 0 1 1 0 0 0 0 0 0 0 0 0 0 1 0 0 0 0 0 0 0 0 1 0 0 0 0 1 0 0 0 0 1 1 0 0 1 0 0 0 0 1 1 0 0 0 1 0 0 1 1 0 0 0 0 0 0 0 0 0 0 0 0 0 0 0 0 0 0 0 0 0 0 1 0 1 0 0 0 1 1 0 0 0 1 1 1 0 1 0 0 0 1 0 0 1 0 0 0 0 0 1 0 0 0 0 1 1 0 0 0 0 1 1 1 0 0 1 1 0 0 0 1 0 1 0 0 0 0 0 0 1 0 0 1 1 1 0 0 0 0 1 0 0 0 1 0 1 0 1 0 0 0 0 0 0 0 1 0 0 0 0 0 0 1 0 1 0 1 0 1 1 0 1 1 0 0 1 0 0 0 1 0 0 0 0 0 0 0 0 0 0 0 0 0 1 0 1 0 1 0 0 0 0 1 0 0 0 0 1 0 0 1 0 1 1 1 1 1 1 0 0 0 0 0 0 0 0 0 0 0 0 0 0 0 0 0 0 0 0 0 0 0 0 0 0 0 0 0 0 0 0 0 0 1 1 0 0 0 1 1 1 0 0 0 0 1 0 1 0 0 0 0 1 0 1 0 0 0 1 0 0 0 0 0 0 0 0 0 1 1 0 0 1 0 0 1 0 0 0 1 0 1 0 1 1 0 0 1 0 0 0 0 0 0 1 0 1 0 0 0 0 0 0 0 0 0 0 0 0 1 0 0 0 1 0 1 0 0 0 0 0 0 0 0 1 1 0 1 0 1 0 1 0 1 0 0 0 1 1 0 0 0 0 0 0 1 1 0 0 0 0 0 1 0 0 0 1 1 1 0 1 0 0 1 0 0 0 1 0 0 0 0 0 1 0 0 0 0 1 0 0 1 1 0 1 1 0 0 0 0 0 1 1 1 1 1 1 1 0 0 0 0 1 0 0 1 0 1 0 0 0 0 0 0 0 0 0 0 0 0 0 0 0 0 0 0 0 0 1 0 1 1 0 0 1 0 0 0 1 0 0 1 0 0 0 0 0 1 1 1 1 0 0 1 0 1 0 1 1 0 0 1 0 0 1 0 0 0 0 0 0 0 1 0 0 0 1 0 1 0 1 0 0 0 0 0 0 0 0 0 0 1 1 0 0 0 0 0 0 1 0 0 1 0 0 0 1 0 0 0 0 0 0 0 1 0 0 0 1 0 0 0 0 0 0 0 1 0 0 0 0 0 0 0 0 1 0 0 0 0 0 0 0 1 1 0 0 1 0 1 0 0 0 1 1 1 0 0 0 0 0 0 0 0 0 0 0 0 0 0 0 1 0 1 1 0 0 0 0 0 0 0 0 0 1 0 0 0 1 0 0 0 0 0 1 0 0 0 1 0 1 0 0 1 0 1 0 1 0 1 0 1 0 1 0 1 0 0 0 1 0 1 1 1 0 0 1 0 0 0 0 1 0 0 0 0 0 0 0 0 0 0 0 0 1 0 0 0 0 1 0 0 0 1 0 0 0 0 0 0 0 0 0 1 0 0 0 0 0 1 0 0 1 0 0 0 0 0 0 0 0 1 0 1 0 1 0 1 0 1 0 1 0 0 0 0 1 0 1 0 0 0 1 0 1 0 0 0 0 0 0 0 1 0 0 0 0 0 0 0 0 0 0 0 0 0 1 0 0 0 1 0 0 0 1 0 0 0 0 0 0 0 1 0 0 0 0 0 0 0 0 0 0 0 0 0 0 0 1 0 0 1 0 1 0 1 0 0 0 1 0 0 1 0 0 0 0 0 1 0 1 1 0 0 0 1 1 0 0 1 1 1 0 0 1 0 0 1 0 0 1 0 1 0 1 0 0 1 0 1 0 1 0 1 0 0 0 0 0 0 0 0 0 1 1 1 1 1 0 1 0 1 0 0 0 0 0 0 0 0 0
M BTB-00144185 1 1 1 1 1 1 1 1 1 1 1 1 0 1 1 1 1 1 1 1 1 1 0 0 1 1 1 1 1 1 1 1 1 1 1 1 1 0 1 1 1 0 1 1 1 1 1 1 1 1 0 1 1 1 1 0 1 1 1 1 1 0 1 0 1 0 1 1 1 1 1 0 1 1 1 1 0 1 1 0 1 0 1 1 1 1 1 1 1 1 1 1 1 1 1 0 1 1 0 1 1 1 0 1 1 0 1 1 1 0 1 1 0 1 1 1 1 1 1 0 0 0 1 1 1 1 1 0 1 1 1 1 0 0 1 1 1 1 1 1 1 0 1 1 1 1 1 1 1 1 1 0 1 1 1 1 1 1 1 1 1 1 0 1 1 1 1 0 1 1 1 1 1 0 1 0 1 0 1 1 1 0 1 1 0 1 1 1 1 1 1 0 1 0 1 1 1 0 1 1 1 1 1 1 1 1 0 1 1 1 0 0 1 1 1 1 1 1 1 1 1 1 1 1 1 1 1 1 0 1 1 1 1 1 1 1 1 0 1 1 1 1 1 1 1 0 1 1 1 1 1 1 1 1 1 1 1 1 1 0 1 0 1 1 1 1 1 1 1 1 1 1 1 1 1 1 1 0 1 1 1 1 1 1 1 1 1 1 1 1 1 1 1 1 1 1 1 1 0 1 1 1 0 1 1 1 1 1 0 1 0 1 0 1 1 0 0 1 0 1 1 1 1 0 1 1 1 1 1 1 1 1 1 1 1 1 1 1 0 1 0 1 0 1 1 1 1 1 1 0 1 1 1 1 1 1 1 1 1 1 1 0 1 0 1 1 1 1 0 1 0 0 1 1 0 0 0 1 1 1 1 1 1 1 1 0 1 1 1 1 1 1 1 1 0 1 0 1 0 1 0 1 1 0 1 1 0 1 0 1 1 0 1 0 0 1 0 1 1 1 0 1 0 1 0 1 1 1 0 1 1 1 0 0 0 1 1 1 1 1 0 0 0 1 0 1 0 0 1 1 0 1 1 1 0 1 0 0 1 0 1 0 1 1 1 1 0 1 1 0 1 0 1 1 0 1 1 1 0 0 1 1 1 1 1 1 1 1 1 1 1 1 1 0 1 1 1 1 1 1 1 1 1 1 1 1 1 1 1 1 1 1 1 1 1 1 1 1 1 1 1 0 1 1 1 1 1 0 1 1 1 1 1 0 1 1 0 1 0 1 0 0 1 1 1 1 1 1 0 0 0 1 0 1 1 1 1 1 1 1 0 1 0 1 1 1 1 1 0 1 1 0 1 1 1 1 1 0 1 1 1 1 1 1 1 1 1 0 1 1 1 1 0 1 0 1 1 1 0 1 1 1 1 1 1 1 1 1 1 1 1 0 1 0 1 1 1 0 1 1 1 1 0 1 1 1 1 1 1 1 1 1 0 1 0 1 0 1 1 1 1 1 1 0 1 1 0 1 0 1 0 0 0 1 0 1 1 1 0 1 0 1 1 0 1 1 0 0 0 1 1 1 0 1 0 1 0 1 1 1 1 0 0 1 0 1 0 1 1 0 0 1 1 1 1 1 1 0 0 1 1 1 1 0 0 1 1 1 1 1 0 1 0 0 1 1 1 1 1 1 1 0 1 1 1 0 1 0 1 0 1 1 1 1 1 1 1 1 1 1 1 1 1 1 1 1 1 1 1 1 1 1 1 1 1 0 0 1 0 1 1 1 1 1 0 1 1 1 0 1 1 1 1 1 1 1 1 0 0 1 1 1 0 1 0 0 0 1 0 1 0 1 1 0 1 1 1 1 1 1 1 0 1 0 1 1 1 1 1 1 1 1 1 0 1 1 1 1 1 1 1 1 1 1 1 1 0 1 1 1 0 1 1 1 1 1 1 1 1 1 1 1 1 1 1 0 1 1 1 0 0 1 0 1 1 1 1 1 1 1 1 1 0 0 1 1 0 1 0 0 0 1 1 1 1 1 1 1 0 1 1 1 0 1 1 0 0 1 1 0 0 1 1 0 1 1 0 0 1 1 1 1 0 1 1 0 1 0 1 1 0 0 0 1 0 1 1 1 0 1 0 1 1 1 1 0 1 1 0 1 0 1 1 1 1 1 1 1 1 0 1 1 1 1 1 1 1 0 1 1 1 1 1 0 1 0 1 1 1 1 1 1 1 1 1 1 1 1 1 1 1 1 1 1 1 0 1 1 1 1 1 1 1 1 1 0 1 0 0 0 1 1 0 1 0 0 1 1 0 1 1 1 0 1 1 1 0 1 1 0 1 1 1 1 1 1 1 0 1 0 1 1 1 1 0 0 1 1 1 1 0 1 0 1 0 0 1 1 1 1 1 1 1 0 1 1 1 1 1 1 1 1 1 0 1 0 1 1 1 1 1 0 1 1 1 1 0 1 1 1 1 1 1 1 1 1 1 1 1 0 1 1 1 0 1 1 0 1 1 1 1 1 0 0 0 1 0 0 0 1 0 1 1 0 1 1 0 0 0 0 1 1 1 1 1 1 0 1 0 1 1 1 0 1 1 1 1 1 0 1 0 1 0 1 1 1 0 1 1 1 0 0 0 1 0 1 0 1 0 1 0 1 0 1 1 0 0 0 1 1 0 1 0 1 1 1 1 0 0 1 1 1 1 1 1 1 1 1 1 1 0 0 1 1 1 1 1 1 1 1 1 1 1 0 1 1 1 1 1 1 1 0 1 0 1 1 1 1 1 1 1 0 1 1 1 1 1 1 1 1 1 1 1 1 1 1 1 0 1 1 0 0 0 1 1 1 0 1 1 0 1 1 0 1 1 1 1 1 0 0 1 1 1 1 1 1 1 1 1 0 1 0 1 0 0 1 0 1 1 0 1 1 1 1 1 1 1 1 1 1 1 1 1 1 0 1 0 1 1 1 1 1 1 1 1 1 1 1 1 1 1 0 1 1 1 1 1 1 1 0 1 1 1 1 1 1 0 1 1 0 1 0 1 1 1 0 1 1 1 1 1 0 0 1 0 1 1 1 1 1 1 1 0 1 0 1 1 1 0 1 1 1 1 1 1 1 0 0 0 1 0 1 1 1 0 1 0 0 0 1 1 1 0 1 1 1 1 1 0 0 0 1 0 1 0 1 1 1 1 1 0 1 1 1 1 1 0 1 1 1 0 1 1 0 0 1 1 1 1 1 1 1 1 1 1 0 1 1 1 1 1 1 1 1 1 1 1 1 1 0 1 1 1 1 1 0 1 1 1 1 1 1 1 1 0 1 1 1 0 1 1 0 0 1 1 1 1 1 1 1 1 1 1 1 1 1 1 1 1 1 1 1 1 1 1 0 1 0 1 1 1 0 0 1 1 1 0 0 0 1 0 1 1 1 0 1 1 1 1 1 1 1 1 0 1 1 1 1 0 0 1 1 1 1 0 0 0 1 1 0 0 1 1 1 0 1 0 1 1 1 1 1 1 0 1 1 0 0 0 1 1 1 1 0 1 1 1 0 1 0 1 0 1 1 1 1 1 1 1 0 1 1 1 1 1 1 1 1 0 1 0 1 0 0 1 0 0 1 1 0 1 1 1 0 1 1 1 1 1 1 1 1 1 1 1 1 1 0 1 0 1 0 1 1 1 1 0 1 1 1 1 0 1 1 0 1 0 1 0 0 0 0 1 1 1 1 1 1 1 1 1 1 1 1 1 1 1 1 1 1 1 1 1 1 1 1 1 1 1 1 1 1 1 1 1 1 1 0 1 1 1 0 0 1 1 1 1 1 0 1 0 1 1 1 1 1 1 0 1 1 1 0 1 1 1 1 1 1 1 1 1 1 0 1 1 0 1 1 0 1 1 1 0 1 0 1 0 0 1 1 0 1 1 1 1 1 1 0 1 0 1 1 1 1 1 1 1 1 1 1 1 1 0 1 1 1 0 1 0 1 1 1 1 1 1 1 1 0 0 1 0 1 0 1 0 1 0 1 1 1 0 0 1 1 1 1 1 1 0 0 1 1 1 1 1 0 1 1 1 0 0 0 1 0 1 1 1 1 1 1 1 1 1 1 1 1 1 1 1 1 1 0 1 1 1 0 1 0 1 1 1 1 1 1 0 1 0 0 0 0 0 1 1 1 1 0 1 1 1 1 1 1 1 1 1 1 1 1 1 1 1 1 1 1 1 1 1 1 1 1 1 1 1 0 0 1 1 0 1 1 1 0 1 1 0 1 1 1 1 1 0 0 0 0 1 1 0 1 0 1 0 0 1 1 0 1 1 1 1 1 1 1 1 1 1 0 1 1 1 0 1 0 1 0 1 1 1 1 1 1 1 1 1 1 0 1 1 1 1 1 1 1 0 1 1 0 1 1 1 0 1 1 1 1 1 1 1 0 1 1 1 0 1 1 1 1 1 1 1 0 1 1 1 1 1 1 1 1 1 1 1 1 1 1 1 1 0 0 1 1 0 1 0 1 1 1 0 0 1 1 1 1 1 1 1 1 1 1 1 1 1 1 1 1 1 1 1 0 1 1 1 1 1 1 1 1 1 0 1 1 1 0 1 1 1 1 1 0 1 1 1 0 1 0 1 1 0 1 0 1 1 1 0 1 1 1 0 1 1 1 1 1 0 1 0 0 0 1 1 1 1 1 1 1 1 1 1 1 1 1 1 1 1 1 1 1 1 0 1 1 1 1 0 1 1 1 0 1 1 1 1 1 1 1 1 1 0 1 1 1 1 1 0 1 1 0 1 1 1 1 1 1 1 1 0 1 0 1 1 1 0 1 0 1 0 1 1 1 1 0 1 1 1 1 1 0 1 0 1 1 1 1 1 1 1 0 1 1 1 1 1 1 1 1 1 1 1 1 1 0 1 1 1 0 1 1 1 1 1 1 1 1 1 1 1 0 1 1 1 1 1 1 1 1 1 1 1 1 1 1 1 1 1 1 0 1 0 1 0 1 1 1 0 1 1 0 1 1 1 1 1 0 1 0 0 1 1 1 0 0 1 1 0 0 0 1 1 0 1 1 0 1 1 0 1 0 1 0 1 1 0 1 0 1 1 1 1 1 1 1 1 1 1 1 1 1 0 1 0 0 0 1 0 1 0 1 1 1 1 1 1 1 1 1
M ARS-BFGL-NGS-19610 1 0 0 1 0 0 0 0 1 1 1 0 0 1 0 1 1 0 1 0 1 1 1 1 1 1 1 0 1 0 1 1 1 0 1 0 1 1 1 1 1 1 1 1 1 1 0 0 1 1 0 1 0 1 1 0 1 0 1 1 0 1 1 0 1 0 1 1 1 1 1 1 1 1 1 1 1 0 1 0 1 1 0 1 1 1 1 0 0 1 1 1 1 0 1 1 1 1 1 1 1 1 0 1 1 1 1 1 1 1 1 0 0 0 0 0 1 0 1 1 0 1 1 1 1 1 1 1 1 1 1 1 0 1 1 0 0 0 0 1 1 1 1 1 0 1 1 1 0 1 1 1 1 0 1 1 1 0 1 0 1 1 1 1 1 1 1 0 0 1 1 1 1 1 1 1 1 1 1 1 1 1 1 1 0 1 0 0 1 0 1 1 1 1 1 1 1 1 1 1 1 0 1 0 1 0 1 1 1 0 1 1 0 1 1 1 1 1 1 1 1 0 1 1 1 0 0 1 1 1 0 0 1 0 1 1 1 1 1 0 0 1 0 0 1 1 1 1 1 1 1 1 1 1 1 0 1 0 1 1 1 0 1 0 1 1 1 1 1 1 0 1 0 1 1 1 1 0 0 0 1 1 0 0 1 1 0 0 0 0 0 1 1 1 1 1 1 1 0 1 1 1 0 0 1 1 1 1 0 0 0 1 0 1 1 0 0 1 0 1 1 1 1 1 1 1 1 1 1 1 1 1 1 0 1 0 1 1 0 1 0 1 0 0 1 1 1 1 1 1 0 1 0 0 0 1 1 1 1 1 1 1 1 1 1 1 1 0 1 1 1 1 0 0 1 1 1 1 1 1 1 1 1 1 1 1 1 1 1 0 1 1 1 1 0 1 0 1 0 1 0 0 1 0 1 1 0 1 0 1 1 0 1 0 0 1 1 1 1 0 1 1 1 1 1 0 1 0 1 1 1 1 1 0 1 1 1 1 1 1 0 1 0 0 0 1 0 1 1 1 1 0 1 0 1 0 1 1 1 1 1 1 1 1 1 0 1 0 1 1 1 1 1 1 0 1 1 1 1 1 1 1 1 1 1 1 1 0 1 1 1 0 1 0 1 1 1 0 1 1 1 0 0 0 1 1 1 1 1 1 1 1 1 1 1 1 0 1 0 1 0 1 0 0 0 0 1 0 0 1 0 1 1 1 1 1 0 1 0 1 0 1 1 1 1 1 1 1 0 0 0 1 0 0 1 1 1 1 1 1 0 0 0 1 1 1 1 1 0 1 1 0 1 1 1 0 1 1 0 0 1 1 1 0 0 1 0 0 0 1 0 0 1 0 1 0 0 0 1 1 1 1 1 1 1 0 1 1 1 1 1 1 1 1 1 1 1 1 1 1 1 1 0 0 0 1 0 1 0 0 0 1 0 0 0 0 0 1 1 0 1 0 1 1 1 1 0 1 1 1 1 0 1 0 1 1 1 0 1 1 1 1 1 1 1 1 1 1 1 1 1 1 1 1 1 1 0 1 1 1 1 0 1 1 1 1 1 1 1 0 1 0 1 1 1 1 1 1 1 0 0 1 1 0 0 0 1 0 1 0 1 1 1 1 1 1 1 0 1 1 1 1 1 1 1 0 1 1 0 1 1 0 1 1 1 1 1 0 1 0 0 0 1 1 0 1 0 1 0 0 1 1 0 1 1 1 0 1 0 1 1 1 1 1 0 1 1 1 0 0 1 1 1 1 1 1 1 1 0 1 1 1 0 0 0 1 0 0 0 1 0 1 1 1 1 1 0 1 0 1 1 1 0 1 1 0 0 1 0 1 0 1 0 1 0 1 0 0 0 1 0 1 0 1 0 0 1 1 0 1 1 0 1 0 1 1 1 1 1 1 1 1 1 0 1 0 1 1 1 1 0 1 0 0 1 0 1 0 1 1 1 1 0 0 1 1 0 0 0 0 0 1 1 0 1 1 1 0 1 1 1 0 1 1 1 0 1 1 1 0 1 1 1 1 1 1 0 1 1 1 1 0 0 1 1 1 1 0 1 1 1 1 1 1 1 1 1 1 1 1 1 1 1 0 1 0 1 0 0 1 1 0 1 1 1 1 1 1 0 0 0 1 1 1 1 0 1 1 1 1 1 0 1 1 1 0 1 1 1 1 0 1 0 1 0 1 0 1 0 1 0 1 1 1 1 1 1 1 0 1 0 1 0 1 1 1 1 0 0 1 1 0 0 0 0 1 1 1 0 0 1 1 0 1 1 0 0 0 1 0 1 1 1 0 1 0 1 1 1 0 1 1 1 1 0 0 1 0 1 1 0 0 0 1 0 1 1 1 0 0 0 1 0 1 1 1 1 1 1 1 0 1 1 1 0 1 1 0 0 1 0 1 0 1 0 1 1 1 1 1 1 1 1 0 1 1 1 0 1 0 1 1 1 0 1 1 0 1 1 1 1 1 0 1 0 0 0 1 0 1 0 0 1 0 1 1 1 1 1 0 1 0 1 1 1 1 1 1 1 0 1 1 1 1 1 1 1 1 1 1 1 1 0 0 1 0 0 1 1 1 0 1 0 1 0 1 0 0 0 0 1 1 1 0 1 1 1 1 1 0 1 0 1 1 0 1 0 1 0 1 1 1 0 1 1 1 1 1 1 0 1 0 1 1 1 1 1 1 1 1 1 0 1 1 1 0 1 1 1 1 1 1 1 1 1 0 0 1 0 1 0 0 1 1 0 1 1 1 1 1 0 1 0 1 1 1 0 0 1 0 0 1 0 1 1 1 0 1 1 0 1 1 0 1 1 0 1 1 0 1 1 1 1 1 1 0 1 1 1 1 1 1 1 1 0 0 0 0 1 0 0 0 1 0 0 1 0 1 0 1 1 1 1 1 1 1 1 1 0 1 0 1 0 0 0 0 1 0 1 1 1 1 1 1 1 1 1 1 1 1 1 1 1 0 1 0 0 0 1 1 1 0 1 0 1 1 1 1 1 1 1 1 0 1 0 1 1 1 1 1 1 1 1 1 1 1 1 0 1 1 1 0 1 1 1 1 1 1 1 0 1 1 1 0 1 1 1 1 1 1 1 0 1 1 1 1 1 0 0 1 0 1 0 1 0 0 1 1 1 1 0 1 1 1 1 1 1 1 1 1 1 1 1 1 1 1 1 1 1 1 0 1 1 1 1 1 1 1 1 1 0 0 1 1 0 1 0 1 0 0 0 0 1 0 0 0 1 1 0 1 1 1 1 0 0 1 0 0 0 1 0 1 0 1 1 1 1 1 1 1 1 1 1 0 1 0 1 1 1 0 1 1 1 1 1 0 1 1 1 0 1 0 1 1 1 1 1 1 1 1 1 1 1 1 1 1 1 1 1 1 1 1 1 0 1 1 1 1 0 1 1 1 1 1 0 1 0 1 1 1 0 1 1 1 0 1 0 0 0 1 0 1 1 1 0 0 1 0 1 0 1 1 1 0 1 1 1 1 1 1 1 1 1 1 1 1 1 1 1 1 1 1 1 1 1 1 1 1 0 1 0 1 0 0 1 1 0 0 1 1 1 1 0 1 0 0 0 1 1 0 0 1 0 1 0 1 1 0 1 0 1 0 1 1 0 1 1 1 1 1 1 1 1 0 1 1 1 0 1 1 1 0 1 0 0 1 1 1 1 1 0 1 1 1 0 1 0 1 1 1 0 1 0 1 0 1 0 1 0 1 1 1 1 1 0 1 0 0 1 1 1 0 1 0 0 1 0 1 1 1 1 1 1 1 1 0 1 0 1 1 1 0 1 1 1 1 1 1 1 1 1 0 1 1 1 0 1 1 1 1 1 0 1 1 0 1 0 1 1 1 0 1 0 1 0 0 0 0 1 1 1 1 0 1 1 1 1 1 1 0 1 1 1 1 1 1 1 0 1 1 1 1 1 0 1 1 1 1 1 0 1 1 1 0 1 1 1 1 1 1 1 1 1 0 1 1 1 1 0 1 1 1 1 0 1 1 1 1 1 0 0 1 1 0 1 1 1 1 0 0 1 1 0 0 0 0 1 1 0 1 0 0 0 1 0 0 1 1 0 1 1 1 1 0 1 0 1 1 1 1 1 1 1 1 1 1 1 1 0 1 0 0 0 1 1 1 0 1 0 1 0 1 1 0 0 0 0 1 1 1 0 0 0 1 1 1 0 1 0 1 0 1 0 1 1 1 0 1 0 1 1 0 1 0 1 0 1 0 0 0 1 1 1 0 1 1 1 0 1 1 1 0 1 1 1 1 1 1 1 1 1 1 1 0 1 1 1 1 0 1 0 0 1 1 1 1 1 1 1 1 1 0 1 1 1 1 1 0 1 1 1 1 0 1 1 1 1 0 1 0 1 1 0 1 0 0 1 1 1 0 1 0 1 0 1 0 1 1 0 1 1 0 1 1 1 1 1 1 1 1 1 1 1 1 1 1 1 1 0 1 0 1 0 0 1 0 1 1 1 1 1 1 1 0 0 1 0 1 1 1 1 1 1 1 1 1 1 1 1 1 0 1 0 1 1 1 0 1 1 0 0 1 1 1 1 1 0 1 0 1 0 1 0 1 0 1 0 0 0 1 1 1 0 1 0 1 0 1 1 1 1 1 1 1 0 1 1 1 1 1 0 1 1 1 1 1 1 0 1 1 1 1 0 1 1 1 0 1 1 1 1 1 1 1 1 0 1 1 1 0 1 0 1 0 1 0 1 1 1 1 0 1 0 1 1 1 1 1 1 1 1 0 1 0 1 0 1 1 1 1 1 0 1 1 1 0 1 1 1 1 1 1 1 0 1 1 1 0 1 1 0 1 1 1 0 1 1 1 0 1 0 1 1 0 0 1 0 0 1 1 0 0 1 1 1 0 0 1 1 1 1 1 1 1 0 1 1 1 1 0 0 0 0 1 1 0 1 1 1 1 1 1 1 0 1 0 1 1 1 1 1 0 1 1 1 1 1 1 1 1 1 1 1 1 1 0 1 1 1 0 1 1 1 1 1 0 1 0 0 1 1 1 1 1 0 1 0 0 1 1 1 1 0 1 0 0 1 0 1 1 1 1 1 0 1 0 0 1 0 1 0 1 1 0
M ARS-BFGL-NGS-109135 0 0 0 1 1 1 0 0 1 1 1 0 0 1 0 1 1 0 1 0 1 1 1 0 1 1 1 1 0 1 0 1 1 0 0 1 1 1 1 1 1 0 0 1 1 1 0 1 1 1 0 1 0 1 1 0 1 0 0 1 0 0 0 0 1 0 1 1 1 1 1 0 1 0 1 1 1 1 1 0 1 0 1 1 1 1 1 1 0 1 1 0 1 0 0 1 1 1 1 1 1 1 0 0 0 0 1 1 1 0 1 1 1 1 0 0 1 0 1 0 0 0 1 1 1 1 1 0 1 1 1 0 0 0 1 1 0 0 0 1 1 1 1 1 0 1 0 1 1 1 1 0 1 0 0 1 0 1 1 0 0 1 0 1 1 0 1 0 0 1 1 1 1 0 0 0 1 0 1 1 0 0 1 1 1 1 0 0 1 0 1 0 0 0 0 1 1 0 0 1 1 0 1 1 1 0 0 1 1 0 0 1 0 1 0 1 1 0 0 1 0 1 0 0 0 1 1 1 1 0 0 1 0 0 0 1 1 0 0 0 1 0 1 1 1 0 1 0 0 1 1 0 1 0 1 0 1 0 1 0 1 0 1 0 1 1 1 1 1 1 0 1 0 1 1 1 1 0 0 0 1 0 0 1 1 1 0 0 0 1 0 1 0 1 0 1 1 0 0 0 1 1 0 1 1 1 1 1 0 1 0 1 0 0 1 1 0 1 0 1 0 1 0 0 0 1 1 1 1 1 1 1 0 1 1 0 1 0 0 1 0 1 0 1 1 0 1 1 1 0 0 0 0 1 0 0 1 0 1 1 1 0 1 0 1 1 1 1 0 0 0 0 0 0 0 0 0 1 1 1 1 1 1 0 1 1 1 1 1 0 1 1 1 1 0 1 0 1 0 1 0 1 1 0 1 0 0 1 0 0 1 0 1 0 0 0 0 1 1 0 0 1 0 1 0 1 1 0 0 1 1 0 1 0 1 0 1 1 1 1 0 0 0 0 0 1 0 0 1 0 0 0 1 0 0 0 0 1 1 1 1 0 1 0 1 1 0 0 1 0 1 0 1 1 0 1 1 1 0 1 0 1 1 1 1 1 1 1 1 1 1 0 1 0 1 0 1 1 1 1 1 0 0 0 1 1 1 1 1 0 1 1 1 1 1 0 0 1 0 1 0 1 0 0 0 0 0 0 0 1 0 0 0 1 1 1 0 1 0 1 0 0 1 1 1 1 1 0 0 0 0 0 0 1 0 1 1 0 1 0 0 0 0 1 1 1 1 1 0 0 1 0 1 0 1 0 1 1 0 1 1 1 0 1 0 0 0 1 0 1 0 0 0 1 0 1 0 0 0 1 1 1 1 0 1 0 1 1 1 1 1 0 1 0 1 1 1 0 1 0 1 1 1 0 0 1 0 1 0 0 0 1 0 1 0 0 0 0 1 1 1 1 1 0 1 1 0 1 0 0 0 0 0 0 0 0 1 0 0 0 0 1 1 1 1 0 0 0 0 1 1 1 1 1 1 0 0 1 1 0 1 0 0 0 0 1 0 1 1 0 0 1 1 1 1 1 1 0 0 1 0 1 1 0 0 1 1 0 1 0 0 1 0 0 1 1 1 1 1 0 1 0 1 0 1 0 1 0 0 0 1 1 1 1 1 1 1 1 1 0 0 1 1 1 0 1 0 0 0 0 0 0 0 1 0 0 0 1 0 1 1 0 1 1 0 0 1 0 0 1 1 1 1 1 0 1 0 1 0 1 1 1 0 0 0 0 0 0 0 1 0 0 1 0 1 1 0 1 0 1 1 0 0 1 1 0 0 1 0 1 0 1 0 0 0 0 0 0 0 1 0 1 0 0 0 0 0 1 0 1 0 0 1 0 1 1 1 1 1 1 1 0 1 0 1 0 1 1 1 0 1 1 1 1 1 1 1 1 1 1 1 1 0 0 1 1 0 0 0 0 0 1 1 1 1 1 1 0 0 1 1 1 1 1 1 0 1 1 1 0 1 1 1 1 1 1 0 0 1 1 1 1 0 0 1 1 1 0 1 1 0 0 0 1 0 1 1 1 0 1 0 1 1 0 1 0 1 1 1 0 0 0 1 1 1 0 1 1 1 0 1 1 0 1 1 1 1 0 1 1 1 0 1 0 1 0 1 1 1 1 0 1 0 1 0 0 0 1 0 1 0 0 1 1 1 1 1 1 0 1 0 1 0 1 0 0 0 0 0 0 1 1 0 0 0 0 1 0 0 0 1 1 0 1 1 1 0 0 0 0 0 1 0 0 0 0 0 1 1 0 0 1 1 0 0 0 1 1 1 0 0 0 0 0 0 1 1 1 0 0 0 1 0 0 1 1 1 1 1 1 0 1 1 0 0 1 0 0 0 1 0 0 0 0 0 1 0 1 1 0 1 1 1 0 1 1 1 0 1 0 1 1 1 0 1 1 0 1 1 0 1 1 0 0 0 0 0 1 0 1 0 1 1 0 1 1 0 0 0 0 1 1 0 1 1 1 0 1 0 0 1 1 0 1 1 1 1 1 1 1 1 1 0 1 1 0 0 1 1 1 0 1 0 1 0 1 0 1 0 1 0 1 0 0 1 0 0 0 1 0 0 1 0 0 1 0 1 1 1 1 1 1 0 1 1 1 0 1 1 0 0 0 0 0 1 1 1 1 1 0 1 0 1 0 1 0 1 1 1 1 1 1 1 0 1 0 0 1 0 0 0 0 1 0 0 1 1 1 1 0 0 1 0 1 0 1 0 1 1 1 0 1 0 1 1 1 0 0 1 1 1 1 0 1 1 1 1 1 0 0 0 1 0 0 1 0 0 0 1 1 0 0 1 0 0 1 0 0 1 0 0 0 1 1 0 1 0 1 0 1 0 0 0 0 0 1 0 1 0 1 0 1 0 1 0 1 1 1 1 1 1 1 1 1 1 1 1 1 1 0 1 1 1 1 1 0 0 1 1 1 1 0 1 0 1 1 1 1 1 1 1 0 0 0 0 0 1 1 1 1 1 1 0 1 0 1 1 0 0 1 1 1 1 1 1 0 0 0 0 1 0 1 1 0 0 1 1 0 1 1 1 1 1 1 1 1 1 0 0 0 0 1 0 1 0 0 1 1 1 0 0 1 1 1 1 1 0 1 1 0 0 1 1 1 0 0 1 1 1 1 1 1 1 1 1 0 1 1 1 0 0 1 1 1 0 0 1 1 1 1 1 0 1 0 0 0 1 1 0 1 1 0 1 0 0 1 0 0 0 1 0 0 0 1 1 1 1 1 1 1 0 1 0 0 0 1 0 0 0 1 1 1 1 0 1 0 1 0 1 1 1 0 1 1 1 0 1 0 1 1 1 0 1 1 1 0 1 1 1 1 1 1 1 0 1 1 1 1 1 0 1 1 1 1 1 0 1 1 1 0 1 1 1 1 1 1 1 1 0 1 0 1 1 0 0 1 0 0 0 0 1 0 0 0 1 1 1 0 0 1 1 1 0 1 0 1 0 1 1 0 0 1 1 1 1 1 0 1 0 1 0 1 0 0 1 0 0 1 1 1 1 1 0 1 0 0 0 1 1 1 0 1 0 1 0 0 1 0 1 0 1 0 1 1 0 0 1 1 1 1 1 1 1 1 1 1 1 0 1 1 1 0 1 0 0 0 1 1 1 1 0 1 0 1 0 1 0 0 0 1 0 1 0 1 0 1 0 1 0 1 0 0 1 1 0 1 0 0 1 0 1 0 0 0 1 1 1 1 0 1 0 1 0 1 0 0 1 0 0 1 0 0 1 1 1 1 1 0 1 0 1 0 1 0 1 0 1 1 1 1 1 0 1 1 1 0 1 0 0 1 1 1 0 1 0 0 0 0 1 0 1 1 0 1 1 1 1 1 1 1 1 1 0 1 1 0 0 0 0 0 1 1 0 1 0 1 1 0 0 1 0 0 0 0 0 1 0 1 1 0 0 0 1 1 1 1 1 1 0 0 1 0 1 1 0 0 1 1 1 0 0 1 1 0 1 1 0 1 0 0 0 1 0 0 0 0 0 1 0 1 0 0 0 1 0 0 0 0 0 1 1 1 1 0 0 0 0 0 0 0 0 1 0 1 1 1 1 1 0 1 0 1 1 1 1 1 1 1 1 0 1 1 1 1 1 1 1 0 1 1 0 0 0 0 0 1 0 0 0 0 0 1 0 1 0 1 0 1 0 1 0 0 1 0 1 0 1 0 0 1 0 0 1 0 0 0 1 0 1 1 1 1 1 1 1 0 1 1 1 0 1 0 1 0 1 1 1 1 0 1 0 1 1 1 0 0 1 1 1 1 1 1 0 1 0 0 0 0 1 1 1 1 0 1 1 0 1 0 1 0 1 0 0 1 0 0 1 1 1 0 1 1 1 0 1 0 1 1 0 1 1 1 1 0 1 0 0 0 1 1 0 1 0 1 1 1 0 0 0 1 0 1 0 0 1 0 1 1 1 1 1 0 1 0 0 1 0 1 1 1 1 1 1 1 1 1 1 1 1 1 1 1 1 1 1 1 1 0 1 0 1 0 1 1 0 0 0 1 0 1 0 1 0 1 0 1 0 1 0 1 1 0 0 1 0 0 0 1 1 0 1 1 1 1 0 0 1 1 1 1 0 0 1 1 1 0 1 0 1 1 1 1 0 1 1 1 0 1 1 1 1 1 1 1 1 1 0 1 1 0 1 1 0 0 1 0 1 1 1 1 0 0 0 1 0 1 0 1 0 1 1 0 0 0 1 0 1 1 1 0 1 0 1 1 1 0 1 0 1 1 1 1 1 1 1 0 1 0 1 1 0 1 1 1 0 0 1 1 0 0 0 1 1 0 0 1 0 0 1 1 0 1 1 1 1 0 0 1 1 1 1 1 1 1 0 1 1 1 1 0 0 0 1 1 0 0 0 1 0 0 1 1 0 0 1 0 1 1 1 0 1 0 1 0 0 0 1 1 0 0 1 1 0 0 0 0 1 0 1 0 0 1 1 0 1 0 1 0 0 0 1 0 1 1 0 1 0 0 1 1 1 1 0 0 0 0 0 0 0 0 0 1 0 1 0 0 0 1 0 0 0 1 0 1
M ARS-BFGL-NGS-31292 0 0 0 1 1 1 0 0 1 1 1 0 1 1 0 1 1 0 1 0 1 1 1 0 1 1 1 1 0 1 0 1 1 0 0 1 1 1 1 1 1 0 0 1 1 1 0 1 1 1 1 1 0 1 1 1 1 0 0 1 0 0 0 1 1 1 1 1 1 1 1 0 1 0 1 1 1 1 1 1 1 0 1 1 1 1 1 1 0 1 1 1 1 0 0 1 1 1 1 1 1 1 1 1 0 0 1 1 1 0 1 1 1 1 0 0 1 0 1 1 1 1 1 1 1 1 1 0 1 1 1 0 1 1 1 1 0 0 0 1 1 1 1 1 0 1 0 1 1 1 1 0 1 0 0 1 0 1 1 0 0 1 0 1 1 1 1 1 0 1 1 1 1 0 0 1 1 0 1 1 0 0 1 1 1 1 0 0 1 0 1 0 0 0 0 1 1 0 0 1 1 0 1 1 1 0 0 1 1 0 1 1 0 1 0 1 1 0 0 1 0 1 0 0 0 1 1 1 1 0 0 1 0 0 0 1 1 0 0 0 1 0 1 1 1 0 1 0 1 1 1 0 1 0 1 0 1 0 1 1 1 1 1 0 1 1 1 1 1 1 0 1 0 1 1 1 1 0 0 0 1 0 0 1 1 1 0 0 0 1 0 1 0 1 0 1 1 0 1 0 1 1 1 1 1 1 1 1 1 1 1 1 1 0 1 1 1 1 1 1 0 1 0 0 0 1 1 1 1 1 1 1 0 1 1 0 1 0 1 1 1 1 1 1 1 0 1 1 1 0 0 0 0 1 0 0 1 1 1 1 1 0 1 1 1 1 1 1 1 0 1 0 0 0 1 0 1 1 1 1 1 1 1 0 1 1 1 1 1 0 1 1 1 1 1 1 1 1 1 1 1 1 1 0 1 0 1 1 1 0 1 1 1 1 1 0 1 1 1 0 1 1 1 1 1 1 1 0 1 1 1 0 1 1 1 0 1 1 1 1 1 0 1 0 1 1 1 0 1 0 1 0 1 0 1 0 1 1 1 1 1 0 1 0 1 1 0 0 1 0 1 0 1 1 1 1 1 1 1 1 1 1 1 1 1 1 1 1 1 1 1 0 1 1 1 0 1 1 1 1 1 0 0 0 1 1 1 1 1 0 1 1 1 1 1 1 0 1 0 1 0 1 0 0 0 0 0 1 0 1 0 0 0 1 1 1 1 1 1 1 1 0 1 1 1 1 1 0 1 1 1 0 1 1 0 1 1 0 1 0 1 0 1 1 1 1 1 1 1 0 1 1 1 0 1 0 1 1 0 1 1 1 0 1 0 0 0 1 0 1 0 0 1 1 1 1 0 0 1 1 1 1 1 0 1 0 1 1 1 1 1 0 1 0 1 1 1 1 1 0 1 1 1 0 0 1 0 1 0 0 0 1 1 1 1 0 1 0 1 1 1 1 1 1 1 1 1 1 1 0 1 0 1 0 1 0 1 0 1 0 1 1 1 1 1 0 1 0 1 1 1 1 1 1 1 0 1 1 1 0 1 1 1 0 1 1 1 1 1 1 1 1 1 1 1 1 1 1 0 1 0 1 1 1 1 1 1 0 1 0 1 1 1 0 1 1 1 1 1 0 1 0 1 0 1 1 1 0 0 0 1 1 1 1 1 1 1 1 1 0 0 1 1 1 0 1 0 1 0 0 0 0 0 1 0 0 1 1 1 1 1 0 1 1 1 0 1 0 1 1 1 1 1 1 0 1 0 1 1 1 1 1 1 0 1 1 1 0 1 1 1 0 1 0 1 1 0 1 0 1 1 0 0 1 1 0 0 1 0 1 0 1 0 0 0 0 0 0 0 1 0 1 0 0 0 0 1 1 0 1 1 0 1 0 1 1 1 1 1 1 1 1 1 0 1 1 1 1 1 0 1 1 1 1 1 1 1 1 1 1 1 1 1 1 1 1 1 0 1 1 1 1 1 1 1 1 1 0 1 1 1 1 1 1 1 1 1 1 1 0 1 1 1 1 1 1 1 0 1 1 1 1 1 0 1 1 1 1 1 1 1 0 1 1 1 1 1 1 1 1 1 1 1 0 1 1 1 1 1 0 0 0 1 1 1 0 1 1 1 1 1 1 1 1 1 1 1 0 1 1 1 0 1 0 1 1 1 1 1 1 0 1 0 1 0 0 0 1 0 1 0 1 1 1 1 1 1 1 0 1 0 1 0 1 0 0 0 1 1 0 1 1 1 0 1 1 1 0 1 0 1 1 1 1 1 1 1 0 0 0 0 1 0 0 0 0 0 1 1 1 0 1 1 0 1 1 1 1 1 1 1 0 1 0 1 1 1 1 0 0 0 1 0 0 1 1 1 1 1 1 0 1 1 0 0 1 0 0 0 1 0 0 0 0 0 1 1 1 1 0 1 1 1 0 1 1 1 1 1 1 1 1 1 1 1 1 1 1 1 0 1 1 1 0 1 0 1 1 1 1 1 1 1 1 1 1 1 0 1 1 1 1 1 1 1 1 1 1 1 0 1 1 1 1 1 1 1 1 1 1 1 1 1 1 1 0 1 1 1 1 1 1 1 1 1 1 1 1 1 1 1 1 1 0 1 0 1 0 1 0 1 1 1 1 1 0 1 1 1 1 1 1 0 1 1 1 0 1 1 0 1 1 1 0 1 1 1 1 1 0 1 0 1 0 1 0 1 1 1 1 1 1 1 0 1 0 0 1 0 0 0 0 1 0 0 1 1 1 1 0 0 1 0 1 0 1 0 1 1 1 1 1 1 1 1 1 1 0 1 1 1 1 1 1 1 1 1 1 1 0 0 1 0 0 1 0 0 0 1 1 0 0 1 0 1 1 1 0 1 1 0 0 1 1 0 1 0 1 0 1 0 0 0 0 1 1 1 1 0 1 0 1 0 1 0 1 1 1 1 1 1 1 1 1 1 1 1 1 1 1 1 1 1 1 1 0 1 1 1 1 1 1 1 0 1 1 1 1 1 1 1 1 1 0 1 0 1 1 1 1 1 1 1 1 1 1 1 0 1 1 1 1 1 1 1 0 1 0 1 1 1 1 1 0 1 1 1 0 1 1 1 1 1 1 1 1 1 0 1 0 1 1 1 1 1 0 1 1 1 0 1 1 1 1 1 1 1 1 1 0 1 1 1 1 1 0 1 1 1 1 1 1 1 1 1 0 1 1 1 0 0 1 1 1 0 0 1 1 1 1 1 0 1 0 0 1 1 1 0 1 1 1 1 0 1 1 0 0 1 1 0 0 1 1 1 1 1 1 1 1 0 1 0 0 0 1 0 0 0 1 1 1 1 0 1 1 1 0 1 1 1 1 1 1 1 0 1 1 1 1 1 0 1 1 1 0 1 1 1 1 1 1 1 1 1 1 1 1 1 1 1 1 1 1 1 1 1 1 1 0 1 1 1 1 1 1 1 1 0 1 0 1 1 0 0 1 1 1 1 0 1 0 0 1 1 1 1 0 0 1 1 1 0 1 0 1 0 1 1 0 0 1 1 1 1 1 0 1 1 1 1 1 1 1 1 1 1 1 1 1 1 1 0 1 0 0 0 1 1 1 0 1 0 1 0 0 1 1 1 1 1 1 1 1 0 0 1 1 1 1 1 1 1 1 1 1 1 0 1 1 1 1 1 0 1 0 1 1 1 1 1 1 0 1 0 1 0 1 0 1 0 1 0 1 0 1 0 1 0 1 0 1 1 1 0 1 0 1 1 1 1 1 1 0 1 1 1 1 1 1 1 1 0 1 0 0 1 1 0 1 0 1 1 1 1 1 1 0 1 0 1 0 1 1 1 1 1 1 1 1 1 0 1 1 1 0 1 0 0 1 1 1 0 1 0 0 0 1 1 1 1 1 0 1 1 1 1 1 1 1 1 1 1 1 1 0 1 0 1 0 1 1 0 1 0 1 1 0 0 1 0 0 0 0 0 1 0 1 1 0 1 0 1 1 1 1 1 1 1 0 1 0 1 1 0 0 1 1 1 1 1 1 1 1 1 1 0 1 0 0 0 1 0 0 0 0 0 1 0 1 0 1 0 1 0 1 0 1 0 1 1 1 1 0 1 0 1 1 1 0 1 1 0 1 1 1 1 1 0 1 0 1 1 1 1 1 1 1 1 0 1 1 1 1 1 1 1 0 1 1 0 0 0 0 1 1 0 1 0 0 0 1 0 1 1 1 0 1 0 1 1 1 1 1 1 0 1 0 1 1 1 0 1 0 1 0 1 0 1 1 1 1 1 1 1 1 1 1 1 1 1 0 1 1 1 1 1 1 0 1 0 1 1 1 0 0 1 1 1 1 1 1 0 1 1 1 1 0 1 1 1 1 0 1 1 0 1 1 1 0 1 1 0 1 0 0 1 1 1 1 1 1 1 1 1 0 1 1 0 1 1 1 1 0 1 1 1 1 1 1 1 1 1 1 1 1 1 0 0 1 0 1 0 0 1 0 1 1 1 1 1 0 1 0 0 1 0 1 1 1 1 1 1 1 1 1 1 1 1 1 1 1 1 1 1 1 1 1 1 0 1 0 1 1 0 0 1 1 1 1 0 1 1 1 0 1 1 1 0 1 1 0 1 1 1 0 1 1 1 0 1 1 1 1 0 0 1 1 1 1 0 0 1 1 1 1 1 1 1 1 1 1 1 1 1 1 1 1 1 1 1 1 1 0 1 1 1 1 1 0 1 1 1 0 1 1 1 1 1 1 0 0 0 1 0 1 0 1 0 1 1 0 1 0 1 0 1 1 1 0 0 0 1 1 0 1 0 1 1 1 1 1 1 1 1 0 1 0 1 1 0 1 1 1 0 0 1 1 0 0 0 1 1 1 0 1 0 0 1 1 0 1 1 1 1 1 0 1 1 1 1 1 1 1 0 1 1 1 1 0 0 0 1 1 1 0 1 1 1 0 1 1 1 0 1 1 1 1 1 0 1 1 1 0 0 0 1 1 0 0 1 1 0 0 0 0 1 1 1 0 0 1 1 1 1 1 1 1 0 0 1 0 1 1 0 1 0 0 1 1 1 1 0 0 0 0 1 0 1 1 1 1 1 1 1 0 0 1 0 0 0 1 0 1
M BTB-01546179 0 0 0 0 1 0 0 0 1 1 1 0 0 1 0 1 1 0 0 0 0 0 0 0 1 0 1 1 0 0 0 0 1 0 0 0 1 0 1 1 1 0 0 0 1 1 0 0 1 0 0 0 0 1 1 0 1 0 0 1 0 0 0 0 1 0 1 0 0 0 1 0 1 0 1 0 0 0 1 0 1 0 0 1 1 1 1 0 0 1 1 0 1 0 0 0 1 1 0 0 1 1 0 0 0 0 1 0 0 0 1 0 1 0 0 0 1 0 1 0 0 0 1 0 1 1 1 0 1 0 0 0 0 0 1 0 0 0 0 1 1 0 1 1 0 1 0 1 0 0 1 0 1 0 0 0 0 0 1 0 0 1 0 1 1 0 1 0 0 1 1 1 0 0 0 0 1 0 0 1 0 0 1 1 1 1 0 0 1 0 1 0 0 0 0 0 0 0 0 1 1 0 1 0 1 0 0 1 1 0 0 0 0 0 0 0 1 0 0 1 0 1 0 0 0 0 0 1 0 0 0 0 0 0 0 0 1 0 0 0 0 0 0 0 1 0 1 0 0 1 1 0 1 0 1 0 1 0 1 0 1 0 1 0 1 1 0 1 0 1 0 1 0 1 0 1 0 0 0 0 0 0 0 1 1 1 0 0 0 0 0 1 0 1 0 0 1 0 0 0 1 1 0 0 1 1 1 1 0 1 0 1 0 0 1 1 0 1 0 0 0 0 0 0 0 1 0 1 0 1 0 1 0 0 1 0 1 0 0 0 0 0 0 0 1 0 1 0 0 0 0 0 0 0 0 0 0 0 0 0 0 0 0 0 0 1 0 1 0 0 0 0 0 0 0 0 0 1 1 0 1 1 1 0 1 1 1 1 1 0 1 1 1 0 0 1 0 0 0 0 0 0 1 0 1 0 0 0 0 0 1 0 1 0 0 0 0 1 1 0 0 0 0 1 0 0 1 0 0 1 1 0 1 0 1 0 0 1 1 1 0 0 0 0 0 1 0 0 1 0 0 0 1 0 0 0 0 0 1 0 1 0 1 0 1 0 0 0 1 0 1 0 1 1 0 1 1 1 0 0 0 1 1 1 1 1 1 0 1 1 1 0 1 0 0 0 0 0 0 1 0 0 0 0 0 1 0 1 0 0 0 1 0 1 0 0 0 1 0 1 0 0 0 0 0 0 0 0 0 1 0 0 0 0 1 1 0 1 0 1 0 0 1 1 1 1 1 0 0 0 0 0 0 0 0 1 0 0 1 0 0 0 0 1 1 0 1 0 0 0 1 0 0 0 0 0 0 0 0 0 0 1 0 1 0 0 0 1 0 0 0 0 0 0 0 1 0 0 0 1 1 1 1 0 1 0 1 1 1 1 1 0 1 0 1 1 1 0 1 0 1 1 0 0 0 0 0 1 0 0 0 1 0 0 0 0 0 0 1 0 1 0 1 0 1 1 0 0 0 0 0 0 0 0 0 0 1 0 0 0 0 0 1 0 1 0 0 0 0 1 1 1 1 1 1 0 0 0 1 0 1 0 0 0 0 1 0 0 1 0 0 0 1 1 1 1 1 0 0 0 0 1 1 0 0 0 1 0 1 0 0 1 0 0 1 1 1 0 1 0 1 0 1 0 1 0 0 0 0 0 0 0 0 1 0 1 0 0 0 0 0 1 0 1 0 0 0 0 0 0 0 0 0 1 0 0 0 1 0 1 1 0 1 1 0 0 1 0 0 0 1 1 0 0 0 1 0 0 0 1 1 1 0 0 0 0 0 0 0 0 0 0 1 0 0 1 0 1 0 1 0 0 0 1 0 0 0 1 0 0 0 1 0 0 0 0 0 0 0 0 0 0 0 0 0 0 0 1 0 0 0 0 1 0 1 1 1 1 1 0 1 0 1 0 1 0 1 0 1 0 0 1 0 0 1 1 1 0 1 1 1 1 0 0 1 0 0 0 0 0 0 1 1 0 1 0 1 0 0 0 1 1 1 0 0 0 1 1 0 0 1 1 0 1 0 0 0 0 1 1 1 0 0 0 1 0 1 0 1 0 0 0 0 1 0 1 1 1 0 0 0 1 1 0 1 0 1 0 0 0 0 0 1 0 1 0 1 1 0 0 0 1 0 0 1 0 1 0 1 1 1 0 1 0 1 0 1 1 1 1 0 0 0 1 0 0 0 1 0 1 0 0 0 1 1 1 1 1 0 1 0 1 0 1 0 0 0 0 0 0 1 0 0 0 0 0 1 0 0 0 1 1 0 1 1 0 0 0 0 0 0 0 0 0 0 0 0 0 0 0 0 1 0 0 0 0 1 1 1 0 0 0 0 0 0 0 0 1 0 0 0 1 0 0 0 1 0 1 0 1 0 1 0 0 0 1 0 0 0 0 0 0 0 0 0 1 0 1 1 0 1 0 1 0 1 1 1 0 1 1 1 1 1 0 1 1 0 1 1 0 1 1 0 0 0 0 0 0 0 1 0 0 1 0 1 1 0 0 0 0 1 1 0 1 1 0 0 1 0 0 1 1 0 0 0 1 0 1 1 1 1 1 0 1 1 0 0 0 1 1 0 0 0 0 0 1 0 1 0 1 0 0 0 0 1 0 1 0 1 0 0 0 0 0 1 0 1 1 0 1 1 1 0 1 1 1 0 1 1 0 0 0 0 0 1 1 1 1 1 0 1 0 1 0 1 0 1 1 1 0 1 0 1 0 0 0 0 1 0 0 0 0 0 0 0 1 0 1 1 0 0 1 0 1 0 1 0 1 1 0 0 1 0 1 1 0 0 0 1 1 1 1 0 0 1 1 1 0 0 0 0 1 0 0 0 0 0 0 0 1 0 0 1 0 0 0 0 0 1 0 0 0 0 0 0 1 0 0 0 0 0 0 0 0 0 1 0 1 0 0 0 1 0 0 0 0 1 1 1 1 1 0 1 0 1 1 1 0 1 0 1 1 1 0 1 0 0 1 1 0 1 0 1 0 1 0 1 1 1 1 1 0 0 0 0 0 1 1 1 0 1 1 0 1 0 1 1 0 0 1 1 1 1 1 1 0 0 0 0 0 0 1 1 0 0 1 1 0 1 1 0 0 1 1 0 1 0 0 0 0 0 0 0 0 0 0 1 0 1 0 0 1 1 1 1 1 0 0 1 0 0 1 1 0 0 0 1 0 1 1 1 1 1 1 1 0 1 1 1 0 0 1 1 1 0 0 0 1 0 0 0 0 1 0 0 0 1 1 0 1 1 0 1 0 0 1 0 0 0 1 0 0 0 1 0 0 0 1 1 0 0 0 0 0 0 0 0 0 0 1 0 1 0 0 1 0 1 0 1 0 1 0 1 1 1 0 1 0 1 0 1 0 1 0 1 0 1 0 1 1 1 1 1 0 0 1 0 1 0 0 0 1 0 1 0 0 0 1 1 0 0 0 1 1 0 1 0 0 0 1 0 1 1 0 0 0 0 0 0 0 1 0 0 0 0 1 0 0 0 1 0 0 0 0 0 1 0 1 0 0 0 1 0 1 0 1 0 1 0 1 0 1 0 0 1 0 0 1 1 1 1 1 0 0 0 0 0 1 1 0 0 0 0 1 0 0 1 0 1 0 1 0 1 1 0 0 0 0 1 1 1 1 1 0 0 1 0 0 0 1 0 0 1 0 0 0 1 1 1 1 0 1 0 1 0 1 0 0 0 1 0 1 0 1 0 1 0 1 0 0 0 0 0 1 0 1 0 0 1 0 1 0 0 0 0 1 1 1 0 1 0 0 0 1 0 0 1 0 0 1 0 0 1 1 0 1 0 0 0 0 1 0 0 0 1 0 1 1 0 0 1 0 0 0 1 0 1 0 0 1 0 1 0 0 0 0 0 0 1 0 1 1 0 1 0 0 0 1 0 1 1 1 0 0 1 0 0 0 0 0 1 1 0 0 0 1 0 0 0 0 0 0 0 0 0 1 0 1 0 0 0 0 1 0 1 1 1 1 0 0 1 0 1 0 0 0 1 1 0 0 0 0 1 0 1 0 0 1 0 0 0 1 0 0 0 0 0 1 0 1 0 0 0 1 0 0 0 0 0 0 1 1 1 0 0 0 0 0 0 0 0 1 0 0 0 1 0 1 0 0 0 1 0 1 1 1 0 1 0 0 0 0 1 0 0 0 0 0 1 1 0 0 0 0 0 1 0 0 0 0 0 0 0 1 0 1 0 1 0 1 0 0 1 0 0 0 1 0 0 0 0 0 1 0 0 0 1 0 1 1 1 0 1 1 1 0 1 1 1 0 1 0 1 0 1 1 0 1 0 1 0 0 1 1 0 0 1 1 1 0 1 0 0 1 0 0 0 0 0 0 0 1 0 1 1 0 1 0 1 0 0 0 0 1 0 0 0 1 0 0 0 0 0 0 0 0 0 1 0 1 1 0 1 0 1 0 0 0 1 0 0 1 0 1 1 1 0 0 0 0 0 1 0 0 1 0 1 1 1 0 1 0 1 0 0 1 0 1 1 1 1 0 1 1 1 1 1 0 1 1 0 1 0 1 1 1 0 0 1 0 0 0 1 1 0 0 0 1 0 1 0 1 0 1 0 1 0 0 0 0 0 0 0 1 0 0 0 1 0 0 1 1 1 0 0 0 0 1 0 0 0 0 0 1 0 0 0 0 0 1 0 1 0 1 0 1 0 0 0 1 0 0 0 0 0 1 0 0 0 0 0 0 0 0 1 0 1 1 1 1 0 0 0 1 0 1 0 0 0 1 1 0 0 0 1 0 1 0 1 0 0 0 1 1 0 0 0 0 1 1 1 0 1 1 1 0 1 0 1 1 0 0 1 1 0 0 1 0 0 0 0 0 1 0 0 1 0 0 1 1 0 1 1 1 1 0 0 1 0 1 0 1 0 0 0 1 0 1 1 0 0 0 0 1 0 0 0 1 0 0 0 1 0 0 0 0 0 1 1 0 1 0 1 0 0 0 1 1 0 0 1 0 0 0 0 0 1 0 1 0 0 1 1 0 0 0 0 0 0 0 1 0 1 0 0 0 0 0 0 0 0 1 0 0 0 0 0 0 0 0 0 1 0 0 0 0 0 1 0 0 0 1 0 1
M BTB-01546164 0 0 0 0 0 0 0 0 0 0 0 0 0 0 0 0 1 0 0 0 0 0 0 0 0 0 0 0 0 0 0 0 0 0 0 0 0 0 0 0 0 0 0 0 0 0 0 0 0 0 0 0 0 0 0 0 0 0 0 0 0 0 1 0 0 0 0 0 0 0 0 0 0 1 0 0 0 0 0 0 0 0 0 0 0 0 0 0 0 0 0 0 0 0 1 0 1 0 0 0 0 0 0 0 0 0 0 0 0 0 0 0 1 0 0 0 0 0 0 0 0 0 0 0 0 0 0 0 0 0 0 1 0 0 0 0 0 0 0 0 0 0 0 0 0 0 1 0 0 0 0 0 0 0 0 0 0 0 0 0 1 0 0 0 0 0 0 0 0 0 0 0 0 0 0 0 0 0 0 0 0 0 0 0 1 0 0 0 0 0 0 0 0 0 0 0 0 0 0 0 0 0 1 0 0 0 0 0 0 0 1 0 0 0 0 0 1 0 0 0 0 0 1 0 1 0 0 0 0 0 0 0 1 1 1 0 0 0 1 0 0 0 0 0 0 0 0 0 0 0 0 0 0 0 0 0 0 0 0 0 0 0 0 0 0 0 0 0 0 0 0 1 0 0 0 0 0 0 0 0 0 1 0 0 0 0 0 0 0 0 0 0 0 0 0 0 0 0 0 0 0 0 0 0 0 0 0 0 0 0 0 0 0 1 0 0 0 0 0 0 0 0 0 0 0 1 0 0 0 0 0 0 0 0 0 0 0 1 0 0 0 0 0 0 0 0 0 0 0 0 0 1 0 0 0 1 0 0 0 0 0 0 0 0 0 0 0 0 0 1 0 0 0 0 0 0 0 0 0 0 0 0 0 0 0 0 0 0 0 0 0 0 0 0 0 0 0 0 0 0 0 0 0 0 0 0 0 0 0 0 0 0 0 0 0 0 0 0 0 0 0 0 0 0 0 0 0 0 0 0 0 0 0 0 0 1 0 0 0 0 0 0 0 0 0 0 0 0 0 0 0 0 0 0 0 0 0 0 0 0 0 0 0 0 0 0 0 0 0 0 0 0 0 0 0 0 0 0 0 0 0 0 0 0 0 0 0 0 0 0 0 0 0 0 0 1 0 0 0 0 0 0 0 0 0 0 0 0 0 0 0 0 0 1 0 0 0 1 0 0 0 0 0 0 0 0 0 0 0 0 0 0 0 0 0 0 0 0 0 0 0 0 0 0 0 0 0 1 0 0 0 0 0 0 0 0 0 0 0 0 0 0 0 0 0 0 0 0 0 0 0 0 0 0 0 0 0 0 0 0 0 0 1 0 0 0 0 1 0 0 0 0 0 0 0 0 0 0 0 0 0 0 0 0 0 0 0 0 0 0 0 0 0 0 0 0 0 0 0 0 0 0 1 0 0 0 0 0 0 0 0 1 0 0 0 0 0 1 0 0 0 0 0 1 0 0 0 0 0 0 0 0 0 0 0 1 0 0 0 1 0 0 0 0 0 0 0 0 0 0 0 0 0 0 0 0 0 0 0 1 0 0 0 1 0 0 0 0 0 0 0 0 0 0 0 0 0 0 0 0 0 0 0 0 0 0 0 0 0 0 0 1 0 0 0 0 0 0 0 0 0 0 0 1 0 0 0 0 0 0 0 0 0 0 0 0 0 0 0 0 0 0 0 0 0 0 0 0 0 0 0 0 0 0 0 0 0 0 0 0 0 0 0 0 0 0 0 1 0 0 0 0 0 0 0 0 0 0 0 0 0 0 0 0 0 0 0 0 0 0 0 0 0 0 0 0 0 0 0 0 0 0 0 1 0 0 0 0 0 0 0 0 0 0 0 0 0 0 0 0 0 0 0 0 0 0 0 0 0 0 0 0 0 0 0 0 0 0 0 0 0 0 0 0 0 0 0 0 0 0 1 0 1 0 0 0 0 0 0 0 0 0 0 0 0 0 0 0 0 0 0 0 0 0 0 0 0 0 0 0 0 0 0 0 0 0 0 0 0 0 0 0 0 0 0 0 0 0 0 0 0 0 0 0 0 0 0 0 0 0 0 0 0 0 0 0 0 0 0 0 0 1 0 0 0 0 0 0 1 0 0 0 0 0 0 0 0 0 0 0 0 0 0 0 0 0 0 0 0 0 0 0 0 0 0 0 0 1 0 0 0 0 0 0 0 0 0 0 0 0 0 0 0 0 0 0 0 0 0 0 0 0 0 0 0 0 0 0 0 0 0 0 0 0 0 0 0 0 0 0 0 0 0 0 0 0 0 0 0 0 0 0 0 0 0 0 0 0 0 0 0 0 0 1 0 0 0 0 0 0 0 0 0 1 0 0 0 0 0 0 0 0 0 0 0 0 0 0 0 0 0 0 0 0 0 0 1 0 0 0 0 0 0 0 0 0 0 0 0 0 0 0 0 0 0 0 0 0 0 0 0 1 0 0 0 0 0 0 0 0 0 0 0 0 0 0 0 0 0 0 0 0 0 0 0 0 0 0 0 0 0 0 0 0 0 0 0 0 0 0 0 0 0 0 0 0 0 0 0 0 0 1 0 0 0 0 0 0 0 0 0 0 0 0 0 0 0 0 0 0 0 0 0 0 0 0 0 0 0 0 0 0 0 0 0 0 0 0 1 0 0 0 0 0 0 0 1 0 0 0 0 0 0 0 0 0 0 0 0 0 0 0 0 0 0 0 0 0 0 0 0 0 0 0 0 0 0 0 0 0 0 0 0 1 0 0 0 0 0 1 0 0 0 0 0 0 0 1 0 0 0 0 0 0 0 0 0 0 0 1 0 0 0 0 0 0 0 0 0 0 0 0 0 0 0 0 0 0 0 0 0 0 0 0 0 0 0 0 0 0 0 0 0 0 0 0 0 0 0 0 1 1 1 1 0 0 0 0 0 0 0 0 0 0 0 0 0 0 0 0 0 0 0 0 0 0 0 0 0 1 0 0 0 0 0 0 0 0 0 0 0 0 0 0 0 0 0 0 0 0 0 0 0 1 0 0 0 0 0 0 0 0 0 0 0 0 0 0 0 0 0 0 0 0 0 0 0 0 0 0 0 0 0 0 0 0 0 0 0 0 0 0 0 0 0 0 0 0 0 0 0 0 0 0 0 0 0 0 0 1 0 0 0 1 0 0 0 0 0 1 0 0 0 0 0 0 0 0 0 0 0 0 0 1 0 0 0 0 0 0 0 0 0 0 0 0 0 0 0 1 0 0 0 0 0 0 0 0 0 0 0 0 0 0 0 0 0 0 0 0 0 0 0 0 0 0 0 0 0 0 1 0 1 0 1 0 1 1 1 0 0 0 0 0 0 0 0 0 0 0 0 0 0 0 0 1 0 0 0 0 0 1 0 0 0 0 0 0 0 0 0 0 0 0 0 0 0 0 1 0 0 0 0 0 1 0 1 0 0 0 1 0 0 0 1 0 1 0 0 0 0 0 0 0 0 0 0 0 0 0 1 0 0 0 0 0 0 0 0 0 0 0 0 0 0 0 0 0 0 0 0 0 0 0 0 0 0 0 0 0 0 0 0 0 0 0 0 0 0 0 0 0 0 0 0 0 0 0 0 0 0 0 0 0 0 0 0 0 0 0 0 0 0 0 0 1 0 0 0 0 0 0 0 0 0 0 0 0 0 0 0 0 0 0 0 1 0 0 0 0 0 0 1 0 0 0 0 0 1 0 0 0 0 0 0 0 0 0 0 0 1 0 0 0 0 0 0 0 0 0 0 0 0 0 0 0 0 0 0 0 0 0 1 0 1 0 0 0 1 0 1 0 0 0 0 0 0 0 0 0 0 0 0 0 0 0 0 0 0 0 0 0 0 0 1 1 1 0 1 0 1 0 0 0 0 0 0 0 1 0 1 0 0 0 0 0 0 0 0 0 0 0 0 0 0 1 0 0 0 0 0 0 0 0 0 0 0 0 0 0 0 0 0 0 0 0 0 0 0 1 0 0 0 0 0 0 0 0 0 0 0 0 0 0 0 0 0 0 0 0 0 0 0 0 0 0 0 0 0 0 0 0 0 0 0 0 0 0 0 0 0 0 0 0 0 0 1 0 0 0 1 0 1 0 0 0 0 0 0 0 0 0 1 0 0 0 0 0 0 0 0 0 0 0 0 0 0 0 0 0 0 0 0 0 0 0 0 0 0 0 0 0 0 0 0 0 0 0 0 0 0 0 0 0 0 0 0 0 0 0 0 0 0 0 0 0 0 0 0 0 0 0 0 0 0 0 0 0 0 0 0 0 0 0 0 0 0 0 0 0 0 0 0 0 0 0 0 0 0 0 0 0 0 0 0 0 0 0 0 0 0 0 0 0 0 0 0 0 0 0 0 0 0 0 0 1 0 0 0 0 0 0 0 0 0 0 0 0 0 0 0 0 0 0 0 0 0 0 0 0 0 0 0 0 0 0 0 0 0 0 0 0 0 0 0 0 0 0 0 0 0 0 0 0 0 0 0 0 0 0 0 0 0 0 0 0 0 0 0 0 0 0 0 0 0 0 0 0 0 0 0 0 0 0 0 0 0 0 0 0 0 0 0 0 1 0 0 0 0 0 0 0 0 0 0 0 0 0 0 0 0 0 0 0 0 0 0 0 0 0 0 0 0 0 0 0 0 0 0 0 0 0 0 0 0 0 0 0 0 0 0 0 0 0 0 0 0 0 0 0 0 0 0 0 0 0 0 0 0 0 0 0 0 0 0 0 0 0 0 0 0 0 0 0 0 0 0 0 0 0 0 0 0 0 0 0 0 0 0 0 0 0 0 0 0 0 0 0 0 0 0 0 0 0 0 0 0 0 0 0 0 0 0 0 0 1 0 0 0 0 0 0 0 0 0 0 0 0 0 0 0 0 0 0 0 0 0 0 0 0 0 0 0 0 0 0 0 0 0 0 0 0 0 0 0 0 0 0 0 0 0 0 0 0 0 0 0 0 0 0 0 0 0 0 0 0 0 0 0 0 0 0 0 0 0 0 0 0 0 0 0 0 0 0 0 0 0 0 0 1 0 0 0 0 0 0 0 0 0 0 0 0 0 0 0 0 0 0 0 0 0 0 0 0 0 0 0 0 0 1 0 0 1 0
M BTB-01988115 1 0 1 1 1 0 0 1 0 0 1 1 0 0 1 0 1 1 1 1 0 0 1 0 0 0 0 1 0 0 0 0 0 1 0 0 0 1 0 0 0 0 0 0 1 0 1 0 0 0 0 0 1 0 0 0 1 0 1 1 1 0 1 0 0 0 0 0 0 1 1 0 1 1 0 0 1 0 0 0 0 0 0 0 1 1 0 0 1 0 1 0 0 1 1 1 1 0 1 1 0 0 0 0 0 0 0 0 0 0 0 0 1 0 1 1 0 1 0 0 0 0 0 1 0 0 0 0 0 1 0 1 0 0 1 0 1 1 0 1 1 0 1 1 0 1 1 0 0 1 0 0 0 0 0 1 0 0 1 1 1 0 0 1 0 0 0 0 1 0 1 0 0 0 0 0 0 0 1 0 0 0 1 1 1 0 1 1 0 0 0 0 0 0 0 1 0 0 0 0 0 1 1 0 0 1 0 1 0 1 1 1 1 1 0 0 1 0 0 0 0 1 1 0 1 0 0 0 1 0 1 0 1 1 1 1 1 0 1 1 0 0 0 0 0 0 0 0 0 0 0 0 0 0 0 1 0 1 0 1 0 0 0 1 0 0 1 1 1 0 1 1 1 0 1 0 1 0 1 1 1 1 1 1 0 0 1 1 1 0 1 0 0 0 0 0 1 0 0 1 1 0 0 0 1 0 1 1 0 1 0 1 0 1 1 0 0 0 0 1 0 1 0 0 0 1 0 0 0 0 0 1 0 0 0 1 0 1 0 1 0 1 0 0 0 0 0 1 1 0 1 1 1 0 1 1 1 0 1 0 1 0 1 0 1 0 1 1 1 1 1 0 1 1 1 0 1 1 0 1 0 0 0 1 0 0 0 1 0 0 0 0 0 0 0 0 0 1 0 1 0 0 0 0 0 0 0 1 0 0 0 0 0 0 0 0 0 1 0 1 0 0 0 0 0 0 0 0 0 0 0 0 0 0 0 1 1 1 0 1 0 0 0 1 0 0 0 0 0 1 0 1 0 1 0 0 0 1 0 1 0 0 0 0 0 0 0 0 1 0 1 0 1 0 0 0 0 0 0 0 0 0 0 1 0 0 0 0 0 1 0 1 0 0 1 1 1 0 1 1 1 1 1 0 1 0 1 0 1 0 1 0 1 1 1 0 1 1 1 0 1 1 1 1 1 1 0 0 1 0 1 0 0 1 1 1 0 0 0 0 0 0 1 1 1 1 1 1 0 0 0 1 0 0 0 0 0 0 0 1 0 1 0 1 0 0 0 0 0 0 0 0 1 0 1 1 1 1 1 0 1 0 1 1 1 0 1 1 1 1 1 1 1 0 1 0 1 1 1 0 0 1 0 0 0 1 0 0 0 1 0 0 0 0 0 1 0 0 0 0 0 0 1 1 1 1 1 0 1 1 1 1 0 0 0 1 0 1 0 0 0 0 0 1 0 0 0 1 0 0 0 0 0 1 0 1 0 1 0 1 0 0 0 1 0 1 0 0 0 0 0 0 0 1 0 0 0 0 0 1 0 0 0 1 0 1 0 1 0 0 0 0 0 0 0 0 0 0 0 0 1 0 1 0 0 0 0 0 1 1 0 1 0 0 0 0 0 0 0 0 0 0 0 1 0 0 1 0 1 0 1 0 1 1 1 0 1 0 1 1 1 1 1 1 1 0 1 0 1 1 0 0 1 0 0 0 0 0 0 1 1 0 1 0 0 0 1 1 0 0 1 0 0 1 0 1 0 1 0 0 0 0 0 1 0 0 0 1 0 0 0 0 0 0 1 0 1 1 1 0 1 0 1 1 1 1 1 0 1 0 1 0 1 0 1 1 1 1 1 1 1 0 1 0 1 1 1 0 1 1 1 1 0 1 0 1 0 0 0 0 0 0 0 0 0 0 0 0 0 0 1 0 1 0 0 1 0 0 0 0 0 0 0 0 0 1 0 1 0 0 0 0 0 0 0 0 0 1 0 0 0 1 0 1 1 0 0 1 1 0 0 0 1 0 1 0 0 0 0 1 0 0 0 0 0 1 0 0 0 1 0 0 0 0 0 1 0 0 0 1 0 1 0 0 0 0 0 0 1 0 0 1 1 1 1 0 1 0 0 0 0 0 0 0 0 0 0 0 0 1 0 1 0 0 0 0 0 1 0 0 1 1 1 0 1 0 1 0 1 0 1 0 1 0 0 0 0 0 1 0 1 0 1 0 0 0 0 0 0 0 1 0 0 0 0 0 1 1 0 1 1 0 0 0 1 0 0 0 0 0 0 1 0 1 0 0 0 0 0 0 0 0 0 1 0 0 0 1 0 0 0 1 0 1 0 1 1 1 1 1 1 1 1 0 1 1 1 1 1 0 1 0 1 0 1 0 1 1 1 0 1 0 1 0 1 0 1 0 0 0 0 1 0 1 0 0 0 0 0 0 0 1 0 0 0 0 0 0 0 0 0 0 0 0 0 1 0 1 0 1 0 0 0 0 0 1 0 0 0 0 0 1 0 0 0 0 0 0 0 0 0 0 0 1 1 0 1 0 0 0 0 1 0 1 0 0 0 0 0 0 0 1 0 0 0 0 0 1 0 1 0 0 0 1 0 0 0 0 0 1 0 0 0 0 0 0 0 0 1 0 1 1 1 0 1 0 1 0 1 1 0 0 0 0 0 0 0 0 0 1 0 1 0 0 0 1 0 0 0 1 0 1 0 0 1 1 1 0 1 1 1 0 1 1 1 0 1 0 0 1 1 0 1 0 0 0 1 1 1 0 0 0 0 0 1 0 0 0 1 1 1 0 0 1 1 1 1 0 0 0 0 0 0 0 0 1 0 0 0 0 0 0 0 0 0 0 0 1 0 0 1 1 1 0 1 0 1 1 1 1 1 1 1 1 1 0 1 1 1 0 1 1 1 0 1 0 0 1 0 0 0 1 0 1 0 0 0 1 0 1 0 0 0 0 0 1 0 1 0 1 0 0 0 0 0 1 0 0 0 1 0 0 0 1 0 0 0 0 0 0 0 0 0 1 0 1 0 0 0 1 0 1 0 0 0 0 0 0 0 0 0 0 0 1 0 1 0 0 0 1 1 0 0 1 1 0 1 1 0 0 0 1 0 1 0 1 0 0 0 1 0 0 0 1 0 0 0 1 0 1 0 0 0 1 0 0 0 0 0 0 0 1 0 1 1 0 1 0 1 0 1 0 0 0 1 0 0 0 0 1 0 1 0 1 1 0 0 1 1 0 0 0 0 1 0 0 1 0 0 0 1 0 0 0 0 1 0 0 1 0 1 1 1 1 1 0 1 1 1 0 0 1 0 0 0 0 0 0 0 0 0 0 0 0 0 1 0 0 0 1 0 1 0 1 0 0 0 0 0 0 0 0 0 0 0 1 0 0 1 0 0 0 0 0 1 0 1 0 1 0 1 1 1 0 1 1 1 0 1 0 1 0 0 0 1 0 0 0 0 1 1 0 0 0 1 0 1 0 0 0 1 1 0 0 0 0 0 0 1 0 0 1 1 1 1 0 1 1 0 0 0 0 0 0 0 0 0 0 0 0 0 0 1 1 1 1 1 0 0 0 1 1 1 0 1 0 0 0 0 0 0 0 0 0 1 1 0 0 0 0 0 0 0 0 0 1 0 1 0 0 0 0 0 1 0 1 0 1 0 0 0 0 1 0 1 0 1 0 1 0 1 0 1 0 1 0 1 0 1 1 1 0 1 0 0 0 1 0 0 0 0 0 1 0 0 0 0 1 1 0 1 0 1 1 1 1 0 0 1 0 1 0 0 0 0 0 0 0 0 0 0 1 1 0 0 0 0 0 1 1 0 0 1 1 1 1 1 0 1 0 1 0 1 0 1 1 1 0 1 0 1 1 1 1 1 0 1 0 1 1 0 1 0 0 0 1 0 1 0 0 0 1 0 0 0 0 1 0 0 0 0 0 0 1 0 1 0 0 1 1 1 0 0 0 0 0 0 0 0 0 0 0 0 0 0 0 0 1 0 0 0 1 0 0 0 0 1 1 1 1 1 0 1 1 1 0 1 0 1 0 1 0 1 0 1 0 1 1 1 1 1 0 1 1 1 1 1 0 1 0 1 0 1 1 1 0 1 0 1 0 1 1 0 0 0 0 0 0 0 0 0 1 0 0 0 0 0 0 0 0 1 1 1 0 0 0 1 0 1 0 1 0 0 1 0 0 0 0 0 0 0 0 0 0 1 1 0 1 0 0 0 0 1 1 0 0 1 1 0 0 0 0 0 1 0 0 0 0 0 1 0 0 0 0 0 0 0 0 1 0 1 0 0 1 0 1 0 0 0 0 0 0 0 0 0 0 0 1 0 1 0 0 1 0 1 1 1 0 1 1 1 0 1 0 1 1 1 0 1 0 0 0 0 0 0 1 0 0 1 0 0 0 0 0 0 0 1 0 0 1 1 1 1 0 0 0 1 0 1 1 1 0 1 1 0 1 0 0 0 1 0 0 0 1 1 0 1 0 0 0 0 1 0 0 0 1 0 1 0 1 0 0 0 0 0 0 0 0 0 1 0 0 0 0 1 0 0 0 0 1 1 0 0 1 1 0 0 0 1 1 1 0 0 0 0 0 0 0 1 1 1 0 1 0 1 0 1 0 1 1 1 0 1 0 1 0 1 0 1 1 1 0 0 0 0 1 0 1 0 0 0 1 0 0 0 0 0 1 0 1 0 0 0 1 0 0 0 0 0 0 1 0 1 1 0 0 0 1 1 0 0 1 0 1 0 1 0 1 0 0 0 1 0 0 0 0 0 0 0 1 0 1 0 1 1 0 1 1 1 0 1 1 1 0 1 1 0 1 1 0 1 1 0 0 1 1 1 1 0 0 1 1 0 1 0 0 1 0 1 0 1 0 1 1 1 0 1 0 0 1 1 1 0 0 1 1 1 0 1 0 0 0 1 1 0 0 0 0 0 0 0 0 0 0 0 0 0 0 0 0 0 1 0 0 0 0 0 0 0 1 0 0 0 1 1 0 1 0 1 1 0 0 0 1 0 0 0 1 1 1 1 0 1 0 1 1 0 1 0 0 0 0 0 0 0 1 1 0 1 1 1 1 1 1
M ARS-BFGL-NGS-18420 1 0 0 1 0 0 0 0 1 1 0 0 1 1 0 1 1 0 1 0 0 0 0 0 1 0 0 0 1 1 1 0 0 0 1 1 0 0 1 0 0 0 1 0 0 1 0 0 1 0 0 0 0 0 0 1 0 0 1 0 0 0 1 1 0 1 1 0 0 1 0 0 0 1 1 0 0 0 0 1 0 0 0 1 0 0 1 0 0 1 0 0 1 0 1 0 1 1 0 1 1 1 0 0 1 0 0 0 0 0 1 1 1 0 0 0 1 0 1 1 0 1 0 1 1 0 1 0 0 1 0 1 1 1 0 0 0 0 0 0 0 1 0 0 0 0 1 0 0 1 0 0 1 0 1 1 1 0 0 0 1 1 0 0 0 0 0 1 0 1 0 1 0 0 1 1 0 0 1 0 1 0 0 0 1 0 0 0 1 0 0 0 1 0 0 1 0 0 1 1 1 0 1 0 1 0 0 0 1 0 1 0 0 1 1 0 1 1 1 0 1 0 1 0 1 1 1 1 0 1 0 1 1 1 1 1 0 0 1 0 0 0 0 1 0 0 0 1 0 1 1 1 1 1 1 0 1 0 1 0 1 1 1 0 1 1 1 0 1 0 0 1 0 1 1 0 1 1 0 0 1 1 0 0 0 1 0 0 0 0 0 1 0 1 0 0 0 1 1 1 0 1 1 0 0 0 0 0 1 0 1 0 1 1 0 1 1 1 1 1 0 1 0 0 0 1 0 0 0 0 0 0 0 0 0 0 0 1 1 1 1 1 1 0 0 1 0 1 1 0 0 1 0 0 0 1 1 0 1 0 1 0 1 1 1 1 1 0 0 1 0 0 0 0 0 0 0 0 1 1 1 0 1 1 1 0 1 0 1 1 1 0 1 0 1 1 1 1 1 1 1 0 1 1 1 0 1 1 1 1 1 1 1 0 1 1 1 0 1 0 1 0 1 1 1 1 1 0 1 0 1 0 0 1 0 1 1 0 1 0 0 0 0 0 0 1 0 0 0 1 1 0 0 0 1 0 1 0 0 0 0 0 0 1 1 0 1 0 0 0 0 0 0 1 0 1 1 1 1 1 0 0 1 0 1 0 1 0 1 0 1 0 1 1 1 1 1 0 1 0 1 0 0 0 1 0 1 1 1 0 1 1 1 1 1 1 0 1 0 0 0 0 0 0 0 0 0 1 0 0 0 1 0 0 0 0 1 0 1 1 1 0 0 0 0 0 0 1 1 1 1 1 1 0 0 1 0 1 0 1 1 0 1 0 0 0 0 0 1 1 0 1 1 1 1 0 1 0 0 1 1 0 1 0 0 1 0 1 0 1 0 0 0 1 0 1 0 0 0 0 1 0 1 1 1 0 1 0 1 0 1 0 1 0 1 0 1 1 1 1 1 1 1 0 0 1 0 0 0 0 0 1 1 1 1 0 1 1 1 0 1 0 1 1 1 1 1 1 1 0 1 1 1 0 1 1 1 0 1 1 1 0 1 0 1 1 1 0 1 0 1 0 0 0 0 1 0 0 1 1 1 0 1 1 1 0 1 1 0 1 1 0 0 1 0 1 1 1 1 1 0 1 0 0 0 0 1 0 0 0 1 1 1 0 0 1 1 0 1 1 1 0 1 1 1 1 1 0 0 0 1 0 1 0 1 0 1 0 1 0 0 0 1 0 0 0 0 0 0 0 0 1 0 1 0 0 1 0 1 0 0 1 0 1 1 1 0 1 1 0 0 0 0 1 0 0 0 0 1 0 0 1 1 0 1 1 1 0 1 0 1 0 0 0 1 1 0 0 0 0 1 1 0 1 1 0 0 0 0 0 0 1 0 0 0 1 0 0 0 1 0 0 0 0 0 0 0 1 0 1 0 0 1 0 1 0 1 1 1 0 1 1 1 1 1 1 1 0 1 0 1 0 1 0 1 0 1 1 1 1 1 1 1 0 1 1 1 0 1 1 1 1 1 0 1 0 1 0 1 0 1 0 0 1 1 1 0 0 1 1 0 0 1 0 1 0 0 0 1 0 1 1 0 1 1 0 1 0 1 1 1 0 1 1 1 0 0 0 1 1 1 1 0 0 0 1 0 0 1 0 1 0 0 1 0 0 0 0 0 0 0 1 0 0 1 1 1 0 1 0 1 0 1 0 1 1 1 1 1 1 0 1 0 0 0 0 0 0 0 1 0 0 1 0 0 0 0 1 0 1 0 0 0 0 0 0 0 0 1 0 0 0 1 0 1 1 0 1 1 0 0 1 1 1 0 0 1 1 0 1 0 1 0 0 0 0 0 1 0 1 0 0 0 1 1 0 0 0 0 0 1 0 1 1 1 0 1 0 0 0 0 0 0 0 1 0 1 0 1 0 0 1 1 0 0 0 1 0 0 0 0 0 0 1 0 1 0 1 1 1 1 1 1 0 1 1 1 1 1 1 1 1 1 1 1 1 1 0 1 1 1 1 1 0 1 0 1 0 1 0 1 0 1 0 1 0 1 0 1 1 1 0 1 1 1 0 1 1 1 0 1 0 1 1 1 1 1 0 0 0 0 1 0 0 1 0 0 0 1 1 0 0 0 0 0 0 0 0 0 0 1 0 1 0 0 0 0 0 0 0 1 1 1 0 1 1 1 0 1 0 0 0 0 0 0 0 1 0 0 0 1 0 0 1 1 1 1 0 1 1 1 0 1 0 1 0 1 0 1 1 1 0 1 0 1 0 0 0 0 1 0 1 1 1 0 1 1 0 0 1 0 1 0 0 0 1 0 1 0 0 1 0 1 0 0 0 1 1 0 1 0 1 1 1 0 0 0 0 1 0 0 1 0 1 0 0 0 0 0 0 0 0 0 0 1 1 1 0 0 1 0 0 1 0 0 0 0 1 0 1 1 1 1 1 0 1 0 0 0 0 0 0 0 1 0 0 1 0 1 1 1 0 1 1 1 0 1 1 1 1 1 1 1 0 1 0 1 0 1 0 1 1 1 0 1 0 1 1 1 0 1 1 1 1 1 1 1 0 1 0 1 1 1 0 1 0 1 0 1 0 1 0 1 0 1 1 1 0 1 0 1 1 1 0 1 0 0 0 0 0 1 0 0 0 1 0 1 0 0 0 0 1 0 1 0 0 1 0 1 1 0 1 1 1 0 1 1 1 0 1 1 1 0 0 1 1 0 0 0 1 1 0 1 1 0 0 0 1 0 1 0 1 0 1 0 1 0 1 0 1 0 0 1 0 0 0 1 0 0 0 1 0 1 0 1 0 0 0 1 0 0 0 0 0 0 1 0 0 0 0 1 1 1 0 1 0 1 1 1 1 0 0 0 0 1 0 1 0 1 0 1 1 0 1 1 1 0 1 0 1 0 1 1 1 0 1 1 0 1 1 1 1 1 1 0 0 0 0 1 1 0 0 0 1 1 1 1 0 0 0 1 1 0 1 1 0 1 1 0 1 0 1 1 0 0 0 1 0 1 0 1 0 1 1 1 0 1 1 1 0 1 0 1 0 1 1 1 1 1 0 1 0 1 0 1 1 1 0 0 1 0 0 0 1 1 1 0 1 0 0 0 1 0 0 0 0 0 1 0 0 0 1 0 0 0 1 1 0 1 1 0 0 1 1 0 1 1 0 1 1 1 0 1 0 1 0 1 0 1 0 1 0 1 0 1 1 1 0 1 1 1 0 1 1 0 1 0 0 1 1 0 0 0 1 0 1 0 1 0 1 1 0 1 1 1 0 0 0 1 1 1 1 0 0 0 1 1 0 0 0 0 0 1 0 1 0 1 0 1 1 1 0 1 0 0 1 0 0 0 1 1 0 0 0 1 1 1 1 0 1 1 1 0 1 1 1 1 1 1 1 1 0 0 0 0 0 0 1 1 1 1 0 0 0 1 0 1 1 1 0 1 0 1 0 1 1 1 0 1 0 1 0 1 0 1 1 1 0 0 0 0 1 0 0 0 0 0 1 1 1 0 0 1 0 1 1 1 1 0 1 1 0 0 0 0 0 1 0 0 1 1 0 1 1 1 0 1 0 0 0 1 0 0 0 0 1 1 0 0 0 0 1 0 1 0 1 1 0 0 1 1 0 1 0 0 0 0 1 0 0 0 1 1 1 1 0 1 0 0 0 0 0 0 1 1 0 0 1 0 1 0 1 1 0 0 0 0 1 1 1 0 0 0 0 1 0 0 1 0 1 0 1 1 0 1 1 1 0 1 1 1 1 0 1 1 0 0 0 0 0 1 0 0 0 1 1 0 0 0 0 0 1 0 0 0 1 0 1 0 0 0 0 0 1 0 0 0 0 0 1 0 0 1 0 0 1 0 1 0 0 0 0 0 1 0 1 0 0 0 0 0 1 0 1 0 1 0 1 0 0 1 1 0 0 0 0 1 0 1 1 0 0 0 1 0 0 0 0 0 0 0 1 0 1 1 0 0 1 1 1 0 0 0 1 1 1 0 0 0 1 0 1 0 0 1 0 1 1 1 1 1 1 1 0 0 0 0 0 1 1 1 1 1 0 1 0 1 0 1 0 0 0 0 1 1 0 0 1 1 0 0 0 1 0 1 1 1 0 1 0 0 1 1 0 0 1 1 0 0 1 1 0 1 1 1 0 1 0 1 1 0 0 0 0 0 0 1 1 1 1 0 1 1 0 1 0 1 1 1 0 1 0 0 1 0 0 0 1 0 1 0 1 0 0 0 1 1 1 0 0 0 0 1 0 0 1 0 1 0 1 0 0 0 0 0 0 0 1 1 1 0 0 1 0 0 0 1 1 1 0 0 0 1 0 0 0 0 1 1 0 1 1 1 0 0 0 0 0 0 0 0 1 0 0 0 1 1 1 0 0 0 1 1 1 0 0 0 0 1 1 0 0 1 0 1 1 0 0 1 1 1 1 1 1 0 1 1 0 1 0 0 0 0 1 0 0 0 1 0 1 0 1 0 0 0 0 0 1 1 1 1 1 1 0 0 0 1 1 0 0 1 1 0 0 0 1 1 1 1 0 0 1 1 0 1 1 1 0 0 1 0 1 0 1 0 0 0 0 1 1 1 1 0 0 0 0 1 0 1 1 1 1 1 0 1 0 0 0 0 1 0 0 1 0
M ARS-BFGL-NGS-51630 1 1 0 0 1 0 0 0 0 0 1 0 1 0 0 0 1 0 0 0 1 1 1 0 0 1 0 1 1 0 1 1 0 0 1 0 0 1 0 0 0 1 1 1 1 0 0 1 0 1 1 1 0 0 0 1 1 0 1 1 0 0 0 1 0 1 0 1 1 0 1 0 1 0 0 1 1 0 0 1 0 1 0 0 1 1 0 0 1 0 1 1 0 0 0 1 1 0 1 0 0 0 1 1 1 1 0 1 1 1 0 0 0 0 0 0 0 0 0 0 1 0 0 0 0 0 0 1 0 0 1 0 1 0 1 0 0 0 0 1 1 0 1 1 1 1 0 0 0 0 0 1 0 0 1 0 1 0 1 0 0 0 1 1 0 1 0 1 0 0 1 0 1 0 1 0 0 1 0 0 1 1 1 1 0 0 0 1 0 1 0 0 1 1 0 0 1 1 1 0 0 1 0 0 0 1 1 1 0 0 0 1 0 0 1 1 1 0 1 0 1 1 0 0 0 0 0 0 0 1 0 0 0 1 0 0 1 1 0 0 0 0 0 0 0 1 0 1 1 0 0 1 0 1 0 0 0 1 0 0 0 1 0 1 0 0 0 1 0 0 0 0 0 0 0 0 0 0 0 0 0 0 0 1 0 0 0 0 0 0 0 0 0 0 0 1 1 1 1 1 1 0 1 0 1 0 1 1 1 1 1 0 1 0 1 0 1 0 1 0 0 0 0 0 0 1 1 0 1 0 1 1 0 0 0 0 0 0 1 0 1 0 1 0 0 1 0 0 0 0 0 0 0 0 0 0 0 1 0 1 0 0 0 0 0 0 0 1 0 0 0 1 1 0 0 1 0 1 0 0 0 0 0 1 0 0 0 1 0 0 0 0 0 1 1 0 1 0 1 0 1 0 0 0 0 0 1 0 1 1 0 1 0 1 1 1 0 1 0 1 0 1 0 0 0 0 0 0 0 0 0 0 0 1 0 0 0 1 0 1 1 1 1 0 1 0 1 1 0 1 0 1 0 0 0 1 0 1 0 1 0 1 0 1 0 0 0 0 1 1 1 1 1 0 1 0 0 0 0 0 1 0 0 1 0 0 0 0 0 1 0 0 0 1 0 0 0 0 0 1 0 0 0 0 0 0 0 0 0 0 0 0 0 0 0 0 0 1 0 0 0 1 0 0 0 0 0 1 0 0 0 1 0 1 1 1 1 0 1 0 1 1 1 1 1 1 1 0 1 1 1 1 1 0 0 0 1 1 0 1 1 0 1 1 0 1 0 1 1 1 0 1 0 1 0 0 0 1 0 0 0 0 0 1 1 1 1 0 1 0 1 0 0 0 0 1 1 0 0 0 0 1 0 1 0 0 0 0 0 1 0 1 0 1 0 1 0 0 0 1 0 0 1 0 0 0 0 0 0 0 0 1 1 0 1 0 1 0 0 0 0 0 0 0 0 0 1 0 0 0 0 0 0 0 0 0 0 1 0 0 0 1 0 0 0 1 0 0 0 0 0 0 0 1 0 1 1 1 0 0 0 1 0 0 0 1 0 0 0 1 0 0 0 0 0 0 0 0 0 0 1 0 1 1 1 0 0 1 1 0 0 1 0 0 0 0 0 0 0 1 0 1 0 0 0 1 0 0 0 1 0 0 0 1 0 0 0 0 0 0 0 1 0 1 0 1 0 1 0 0 0 1 0 0 0 1 1 0 1 1 1 1 1 0 1 0 1 0 1 0 1 0 1 0 0 1 0 1 1 0 0 0 1 0 1 0 1 0 1 1 1 0 0 0 0 0 0 1 0 0 0 0 0 0 0 1 0 0 0 1 0 0 0 1 0 1 1 0 1 0 1 1 1 0 1 0 0 0 1 0 0 0 0 1 0 1 0 0 0 1 0 0 0 0 0 1 0 1 0 1 1 0 1 0 0 1 0 0 0 0 0 0 1 1 0 0 1 0 1 1 1 0 0 0 0 1 0 0 0 1 0 1 0 0 0 1 0 1 0 0 0 0 0 0 0 1 1 1 0 1 0 0 1 1 0 1 0 1 0 0 0 1 0 0 0 1 0 0 0 0 0 1 0 0 0 1 0 1 1 0 0 0 1 0 1 0 1 0 0 1 0 0 1 1 0 0 0 1 0 1 0 0 0 0 0 1 0 1 0 0 0 0 0 0 0 0 0 0 0 0 0 1 0 0 0 0 0 0 0 0 0 0 0 0 0 1 0 1 1 1 1 0 1 1 1 0 1 1 1 0 1 0 1 0 1 0 1 0 0 0 0 0 0 0 0 0 0 0 1 1 0 0 1 0 1 1 0 1 0 1 1 0 1 0 1 1 0 1 0 1 0 1 0 1 0 1 0 1 0 0 0 0 0 1 1 0 0 0 1 1 1 0 0 1 1 0 0 0 0 1 0 0 0 1 0 0 0 1 0 0 0 0 0 1 0 0 1 0 0 1 0 0 1 1 1 0 1 1 1 1 1 0 0 1 0 1 0 1 0 1 0 1 0 0 0 1 0 0 0 0 0 0 0 0 0 0 0 0 0 0 0 0 1 1 0 0 1 1 0 0 1 1 1 1 1 0 1 1 1 1 0 1 0 0 0 1 0 1 0 0 0 0 0 1 1 0 1 0 1 0 1 1 1 0 1 0 0 0 1 0 0 1 1 0 0 0 0 0 0 1 0 1 0 1 0 0 0 0 0 0 0 1 0 0 0 0 0 0 0 1 0 0 0 0 0 0 0 0 0 0 0 0 0 0 0 0 0 1 1 0 1 0 1 0 1 1 1 1 1 0 1 0 1 0 1 1 1 1 1 1 0 0 0 1 1 0 0 0 1 0 0 0 0 1 1 0 1 0 0 1 0 1 0 0 0 0 0 0 0 0 0 0 0 0 0 0 0 1 1 1 1 1 1 0 1 0 0 1 0 0 0 1 0 0 0 0 0 0 0 0 0 0 0 0 0 0 1 1 0 1 0 1 0 0 0 1 0 0 0 1 0 0 1 0 1 1 0 0 0 1 0 0 0 1 0 1 0 0 0 1 0 1 0 0 0 1 0 1 0 0 0 0 0 0 0 1 0 1 0 1 0 0 0 1 0 0 0 0 1 1 1 0 1 0 1 1 0 1 0 0 1 0 0 1 0 0 0 0 0 0 0 0 0 1 0 1 0 1 0 0 1 1 0 1 1 1 1 0 1 1 0 1 0 0 1 0 0 0 0 1 0 0 0 0 1 1 0 1 1 0 0 1 0 1 1 0 0 0 1 0 0 1 1 0 1 0 1 0 1 1 0 0 0 0 0 0 0 0 0 1 1 1 1 0 0 1 0 1 0 0 0 1 0 0 0 0 0 0 0 0 0 0 0 0 0 1 0 1 1 0 1 0 0 1 1 1 1 0 1 0 1 0 1 0 1 0 1 0 1 1 1 0 1 0 1 1 1 0 0 0 0 0 0 1 0 0 0 1 0 0 1 0 1 1 0 0 0 0 1 0 0 1 1 1 1 0 1 0 0 1 1 1 0 1 0 0 1 1 1 0 1 0 1 1 0 0 1 0 0 0 0 0 0 1 0 0 0 0 0 0 0 0 0 0 0 1 0 1 0 1 0 1 0 0 0 0 0 1 0 0 0 0 0 0 0 1 0 1 0 0 0 1 0 0 1 0 0 1 0 0 1 0 0 0 0 0 0 1 0 0 0 0 0 0 0 0 0 0 0 0 0 1 0 0 0 0 1 1 0 0 0 1 0 0 0 0 1 1 0 0 0 1 0 1 0 1 0 1 0 0 0 1 0 0 1 0 1 0 1 1 0 1 1 1 0 1 0 0 1 0 0 0 1 0 0 0 0 0 0 0 1 0 0 1 0 0 0 1 1 0 1 1 0 1 0 1 0 0 0 1 0 1 0 1 0 0 0 0 0 0 0 1 1 0 1 0 0 0 1 0 1 1 1 0 1 1 1 0 0 0 0 1 0 0 0 0 0 0 1 0 0 0 0 0 0 1 0 1 1 1 1 1 0 1 0 1 1 1 0 0 1 0 0 0 0 0 1 0 0 0 0 1 0 0 1 1 0 0 1 0 1 0 1 1 0 1 0 0 0 1 0 0 0 0 0 0 0 0 1 1 1 1 0 0 0 0 0 0 0 1 0 0 0 0 0 0 0 0 0 0 0 1 0 1 0 0 0 0 0 1 0 0 0 1 0 0 0 0 0 0 0 1 0 1 0 0 0 0 1 0 0 1 1 0 0 1 1 1 0 0 0 0 0 1 0 0 0 0 0 0 0 1 0 1 0 0 1 0 0 0 0 0 0 1 1 1 0 0 0 1 0 0 1 0 1 0 1 0 1 1 1 0 0 0 1 0 1 1 1 0 0 0 0 0 0 0 0 0 0 1 1 0 1 1 1 0 1 0 1 0 0 0 0 1 0 1 0 0 0 0 0 1 0 0 0 0 0 0 1 0 0 0 0 0 0 0 0 0 0 0 0 1 0 0 1 0 1 0 0 0 0 0 0 0 0 1 0 1 0 1 0 0 0 0 0 0 0 0 0 0 0 1 0 0 0 1 1 0 1 1 1 0 1 1 1 0 1 0 1 0 0 0 1 0 1 1 1 0 0 1 1 0 1 1 1 0 0 0 0 0 0 1 0 0 0 1 0 1 0 1 0 0 1 0 1 1 1 0 1 0 1 0 1 1 1 1 0 0 1 1 1 0 0 0 0 1 0 0 0 0 0 0 0 1 0 0 0 0 1 0 0 0 0 0 0 0 0 0 0 1 1 1 0 0 1 1 1 0 0 1 0 0 0 1 1 1 1 0 1 0 0 0 1 0 0 0 0 0 0 1 0 0 0 1 0 1 0 1 0 0 0 1 0 1 0 1 0 0 0 0 0 0 0 0 0 0 0 0 0 0 0 1 0 0 0 0 0 0 0 1 1 0 0 0 1 1 1 0 0 1 0 1 0 1 1 0 0 0 1 1 0 0 1 0 1 0 0 0 0 0 1 0 0 0 0 1 0 1 0 0 0 1 0 0 0 1 0 0 0 0 0 0 0 0 0 1 0 1 0 0 0 0 0 0 0 0 0 0 0 0 0 1 0 1
M ARS-BFGL-BAC-32991 1 0 1 1 0 1 1 1 0 0 0 1 1 0 1 0 1 1 1 1 0 0 0 1 0 0 1 0 1 1 1 0 1 0 1 1 1 0 0 1 1 1 1 0 0 1 1 1 0 0 1 0 0 1 1 1 0 1 1 0 0 1 1 1 1 1 0 0 0 0 0 1 0 1 1 0 0 1 1 1 1 1 1 0 0 0 0 1 1 0 0 1 0 1 1 0 1 0 0 0 0 0 1 1 1 1 1 0 0 1 0 1 1 1 1 0 0 1 0 1 1 1 1 1 0 1 0 1 1 1 0 1 1 1 0 1 0 0 1 0 0 1 0 0 0 0 1 1 1 0 1 1 1 1 1 0 1 1 0 1 1 0 1 0 1 1 1 1 0 1 0 0 0 1 1 1 1 1 1 1 1 1 0 0 1 1 1 1 0 0 1 1 1 1 1 0 0 1 1 0 0 1 1 1 0 1 1 0 0 1 1 0 1 1 1 0 1 1 1 1 1 0 1 1 1 1 1 0 0 1 1 1 1 1 1 0 0 1 1 1 1 1 1 1 1 1 1 1 1 0 0 1 0 1 0 0 0 1 0 1 0 1 0 1 0 0 1 0 1 1 1 1 1 0 1 1 1 1 1 0 1 1 0 0 1 0 1 1 1 1 1 0 1 0 1 0 0 1 1 1 0 0 1 1 0 1 0 0 1 0 1 0 1 1 0 0 1 0 1 1 1 0 1 1 1 1 0 1 0 1 0 0 1 1 1 0 1 1 1 0 1 0 1 1 1 1 1 1 1 1 1 1 1 1 1 1 1 1 1 0 1 1 1 1 1 0 1 0 1 1 1 1 1 0 1 1 1 0 1 1 1 1 0 1 0 1 0 0 1 1 1 1 0 0 1 0 1 0 1 0 1 1 0 1 0 1 1 1 1 1 0 1 0 1 1 1 1 0 0 1 1 0 1 0 1 1 0 1 1 1 0 1 1 1 1 1 1 0 0 0 1 1 1 1 1 0 1 1 1 1 1 1 1 1 1 0 1 0 1 0 1 1 1 1 0 1 1 1 0 1 0 1 0 0 1 0 0 0 1 1 1 1 0 0 0 1 0 1 0 0 0 0 0 1 1 1 1 1 1 0 1 1 1 1 1 1 1 0 1 1 1 0 1 1 1 1 1 1 1 1 0 0 0 1 1 1 1 1 1 1 1 1 1 0 0 0 1 1 1 0 1 1 0 0 0 0 0 1 1 1 1 1 1 1 1 1 0 1 1 1 1 1 1 0 1 0 1 0 1 1 1 1 1 1 1 1 1 0 1 1 1 1 1 0 1 1 1 1 1 1 1 1 1 1 1 0 1 1 1 1 0 0 0 1 0 0 0 1 0 0 1 1 1 1 0 0 0 1 0 1 1 0 1 1 1 1 1 1 1 1 1 1 1 1 1 1 1 1 0 1 0 1 0 1 0 1 1 0 1 1 1 1 1 0 1 1 0 1 1 1 1 0 0 1 0 1 1 1 1 1 0 1 1 0 1 1 1 0 0 1 0 1 1 1 1 0 1 1 1 1 1 1 1 0 1 0 0 1 1 1 1 0 0 1 1 1 0 0 0 0 1 1 1 1 1 1 0 1 0 1 0 1 0 1 0 1 1 1 1 1 1 1 1 0 1 1 1 1 1 1 1 0 1 0 0 0 1 1 1 1 1 1 1 0 1 1 1 1 1 0 0 1 0 0 1 1 0 1 1 1 0 1 0 0 1 0 1 0 1 1 1 0 1 1 1 1 1 1 1 0 1 1 1 1 1 1 1 0 1 1 1 1 1 1 1 1 1 1 1 0 1 0 1 1 1 1 1 1 1 1 1 0 1 1 1 1 1 1 1 0 1 0 0 1 1 0 0 0 0 0 1 1 1 1 0 1 1 0 0 1 1 1 1 1 0 0 0 1 0 0 0 0 1 1 0 1 1 1 1 1 1 0 0 1 0 0 0 1 1 0 0 0 1 1 1 1 1 0 1 1 1 1 1 1 1 0 1 1 0 0 0 1 1 0 0 0 0 1 0 1 1 1 1 0 1 0 1 1 1 0 1 1 1 1 1 1 1 1 1 1 1 1 0 0 0 1 0 1 1 1 1 0 1 0 0 1 0 1 0 0 0 0 0 1 0 1 0 1 0 1 1 1 1 1 1 1 1 1 1 0 1 1 1 1 1 1 1 0 1 0 1 1 1 1 1 1 1 1 1 1 0 1 1 0 1 1 0 1 1 1 0 0 1 0 0 1 1 1 1 1 1 1 1 0 1 1 1 1 0 1 1 1 0 1 1 1 1 0 1 1 1 0 1 1 1 0 1 0 1 1 1 0 1 1 1 0 1 0 1 1 1 0 1 1 1 1 1 0 1 0 1 1 0 1 1 1 1 0 0 1 0 1 1 1 0 0 0 1 0 0 0 1 0 1 1 0 1 1 0 1 0 0 1 1 1 1 1 0 1 0 1 1 0 1 0 0 1 1 1 1 0 0 1 0 0 0 1 0 1 1 0 1 1 1 1 0 1 1 1 1 1 1 1 0 0 1 1 0 0 0 1 0 1 0 1 1 1 0 1 0 1 0 1 1 1 1 1 1 1 1 1 1 1 1 0 1 0 1 1 1 0 0 1 1 0 1 1 1 0 1 1 1 1 1 0 0 0 1 0 1 0 1 0 1 0 1 0 1 0 1 0 0 0 1 1 1 1 1 1 1 1 1 1 1 1 0 1 1 1 1 0 0 0 1 1 0 1 1 0 1 1 1 1 1 0 0 1 1 0 1 0 1 1 1 0 0 0 0 1 1 1 0 1 1 0 1 1 1 0 1 1 1 1 1 1 1 1 0 1 1 1 1 1 1 1 1 1 1 1 0 1 1 1 1 1 0 1 0 1 0 1 0 1 1 1 1 1 0 0 0 1 0 1 0 1 1 1 0 1 1 0 0 0 1 0 0 1 0 0 0 0 1 0 1 0 0 0 0 0 0 0 1 1 1 1 1 0 1 0 0 0 0 1 0 1 0 0 1 1 0 0 0 0 1 0 1 1 1 1 1 1 0 0 1 1 0 1 1 1 0 1 1 1 0 1 1 1 1 1 1 1 1 1 0 1 1 0 0 0 1 1 0 0 1 1 0 1 1 1 1 1 0 1 0 1 1 1 0 1 0 0 0 0 1 0 1 0 0 0 1 1 0 1 0 1 1 1 0 1 1 1 1 0 0 1 1 0 0 1 1 0 1 0 1 1 1 1 1 1 1 1 1 1 1 0 1 0 1 0 0 1 1 1 0 1 1 1 1 1 1 0 0 0 1 0 1 0 1 0 1 0 1 1 1 0 1 1 1 1 1 1 1 0 1 1 1 0 0 1 0 1 0 0 1 0 0 0 1 1 1 0 1 0 0 1 1 1 1 0 1 1 0 0 0 1 0 1 1 1 0 1 0 0 1 1 1 1 1 1 1 1 1 1 1 1 1 1 1 1 1 1 0 1 0 1 1 1 0 1 1 1 0 1 0 1 0 1 0 1 0 1 1 1 1 0 1 1 1 1 1 1 0 1 0 1 1 1 0 1 1 1 1 1 1 1 1 0 1 0 1 1 1 0 0 1 1 1 0 0 0 0 1 0 1 1 0 1 1 1 1 1 1 0 1 1 1 0 0 0 0 1 1 1 0 1 0 1 1 1 0 1 1 1 1 1 0 1 0 1 1 1 1 1 0 1 1 1 1 0 1 0 1 1 1 1 0 0 0 1 1 1 0 1 0 1 1 1 1 1 0 1 1 1 1 0 0 0 1 0 1 0 1 0 1 0 1 0 0 0 1 0 1 0 1 1 1 1 1 1 1 1 1 1 0 1 1 1 1 1 1 1 0 1 0 1 0 1 0 1 0 0 0 1 0 0 1 1 0 1 1 0 0 1 1 1 1 1 1 1 1 1 1 1 1 1 0 1 0 1 1 1 1 0 1 0 0 0 1 1 1 0 1 1 1 1 1 1 0 0 1 1 0 0 1 0 0 1 0 1 0 1 1 1 1 1 1 1 1 1 1 1 1 1 0 1 1 1 1 1 1 1 1 1 1 1 1 1 1 1 1 1 0 1 1 0 1 0 1 1 0 1 0 1 0 1 1 1 0 1 1 1 1 1 1 1 1 1 1 0 0 1 1 1 1 1 1 1 1 1 1 1 1 1 0 1 0 1 1 1 0 1 1 1 1 0 1 1 1 1 1 1 1 0 1 1 1 0 1 1 1 1 1 1 0 1 1 1 0 1 1 1 1 1 1 1 1 0 1 0 0 0 1 0 0 1 1 1 0 1 0 1 1 1 0 1 1 1 1 0 0 0 0 1 0 0 1 0 1 0 1 1 1 0 1 0 1 1 1 1 1 0 1 0 1 0 1 0 1 1 1 1 1 1 1 0 1 1 1 0 1 1 0 1 1 0 0 1 1 1 1 1 1 1 0 1 1 1 0 1 1 0 1 1 1 1 1 1 1 1 0 0 1 0 1 0 0 0 0 0 0 1 1 1 0 0 1 1 1 0 1 1 1 0 1 1 1 1 1 1 0 1 0 1 0 1 0 1 1 1 1 0 1 1 0 1 1 1 1 0 1 0 1 0 0 1 1 1 0 1 1 1 1 1 1 1 1 1 1 1 0 1 1 1 0 0 0 1 1 0 0 0 1 0 0 0 0 1 1 0 1 0 1 1 1 1 1 1 0 1 0 0 1 0 0 1 1 1 1 1 0 1 1 1 1 1 0 0 0 0 1 0 1 0 1 0 1 0 1 0 0 1 1 0 0 0 1 0 1 0 1 1 0 0 1 1 1 0 1 0 1 0 0 0 1 0 0 0 1 0 0 0 0 0 0 0 1 1 1 0 0 0 0 0 1 1 0 0 1 0 0 1 1 1 0 1 1 1 0 1 1 0 1 1 0 0 1 0 0 1 1 1 1 0 1 1 1 0 0 1 1 0 1 1 1 1 1 0 1 0 1 1 1 1 1 1 1 1 1 0 1 1 1 1 1 1 0 1 0 1 1 1 0 1 1 1 1 1 1 1 1 1 0 1 1 1 0 1 1 1 1 1 0 1 0
M ARS-BFGL-NGS-112219 0 1 0 0 0 0 0 0 0 0 0 0 1 0 0 0 0 0 0 0 1 1 1 0 0 1 0 0 0 0 0 1 0 1 0 0 0 1 0 0 0 0 0 1 0 1 0 0 0 1 0 1 1 0 0 1 0 0 0 0 1 0 1 1 0 1 0 1 1 1 0 0 0 1 1 1 1 0 0 1 0 0 0 0 0 0 0 0 0 0 0 0 0 0 1 1 0 0 1 1 0 0 0 0 0 0 0 1 1 0 0 0 0 0 0 1 0 0 0 0 0 0 0 0 0 0 0 0 0 0 1 1 1 0 0 0 1 1 0 0 0 1 0 0 1 0 1 0 0 1 0 0 1 0 0 1 0 0 0 0 1 0 0 0 0 0 0 1 1 1 0 0 1 0 0 0 0 0 0 0 0 0 0 0 0 0 0 0 0 1 0 0 0 0 0 1 1 0 0 0 0 0 1 0 0 0 0 0 0 0 1 1 0 0 0 1 0 1 0 0 0 0 1 0 1 0 0 0 1 0 0 0 1 0 1 1 0 0 1 0 0 1 0 0 0 0 0 0 0 0 0 0 0 0 0 1 0 0 0 0 0 1 0 0 0 0 0 0 0 0 0 1 0 0 0 0 0 0 0 1 0 1 1 0 0 0 0 0 0 0 0 0 1 0 1 1 0 0 1 0 0 0 1 0 0 0 0 0 1 0 1 1 1 1 0 0 1 0 1 0 1 1 1 0 1 1 1 0 1 0 1 0 1 0 0 1 0 1 1 1 1 1 1 0 0 0 0 0 0 0 0 1 0 0 0 1 0 0 0 1 0 0 0 0 0 0 0 0 0 1 0 0 0 1 0 0 0 0 1 0 1 0 0 0 0 0 0 0 1 0 1 0 0 1 1 0 1 1 1 1 1 0 0 0 0 0 1 0 1 0 0 1 0 0 1 0 0 0 0 0 0 1 0 0 0 0 0 0 0 0 0 1 0 1 0 1 0 0 0 0 0 0 0 0 0 0 0 0 0 0 0 0 0 0 0 1 0 1 0 1 0 0 0 0 0 0 0 0 0 0 0 0 0 0 0 0 0 0 0 1 0 0 0 0 0 0 0 0 0 0 0 1 0 1 0 1 0 0 0 0 0 0 0 0 0 0 0 0 0 0 0 0 0 0 0 0 0 0 0 0 1 1 1 0 0 0 1 1 0 0 0 0 1 1 0 0 1 0 1 0 1 0 0 0 0 0 0 1 1 1 1 0 1 0 1 1 1 0 0 0 1 0 1 0 0 1 0 1 1 0 0 1 0 0 0 0 0 1 0 0 0 0 1 0 0 0 0 0 0 0 0 0 0 0 0 1 0 0 0 0 0 0 0 0 0 1 0 0 0 0 1 0 1 0 0 0 0 0 0 0 1 0 0 0 0 0 0 0 0 0 0 0 1 0 1 0 1 1 0 0 0 0 0 1 0 1 1 1 0 0 0 0 0 1 0 1 0 0 0 1 0 1 0 0 0 0 0 0 0 0 0 0 0 0 0 0 0 1 0 1 0 0 0 1 0 0 0 0 0 1 0 0 0 0 0 0 0 0 0 0 0 0 0 0 0 0 0 1 0 1 0 0 0 0 0 1 0 0 0 0 0 0 0 1 0 1 0 0 0 0 0 0 0 0 0 0 0 0 0 0 0 0 0 0 1 1 0 0 0 0 1 0 0 0 1 0 1 0 1 0 0 0 0 0 1 0 0 1 1 0 0 0 1 1 1 0 1 1 1 0 0 0 1 0 1 0 1 0 1 1 1 0 0 0 0 1 0 0 0 0 0 0 0 1 0 0 0 0 0 1 0 0 0 0 0 0 0 0 0 0 0 1 0 1 0 0 0 1 0 1 0 1 0 0 1 0 0 0 0 1 1 0 1 0 0 1 1 1 0 0 0 0 0 0 0 0 0 0 0 0 0 0 1 0 0 0 1 0 1 1 1 0 0 0 0 1 0 0 0 1 0 0 0 0 0 1 0 0 0 0 0 0 0 0 0 1 0 0 0 0 0 0 0 1 0 1 0 0 0 0 0 0 0 0 0 0 0 0 0 1 0 0 0 1 0 1 0 0 0 0 0 0 0 1 0 0 0 0 0 0 0 0 0 1 0 0 0 0 0 0 0 1 0 0 0 1 0 1 0 1 0 0 0 0 0 0 0 0 0 0 0 0 0 0 0 0 0 0 0 0 0 0 0 0 1 0 1 0 1 0 0 0 1 1 1 0 0 0 1 0 0 0 1 0 0 0 1 0 1 0 1 0 1 1 1 1 1 1 1 1 1 0 1 1 1 0 0 0 0 0 1 1 0 1 1 1 0 0 0 0 0 0 0 0 0 0 0 0 0 0 0 0 0 0 0 0 1 1 0 1 0 0 1 0 0 1 0 0 0 0 0 0 1 0 0 0 0 0 0 0 0 0 0 1 1 0 1 0 0 0 0 0 1 0 1 0 1 1 1 0 1 0 0 0 0 0 0 0 0 1 0 0 0 0 0 1 0 0 0 0 0 0 0 0 0 0 0 0 0 0 0 0 0 0 0 0 0 1 0 0 0 1 0 1 0 0 0 0 0 0 0 1 0 0 0 0 0 0 0 0 0 0 0 0 1 1 1 0 0 0 0 0 0 0 0 0 1 0 0 0 0 0 0 1 0 0 0 0 0 0 0 0 0 0 0 0 0 0 0 0 0 1 0 0 0 0 0 0 0 0 0 0 0 1 0 0 0 0 0 1 1 0 1 0 1 0 0 0 0 0 1 0 1 0 0 1 1 0 0 0 0 1 1 0 0 0 0 1 1 0 1 0 1 0 1 0 1 0 1 0 1 0 0 0 1 0 1 1 0 1 0 0 0 0 0 0 0 0 0 1 1 1 1 1 0 0 0 0 0 1 0 0 0 0 0 0 1 0 0 0 1 1 1 1 1 0 1 1 1 0 0 0 0 0 0 1 1 0 0 1 0 1 0 0 0 1 0 0 0 0 0 0 1 1 1 0 0 0 0 1 0 0 0 0 0 0 0 0 0 0 0 0 0 0 0 0 0 0 0 0 0 0 0 0 0 0 0 0 0 0 0 0 0 0 0 0 0 0 0 0 0 0 0 1 0 0 0 1 0 1 0 0 0 0 0 0 0 0 0 1 0 0 0 1 0 0 0 1 0 0 1 0 0 0 0 0 0 0 0 0 0 1 0 0 0 1 0 0 0 0 0 0 0 1 0 0 0 0 0 0 0 0 0 0 1 0 0 0 1 0 0 0 0 0 1 0 1 0 0 1 1 0 1 1 1 0 1 1 1 0 1 0 1 1 0 0 0 0 0 0 0 1 0 1 0 1 0 0 0 0 0 1 0 0 0 0 0 1 0 0 0 0 0 1 1 0 1 0 0 0 1 0 1 0 0 0 0 0 0 0 0 1 0 0 0 0 0 0 0 0 0 0 0 0 0 0 0 0 0 0 0 1 0 1 0 0 0 0 0 0 0 1 0 1 0 1 0 0 0 0 0 0 0 0 0 0 0 0 0 0 0 0 0 1 0 0 0 0 0 0 0 0 0 1 0 0 0 0 0 0 0 0 0 0 0 0 0 0 0 1 0 0 0 0 0 1 1 1 0 0 0 0 0 0 1 0 1 0 1 0 1 0 0 0 0 1 0 0 0 0 0 0 1 0 0 0 0 0 1 0 0 0 0 1 0 0 0 0 0 0 1 0 0 0 0 0 0 0 0 0 0 1 0 1 0 0 1 0 0 0 0 1 1 0 1 0 1 0 1 0 1 0 1 0 1 0 1 0 1 0 0 0 1 0 0 1 0 0 1 0 0 0 1 0 0 1 0 0 1 1 0 0 0 1 0 0 0 1 0 0 0 0 0 0 0 1 0 0 0 0 0 0 0 1 0 1 0 1 0 1 0 0 0 0 0 1 0 0 0 0 0 0 0 0 0 0 0 0 0 1 0 0 0 0 0 0 0 1 0 0 0 1 0 0 1 0 1 0 1 1 1 1 0 1 0 1 0 0 0 1 0 0 0 0 0 0 0 0 0 0 0 1 0 0 0 1 1 0 0 0 0 0 0 0 0 0 0 0 0 0 0 0 1 0 1 0 1 0 0 1 0 0 0 0 1 0 0 0 0 0 0 0 1 0 0 0 0 0 0 0 0 0 0 0 0 0 0 0 0 0 0 1 0 0 0 0 0 0 0 0 0 1 0 1 1 0 0 0 0 0 0 0 0 0 0 0 0 0 0 0 0 0 0 0 0 0 0 0 0 0 0 0 0 1 0 0 1 0 1 0 1 0 0 0 0 0 0 0 0 1 0 0 0 0 0 0 0 0 1 1 1 0 0 0 0 1 0 1 0 0 0 0 1 0 1 0 0 0 0 0 1 0 1 0 1 0 1 0 0 0 0 0 0 0 0 0 0 0 0 0 0 0 0 1 0 0 0 0 0 0 0 1 0 1 1 0 1 0 1 0 0 0 1 0 0 0 0 0 1 0 0 0 0 0 0 0 0 1 0 0 0 0 0 0 0 0 0 0 0 0 0 0 0 0 1 0 1 0 1 0 0 0 1 0 0 0 1 0 0 0 1 0 1 0 1 0 1 0 1 0 0 0 0 1 0 0 0 0 0 0 0 0 0 0 0 0 0 1 0 0 0 0 0 0 1 0 0 0 1 0 1 0 1 1 1 1 0 0 1 0 1 0 0 0 0 1 0 0 0 0 1 1 1 0 0 0 0 0 0 0 0 0 0 0 0 1 0 1 0 0 1 0 0 0 1 0 1 0 0 0 1 0 0 0 0 0 0 0 0 0 0 1 0 0 0 1 0 0 1 0 1 1 0 1 1 0 1 0 0 0 1 0 0 0 0 1 0 0 1 0 1 0 1 0 0 0 1 0 0 1 0 0 0 0 0 0 0 0 0 0 1 1 0 1 1 0 1 0 1 0 1 1 0 0 0 1 0 0 0 0 0 0 0 0 0 0 0 0 0 0 0 1 1 0 0 1 0 0 1 1 0 0 0 0 1 1 1 1 0 0 0 0 0 1 0 0 0 0 0 0 0 0 0 0 0 1 0 0 0 1 0 0 1 0
M ARS-BFGL-NGS-38856 0 0 0 0 0 0 0 0 0 0 0 0 1 0 0 0 0 0 0 0 1 1 0 0 0 1 0 0 0 0 0 1 0 0 0 0 0 0 0 0 0 0 0 1 0 1 0 0 0 1 0 1 0 0 0 1 0 0 0 0 0 0 0 1 0 1 0 1 1 0 0 0 0 0 1 1 0 0 0 1 0 1 0 0 0 0 0 0 0 0 0 1 0 0 0 0 0 0 0 0 0 0 0 1 0 1 0 1 1 1 0 0 0 0 0 0 0 0 0 0 0 0 0 0 0 0 0 1 0 0 1 0 1 0 0 0 0 0 0 0 0 1 0 0 0 0 0 0 0 0 0 0 1 0 0 0 0 0 0 0 0 0 1 0 0 1 0 1 0 1 0 0 1 0 0 0 0 1 0 0 0 1 0 0 0 0 0 0 0 0 0 0 0 1 0 0 1 1 0 0 0 0 0 0 0 0 1 0 0 0 0 0 0 0 0 1 0 1 0 0 0 0 0 0 0 0 0 0 0 0 0 0 0 0 0 0 0 0 0 0 0 1 0 0 0 1 0 0 1 0 0 0 0 0 0 0 0 0 0 0 0 1 0 0 0 0 0 0 0 0 0 0 0 0 0 0 0 1 0 0 0 0 0 0 0 0 0 0 0 0 0 0 1 0 1 1 0 0 1 0 0 0 1 0 0 0 0 0 1 0 1 0 1 0 0 0 1 0 1 0 1 0 1 0 1 0 1 0 1 0 1 0 1 0 0 0 0 0 1 0 1 0 1 0 0 0 0 0 0 0 0 0 0 0 0 0 0 1 0 1 0 0 0 0 0 0 0 0 0 0 0 1 0 0 0 1 0 0 1 0 1 0 0 0 0 0 0 0 1 1 1 0 0 1 1 0 1 0 1 0 1 0 0 1 0 0 1 0 1 0 0 1 0 0 1 0 0 0 0 0 0 1 0 0 0 0 0 0 0 0 0 1 0 1 0 0 0 0 0 0 0 1 0 0 0 0 0 0 0 0 0 0 0 0 0 0 0 0 0 0 0 1 0 0 0 0 0 0 0 1 0 1 0 0 0 0 0 0 0 1 1 0 0 0 0 0 0 0 0 0 0 0 0 1 0 0 0 0 0 0 0 0 0 0 0 0 0 0 0 0 0 0 0 0 0 0 0 0 0 0 0 0 0 0 0 0 1 1 0 0 0 0 1 0 0 0 1 0 1 0 1 0 0 0 0 0 0 0 1 1 1 0 1 0 1 1 1 0 0 0 1 0 1 0 0 1 0 1 1 0 0 1 0 0 0 0 0 0 0 0 0 0 0 0 0 0 0 0 0 0 0 0 0 0 0 1 0 0 0 0 0 0 0 0 0 0 0 0 0 0 1 1 1 1 0 0 0 0 0 0 1 0 0 1 0 0 0 0 0 0 0 0 1 0 1 0 1 0 0 0 0 0 0 0 0 1 1 0 0 0 0 1 0 0 0 0 0 0 0 0 0 1 0 0 0 0 0 0 0 0 0 0 0 0 0 0 0 1 0 0 0 0 0 0 0 0 0 0 0 1 0 0 0 0 0 0 0 0 0 0 0 0 0 0 0 0 0 0 0 0 0 0 0 0 0 1 0 0 0 0 0 1 0 0 0 1 0 0 0 1 0 0 0 0 0 0 0 0 0 0 0 0 0 0 0 1 0 1 0 0 1 0 0 0 1 0 1 0 1 0 0 0 0 0 1 0 0 0 1 0 0 0 1 0 1 0 1 0 1 0 0 0 1 0 1 0 1 0 1 1 1 0 0 0 0 1 0 0 0 0 0 1 0 0 0 0 0 0 0 1 0 0 0 1 0 0 0 0 0 0 0 1 0 1 0 0 0 1 0 0 0 0 0 0 1 0 0 0 0 1 1 0 1 1 0 1 1 1 0 1 0 0 0 0 0 0 0 0 0 0 0 0 1 0 0 0 1 0 1 1 1 0 0 0 0 1 0 0 0 1 0 0 0 0 0 1 0 0 0 1 0 0 0 0 0 1 0 1 0 0 0 0 0 1 0 0 0 0 0 0 0 1 0 0 0 0 0 0 0 0 0 0 0 0 0 1 0 0 0 0 0 0 0 0 0 0 0 0 0 0 0 0 1 1 0 0 0 0 0 0 0 0 0 0 0 1 0 0 0 1 0 0 0 0 0 0 0 0 0 0 0 1 0 0 0 0 0 0 0 0 0 0 0 0 1 1 1 0 1 1 0 0 1 0 1 0 0 0 1 0 0 0 1 0 0 0 1 1 1 1 1 0 1 0 1 0 1 1 1 1 1 0 1 0 1 0 0 0 0 1 1 0 0 0 1 0 0 0 0 0 0 0 0 1 0 0 0 0 0 0 0 0 0 1 0 0 0 0 0 1 0 0 0 0 0 1 0 0 0 0 0 0 1 0 0 0 0 0 0 0 0 0 0 1 1 0 1 0 0 0 0 0 1 1 1 0 1 0 1 0 1 0 0 1 0 0 0 0 0 1 0 0 0 0 0 1 0 0 0 0 0 0 0 0 0 0 0 0 0 0 0 0 0 0 0 0 0 1 0 0 0 0 0 1 0 0 0 0 0 0 0 1 0 0 0 1 0 1 0 0 0 0 0 1 1 1 1 0 0 0 0 0 0 0 0 0 0 0 0 0 0 0 1 1 0 0 0 0 0 0 0 0 0 1 0 0 0 0 0 0 0 0 0 0 0 0 0 0 0 0 0 1 0 0 0 0 0 0 0 0 0 0 0 0 1 0 0 0 0 0 1 0 1 0 0 1 1 0 0 0 0 1 1 0 0 0 0 1 1 0 1 0 1 0 1 0 1 0 1 0 1 0 0 1 1 0 1 0 0 1 0 0 0 0 0 0 0 0 0 0 0 0 0 0 0 0 0 0 0 1 0 0 0 0 0 0 1 0 0 0 1 0 1 0 1 0 1 0 1 1 0 0 0 0 0 0 1 0 0 0 0 1 0 0 0 0 0 0 0 0 0 0 1 0 1 0 0 0 0 1 0 0 0 0 0 0 0 0 0 0 0 0 0 0 0 0 0 1 0 0 0 0 0 0 0 0 0 1 0 0 0 0 0 0 0 0 0 1 0 1 0 0 0 0 0 0 0 1 0 0 0 0 0 0 0 0 0 0 0 0 0 0 0 0 0 0 0 1 0 0 1 0 0 0 0 1 0 0 0 0 0 1 0 0 0 1 0 0 0 0 0 0 0 0 0 0 0 0 0 0 0 1 0 0 1 0 0 0 1 0 0 1 0 0 1 0 1 0 0 1 0 0 0 0 0 0 0 0 0 0 1 0 1 1 0 0 0 1 0 0 0 1 0 1 0 0 0 0 0 0 0 0 0 0 0 0 0 1 0 0 0 0 0 1 1 0 1 0 0 0 1 0 1 0 0 0 0 0 0 1 0 0 0 0 0 0 0 0 0 0 0 0 0 1 0 0 0 0 0 0 0 1 0 1 0 0 0 0 0 0 0 0 0 1 0 1 0 0 0 1 0 0 0 0 0 0 0 0 0 0 0 0 0 1 0 0 0 0 0 0 0 0 0 0 0 0 0 0 0 0 0 0 0 0 0 0 0 0 0 1 0 0 0 0 0 0 1 1 0 0 0 0 0 0 1 0 1 0 1 0 1 0 0 0 0 0 0 0 0 0 0 0 0 0 0 0 0 1 0 0 0 0 0 1 0 0 0 0 0 0 0 1 0 0 1 0 0 0 0 0 0 1 0 0 0 0 1 0 0 0 0 1 0 0 0 0 1 0 0 0 0 0 1 0 1 0 1 0 1 0 0 0 0 1 0 1 0 0 0 0 0 1 0 0 0 0 0 0 0 1 0 0 0 1 0 0 0 1 0 0 0 0 0 0 0 1 0 0 0 0 0 0 0 1 0 0 0 0 0 1 0 0 0 0 0 1 0 0 1 0 1 0 1 0 1 0 1 0 0 0 1 0 0 0 0 0 0 1 0 0 0 1 0 0 1 1 1 0 1 1 1 0 0 1 0 1 0 0 0 0 0 0 0 0 0 1 0 0 0 0 0 1 0 0 0 1 0 0 0 0 0 0 0 0 0 0 0 0 0 1 0 0 0 0 0 0 0 0 0 1 0 0 0 0 1 0 0 0 0 0 0 0 1 0 0 0 0 0 0 0 0 0 0 1 0 0 0 0 0 0 0 1 1 0 0 0 1 0 1 0 0 1 0 1 0 0 0 0 0 0 0 1 0 0 0 0 0 0 0 0 0 0 0 0 0 0 0 0 0 0 0 1 0 1 0 0 1 0 0 0 0 0 0 0 0 0 0 0 0 1 0 0 0 0 1 0 1 0 1 0 1 0 0 0 0 0 0 1 0 0 0 0 0 0 0 0 0 0 0 0 1 0 1 0 1 0 1 0 0 0 0 0 0 0 0 1 0 0 0 0 0 0 0 1 0 0 0 0 0 0 0 1 0 0 1 0 1 0 1 0 0 0 1 0 0 0 0 0 1 0 0 0 0 0 0 0 0 0 0 0 0 0 0 0 0 0 0 0 0 0 0 1 0 0 0 0 1 0 1 0 0 0 1 0 0 0 1 0 0 0 0 0 1 0 1 1 1 0 0 0 0 0 0 1 0 0 0 0 0 0 0 0 0 0 0 1 0 1 0 0 0 0 0 0 1 0 0 0 1 0 1 0 1 1 1 1 0 0 1 0 1 0 0 0 0 1 0 0 0 0 0 1 0 0 0 0 0 0 0 0 0 0 0 0 0 0 0 0 0 1 1 0 0 0 1 0 1 0 0 0 1 0 0 0 0 1 0 0 0 0 0 0 0 0 0 0 0 0 0 1 0 0 0 1 0 0 0 0 0 0 0 0 0 0 0 1 0 0 0 0 0 0 0 0 0 0 0 0 0 0 0 0 0 0 0 0 0 0 0 0 1 1 0 0 1 0 1 0 1 0 1 1 0 1 1 1 0 0 1 0 0 0 1 0 1 1 0 0 0 0 1 1 1 1 0 1 0 0 0 0 0 0 0 0 0 1 0 0 0 0 0 0 0 1 0 0 0 0 0 0 0 0 0 0 0 0 0 0 0 0 0 0 0 0
M ARS-BFGL-NGS-34264 1 1 0 0 1 1 1 0 0 1 1 0 1 0 0 1 1 0 0 0 1 1 0 0 0 1 0 1 1 1 0 1 0 1 1 1 0 0 0 0 0 1 1 1 1 1 0 1 0 1 1 1 1 0 0 1 1 0 1 1 1 1 0 1 0 1 1 1 1 1 1 1 1 0 1 1 0 1 0 1 0 1 1 0 1 1 0 1 0 0 1 0 0 0 0 0 1 0 0 1 0 0 1 0 1 1 0 1 1 1 0 1 1 1 0 1 1 0 0 0 1 0 0 0 0 0 0 1 0 0 1 0 1 0 1 1 1 1 1 1 1 1 1 1 1 1 0 1 1 1 0 1 1 0 1 1 1 1 1 0 0 0 1 1 1 0 0 1 1 1 1 0 1 1 1 0 0 1 0 0 1 1 1 1 1 0 0 1 1 1 0 1 1 1 1 1 1 1 1 1 1 0 1 1 0 1 1 1 0 0 1 0 0 0 1 1 1 1 1 0 1 1 0 1 0 0 1 0 0 1 0 0 0 1 0 1 1 1 0 0 1 1 1 1 0 1 0 1 0 1 1 1 0 1 1 1 0 0 1 0 1 1 1 0 1 1 0 1 0 1 0 1 0 1 0 0 0 0 0 1 0 0 1 1 0 0 0 0 0 1 0 1 1 0 1 1 1 1 1 1 1 0 1 1 1 0 1 1 1 1 1 1 1 0 1 1 1 0 1 0 1 1 1 0 1 1 1 1 1 0 1 1 1 1 0 1 0 0 1 1 1 1 1 1 0 1 0 0 0 1 0 0 0 1 0 0 0 0 0 1 0 0 0 0 0 1 0 1 0 0 0 1 0 1 0 1 0 1 1 0 1 0 1 1 1 0 1 1 1 0 1 1 1 1 1 1 1 1 1 1 1 1 0 0 0 1 1 0 1 1 0 1 0 1 1 1 0 1 0 0 0 1 0 0 0 1 0 1 0 0 0 1 0 1 0 0 0 1 0 1 1 1 1 0 1 1 1 1 0 1 0 1 0 0 0 1 0 0 0 0 0 1 0 1 1 1 0 1 1 1 1 1 1 0 1 1 0 0 0 1 0 0 0 1 0 0 0 1 1 1 0 1 0 1 0 0 0 1 0 1 0 0 0 1 0 0 0 0 0 1 0 1 0 1 0 0 0 1 0 0 1 0 1 0 0 0 1 1 0 0 0 1 1 0 1 1 1 0 1 1 1 1 1 1 1 1 1 0 1 1 1 1 1 1 1 1 1 1 0 1 1 0 1 1 0 1 0 1 1 1 0 1 0 1 0 0 0 0 0 1 0 0 0 1 0 1 0 1 0 0 0 0 0 1 0 1 0 0 0 0 1 1 1 1 1 1 1 0 1 1 1 1 1 1 1 1 1 0 1 1 1 1 1 0 0 0 0 1 0 0 0 1 1 1 1 0 1 0 0 1 0 1 0 1 0 1 1 1 0 1 0 0 0 1 0 0 0 1 0 0 0 1 0 0 0 1 0 1 0 0 0 0 0 1 0 1 1 1 0 0 0 1 0 0 0 1 0 0 0 1 0 1 0 1 0 1 1 0 0 1 0 0 1 1 1 1 0 1 1 1 0 1 0 0 0 1 1 1 1 1 0 1 0 0 1 1 0 1 0 1 0 1 0 1 0 0 0 1 0 0 0 1 0 1 1 1 0 0 0 0 1 1 0 0 1 1 1 0 1 1 1 1 1 0 1 1 1 0 1 1 1 0 1 1 1 1 1 0 1 0 0 0 1 0 1 0 1 0 1 1 1 1 0 0 0 1 0 1 0 0 0 0 0 0 0 0 0 0 0 1 0 1 0 1 0 1 0 0 0 0 0 1 0 1 0 0 0 1 0 1 0 1 1 0 1 1 1 1 1 1 1 0 1 0 1 1 1 1 1 1 1 1 1 1 0 1 0 0 0 0 0 0 1 1 0 0 1 0 1 1 1 1 0 1 0 1 0 0 0 1 0 1 0 0 0 1 0 1 0 0 0 0 0 0 0 1 1 1 0 1 0 1 1 1 0 0 0 1 0 0 0 1 0 1 0 1 0 0 0 1 0 1 0 0 0 1 0 1 1 1 0 0 1 1 1 1 1 0 1 1 1 0 0 1 1 1 0 1 0 1 1 1 1 1 0 1 0 1 1 1 0 0 0 0 0 1 0 0 0 1 0 0 0 0 0 0 0 0 0 0 0 0 0 0 1 1 1 1 1 1 1 1 1 1 1 0 1 1 1 0 1 0 1 1 1 1 1 0 1 0 1 0 1 1 1 0 1 1 1 1 1 0 1 0 1 1 0 1 0 0 1 1 0 0 1 0 0 1 0 0 0 1 0 1 0 1 0 1 0 1 0 0 0 1 0 0 0 1 0 1 0 0 1 1 0 1 0 1 1 1 1 0 1 0 1 0 1 1 1 0 1 1 1 1 1 1 1 0 0 1 0 0 1 1 1 0 1 0 1 1 1 1 0 1 0 1 0 1 0 1 0 1 0 0 0 1 0 1 0 1 0 0 0 0 0 0 0 0 0 0 0 1 1 1 0 1 1 1 0 0 1 0 1 1 1 0 1 1 1 1 0 1 0 0 0 1 0 1 0 0 0 1 0 0 1 1 1 0 1 0 1 1 0 0 1 0 0 0 1 0 0 1 0 1 1 1 0 1 1 1 0 1 1 1 0 0 1 0 1 0 0 0 1 1 0 0 0 0 0 1 0 0 0 0 0 1 0 0 0 0 1 1 1 0 1 1 0 1 1 1 1 0 1 0 1 1 1 1 1 1 1 1 1 0 1 1 1 1 1 1 1 0 1 1 1 0 1 0 1 0 1 0 0 1 1 1 1 1 0 1 0 1 0 1 0 0 0 0 0 1 0 0 0 0 0 0 0 1 0 1 0 1 0 1 0 1 1 1 1 1 1 0 1 1 1 0 1 1 1 0 1 0 0 1 0 1 1 1 0 0 0 1 0 0 0 0 0 0 0 1 0 0 1 0 1 1 0 1 0 1 0 0 0 1 0 1 0 1 0 1 0 1 0 0 0 1 0 1 0 1 0 1 0 0 0 1 0 1 0 1 0 1 0 1 0 0 0 0 1 1 1 0 1 1 1 0 0 1 0 0 1 1 0 1 0 1 0 0 0 0 0 0 0 0 0 1 0 1 0 1 1 1 1 1 1 1 1 0 1 1 0 1 0 0 0 1 1 0 1 1 1 0 0 1 0 1 0 1 0 0 0 0 0 0 1 0 0 1 1 0 0 1 1 0 1 0 1 0 1 1 0 0 0 1 0 1 0 0 0 1 1 1 1 1 1 1 1 1 1 1 1 1 0 1 1 0 0 0 0 0 0 0 1 0 0 1 1 1 1 0 1 0 1 1 1 1 1 0 1 0 1 0 1 1 1 0 1 0 1 1 1 1 1 0 1 1 1 0 0 0 0 1 1 1 0 1 0 1 0 0 1 1 1 1 0 1 0 0 1 0 0 0 1 1 1 1 1 1 0 1 1 1 0 1 0 0 1 1 1 0 1 0 1 1 0 0 1 1 0 0 0 0 0 0 0 0 0 0 0 1 0 0 0 0 0 1 1 1 1 1 0 1 0 0 0 0 1 1 1 0 1 0 1 1 1 1 1 0 1 0 1 1 1 0 1 0 0 1 0 0 1 0 0 0 0 0 0 0 0 0 0 0 0 1 0 0 0 0 0 0 0 0 0 1 0 0 0 1 0 0 0 1 0 0 1 0 1 1 0 0 0 1 0 1 0 0 1 1 0 1 0 1 1 0 1 0 1 1 1 1 1 0 0 0 1 1 1 1 0 0 1 0 0 0 1 0 1 0 0 1 1 0 0 1 0 0 0 1 1 0 1 1 0 1 0 1 0 1 0 1 0 1 0 1 0 0 0 1 0 1 0 1 1 1 1 1 0 1 1 1 1 1 1 0 1 1 1 0 0 0 1 1 1 1 1 0 1 1 1 0 1 1 0 1 1 1 1 1 1 1 1 0 1 1 1 1 1 1 0 1 1 0 0 0 0 0 1 0 0 1 0 1 0 1 0 1 0 0 0 0 1 0 1 1 0 0 0 1 0 1 0 0 0 0 1 0 1 0 0 1 0 1 1 1 1 0 1 0 1 1 1 0 1 1 1 1 1 0 0 0 0 0 0 1 0 0 0 0 0 1 0 1 0 1 0 0 0 0 0 0 0 1 0 1 1 0 0 0 1 1 0 1 1 0 0 1 1 0 0 0 0 0 0 1 0 0 0 0 0 0 0 1 0 1 0 0 1 0 1 1 1 1 1 1 1 1 0 1 0 1 0 1 1 0 0 0 0 0 1 0 1 0 0 1 1 0 1 1 1 0 0 0 1 0 1 0 0 1 0 1 1 1 1 1 1 0 1 1 0 0 0 1 0 1 1 0 0 0 1 0 0 1 0 1 1 1 0 0 0 0 0 1 0 1 1 0 1 0 1 0 0 1 1 0 0 0 0 0 1 0 1 0 1 0 1 1 1 0 1 1 1 0 1 0 1 0 1 0 1 0 1 1 1 0 0 1 1 0 1 1 0 1 1 1 0 0 1 1 0 0 1 0 1 0 1 1 1 0 1 1 1 0 1 1 0 1 0 0 0 0 0 1 0 1 0 0 0 1 0 1 0 0 1 0 1 1 1 0 1 0 1 0 1 1 1 1 0 0 1 1 1 1 0 0 0 1 0 0 0 0 1 1 1 1 1 0 1 0 1 1 0 0 0 0 0 1 0 1 0 1 1 0 0 0 1 1 1 0 0 1 1 0 0 1 1 1 1 0 1 0 0 1 1 0 0 0 0 0 1 1 1 1 0 1 1 1 1 0 0 0 1 1 1 1 1 1 0 0 1 1 1 0 1 0 0 0 1 0 1 1 0 0 1 0 0 0 0 0 0 1 1 1 0 1 1 1 1 1 1 1 1 1 1 1 1 1 1 0 1 1 1 0 1 1 1 0 1 0 1 0 1 1 1 1 0 1 0 1 1 0 0 1 0 0 0 1 0 1 0 0 0 1 0 1 0 1 0 0 0 0 0 1 0 1 0 1 0 0 0 0 0 1 0 1
M ARS-BFGL-NGS-39423 0 0 0 0 0 1 0 0 0 0 0 0 0 0 0 0 0 0 0 0 0 0 0 0 0 0 0 0 0 0 0 0 0 1 0 0 0 0 0 0 0 0 0 0 0 0 0 0 0 0 0 0 1 0 0 0 0 0 0 0 1 0 1 0 0 0 0 0 0 0 0 0 0 1 0 0 0 1 0 0 0 0 1 0 0 0 0 1 0 0 0 1 0 0 1 0 0 0 0 0 0 0 1 1 0 0 0 0 0 0 0 0 0 1 0 1 0 0 0 0 1 0 0 0 0 0 0 0 0 0 0 1 0 0 0 1 1 1 0 0 0 0 0 0 0 0 1 0 1 0 0 0 0 0 0 0 0 1 0 0 1 0 0 0 0 1 0 0 1 0 0 0 0 0 0 0 0 0 0 0 0 0 0 0 0 0 0 0 0 0 0 0 0 0 0 0 0 0 0 0 0 0 0 1 0 0 0 0 0 0 0 0 0 0 0 0 0 0 0 0 0 0 1 0 1 0 0 0 0 0 0 0 1 0 1 0 0 0 1 0 1 0 1 0 0 0 0 0 1 0 0 0 0 0 0 1 0 0 0 0 0 0 0 0 0 0 0 0 0 0 0 0 0 0 0 0 0 0 0 1 0 1 1 0 0 0 0 0 0 1 0 0 0 0 0 0 0 0 0 0 0 0 0 1 0 0 0 0 0 0 0 1 0 1 0 0 0 0 0 0 0 0 0 0 0 0 0 0 0 0 0 0 0 1 0 1 0 1 0 0 0 0 0 1 0 0 0 0 0 0 0 1 0 1 0 1 0 1 0 0 0 0 0 0 0 0 0 0 0 1 0 0 0 1 0 0 0 0 0 0 0 0 0 0 0 0 0 0 0 0 0 0 0 0 0 0 0 0 0 0 0 1 0 0 0 0 0 0 0 0 0 0 0 1 0 0 0 0 0 0 0 0 0 0 0 0 0 0 0 0 0 0 0 0 0 1 0 0 0 0 0 0 0 0 0 0 0 0 0 0 0 0 0 0 0 0 0 0 0 0 0 0 0 0 0 1 0 0 0 0 0 0 0 0 0 0 0 0 0 0 1 0 0 0 0 0 0 1 0 0 0 1 0 0 0 1 0 1 0 0 0 0 0 0 0 0 0 0 0 0 0 0 0 0 0 0 0 0 0 0 1 0 1 0 0 0 0 0 0 0 0 0 0 0 0 0 0 0 0 0 0 0 0 0 0 0 0 1 0 0 0 0 0 1 0 0 0 0 0 0 0 0 0 0 0 0 0 0 0 0 0 0 0 0 0 0 0 0 0 0 0 0 1 0 0 0 0 0 0 0 0 0 0 0 0 0 0 0 0 0 0 0 0 0 0 1 0 0 0 0 0 0 0 0 0 0 0 0 0 0 0 0 0 0 0 0 0 0 0 0 0 0 0 0 0 0 0 1 0 1 0 1 0 0 0 0 0 0 0 0 0 0 0 1 0 1 0 0 0 1 0 0 0 0 0 0 0 0 0 0 0 0 0 0 0 0 0 0 0 1 0 0 0 1 0 0 0 0 0 0 0 1 0 0 0 0 0 0 0 0 0 0 0 1 0 1 0 0 0 1 0 0 0 0 0 0 0 1 0 0 0 0 0 1 0 0 0 0 0 0 0 1 0 0 0 0 0 1 0 0 0 0 0 0 1 0 0 1 0 0 0 0 0 0 0 0 0 0 0 0 0 0 0 0 0 1 0 1 0 1 0 0 0 0 0 0 0 0 0 0 0 0 0 0 0 0 0 0 0 0 0 0 0 0 0 0 0 0 0 0 0 0 0 0 0 0 0 0 0 0 0 0 0 0 0 0 0 0 0 0 0 0 0 0 0 0 0 0 0 0 0 1 0 0 0 0 0 0 0 0 0 0 0 0 0 0 0 0 0 0 0 0 0 1 0 0 0 0 0 0 0 0 0 1 0 0 0 0 0 0 0 0 0 1 0 0 0 0 0 0 0 0 0 0 0 0 0 0 0 0 0 0 0 0 0 0 0 0 0 0 0 0 0 0 0 0 0 1 0 0 0 0 0 0 0 0 0 0 0 0 0 0 0 0 0 0 0 0 0 0 0 0 0 0 0 0 0 0 1 1 1 0 1 0 0 0 0 0 0 0 0 1 0 0 0 0 0 0 0 0 0 0 0 0 0 0 0 0 0 0 0 1 0 0 0 0 0 0 0 0 0 0 0 0 0 0 0 1 0 0 0 1 0 0 0 0 0 0 0 0 0 0 0 0 0 1 0 0 0 0 0 0 0 1 0 0 0 0 0 0 0 0 0 1 0 1 0 0 0 1 0 1 0 1 0 0 0 0 0 0 0 0 0 0 0 0 0 0 0 0 0 0 0 0 0 0 1 1 0 0 0 0 1 0 0 0 0 0 0 0 0 0 0 0 0 0 0 0 0 0 0 0 0 0 0 0 0 0 0 0 0 0 0 0 0 0 0 0 0 0 0 1 0 0 0 0 0 0 0 0 0 0 0 0 0 0 0 0 0 0 0 0 0 0 0 0 0 0 0 0 0 0 0 0 0 0 0 0 0 0 0 0 0 0 0 0 0 0 0 0 0 0 0 0 0 0 0 0 0 0 0 0 0 1 0 0 0 0 0 0 0 0 0 0 0 0 1 0 0 0 0 1 1 0 0 0 0 0 0 0 0 0 0 0 0 0 0 0 0 0 0 0 0 0 0 0 0 0 0 0 0 0 0 1 0 0 0 0 0 1 1 0 1 0 0 0 0 0 0 1 0 0 0 0 0 0 0 0 0 0 0 0 0 0 0 0 0 0 0 0 0 0 0 0 0 0 0 0 0 0 0 0 0 0 0 0 0 1 0 0 0 0 0 1 0 0 0 0 0 0 1 1 1 1 0 0 0 0 0 0 0 0 0 0 0 1 0 0 0 0 0 0 0 0 0 0 0 0 0 0 0 0 0 1 0 1 0 0 0 0 0 0 0 0 0 0 0 0 0 0 0 0 0 1 0 0 0 0 0 0 0 0 0 0 0 0 0 0 0 0 0 0 0 0 0 0 0 0 0 1 0 0 0 0 0 0 0 0 0 0 0 1 0 0 0 0 0 0 0 0 0 0 0 0 0 0 0 0 0 1 0 0 0 0 0 0 0 0 0 1 0 0 0 0 0 0 0 0 0 0 0 0 0 0 0 0 0 0 0 0 0 0 0 0 0 0 1 0 1 0 1 0 0 1 0 0 0 0 0 0 0 1 0 0 0 0 0 0 0 0 0 0 1 0 0 0 0 0 0 0 1 0 1 1 1 1 1 1 1 0 0 0 0 0 0 0 0 0 0 1 0 0 0 0 0 1 0 0 0 0 0 1 0 0 0 0 0 0 0 0 0 0 0 0 0 0 0 0 0 0 0 0 0 0 0 0 0 0 0 0 0 0 0 0 0 0 0 0 0 0 0 0 0 0 0 1 0 0 0 0 0 0 0 0 0 0 0 0 0 0 0 0 0 0 0 0 0 0 0 0 0 0 0 0 0 0 0 0 0 0 0 0 0 0 0 0 0 0 0 0 0 0 0 0 0 0 0 0 0 1 0 0 0 0 0 0 0 0 0 0 0 0 0 0 0 1 0 0 0 0 0 0 0 1 0 0 0 0 0 0 0 0 0 0 0 1 0 0 0 0 0 0 1 0 0 0 0 1 1 0 0 0 0 0 0 0 0 0 0 0 1 1 0 0 0 0 0 0 0 0 0 0 0 0 1 0 0 0 0 0 0 0 1 0 1 0 0 0 1 0 1 0 0 0 0 0 0 0 0 0 0 0 0 1 0 0 0 0 0 0 0 0 0 0 0 1 0 0 1 0 0 0 0 0 0 0 0 0 0 0 0 0 0 0 0 0 0 0 0 0 0 0 0 0 0 1 0 1 0 0 0 0 0 1 0 0 0 0 0 1 0 0 0 0 0 0 0 0 0 1 0 0 0 1 0 0 0 0 0 0 0 0 0 1 0 0 0 0 0 0 0 0 0 0 0 0 0 0 0 1 0 0 0 0 0 0 0 0 0 0 0 0 0 0 0 0 1 0 0 0 0 0 0 0 0 0 0 0 0 0 0 0 1 0 0 0 0 0 0 0 0 0 1 0 0 0 1 0 1 0 1 0 0 1 1 1 1 0 0 0 0 0 0 0 0 0 0 0 0 0 0 0 0 0 0 0 0 0 0 0 0 0 0 0 0 0 0 0 0 1 0 0 0 0 0 0 0 0 0 0 0 0 0 0 0 0 0 0 0 0 0 0 0 0 0 0 0 0 1 0 1 1 0 0 0 0 0 0 0 0 0 1 0 0 1 0 1 0 0 0 0 0 0 0 0 1 0 0 0 0 0 0 1 0 1 0 0 0 0 1 0 1 0 0 0 0 0 0 0 0 0 0 0 0 0 1 0 0 0 0 0 0 0 0 0 0 0 0 0 0 0 0 0 1 0 0 0 0 0 0 0 0 0 0 0 0 0 0 0 0 0 0 0 0 0 0 0 0 0 0 1 0 1 0 0 0 1 0 0 0 1 0 0 0 1 0 0 0 0 0 0 0 0 0 0 0 0 1 0 0 0 0 0 0 0 0 0 0 0 0 0 0 0 0 0 0 0 0 0 0 0 0 0 0 0 1 0 0 0 0 0 0 0 0 0 0 0 0 0 0 0 0 0 0 0 0 0 0 0 0 0 1 0 0 0 0 0 0 0 0 1 0 1 0 0 0 0 0 0 0 0 0 0 0 0 1 0 0 0 0 0 0 0 0 0 0 0 0 0 0 0 0 0 0 0 0 0 0 0 0 0 0 0 0 0 1 0 0 1 0 1 0 0 0 1 0 1 0 0 0 1 0 0 0 0 0 0 0 0 0 0 0 0 0 0 0 0 0 0 1 0 0 1 0 0 0 0 0 0 0 0 0 0 1 0 0 0 0 0 0 0 0 0 0 0 0 0 0 0 0 0 0 0 0 0 0 0 0 0 0 0 0 0 0 0 0 0 0 1 1 0 0 0 0 0 0 0 1 0 0 0 0 0 0 0 0 0 0 0 0 0 0 0 1 0 1 0 0 0 1 0 0 1 0
M BTB-01104158 1 1 0 1 1 0 1 0 0 1 1 0 0 0 0 1 1 0 1 0 0 0 1 0 0 0 0 1 1 1 0 0 1 0 1 1 0 1 0 1 1 1 1 0 1 1 0 1 0 0 1 0 0 1 1 0 1 0 1 1 0 1 0 0 1 0 1 0 0 0 1 1 1 0 1 0 1 0 1 0 0 0 0 0 1 1 0 0 1 0 1 0 0 0 0 1 1 0 1 0 0 0 0 0 1 0 1 0 0 0 0 1 1 0 0 0 1 0 0 0 0 0 0 1 0 1 0 0 1 1 0 0 0 0 1 0 0 0 1 1 1 1 1 1 1 1 0 0 0 0 0 1 1 0 1 0 1 0 1 0 0 0 1 1 0 0 1 0 0 1 1 0 0 1 1 0 0 1 1 0 1 1 1 1 1 0 0 1 1 1 1 1 1 1 1 0 0 1 1 1 1 0 1 0 0 1 1 1 0 0 1 1 0 1 1 0 1 1 1 1 1 1 0 1 0 0 1 0 1 1 0 0 0 1 0 0 1 1 0 0 0 1 0 1 1 0 1 1 0 1 1 1 0 1 1 0 0 0 1 0 1 0 1 0 1 1 1 1 1 0 0 1 0 1 1 0 1 0 0 0 1 0 0 1 1 0 0 0 0 0 0 1 1 0 1 0 1 1 0 1 1 0 0 0 1 0 1 1 0 1 0 0 0 0 1 1 0 0 0 1 1 0 1 0 1 1 0 0 0 1 0 1 1 0 1 0 1 0 0 0 0 0 0 0 1 1 1 1 1 1 0 0 0 0 0 0 1 0 1 0 1 0 1 0 1 1 1 1 0 0 0 1 0 0 0 1 0 1 1 1 1 0 1 1 1 1 1 1 1 0 1 0 1 0 0 1 0 0 0 0 0 0 0 0 0 1 0 1 0 1 0 0 0 0 0 1 0 1 0 1 0 0 0 0 0 1 0 1 0 1 0 1 1 0 1 0 1 1 0 1 1 0 1 0 1 1 1 1 0 1 0 1 0 0 0 1 0 1 0 1 0 1 1 1 1 0 1 1 1 1 1 1 1 0 1 1 0 0 0 1 0 0 0 1 0 0 0 0 1 1 0 0 0 0 1 0 1 0 1 1 1 0 0 1 1 1 1 0 1 1 1 1 1 1 1 0 1 1 0 1 0 1 0 0 0 0 1 0 0 0 0 1 1 1 1 1 0 1 0 1 0 1 1 1 1 1 1 0 0 0 0 1 0 0 1 1 0 1 1 1 0 0 0 1 1 0 1 0 0 1 1 0 1 1 1 0 1 1 0 1 1 1 0 1 1 1 1 1 0 1 0 0 0 1 0 0 0 0 0 0 1 1 1 1 1 0 1 1 1 1 1 1 1 0 1 1 1 0 1 1 1 1 1 0 0 1 0 0 0 0 0 1 0 1 0 0 0 0 0 0 0 0 0 1 0 1 0 0 0 1 0 0 0 0 0 0 0 1 0 0 0 0 0 0 0 1 0 1 0 1 0 1 1 1 1 1 1 0 0 0 0 1 0 0 0 1 0 1 0 0 0 0 0 1 0 1 1 0 1 1 0 0 1 0 1 0 0 1 1 0 0 1 0 0 1 1 1 0 1 1 0 1 0 0 1 0 1 1 0 1 1 0 1 1 1 1 1 0 1 0 0 1 1 1 0 0 0 0 0 0 1 1 0 0 1 1 0 1 0 1 1 1 1 0 0 0 1 0 0 0 1 1 0 0 1 1 1 1 0 0 1 0 0 0 0 0 0 0 0 0 0 1 1 0 1 1 0 1 0 1 1 0 0 0 1 1 0 1 0 0 0 1 0 0 0 1 1 0 1 1 0 0 0 1 0 0 0 1 0 0 0 0 1 1 1 1 1 1 1 0 1 0 1 0 1 0 1 0 1 1 1 0 1 0 0 1 0 0 0 0 0 0 0 0 0 1 0 0 0 0 0 1 0 0 0 0 0 0 0 0 0 1 1 1 1 0 1 1 1 0 1 0 1 1 1 0 1 1 0 1 0 1 1 0 0 1 0 0 0 1 0 1 0 1 0 1 0 0 0 0 0 1 0 0 0 0 0 1 1 1 1 0 1 0 1 1 1 1 0 0 0 0 0 0 1 1 0 1 0 1 1 0 1 1 0 0 0 1 1 1 0 1 0 1 0 1 0 1 0 1 0 0 1 0 1 1 1 0 0 0 0 1 0 1 1 1 1 0 0 1 1 0 0 1 0 0 1 1 0 0 1 0 0 1 1 0 0 0 1 0 1 1 1 0 1 0 1 1 0 0 1 0 0 0 0 0 1 1 1 0 0 0 1 0 0 1 1 1 0 1 0 1 0 1 1 1 1 1 1 0 0 0 1 1 1 1 0 0 1 0 1 0 0 1 0 1 0 1 1 1 1 1 1 0 1 0 1 0 1 0 1 1 1 0 1 1 0 1 0 1 0 0 0 1 0 0 0 1 0 1 0 0 0 0 0 1 0 1 0 0 0 1 0 0 0 0 0 1 0 1 0 0 0 1 1 0 1 0 1 1 1 1 1 1 0 1 1 0 0 0 1 1 1 0 1 1 1 1 1 1 0 0 0 0 0 0 0 1 0 0 0 1 0 0 0 1 0 1 1 0 1 1 0 1 1 1 0 0 1 0 0 0 0 1 1 1 0 0 1 1 0 1 1 1 0 0 1 1 1 1 0 1 1 1 1 0 0 1 0 1 0 0 1 0 0 1 1 1 1 0 0 1 0 1 1 1 0 1 1 0 0 1 0 0 1 0 0 1 1 1 1 1 0 1 1 1 1 0 0 1 1 0 1 1 0 0 1 0 0 1 1 0 1 0 0 1 0 0 1 0 0 1 1 0 0 1 0 1 0 0 0 0 0 0 0 0 0 1 0 1 0 1 0 1 0 0 1 1 1 1 1 1 1 0 1 1 1 0 1 0 1 0 0 0 0 0 0 1 0 1 0 0 0 0 0 1 0 0 0 1 0 0 0 0 0 1 0 0 0 0 0 0 0 1 0 1 0 1 0 1 0 1 0 1 0 1 0 1 0 0 0 1 0 0 0 1 1 0 1 1 1 0 1 1 1 1 1 0 1 1 1 1 1 0 1 0 0 0 0 0 1 1 0 1 0 1 0 1 0 0 0 0 0 1 0 1 0 0 0 1 0 1 1 1 1 1 1 0 1 1 0 0 1 0 0 1 0 0 0 1 0 0 0 0 0 1 0 1 0 1 0 0 0 1 0 1 0 1 0 1 0 1 0 1 0 1 0 1 1 0 0 1 0 0 0 0 0 0 0 1 0 1 0 1 1 1 1 1 1 0 1 0 1 1 1 0 1 0 1 1 1 0 1 1 1 1 1 0 1 0 1 0 1 0 0 1 0 1 1 0 0 1 0 1 1 0 1 0 1 1 1 0 1 0 1 1 1 0 0 0 0 1 1 1 0 0 0 1 0 0 1 1 1 0 1 0 1 1 1 1 1 1 1 0 1 1 1 1 1 1 1 1 1 1 1 0 1 1 1 0 1 1 1 0 0 0 1 1 0 1 0 0 0 1 0 0 0 0 0 0 0 1 0 0 0 1 1 1 1 0 0 1 0 0 0 0 1 0 1 0 1 1 1 0 1 1 1 0 1 1 1 1 1 0 0 0 0 1 0 0 0 1 0 0 0 0 0 0 0 0 0 0 0 1 0 0 0 0 0 1 0 0 1 1 0 1 1 1 0 0 0 0 0 0 0 0 0 1 0 1 0 0 0 1 0 0 1 1 0 1 0 1 1 0 0 0 0 1 0 1 1 1 1 0 1 0 1 1 1 1 1 0 1 1 1 0 1 1 0 1 1 0 0 0 0 0 0 0 1 0 1 1 0 1 1 0 1 1 1 1 0 1 0 0 0 0 0 0 0 1 0 1 1 0 1 1 1 1 1 0 1 1 1 0 1 1 1 0 1 0 1 1 1 0 1 0 1 1 1 1 1 1 1 0 1 1 1 1 0 0 0 1 1 0 1 0 1 1 0 0 1 0 0 0 0 0 1 1 0 0 0 0 0 1 1 0 0 0 0 1 1 1 1 1 0 1 0 1 0 1 0 0 0 1 0 1 0 0 0 0 0 1 0 1 1 1 0 0 0 1 0 1 1 0 0 0 0 1 0 0 0 1 0 1 0 1 0 0 0 1 0 1 0 1 0 0 0 1 0 0 0 0 1 0 0 0 1 0 1 0 0 1 1 0 0 1 1 0 0 1 1 0 1 1 1 0 0 0 0 0 0 1 0 0 0 1 0 0 0 1 0 0 1 1 1 1 1 1 1 1 1 0 1 0 0 0 0 0 0 1 0 0 0 1 1 0 1 0 1 0 1 0 0 1 0 0 1 0 1 0 0 0 0 0 0 0 0 0 1 1 1 1 1 1 1 0 0 0 1 1 0 1 0 1 1 1 0 0 0 1 0 1 0 0 1 0 1 0 1 1 0 1 1 0 1 1 1 1 1 0 1 1 1 1 1 1 1 1 1 1 0 1 0 0 1 1 0 0 1 0 0 1 1 1 0 1 0 0 0 1 0 1 0 1 0 0 0 0 0 1 0 0 0 0 0 1 0 1 0 1 1 1 1 0 1 1 1 0 1 1 0 1 1 0 1 0 1 0 1 1 1 1 1 0 0 1 1 1 0 0 1 1 0 0 0 0 0 1 0 1 0 0 0 0 0 0 0 0 0 0 0 1 0 1 1 0 1 1 1 1 1 0 0 0 1 0 0 0 0 1 0 0 0 0 0 1 0 0 0 1 1 1 0 1 1 1 1 0 1 1 0 0 1 1 0 0 0 1 0 1 0 0 0 0 0 1 0 0 0 0 0 1 1 1 1 0 0 1 0 1 0 0 0 1 0 0 0 1 1 0 0 0 0 0 0 0 0 0 0 1 0 1 0 0 0 1 0 1 1 1 1 0 1 1 1 1 1 0 1 1 1 1 1 1 1 0 1 0 1 0 1 1 1 1 1 0 1 1 0 0 1 1 1 1 0 0 0 0 1 1 1 1 0 1 0 1 0 1 0 0 0 1 0 0 0 0 0 1 0 0 0 1 0 1
M BTB-01104181 0 0 1 0 1 0 1 1 1 1 1 1 1 1 1 1 1 1 0 1 1 1 1 1 1 1 1 1 0 1 1 1 1 0 0 1 1 1 1 1 1 1 0 1 1 1 1 1 1 1 1 1 0 1 1 1 1 1 0 1 0 1 0 1 1 1 1 1 1 1 1 1 1 0 1 1 1 0 1 1 1 1 0 1 1 1 1 0 0 1 1 0 1 1 0 1 1 1 1 1 1 1 0 0 0 1 1 1 1 1 1 1 0 0 1 0 1 1 1 1 0 1 1 0 1 1 1 1 1 0 1 0 1 1 1 0 0 0 1 1 1 0 1 1 0 1 0 1 0 1 1 1 1 1 0 1 1 0 1 1 0 1 1 1 1 0 1 1 0 1 1 1 1 1 0 1 1 1 0 1 0 1 1 1 0 1 1 1 1 0 1 1 0 1 1 1 1 1 0 1 1 1 1 0 1 1 1 1 1 1 1 1 1 0 0 1 1 0 0 1 0 1 0 0 0 0 1 1 1 0 1 1 0 1 0 1 1 1 0 1 0 0 0 1 1 1 1 0 0 1 1 0 1 0 1 0 1 1 1 0 1 1 1 1 1 1 0 1 0 1 1 1 1 1 0 1 0 1 1 0 0 0 0 1 1 1 1 1 1 0 1 1 0 1 0 1 1 0 1 0 1 1 1 0 1 1 1 1 1 1 1 0 1 0 1 1 1 1 1 0 0 1 0 1 0 1 1 1 1 1 1 1 0 0 1 0 1 0 1 1 1 1 1 0 1 0 1 0 0 1 1 0 1 0 1 0 0 0 0 1 0 1 0 1 0 1 0 1 0 0 0 1 1 0 0 1 0 1 1 0 1 1 1 0 1 1 1 1 1 1 1 1 1 1 1 1 1 1 1 1 1 0 1 1 1 1 1 0 1 0 1 1 1 0 1 0 1 1 1 0 1 1 1 1 1 1 1 1 1 1 1 0 1 1 1 0 0 1 1 1 1 1 1 1 1 1 1 1 1 0 1 1 1 1 1 0 1 1 1 1 1 1 1 0 1 0 0 1 1 1 1 1 1 1 1 1 1 1 1 0 0 1 1 1 1 1 1 0 1 1 1 0 1 1 0 0 0 0 0 1 0 1 1 1 0 1 0 1 0 1 0 1 0 1 0 1 0 1 1 1 0 1 0 1 1 1 0 1 1 1 1 0 0 1 1 1 1 1 1 1 1 1 1 1 1 1 1 0 1 1 1 0 1 0 0 1 1 0 1 0 1 1 1 1 1 1 1 1 1 0 1 1 0 0 0 1 0 1 1 1 0 1 0 1 0 0 0 0 1 0 1 1 0 1 0 1 1 1 0 1 1 1 1 0 1 0 1 1 1 1 1 1 1 1 1 1 1 1 1 0 1 1 0 1 1 0 1 1 1 1 1 1 1 1 1 1 1 0 1 0 1 0 1 1 1 1 1 1 1 1 1 1 1 0 1 0 1 1 1 0 1 1 1 1 1 0 1 1 1 1 1 1 1 1 1 0 1 1 1 0 1 1 1 0 1 1 1 0 1 1 1 0 1 1 1 1 1 1 0 1 1 1 1 0 1 0 1 0 1 0 1 1 1 1 1 1 1 0 1 0 1 1 1 0 1 1 0 1 1 1 0 0 0 1 0 1 0 0 0 1 1 1 0 1 0 1 1 0 1 1 0 0 1 1 0 1 1 1 1 1 1 0 1 1 1 0 1 0 1 0 1 1 1 1 0 1 0 1 1 1 1 1 1 1 1 1 1 1 1 1 1 1 1 1 0 1 1 1 1 1 0 1 1 1 0 0 1 1 1 1 1 1 1 1 1 0 0 1 0 0 1 1 1 0 1 1 0 1 0 1 0 0 1 0 1 1 1 1 1 1 1 1 1 1 1 1 1 1 1 1 0 1 0 0 1 1 1 1 1 1 1 1 1 0 1 0 1 1 1 1 1 1 1 0 1 1 1 1 1 1 1 1 1 0 0 1 1 1 0 1 1 1 0 1 0 1 1 1 1 1 1 1 1 1 1 1 1 0 1 0 1 1 1 1 1 1 1 1 1 1 1 1 1 1 1 1 1 1 0 1 0 1 1 1 1 0 1 1 0 0 0 1 0 1 1 1 1 1 1 1 1 0 1 1 1 1 1 1 1 1 1 0 1 1 1 1 1 1 1 1 1 0 0 1 1 1 1 1 1 1 1 1 1 1 0 1 0 0 1 1 1 0 1 0 1 1 1 0 1 1 1 1 1 1 1 0 1 1 0 1 0 0 0 0 0 1 0 0 1 1 0 1 1 0 1 0 1 1 1 0 1 0 1 0 1 1 0 1 1 0 1 1 1 1 0 1 0 1 0 1 1 1 0 1 0 1 0 0 0 1 0 1 0 0 1 1 0 1 1 0 1 0 1 1 1 1 1 1 1 1 1 1 1 1 1 1 1 1 1 0 1 1 1 1 1 1 1 1 1 1 1 0 1 1 1 1 1 1 1 1 1 1 1 1 1 1 1 1 1 1 1 1 1 0 0 1 0 1 1 1 1 0 1 1 1 1 1 1 1 1 1 1 1 1 1 1 1 1 1 1 1 1 1 1 1 1 1 1 1 1 1 1 1 0 1 0 1 1 0 1 1 1 1 1 1 1 0 1 1 1 1 0 0 0 1 1 1 1 1 0 1 1 1 1 1 1 1 1 1 0 1 1 1 1 0 1 1 1 1 0 1 1 0 0 1 1 0 1 1 0 0 1 0 1 0 1 1 0 1 0 1 1 1 1 1 1 1 0 1 0 1 1 1 0 1 1 1 1 1 1 0 1 0 0 1 1 0 1 1 1 0 1 1 1 1 1 1 0 1 1 1 1 0 0 1 1 1 0 1 1 0 0 0 0 0 1 0 1 1 0 1 1 1 1 1 0 1 1 1 1 1 1 1 1 1 1 1 1 1 1 1 1 1 0 1 0 1 1 1 1 1 1 1 1 1 1 1 1 1 1 1 1 1 0 1 0 1 1 1 1 1 1 1 1 1 1 1 1 1 1 1 1 1 1 1 0 1 1 1 0 1 1 1 1 1 1 1 1 1 1 0 0 1 1 0 1 0 1 1 1 1 0 1 1 1 1 1 1 1 0 1 1 1 1 1 1 1 0 1 0 1 1 1 1 1 0 1 1 1 1 1 1 1 1 1 1 1 1 1 0 1 1 1 1 1 0 0 1 0 0 0 1 1 0 1 1 1 1 1 1 1 0 1 0 1 1 1 1 1 1 1 1 0 1 1 0 1 1 1 1 0 0 0 0 0 0 0 0 0 0 1 1 1 0 1 1 1 1 1 0 1 1 1 1 1 0 1 1 1 0 1 0 1 0 1 0 1 1 0 1 0 1 1 1 1 1 1 1 0 1 1 1 1 1 0 1 0 1 1 1 0 1 1 1 0 1 0 0 1 1 1 1 1 1 1 0 1 1 1 1 1 0 0 1 0 1 0 0 0 1 0 1 0 1 0 1 0 1 0 1 0 1 0 1 0 1 0 1 1 1 1 1 1 1 1 1 1 1 1 1 1 1 1 1 1 1 1 1 1 0 1 0 1 1 1 0 1 1 1 1 1 1 1 1 1 0 1 1 1 1 1 1 1 0 1 1 1 1 1 1 1 1 1 1 1 0 1 1 1 1 1 1 0 1 1 1 1 0 0 1 1 1 1 1 1 1 1 1 1 0 0 0 0 1 1 1 0 1 1 1 1 1 0 1 0 1 1 1 0 1 0 1 0 1 0 1 1 1 0 1 0 1 1 1 1 1 1 0 1 0 1 0 1 0 1 1 1 1 1 0 1 1 1 0 0 0 0 0 0 1 0 1 1 1 1 1 1 1 1 1 1 1 1 1 0 1 0 1 0 1 1 1 1 1 1 0 1 0 1 0 1 1 0 0 0 1 0 1 1 0 1 0 1 1 1 1 1 1 0 0 1 1 1 0 1 1 1 1 1 0 1 0 1 0 0 1 1 1 1 1 1 1 1 1 1 1 0 1 1 0 0 1 1 1 1 1 0 1 1 1 1 1 1 1 0 1 0 0 1 1 1 1 1 1 0 0 0 1 0 1 0 1 0 0 1 1 1 1 1 1 1 1 0 1 1 1 0 1 0 0 0 0 1 0 0 0 0 0 1 1 1 0 1 1 1 1 1 1 1 0 1 0 1 1 1 1 1 1 1 1 1 1 1 1 1 1 1 1 1 0 1 1 1 1 1 0 1 1 1 1 1 0 1 1 1 1 1 1 1 0 1 1 1 1 1 1 1 1 0 1 0 0 1 1 1 0 1 1 1 0 1 0 1 1 0 1 0 1 1 1 1 1 1 1 1 0 1 1 1 1 0 1 0 1 0 1 0 1 0 0 1 0 1 1 1 1 1 1 0 1 1 1 1 0 1 0 0 1 1 0 0 1 0 1 1 1 0 1 1 0 1 1 1 0 1 1 1 1 1 0 1 0 1 1 0 1 0 1 1 1 1 0 1 1 1 1 1 1 1 1 0 1 0 1 1 1 0 1 1 1 0 1 1 1 0 0 1 1 1 1 1 1 1 1 1 1 1 0 1 0 1 1 1 1 1 1 1 1 1 0 1 1 1 1 0 1 0 1 0 0 1 0 0 1 0 0 0 1 0 1 0 1 1 1 1 1 1 0 1 1 1 0 1 1 1 1 1 0 1 1 1 0 1 1 1 1 1 1 1 1 0 0 0 1 1 1 1 0 0 1 1 1 1 1 1 0 1 1 1 1 1 1 1 1 1 1 1 1 1 1 1 0 1 1 1 1 1 1 1 1 1 1 1 1 1 0 1 0 0 1 0 1 1 1 0 1 0 1 1 1 0 1 1 1 1 1 1 1 1 1 1 1 1 0 1 1 1 1 1 0 1 1 0 1 0 1 0 1 0 0 1 1 0 0 1 1 1 1 1 0 1 1 1 1 1 0 1 1 1 1 1 0 1 1 1 1 1 1 1 1 1 1 1 1 0 1 0 1 0 0 1 0 1 0 1 1 1 0 0 0 0 1 1 0 1 1 1 0 1 1 1 1 1 0 1 0 1 1 1 0 1 1 0 1
M BTB-01104222 1 1 0 1 0 0 0 0 0 0 0 0 0 0 0 0 0 0 1 0 0 0 0 0 0 0 0 0 1 0 0 0 0 0 1 0 0 0 0 0 0 0 1 0 0 0 0 0 0 0 0 0 0 0 0 0 0 0 1 0 0 0 0 0 0 0 0 0 0 0 0 0 0 0 0 0 0 0 0 0 0 0 0 0 0 0 0 0 1 0 0 0 0 0 0 0 0 0 0 0 0 0 0 0 1 0 0 0 0 0 0 0 1 0 0 0 0 0 0 0 0 0 0 1 0 0 0 0 0 1 0 0 0 0 0 0 0 0 0 0 0 1 0 0 1 0 0 0 0 0 0 0 0 0 1 0 0 0 0 0 0 0 0 0 0 0 0 0 0 0 0 0 0 0 1 0 0 0 1 0 1 0 0 0 1 0 0 0 0 1 0 0 1 0 0 0 0 0 1 0 0 0 0 0 0 0 0 0 0 0 0 0 0 1 1 0 0 1 1 0 1 0 0 1 0 0 0 0 0 1 0 0 0 0 0 0 0 0 0 0 0 1 0 0 0 0 0 1 0 0 0 1 0 1 0 0 0 0 0 0 0 0 0 0 0 0 1 0 1 0 0 0 0 0 1 0 1 0 0 0 1 0 0 0 0 0 0 0 0 0 0 0 1 0 1 0 0 1 0 1 0 0 0 0 0 0 0 0 0 0 0 0 0 0 0 0 0 0 0 1 1 0 1 0 1 0 0 0 0 0 0 0 1 0 0 0 0 0 0 0 0 0 0 0 0 1 0 1 1 0 0 0 0 0 0 0 1 0 1 0 1 0 1 0 1 0 1 0 0 0 0 0 0 0 0 0 0 0 0 1 0 0 0 1 0 0 0 0 0 0 0 0 0 0 0 0 0 0 0 0 0 0 0 0 0 0 0 1 0 1 0 0 0 0 0 1 0 0 0 1 0 0 0 0 0 0 0 0 0 0 0 1 0 0 0 0 1 0 0 0 0 0 0 0 0 0 0 0 0 1 0 0 0 0 0 1 0 0 0 0 0 0 0 1 0 0 1 0 0 0 0 0 0 0 0 0 0 0 0 1 0 0 0 0 0 0 0 0 0 0 0 0 0 0 1 0 1 0 1 0 1 0 0 0 1 0 1 0 1 0 1 0 1 0 1 0 1 0 0 0 0 0 0 0 0 0 1 0 0 0 0 1 1 0 0 0 0 0 0 0 0 0 0 0 0 0 0 0 0 0 0 1 0 0 1 0 0 1 0 1 0 0 0 0 0 0 0 0 0 1 0 0 1 1 1 0 1 0 0 0 1 0 0 0 1 1 1 1 0 1 0 0 0 0 0 0 0 0 0 0 0 0 0 1 0 0 0 0 0 0 0 0 0 0 0 0 0 0 0 1 0 0 1 0 0 1 0 0 0 0 0 0 0 0 0 0 0 0 0 0 0 0 0 0 0 0 0 0 0 0 0 0 0 0 0 0 0 0 0 0 0 0 0 0 0 1 0 0 0 0 0 0 0 0 0 1 0 0 0 0 0 0 0 0 0 0 0 1 0 0 0 0 0 0 0 0 0 0 1 0 0 0 0 0 0 0 0 1 0 0 0 0 0 0 0 0 0 0 0 1 0 0 0 0 0 0 1 0 0 0 1 0 1 0 1 0 1 0 1 0 0 0 1 0 0 0 0 0 0 0 1 1 0 0 1 0 0 0 0 0 0 1 0 0 0 0 0 0 0 0 0 0 0 0 1 0 1 0 0 0 0 0 0 0 0 0 0 0 0 0 0 0 0 0 1 0 0 0 0 0 1 0 0 0 1 1 0 0 0 0 0 0 0 0 0 1 1 0 1 1 0 0 0 1 0 0 0 0 0 0 0 0 0 1 0 0 0 0 0 0 0 0 0 0 0 0 0 0 0 0 1 0 1 0 0 0 0 0 0 0 0 0 0 0 0 1 0 0 0 0 0 0 0 0 0 0 0 0 0 0 0 0 0 1 1 0 0 0 1 0 0 0 1 0 1 0 0 0 0 0 0 0 0 0 0 0 0 0 0 1 0 0 0 0 0 0 0 0 0 0 0 0 0 0 0 0 0 0 1 0 1 0 0 0 0 1 0 0 0 0 0 0 0 0 0 0 0 0 0 0 0 0 0 0 0 0 0 0 0 0 0 1 0 0 0 0 0 0 0 0 0 0 1 0 0 0 0 0 0 0 0 0 0 0 1 0 1 0 0 0 0 0 0 1 0 0 0 1 0 0 0 0 0 0 0 0 0 0 1 0 1 1 1 0 1 0 1 1 0 0 1 0 0 0 0 0 0 0 0 0 0 0 0 0 0 0 1 0 0 1 0 0 0 0 1 0 1 0 1 0 0 0 1 0 1 0 0 0 1 0 1 0 0 1 0 0 0 0 0 1 0 1 0 0 0 0 0 0 0 0 0 0 0 0 0 0 0 0 0 1 0 0 0 0 0 0 0 0 0 0 0 0 0 0 0 0 0 0 0 0 0 0 0 0 0 0 0 0 0 0 0 0 0 1 1 0 1 0 0 0 0 1 0 0 0 0 0 0 0 0 0 0 0 0 0 0 0 0 0 0 0 0 0 0 0 0 0 0 0 0 0 0 0 0 0 1 0 0 1 0 0 0 0 0 0 0 0 0 0 0 0 0 0 1 0 0 0 0 0 1 0 0 0 0 0 0 0 0 0 1 0 0 0 0 1 0 0 0 0 1 0 0 1 0 0 0 1 0 0 0 0 0 0 0 1 0 0 1 0 0 0 0 0 0 0 0 0 1 0 1 0 0 0 1 0 0 0 0 0 0 1 0 1 1 0 0 1 0 0 0 1 0 0 0 0 0 0 0 0 0 0 0 1 0 0 0 0 1 0 0 0 0 0 0 0 0 0 0 0 1 0 0 0 0 0 0 0 0 0 0 0 0 0 0 0 0 0 0 0 0 0 0 0 0 0 0 0 0 0 0 0 0 0 0 0 0 0 0 0 0 0 0 0 0 0 1 0 0 0 0 0 0 0 0 0 0 0 0 0 0 0 0 0 0 0 1 0 0 0 0 0 0 0 0 0 0 0 0 0 0 1 0 0 0 1 0 1 0 0 0 0 1 0 0 0 0 0 0 0 0 0 0 0 0 0 0 0 1 0 0 0 0 0 0 0 1 0 0 0 0 0 0 0 0 0 0 0 0 0 1 0 0 0 0 0 1 0 0 0 1 0 0 0 0 0 0 0 0 0 0 0 0 0 1 0 0 0 0 0 0 0 0 0 0 0 1 0 0 0 0 0 1 0 0 0 0 0 0 0 1 0 0 0 1 0 0 0 0 0 0 0 0 0 0 0 0 0 0 0 1 0 0 0 1 0 1 0 0 1 0 1 0 0 0 0 0 0 0 1 0 0 0 0 0 1 0 1 0 0 0 1 0 0 0 1 0 1 0 0 0 0 0 0 0 0 0 0 0 0 0 0 1 1 0 1 0 1 1 1 0 1 0 1 0 1 0 1 0 1 0 1 0 1 0 1 0 1 0 0 0 0 0 0 0 0 0 0 0 0 0 0 0 0 0 0 0 0 0 0 0 0 1 0 0 0 1 0 0 0 0 0 0 0 0 0 0 0 0 0 0 0 0 0 0 0 0 0 0 0 0 0 0 0 0 0 0 0 0 0 0 0 0 0 0 0 0 0 0 0 0 0 0 0 0 0 0 0 0 0 1 0 0 1 0 0 0 1 0 0 0 0 0 0 0 0 0 0 0 0 0 0 0 0 0 0 0 0 0 0 0 0 0 0 0 0 0 0 1 0 1 0 1 0 0 0 0 0 0 0 1 0 0 0 1 1 0 1 1 0 0 1 0 0 0 0 0 0 0 0 0 0 0 0 0 1 0 1 0 1 0 0 0 0 0 0 0 0 0 0 1 0 0 1 0 1 0 1 0 0 0 0 1 0 0 0 0 0 0 1 0 0 0 0 0 0 0 0 0 0 1 0 1 0 0 1 0 0 0 0 0 0 0 0 0 0 0 1 0 0 0 1 0 0 0 0 0 1 0 0 0 0 0 0 0 1 0 0 0 0 0 0 0 0 0 0 1 0 0 0 0 0 0 0 1 0 0 0 0 0 0 0 0 0 0 0 0 0 0 0 1 0 1 0 0 0 0 0 1 0 0 0 1 0 0 0 0 0 0 0 1 0 1 0 0 0 0 0 0 0 0 0 0 0 0 0 0 0 0 0 0 0 0 0 0 0 1 0 0 0 0 0 0 0 0 0 0 0 0 0 0 0 0 0 0 0 0 0 0 0 0 0 0 0 0 0 1 0 0 0 1 0 0 0 0 0 0 0 0 0 0 0 0 0 0 0 0 0 0 0 0 1 0 0 0 0 0 1 0 1 0 0 0 0 0 0 0 0 0 1 0 0 0 0 1 0 0 0 0 0 1 0 0 0 0 0 0 0 0 0 1 0 0 0 0 0 0 0 0 0 1 0 1 0 0 1 0 1 0 0 0 0 1 0 0 0 0 0 0 0 0 0 0 0 0 0 0 0 0 0 0 0 0 0 0 0 1 0 0 0 0 0 0 0 0 0 0 0 0 0 1 0 0 0 0 0 0 0 0 0 1 0 0 0 0 1 0 1 0 1 1 0 1 1 0 1 0 1 0 1 0 1 0 0 0 0 0 0 1 0 0 0 1 0 0 0 0 0 1 0 0 0 0 0 0 0 0 0 0 0 0 0 1 0 0 0 0 0 1 1 0 0 0 0 0 0 0 0 0 0 0 0 0 0 0 0 0 0 0 0 0 0 1 0 0 0 0 0 0 0 0 0 0 0 0 0 0 0 1 0 0 0 0 0 0 0 0 0 0 0 0 0 0 0 0 0 0 0 0 0 0 0 0 0 1 0 0 0 0 0 0 0 0 0 0 0 0 0 0 0 1 0 0 0 0 0 0 0 0 0 1 0 0 0 0 0 1 0 0 0 0 0 1 0 0 0 0 0 0 0 0 0 0 0 0 1 0 1 0 0 0 0 1 0 1 0 0 0 0 1 1 1 0 0 1 0 0 0 1 0 0 0 0 0 0 0 0 0 0 0 0 0 0 0 0
M ARS-BFGL-NGS-18943 1 1 0 1 0 1 0 0 0 0 0 0 0 0 0 0 0 0 1 0 1 1 0 0 0 1 0 0 1 0 0 1 0 1 1 0 0 0 0 0 0 0 1 1 0 0 0 0 0 1 0 1 1 0 0 0 0 0 1 0 1 0 1 0 0 0 0 1 1 0 0 0 0 1 0 1 0 1 0 0 0 0 1 0 0 0 0 1 1 0 0 1 0 0 1 0 0 0 0 0 0 0 1 1 1 0 0 1 1 0 0 0 1 1 0 1 0 0 0 1 1 1 0 1 0 0 0 0 0 1 1 1 0 1 0 1 1 1 0 0 0 1 0 0 1 0 1 0 1 0 0 0 0 0 1 0 0 1 0 0 1 0 0 0 0 1 0 0 1 0 0 0 1 0 1 1 0 0 1 0 1 0 0 0 1 0 0 0 0 1 0 0 1 0 0 0 1 0 1 0 0 0 0 1 0 0 0 0 0 0 0 0 0 1 1 1 0 1 1 0 1 0 1 1 1 1 0 0 0 1 0 0 1 0 1 0 0 0 1 0 1 1 1 0 0 0 0 1 1 0 0 1 0 1 0 1 0 0 0 1 0 0 0 0 0 0 1 0 1 0 0 0 0 0 1 0 1 0 0 1 1 1 1 0 0 0 0 0 0 1 0 0 1 0 1 1 0 1 0 1 0 0 0 1 0 0 0 0 0 0 0 1 0 1 0 0 0 0 0 1 1 0 1 0 1 0 1 0 1 0 1 0 1 1 0 1 0 1 0 0 0 0 0 1 0 1 0 1 1 0 0 1 0 1 0 1 1 1 1 1 1 0 1 1 1 0 1 0 1 1 1 0 0 1 1 0 1 0 0 1 0 0 0 1 0 0 0 0 0 0 0 0 0 1 0 0 0 0 0 0 0 1 0 0 0 0 0 1 0 1 0 0 0 1 0 1 1 0 0 1 1 1 1 0 1 0 0 0 1 0 0 1 0 0 0 1 1 0 0 0 0 0 0 0 0 0 0 0 0 1 1 0 0 0 1 1 1 0 0 0 0 0 0 1 0 1 1 0 0 0 0 0 0 0 0 0 0 0 1 1 1 0 0 0 0 0 0 1 0 0 0 1 0 0 1 1 1 1 1 0 1 0 0 0 1 0 1 0 1 0 1 0 1 0 1 1 1 0 0 0 1 0 1 0 0 0 1 0 0 0 0 1 1 0 0 0 0 0 0 0 0 0 0 0 0 0 0 1 0 0 0 1 0 1 1 0 1 1 0 1 0 0 0 0 0 1 0 1 0 1 0 0 1 1 1 0 1 0 0 0 1 0 1 0 1 1 1 1 0 1 0 0 1 0 1 1 0 0 1 0 0 0 0 1 0 1 0 0 0 0 0 0 0 0 0 0 0 1 0 1 0 0 1 0 0 1 0 0 0 0 0 0 0 0 0 0 0 1 0 1 0 1 0 0 0 0 0 0 1 0 1 0 1 1 1 1 0 0 1 1 1 1 0 0 0 1 1 0 1 0 0 0 0 0 0 1 0 1 0 1 0 0 1 1 1 0 1 1 0 0 1 1 0 0 0 0 0 1 1 0 0 0 0 1 0 1 0 1 0 1 1 0 1 0 0 0 0 1 0 1 0 0 0 1 0 0 1 0 0 0 1 1 1 0 1 0 1 1 1 0 0 0 1 0 1 1 0 1 0 0 1 1 0 0 1 0 0 0 0 0 0 1 0 0 0 1 0 1 0 1 0 0 1 0 1 0 1 0 0 0 0 0 0 0 0 1 0 0 0 1 0 0 0 0 1 0 0 0 0 0 1 0 0 0 0 1 0 0 0 1 0 0 0 0 0 1 1 0 1 1 0 1 0 1 0 0 1 0 1 0 1 1 0 1 0 0 0 0 0 1 0 1 0 0 0 0 0 1 0 0 1 0 1 1 0 0 0 0 0 0 0 0 0 1 0 1 0 0 0 0 0 0 0 1 0 1 0 0 1 1 0 0 0 1 1 0 0 0 1 0 0 0 1 0 1 1 0 0 0 0 0 0 0 1 0 0 0 1 0 1 1 0 1 0 1 0 0 0 1 0 1 0 0 0 0 0 0 0 1 0 1 0 0 0 0 1 0 0 1 1 1 0 1 1 0 0 0 0 0 0 0 1 0 0 0 0 0 0 0 0 0 1 0 0 0 0 0 0 0 0 0 1 1 0 0 0 0 0 0 0 0 0 0 0 1 0 1 1 0 0 0 1 0 1 0 1 0 1 0 0 0 0 0 0 0 1 0 0 1 0 1 1 1 1 1 0 1 1 1 0 1 0 1 1 0 1 0 0 0 1 0 1 0 1 0 0 1 0 0 1 0 0 0 0 1 0 1 0 1 0 0 0 1 0 1 0 1 1 1 1 1 0 1 1 0 0 1 0 0 1 0 1 0 0 0 0 0 0 0 0 0 0 0 0 0 0 0 0 0 1 0 0 0 0 0 0 0 0 0 0 0 1 0 0 0 0 1 0 1 0 0 0 1 0 0 1 1 0 1 0 0 0 1 1 1 0 1 0 0 0 0 1 0 0 0 0 0 1 0 0 0 0 0 1 0 0 0 0 0 0 1 1 1 0 0 0 0 0 0 0 1 0 1 1 1 1 1 0 1 0 0 0 0 0 0 0 1 0 0 0 1 1 1 1 0 0 0 0 0 1 0 0 0 0 0 0 0 0 0 1 0 0 0 0 1 0 0 0 0 1 0 0 1 1 0 0 1 0 0 1 1 0 1 0 1 0 0 1 0 1 0 0 0 0 0 1 0 1 0 1 0 0 0 1 0 0 0 1 0 0 1 0 1 1 1 0 1 0 1 0 1 0 0 0 0 0 0 1 0 0 0 0 1 1 0 0 0 1 0 0 1 1 1 1 1 0 1 0 0 1 0 0 0 0 0 1 0 0 0 0 0 0 0 0 0 0 0 0 0 0 0 0 0 1 0 1 0 0 0 0 0 0 0 0 0 0 0 0 0 0 0 1 0 1 0 1 0 0 0 1 0 0 1 0 1 0 0 0 1 0 0 0 0 0 0 1 1 0 1 1 1 0 0 0 1 0 0 0 0 0 1 1 0 0 1 0 1 0 0 0 0 1 0 0 0 0 0 1 0 1 0 0 0 0 0 0 1 1 0 1 1 0 0 0 1 1 0 1 0 0 1 0 0 0 0 0 0 0 0 1 1 1 0 0 0 1 1 0 1 1 1 0 0 1 0 0 0 0 0 0 0 1 0 1 0 0 0 0 0 0 0 0 1 0 1 1 1 0 0 1 1 1 1 1 1 1 1 1 1 1 1 0 1 1 0 0 0 0 0 1 0 0 0 0 0 1 0 1 0 1 0 1 0 1 0 1 0 1 1 0 1 0 0 0 1 0 1 0 1 1 1 0 1 0 1 1 1 0 0 0 1 0 0 0 1 0 1 1 0 0 0 0 0 0 0 1 1 0 1 0 0 1 1 0 1 0 1 1 1 0 1 0 1 1 1 0 1 0 1 0 1 0 1 0 1 0 1 0 0 0 0 0 0 0 0 1 0 0 0 0 0 0 0 0 0 0 0 0 0 1 0 1 0 0 0 0 0 0 0 0 0 0 0 0 0 1 0 1 0 0 0 0 0 1 0 0 0 0 0 0 0 0 0 0 0 1 0 0 0 0 0 0 1 0 0 0 0 1 1 0 0 0 0 0 0 0 0 0 0 1 1 1 1 0 0 0 1 0 0 1 0 0 1 0 1 0 1 0 1 0 1 1 1 0 1 0 0 0 1 0 1 0 0 0 1 0 1 1 1 0 0 1 0 1 0 0 0 0 0 1 0 0 0 1 1 1 1 1 1 0 1 0 0 1 0 0 0 0 0 1 0 0 0 0 1 1 1 0 1 0 0 0 1 1 0 1 1 1 1 1 0 0 1 1 1 0 1 0 0 1 0 1 0 0 0 0 0 0 1 1 0 0 0 1 0 0 0 0 0 1 0 1 0 1 1 0 0 0 1 0 0 0 0 0 0 1 1 0 0 1 1 0 0 0 0 0 1 0 0 0 0 0 0 0 1 0 1 1 0 0 0 0 0 0 1 1 1 0 1 0 1 0 1 1 0 0 0 0 0 1 0 0 1 0 0 1 1 0 1 1 1 1 0 1 1 1 1 1 0 0 0 1 0 0 1 0 0 1 0 1 0 1 0 0 1 0 0 0 0 0 1 0 0 0 0 0 0 0 0 1 1 0 0 0 1 1 0 0 0 0 0 1 0 0 0 1 0 0 0 1 0 0 0 0 0 0 1 0 1 0 1 1 0 0 0 1 0 0 0 1 0 1 0 0 1 1 1 0 1 0 1 0 0 0 0 1 0 0 0 0 1 1 1 0 1 0 1 0 1 1 1 1 1 0 1 0 1 0 1 0 0 0 0 1 0 1 1 1 0 1 1 0 1 0 0 0 1 0 0 1 0 0 0 1 0 0 0 0 0 1 0 1 0 0 1 0 1 0 0 0 0 1 0 0 0 0 0 0 0 0 1 0 1 0 0 0 1 1 0 0 1 0 0 0 1 1 0 0 0 0 0 0 0 0 0 0 0 1 0 1 0 0 0 0 0 0 0 0 0 1 0 0 0 1 1 0 1 0 1 1 0 1 1 0 1 1 1 0 1 0 1 0 0 0 1 0 0 1 1 0 0 1 1 1 1 1 1 1 1 0 1 1 1 0 0 0 0 0 0 0 1 1 1 0 0 0 0 1 1 0 0 0 1 0 0 1 0 0 0 0 1 0 0 0 1 0 1 1 0 0 0 1 0 0 0 0 0 0 0 0 0 0 0 0 0 1 0 1 1 0 1 0 0 0 1 0 1 0 0 0 1 0 0 0 0 0 0 0 0 0 0 0 0 1 0 0 0 0 0 1 0 0 1 0 1 0 1 0 1 1 1 0 1 1 1 0 1 0 0 1 0 0 0 0 0 1 0 0 0 0 0 1 0 0 0 0 0 1 0 0 0 0 0 0 1 0 1 0 1 1 0 1 0 1 0 1 0 1 1 1 1 0 0 1 0 0 1 1 1 1 1 0 1 1 1 1 0 0 0 1 0 0 1 0
M BTB-01104259 1 1 0 0 1 1 1 0 1 1 0 0 1 1 0 1 1 0 0 0 1 1 1 1 1 1 1 1 0 1 1 1 1 1 0 1 1 1 1 1 1 1 0 1 1 1 0 1 1 1 1 1 1 1 1 1 1 1 1 0 1 1 1 1 1 1 1 1 1 1 0 1 1 1 1 1 1 1 1 1 1 1 1 1 1 1 1 1 1 1 1 1 1 0 1 1 1 1 1 1 1 1 1 1 0 1 1 1 1 1 1 1 1 1 0 1 1 0 1 1 1 1 1 0 1 1 1 1 1 0 1 1 1 1 0 1 1 1 1 1 1 0 1 1 1 1 1 1 1 1 1 1 1 1 0 1 0 1 0 0 1 1 1 1 1 1 1 1 1 1 1 1 1 1 0 1 1 1 0 1 0 1 1 0 1 1 0 1 1 1 1 1 0 1 0 1 1 1 0 1 1 1 1 1 1 1 1 0 1 0 1 1 0 0 0 1 1 0 0 1 0 1 1 1 1 1 1 1 1 0 0 1 1 1 1 1 1 1 1 0 1 0 1 1 1 1 1 0 1 1 1 0 1 0 1 1 1 1 1 1 1 1 1 1 1 1 0 1 0 1 0 1 0 1 0 1 0 1 0 1 0 1 1 1 1 1 0 0 0 1 0 1 0 1 0 1 0 0 1 1 0 1 1 1 0 1 0 1 1 1 1 1 1 1 0 1 1 1 1 0 0 1 0 1 0 1 1 1 1 1 1 1 0 1 1 1 1 1 1 1 1 1 1 1 1 0 1 0 0 1 0 1 0 1 0 1 0 1 0 1 0 1 0 1 0 1 0 1 1 1 1 1 1 1 1 1 1 0 1 0 1 1 1 1 1 1 1 1 1 1 1 1 1 1 1 1 1 1 1 1 1 1 1 1 1 0 1 0 1 0 1 1 1 1 1 0 1 0 1 1 1 1 1 1 1 1 1 1 1 1 1 0 1 1 1 1 0 0 1 1 1 1 1 0 1 1 1 1 1 1 1 1 1 0 1 1 1 1 1 1 1 1 1 0 1 1 0 1 1 1 1 1 1 1 1 1 1 1 1 0 1 1 1 1 1 1 1 1 1 1 1 1 1 1 0 1 0 1 0 1 0 0 0 1 0 1 0 1 0 0 0 1 0 1 0 1 0 1 0 1 1 1 1 0 0 0 0 1 0 1 0 0 0 1 0 0 1 1 1 1 1 1 0 1 0 1 0 1 1 1 1 1 1 1 0 1 1 0 1 1 1 0 1 1 1 1 1 1 1 0 1 1 0 0 0 0 0 1 0 1 0 1 1 1 1 0 1 1 1 0 1 0 1 1 1 1 1 0 1 1 1 1 1 0 1 1 1 1 1 1 1 1 1 1 1 1 1 1 1 0 1 1 1 1 0 0 0 1 0 0 0 1 1 1 1 0 1 1 1 1 1 1 1 1 1 1 1 1 1 0 1 1 1 1 1 1 1 1 1 1 1 1 1 0 1 1 1 1 1 1 1 1 1 1 1 0 1 1 1 1 1 1 1 1 1 1 1 0 1 1 1 1 1 1 1 1 1 1 0 1 1 1 1 1 1 1 1 1 1 1 1 1 1 1 1 1 1 1 1 0 1 1 1 1 1 1 0 1 0 1 0 1 0 1 0 1 0 1 0 0 0 1 0 1 1 1 0 1 0 0 0 0 0 1 0 1 1 1 1 0 0 0 0 1 1 1 0 1 1 1 0 1 1 1 0 0 0 1 1 1 1 1 1 0 1 1 1 0 1 1 1 1 1 1 0 1 0 0 0 1 0 1 0 1 0 1 0 1 0 1 0 1 0 1 0 1 1 0 1 0 1 1 1 0 1 0 1 1 1 1 1 1 1 1 1 1 1 1 1 1 1 1 1 1 1 1 1 1 1 1 1 1 1 1 1 1 1 1 1 1 1 1 1 1 1 0 1 0 1 1 1 1 1 1 1 1 1 0 1 1 1 1 1 0 0 1 1 1 0 1 1 1 0 1 0 1 1 1 1 1 1 1 1 1 1 1 1 1 1 0 1 1 1 1 1 1 1 1 1 1 1 1 1 1 1 1 1 1 1 0 0 0 1 1 1 1 1 1 1 1 1 1 1 1 1 1 1 1 1 0 1 1 1 1 1 1 1 1 1 1 0 0 0 1 0 0 0 1 0 1 0 1 0 1 1 1 1 1 0 1 0 1 0 1 0 1 0 1 1 1 0 1 1 1 1 1 0 1 1 0 0 1 1 1 0 1 1 1 0 1 0 0 0 1 0 1 0 0 1 1 0 1 1 1 1 1 1 1 1 1 1 1 1 1 1 1 0 1 0 1 0 0 0 1 0 1 0 1 0 1 0 1 0 1 1 1 1 1 1 1 1 1 1 0 1 1 1 1 1 0 1 0 1 1 1 1 1 1 1 1 1 1 1 1 1 1 1 1 1 0 1 1 1 1 1 0 1 1 1 1 1 1 1 1 1 1 1 1 1 1 1 1 1 1 1 1 1 1 1 1 1 1 1 0 0 1 0 1 1 1 1 1 1 1 1 1 1 1 1 1 1 1 1 1 1 1 1 1 1 1 1 1 1 0 1 1 1 1 1 0 1 1 1 1 1 0 1 1 1 1 1 1 1 1 1 1 1 1 1 0 1 1 1 0 1 1 1 1 1 1 1 1 1 1 1 0 1 1 1 0 1 1 1 1 0 0 0 1 0 1 0 1 0 1 0 1 0 1 1 1 1 1 1 1 0 1 0 0 0 1 1 1 1 1 0 1 1 0 0 1 0 1 1 0 0 1 0 1 1 1 0 1 0 0 1 0 0 0 1 1 0 1 1 1 1 1 1 1 1 1 0 1 0 1 0 1 0 0 0 1 1 1 1 1 1 1 1 1 1 1 1 1 1 1 1 1 1 1 1 1 1 1 1 1 1 1 1 1 1 1 1 1 1 1 1 1 1 1 1 1 1 1 1 1 1 1 1 1 1 0 1 1 1 1 1 0 1 1 1 1 1 1 1 1 1 0 1 1 1 1 1 1 1 1 1 0 1 1 1 1 1 1 1 0 1 1 1 1 1 1 0 1 1 1 0 1 0 1 1 1 1 0 1 1 1 1 1 1 1 1 1 1 1 1 1 1 1 0 1 1 1 1 1 1 1 0 1 1 1 1 1 1 1 1 1 1 1 1 1 0 1 1 1 1 1 0 1 1 1 1 1 0 1 1 1 1 1 0 1 1 1 1 1 1 1 1 0 1 1 1 0 1 1 1 1 0 1 1 1 1 1 0 1 1 1 1 1 1 1 0 1 0 1 0 1 1 1 1 1 1 1 1 1 1 1 1 1 1 1 0 1 1 1 0 1 0 1 1 0 1 0 1 1 1 1 1 1 1 1 1 1 1 1 1 1 1 1 1 0 1 1 1 0 1 1 1 1 1 0 1 0 1 1 1 0 1 1 1 1 0 1 0 0 1 0 1 0 0 0 1 0 1 0 1 0 1 0 1 0 1 0 0 0 1 0 1 1 0 1 1 1 1 1 1 1 1 1 0 1 1 1 1 0 1 0 0 0 1 1 1 0 0 0 1 0 0 1 1 1 1 1 1 1 1 0 1 1 1 1 1 1 1 1 1 1 0 1 1 1 1 1 1 1 0 1 1 1 0 1 1 1 1 1 1 0 1 0 1 1 1 0 1 0 1 0 1 0 1 0 0 1 1 0 1 1 1 1 1 1 1 1 1 1 1 1 1 1 0 1 1 1 1 1 1 1 1 1 1 1 1 1 1 1 1 1 1 1 1 1 0 1 1 1 1 1 1 1 1 1 0 1 1 1 0 1 1 1 0 1 1 1 1 0 1 0 0 0 1 1 1 1 1 0 1 0 1 0 1 0 1 1 1 1 1 1 1 1 1 1 0 1 1 0 1 0 1 0 1 1 1 1 0 1 0 1 1 1 1 0 1 0 1 1 1 1 1 1 1 1 0 1 0 1 1 0 1 1 0 1 1 1 1 1 1 1 1 1 0 0 1 1 1 0 0 0 1 1 1 0 1 0 1 0 1 1 1 1 1 1 1 1 1 1 1 1 1 1 1 1 1 1 1 1 0 1 1 1 1 1 1 1 1 1 1 1 0 1 1 1 0 1 0 1 1 1 1 1 0 1 1 0 1 0 1 1 1 0 1 0 0 0 0 1 1 1 1 1 1 1 1 1 1 1 1 1 0 1 0 1 1 1 1 1 0 1 0 1 1 1 1 1 1 1 1 1 1 1 1 1 1 1 1 1 1 1 1 1 1 1 1 1 1 1 1 1 1 1 1 1 1 1 1 1 1 1 1 1 0 1 1 1 1 0 1 1 1 1 1 1 0 0 1 1 1 1 0 0 1 0 1 1 1 1 1 1 0 1 1 1 1 1 1 1 0 1 1 1 1 1 0 1 0 1 1 1 1 1 1 1 0 0 1 0 1 1 0 1 1 1 0 1 0 1 0 1 1 1 1 1 1 1 0 1 1 1 1 1 1 1 1 1 1 1 1 1 1 1 1 1 0 1 1 1 1 1 0 1 1 1 1 1 1 1 0 1 1 1 1 1 0 1 0 1 1 1 1 1 1 1 1 1 1 1 1 1 0 0 1 0 0 0 0 0 1 0 1 0 1 0 1 0 1 1 1 1 1 1 0 1 1 1 0 1 1 1 1 1 0 1 1 1 1 1 0 1 1 1 1 1 1 1 0 1 0 1 1 1 0 1 1 1 0 1 0 1 1 1 1 1 1 1 1 1 1 1 1 1 1 1 1 1 0 1 1 1 1 1 0 1 1 0 1 1 1 0 1 1 0 1 1 1 1 1 1 1 1 1 1 1 1 1 1 1 0 1 1 0 1 1 1 1 1 1 0 0 1 1 1 1 1 0 1 1 1 1 0 1 1 1 0 1 1 1 1 1 1 1 1 1 0 1 1 1 1 1 0 1 1 1 1 1 0 1 0 1 1 1 1 1 0 1 1 1 1 0 1 0 1 1 1 1 0 1 0 1 1 1 1 0 0 0 1 0 0 0 1 1 1 1 1 1 1 1 1 1 1 0 1 0 1 0 0 1 1
M ARS-BFGL-NGS-28240 0 0 0 1 0 0 0 0 0 0 0 0 0 0 0 0 0 0 1 0 0 0 0 0 0 0 0 0 1 0 0 0 0 0 1 0 0 0 0 0 0 0 1 0 0 0 0 0 0 0 0 0 0 0 0 0 0 0 0 0 0 0 0 0 0 0 0 0 0 0 0 0 0 0 0 0 0 0 0 0 0 1 0 0 0 0 0 0 0 0 0 0 0 0 0 0 0 0 0 0 0 0 0 0 1 1 0 0 0 1 0 0 0 0 0 0 0 0 0 0 0 0 0 1 0 0 0 1 0 1 0 0 0 0 0 0 0 0 0 0 0 1 0 0 0 0 0 0 0 0 0 0 0 0 1 0 0 0 0 0 0 0 0 0 0 0 0 0 0 0 0 0 0 0 1 0 0 0 1 0 1 0 0 0 0 0 0 0 0 0 0 0 1 0 0 0 0 0 1 0 0 0 0 0 0 0 0 0 0 0 0 0 0 1 1 0 0 1 1 0 1 0 0 0 0 0 0 0 0 1 0 0 0 0 0 0 0 0 0 0 0 1 0 0 0 1 0 1 0 0 0 1 0 1 0 0 0 0 0 0 0 0 0 0 0 0 1 0 1 0 0 0 0 0 1 0 1 0 0 0 1 0 0 0 0 0 0 0 0 0 0 0 1 0 1 0 0 1 0 0 0 0 0 0 0 0 0 0 0 0 0 0 0 0 0 0 0 0 0 1 1 0 1 0 1 0 0 0 0 0 0 0 1 0 0 0 0 0 0 0 0 0 0 0 0 1 0 1 1 0 0 0 0 0 0 0 1 0 1 0 1 0 1 0 1 0 1 0 0 0 0 0 0 0 0 0 0 0 0 1 0 0 0 0 0 0 0 0 0 0 0 0 0 0 0 0 0 0 0 0 0 0 0 0 0 0 0 1 0 1 0 0 0 0 0 1 0 0 0 0 0 0 0 0 0 0 0 0 0 0 0 1 0 0 0 0 1 0 0 0 0 1 0 0 0 0 0 0 0 0 0 0 0 0 0 0 0 0 0 0 0 0 0 1 0 0 1 0 0 0 0 0 0 0 0 0 0 0 0 1 0 0 0 0 0 0 0 0 0 0 0 0 0 0 1 0 1 0 1 0 1 0 0 0 1 0 1 0 1 0 1 0 1 0 1 0 1 0 0 0 0 0 0 0 0 0 1 0 0 0 0 1 1 0 0 0 0 0 0 0 0 0 0 0 0 0 0 0 0 0 0 0 0 0 1 0 0 1 0 0 0 0 0 0 0 0 0 0 0 1 0 0 1 1 1 0 1 0 0 0 1 0 0 0 0 1 0 0 0 1 0 0 0 0 0 0 0 0 0 0 0 0 0 1 0 0 0 0 0 0 0 0 0 1 0 0 0 0 0 1 0 0 0 0 0 1 0 0 0 0 0 0 0 0 0 0 0 0 0 0 0 0 0 0 0 0 0 0 0 0 0 0 0 0 0 0 0 0 0 0 0 0 0 0 0 0 0 0 0 0 0 0 0 0 0 1 0 0 0 0 0 0 0 0 0 0 0 1 0 0 0 0 0 0 0 0 0 0 1 0 0 0 0 0 0 0 0 0 0 0 0 0 0 0 0 0 0 0 0 1 0 0 0 0 0 0 1 0 0 0 1 0 1 0 1 0 1 0 1 0 0 0 1 0 0 0 0 0 0 0 1 1 0 0 1 0 0 0 0 0 0 1 0 0 0 0 0 0 0 0 0 0 0 0 1 0 1 0 0 0 0 0 0 0 0 0 0 0 0 0 0 0 0 0 1 0 0 0 0 0 1 0 0 0 0 0 0 0 0 0 0 0 0 1 0 0 0 0 0 1 0 0 0 1 0 0 0 0 0 0 0 0 0 0 0 0 0 0 0 0 0 0 0 0 0 0 0 0 0 0 0 0 0 0 0 0 0 0 0 0 0 0 0 0 0 1 0 0 0 0 0 0 0 0 0 0 0 0 0 0 0 0 0 1 1 0 0 0 1 0 0 0 1 0 1 0 0 0 0 0 0 0 0 0 0 0 0 0 0 1 0 0 0 0 0 0 0 0 0 0 0 0 0 1 0 0 0 0 0 0 1 0 0 0 0 0 0 0 0 0 0 0 0 0 0 0 0 0 0 0 0 0 0 0 0 0 0 0 0 0 0 1 0 0 0 0 0 0 0 0 0 0 1 0 0 0 0 0 0 0 0 0 0 0 1 0 1 0 0 0 0 0 0 0 0 0 0 0 0 0 0 0 0 0 0 0 0 0 1 0 1 1 1 0 1 1 1 1 0 0 1 0 0 0 0 0 0 0 0 0 0 0 0 0 0 0 1 0 0 0 0 0 0 0 1 0 1 0 1 0 0 0 1 0 0 0 0 0 0 0 0 0 0 1 0 0 0 0 0 1 0 1 0 0 0 0 0 0 0 0 0 0 0 0 0 0 0 0 0 1 0 0 0 0 0 0 0 0 0 0 0 0 0 1 0 0 0 0 0 0 0 0 0 0 0 0 0 0 0 0 0 0 0 1 1 0 1 0 0 0 0 0 0 0 0 0 0 0 0 0 0 0 0 0 0 0 0 0 0 0 0 0 0 0 0 1 0 0 0 0 0 0 0 0 0 1 0 0 0 0 0 0 0 0 0 0 0 0 0 0 0 0 0 1 0 0 0 0 0 0 0 0 0 0 0 0 0 0 0 1 0 0 0 0 1 0 0 0 0 0 0 0 1 0 0 0 1 0 0 0 0 0 0 0 1 0 0 1 0 0 0 0 0 0 0 0 0 1 0 0 0 0 0 1 0 0 0 0 0 0 1 0 1 1 0 0 1 0 0 0 1 0 0 1 0 0 0 0 0 0 0 0 1 0 0 0 0 1 0 0 0 0 0 0 0 0 0 0 0 0 0 0 0 0 0 0 0 0 0 0 0 0 0 0 0 0 0 0 0 0 0 0 0 0 0 0 0 0 0 0 0 0 0 0 0 0 0 0 0 0 0 0 0 0 0 1 0 0 0 0 0 0 0 0 0 0 0 0 0 0 0 0 0 0 0 1 0 0 0 0 0 0 0 0 0 0 0 1 0 0 1 0 0 0 1 0 1 0 0 0 0 1 0 0 0 0 0 0 0 0 0 0 0 0 0 0 0 1 0 0 0 0 0 0 0 1 0 0 0 0 0 0 0 0 0 0 0 0 0 1 0 0 0 0 0 1 0 0 0 0 0 0 0 0 0 0 0 0 0 0 0 0 0 0 0 0 0 0 0 0 0 0 0 0 0 1 0 0 0 0 0 1 0 0 0 0 0 0 0 1 0 0 0 1 0 0 0 0 0 0 0 0 0 0 0 0 0 0 0 1 0 0 0 1 0 1 0 0 1 0 1 0 0 0 0 0 0 0 0 0 0 0 0 0 0 0 0 0 0 0 0 0 0 0 0 0 0 0 0 0 0 0 0 0 0 0 0 0 0 0 0 1 1 0 1 0 1 1 1 0 1 0 1 0 1 0 1 0 1 0 1 0 1 0 1 0 0 0 0 0 0 0 0 0 0 0 0 0 0 0 0 0 0 0 0 0 0 0 0 0 0 1 0 0 0 0 0 0 0 0 0 0 0 0 0 0 0 0 0 0 0 0 0 0 0 0 0 0 0 0 0 0 0 0 0 0 0 0 0 0 0 0 0 0 0 0 0 0 0 0 0 0 0 0 0 0 0 0 0 1 0 0 1 0 0 0 0 0 0 0 0 0 0 1 0 0 0 0 0 0 0 0 0 0 0 0 0 0 0 0 0 0 0 0 0 0 0 0 0 0 0 0 0 0 0 0 0 0 0 1 0 0 0 1 0 0 0 1 0 0 0 0 0 0 0 0 0 0 0 0 0 0 0 0 1 0 1 0 1 0 0 0 0 0 0 0 0 0 0 1 0 0 1 0 1 0 1 0 0 0 0 1 0 0 0 0 0 0 1 0 0 0 0 0 0 0 0 0 0 1 0 1 0 0 1 0 0 0 0 0 0 0 0 0 0 0 0 0 0 0 0 0 0 0 0 0 0 0 0 0 0 0 0 0 0 0 0 0 0 0 0 0 0 0 0 0 0 0 0 0 0 0 0 1 0 0 0 0 0 0 0 0 0 0 0 1 0 0 0 1 0 1 0 0 0 0 0 1 0 0 0 0 0 0 0 0 0 0 0 1 0 1 0 0 0 0 0 0 0 0 0 0 0 0 0 0 0 0 0 0 0 0 0 0 0 1 0 0 0 0 0 0 0 0 0 0 0 0 0 0 0 0 0 0 0 0 0 0 0 0 0 0 0 0 0 0 0 0 0 0 0 0 0 0 0 0 0 0 0 0 0 0 0 0 0 0 0 0 0 0 1 0 0 0 0 0 1 0 1 0 0 0 0 0 0 0 0 0 0 0 0 0 0 1 0 0 0 0 0 1 0 0 0 0 0 0 0 0 0 1 0 0 0 0 0 0 0 0 0 1 0 1 0 0 0 0 0 0 0 0 0 1 0 0 0 0 0 0 0 0 0 0 0 0 0 0 0 0 0 0 0 0 0 0 0 1 0 0 0 0 0 0 0 0 0 0 0 0 0 1 0 0 0 0 0 0 0 0 0 0 0 0 0 0 0 0 1 0 1 1 0 1 1 0 1 0 1 0 1 0 1 0 0 0 0 0 0 1 0 0 0 1 0 0 0 0 0 1 0 0 0 0 0 0 0 0 0 0 0 0 0 1 0 0 0 0 0 1 0 0 0 0 0 0 0 0 0 0 0 0 0 0 0 0 0 0 0 0 0 0 0 1 0 0 0 0 0 0 0 0 0 0 0 0 0 0 0 1 0 0 0 0 0 0 0 0 0 0 0 0 0 0 0 0 0 0 0 0 0 0 0 0 0 1 0 0 0 0 0 0 0 0 0 0 0 0 0 0 0 1 0 0 0 0 0 0 0 0 0 1 0 0 0 0 0 1 0 0 0 0 0 1 0 0 0 0 0 0 0 0 0 0 0 0 1 0 1 0 0 0 0 1 0 1 1 0 1 0 1 1 1 0 0 1 0 0 0 0 0 0 0 0 0 0 0 0 0 0 0 0 0 0 0 0
M ARS-BFGL-NGS-26474 1 1 1 1 0 1 1 1 1 0 1 1 1 1 1 0 1 1 1 1 1 1 1 1 1 1 1 0 1 1 1 1 0 1 1 1 1 1 1 0 0 1 1 1 0 0 1 1 1 1 1 1 1 0 0 1 0 1 1 1 1 1 1 1 0 1 0 1 1 0 1 1 0 1 0 1 1 1 0 1 1 0 1 1 0 0 1 1 1 1 0 1 1 1 1 1 1 1 1 0 1 1 1 1 1 0 0 1 1 0 1 1 0 1 1 1 0 1 1 1 1 1 1 1 1 0 1 0 0 1 1 1 1 1 1 1 1 1 1 0 0 1 0 0 1 0 1 1 1 0 1 1 0 1 1 0 1 1 1 1 1 1 1 0 1 1 0 1 1 0 0 1 1 1 1 1 1 1 1 1 1 1 0 1 0 1 1 1 0 1 0 1 1 1 1 0 1 1 1 0 0 0 1 1 1 1 1 1 1 1 1 1 1 1 1 1 1 1 1 0 1 0 1 1 1 1 1 1 1 1 1 1 1 1 1 0 0 1 1 1 1 1 1 1 0 0 0 1 1 0 0 1 1 1 0 1 1 0 0 1 0 1 0 0 0 0 1 0 1 1 1 1 1 0 1 1 1 1 1 1 1 1 1 0 0 1 1 1 1 1 1 0 1 1 1 1 1 1 1 1 1 1 1 1 1 1 1 0 1 0 1 1 1 1 1 0 1 1 1 1 1 0 1 1 1 1 1 1 1 0 1 0 1 1 0 1 0 1 1 0 1 0 1 1 0 1 0 1 1 1 1 1 1 1 1 1 1 1 1 1 1 1 1 1 1 0 1 0 1 1 1 1 0 1 1 1 1 1 0 1 0 1 0 1 0 1 0 0 0 1 0 1 0 1 1 0 1 0 1 0 1 1 1 1 1 1 1 1 1 1 1 1 1 1 1 1 1 1 1 1 1 1 1 1 1 1 1 1 1 0 1 1 1 1 1 1 1 1 1 0 1 0 1 1 1 0 1 1 1 1 1 1 1 1 1 1 1 1 1 1 1 1 0 1 0 1 1 1 0 1 0 1 0 1 1 0 1 1 1 1 1 1 1 0 1 1 1 1 0 0 1 1 1 1 1 1 1 1 1 0 1 1 1 1 1 0 1 1 1 1 1 0 1 1 1 1 1 1 1 0 1 1 1 1 1 1 1 1 1 1 1 1 1 1 1 1 1 0 1 0 1 1 1 0 1 0 1 1 1 1 1 1 1 1 1 0 1 1 0 1 1 1 1 0 0 1 0 1 1 1 0 1 1 1 1 1 1 1 1 1 1 0 1 0 1 1 1 0 0 1 0 1 1 1 1 1 0 1 1 1 0 0 0 1 0 1 0 0 0 0 0 1 0 0 0 0 0 1 0 1 0 0 1 1 1 1 1 1 1 1 1 1 1 1 1 1 1 1 1 1 1 1 1 1 1 0 1 0 1 1 1 1 1 1 1 1 1 1 1 1 1 1 1 1 1 1 1 1 1 0 1 0 1 0 1 1 1 1 1 1 1 1 1 1 1 0 1 1 1 1 1 1 1 0 1 0 0 1 1 1 0 1 0 1 1 1 1 1 0 1 1 1 1 1 0 0 0 1 0 1 1 1 1 1 0 1 1 1 1 1 1 1 1 0 1 0 1 1 1 1 1 0 1 0 1 1 1 1 1 1 1 1 1 1 1 1 1 0 1 1 1 1 1 1 1 1 1 1 1 1 1 0 1 0 1 1 1 1 1 1 0 1 1 1 1 1 1 1 1 1 1 1 0 1 1 1 1 1 1 0 1 1 1 1 1 1 1 0 1 1 1 0 1 1 1 1 1 1 1 1 0 1 0 1 0 1 1 0 1 0 1 1 0 1 0 0 0 0 0 1 0 1 0 1 0 1 0 1 0 1 1 1 1 1 1 0 1 1 1 1 1 1 1 1 1 1 1 1 1 1 1 0 1 1 1 1 1 1 1 1 1 0 1 1 1 1 1 0 1 1 1 1 1 1 1 1 1 1 1 0 1 1 1 1 1 1 1 1 1 1 1 1 1 0 1 0 1 1 1 0 1 1 1 1 1 1 1 1 1 1 1 1 0 0 0 1 0 0 1 1 1 1 1 1 0 1 1 1 1 1 1 1 0 1 1 1 1 1 0 0 1 1 1 0 1 1 1 0 1 0 1 1 1 1 0 1 0 1 1 1 1 0 1 0 1 1 1 1 1 1 1 1 1 1 1 1 1 1 1 1 1 1 1 0 1 1 1 1 1 1 1 1 1 1 1 1 1 1 1 1 1 1 1 1 1 1 0 0 0 1 1 1 0 1 1 1 1 0 1 1 1 1 1 1 1 0 1 0 1 1 1 1 1 1 1 1 1 1 1 1 1 1 1 1 0 0 1 0 0 1 0 1 0 0 0 1 0 0 0 1 0 1 0 1 0 0 1 0 1 1 1 1 1 1 1 1 1 1 1 0 1 1 1 1 1 0 1 1 1 1 1 0 1 1 1 1 1 0 1 1 1 1 1 1 1 1 1 1 1 0 1 0 1 0 1 1 1 1 1 1 1 1 1 1 1 0 1 0 1 0 1 1 1 1 1 1 1 1 1 1 1 1 1 1 1 1 1 1 1 1 0 0 0 0 0 0 1 1 0 1 1 1 1 1 0 0 1 1 0 1 1 1 0 1 1 1 0 0 0 1 1 1 0 1 1 1 1 0 1 1 1 1 1 1 1 0 1 0 0 1 1 0 1 0 1 0 1 1 1 1 1 1 1 1 1 1 1 1 1 0 1 0 1 1 1 0 1 1 1 1 1 1 1 1 1 1 1 1 1 1 1 1 0 0 1 1 1 1 0 1 1 1 1 1 1 0 1 1 1 0 1 1 1 1 1 1 1 0 0 0 0 0 0 1 0 1 0 0 0 0 0 1 0 0 0 0 0 0 0 1 0 1 1 1 1 1 1 0 1 1 1 1 1 1 1 1 1 1 1 1 1 1 1 1 1 1 1 1 1 1 1 1 1 0 1 1 1 1 1 0 1 0 1 0 1 1 1 1 1 1 1 0 1 1 1 0 1 1 1 0 1 1 1 0 1 0 1 1 1 1 1 1 1 0 1 0 1 1 1 1 1 0 1 1 1 0 1 1 1 1 1 1 1 1 1 1 1 1 1 0 1 0 0 1 0 1 0 1 0 1 1 1 0 1 0 1 1 1 1 1 1 1 1 1 0 1 1 1 0 0 1 1 1 1 1 0 1 1 1 0 1 1 1 0 1 1 1 0 0 1 1 1 1 1 1 1 1 1 1 1 1 1 1 1 0 1 0 1 0 1 0 1 1 0 0 1 1 1 1 1 1 1 0 1 1 1 0 1 1 1 1 1 0 1 1 0 1 0 1 1 1 0 1 0 1 1 1 1 1 1 1 0 1 1 1 0 1 1 1 1 1 0 0 1 1 1 1 1 1 1 1 1 1 1 1 1 1 1 1 1 1 1 1 1 1 0 1 0 1 1 1 1 1 0 1 1 1 1 1 1 1 0 1 1 1 1 1 1 1 1 1 1 1 1 1 1 1 1 1 1 1 1 1 1 1 1 0 1 0 1 1 1 1 1 1 1 1 1 0 1 0 1 0 1 1 1 1 0 1 1 1 1 0 1 0 1 1 1 1 1 0 0 1 1 1 1 1 1 1 1 1 1 1 0 1 1 1 1 1 1 1 1 1 0 1 0 1 1 1 1 1 1 1 1 1 1 1 1 1 0 1 1 1 1 1 0 0 1 1 0 1 1 0 1 1 1 1 1 1 1 0 1 1 1 0 1 0 0 1 1 0 1 1 1 0 1 0 1 1 0 1 1 1 1 1 1 1 1 1 1 1 0 1 0 1 1 1 0 1 0 1 0 1 1 1 1 1 1 1 1 1 0 1 1 1 0 1 1 1 1 1 1 1 1 1 0 1 1 1 1 1 1 0 1 0 1 0 0 1 1 0 1 0 1 1 1 0 1 1 1 1 1 0 1 0 1 1 1 1 1 1 1 1 1 1 1 1 0 1 1 1 1 1 0 1 1 1 1 0 1 1 0 1 1 1 1 1 0 1 1 1 1 1 1 0 1 0 1 0 1 0 0 1 0 0 1 1 1 1 1 1 1 0 1 1 1 1 1 1 1 1 1 1 1 1 0 1 1 1 1 1 1 1 0 1 1 1 0 1 1 1 1 1 1 0 1 1 1 1 1 1 1 0 1 1 1 0 0 1 0 0 1 0 0 0 1 1 1 1 1 1 1 1 1 1 0 1 1 1 0 1 1 0 0 1 1 0 0 0 0 0 1 1 1 1 1 1 1 1 1 1 1 1 0 0 1 0 1 0 1 1 1 1 0 1 1 1 1 1 1 1 1 1 0 1 1 1 1 1 0 0 1 0 1 0 1 1 1 0 1 1 1 1 0 0 0 1 1 0 1 1 0 1 1 0 1 0 1 0 1 1 1 0 1 1 0 1 1 0 1 0 1 0 0 0 0 0 1 0 0 1 1 1 1 0 0 1 1 0 1 1 1 0 1 1 1 1 1 1 0 0 0 1 1 0 1 1 1 0 1 0 1 1 1 1 1 1 0 0 1 0 0 0 1 1 1 1 1 1 1 1 1 1 1 1 1 1 1 1 0 1 0 1 1 1 0 1 1 1 1 1 1 1 1 1 1 1 1 1 1 1 1 1 1 1 1 1 1 1 1 1 1 1 1 1 1 1 1 1 0 1 1 1 1 1 1 1 0 1 1 1 0 1 1 1 1 1 1 1 0 0 1 1 0 0 1 0 1 0 0 1 0 0 0 1 1 1 1 1 1 1 0 1 1 1 0 1 0 1 1 1 0 0 1 0 1 1 0 0 0 0 1 0 1 1 1 0 0 0 1 1 0 1 1 1 1 1 1 1 1 1 0 1 1 1 1 1 0 0 1 0 1 0 1 1 1 0 1 1 1 0 1 1 1 1 1 0 1 0 1 1 0 0 1 1 1 1 1 1 1 1 1 1 1 1 1 1 1 1 1 1 0 1 1 1 1 1 1 1 1 1 0 1 1 1 1 1 0 1 1 1 1 1 0
M ARS-BFGL-NGS-8048 0 1 0 0 0 0 0 0 0 0 0 0 0 0 0 0 0 0 0 0 0 0 0 0 0 0 0 0 0 0 0 0 1 0 0 0 0 0 0 1 1 0 0 0 0 0 0 0 0 0 0 0 0 1 1 0 0 0 0 0 0 0 0 0 1 0 0 0 0 0 0 0 0 0 0 0 0 0 1 0 0 1 0 0 0 0 0 0 0 0 0 0 0 0 0 0 0 0 0 0 0 0 0 0 0 1 1 0 0 1 0 0 0 0 0 0 0 0 0 0 0 0 0 0 0 1 0 1 1 0 0 0 0 0 0 0 0 0 0 0 0 0 0 0 1 0 0 0 0 0 0 0 0 0 0 0 0 0 0 0 0 0 0 0 0 0 1 0 0 0 0 0 0 0 0 0 0 0 0 0 0 0 0 0 0 0 0 0 0 1 1 0 0 0 0 0 0 0 0 0 0 0 0 0 0 0 0 0 0 0 0 0 0 0 0 0 0 0 0 1 0 0 0 0 0 0 0 0 0 0 0 0 0 0 0 0 0 0 0 0 0 0 0 0 1 1 1 0 0 0 0 0 0 0 0 0 0 0 0 0 0 0 0 0 0 0 0 0 0 0 0 0 0 0 0 0 0 0 0 0 0 0 0 0 1 0 0 0 0 0 0 0 0 0 0 0 0 0 0 0 0 0 0 0 0 0 0 0 0 0 0 0 0 0 0 0 0 0 0 0 0 0 0 0 0 0 0 0 0 1 0 0 0 0 1 0 1 0 0 0 0 0 0 0 1 0 1 0 0 0 0 0 0 0 0 0 0 0 0 0 0 0 0 0 0 0 0 0 0 0 0 0 0 0 0 0 0 0 0 0 0 0 0 0 0 0 0 0 0 0 0 0 0 0 0 0 0 0 0 0 0 0 0 0 0 0 0 0 0 0 0 0 0 0 0 0 0 0 0 0 0 0 0 0 0 0 0 0 0 1 0 0 0 0 0 0 0 0 0 0 0 1 0 0 0 0 0 0 0 0 0 0 0 0 0 1 0 0 0 0 0 0 1 0 0 0 0 0 0 0 0 0 0 0 0 0 0 0 0 0 0 0 0 0 0 0 0 0 0 0 0 0 0 0 0 0 0 0 0 0 0 0 0 0 0 1 0 0 0 0 0 0 0 0 0 0 0 0 0 1 0 0 0 0 0 0 0 0 0 0 0 0 0 0 0 0 0 1 0 0 0 0 0 0 0 0 0 0 0 0 0 0 0 0 0 0 0 0 1 0 0 0 0 0 1 0 1 0 0 0 1 0 0 0 0 0 0 0 0 0 0 1 0 0 0 0 0 0 0 0 0 0 0 0 0 0 0 0 0 0 0 0 0 0 0 0 0 1 0 0 0 0 0 1 0 0 0 0 0 0 0 0 0 0 0 0 0 0 0 0 0 0 0 0 0 0 0 0 0 0 0 0 0 0 0 0 0 0 0 0 0 0 0 0 0 0 0 0 0 0 0 0 0 0 0 0 0 0 0 1 0 1 0 0 0 0 0 0 0 0 0 0 0 0 0 0 0 0 0 0 0 0 0 0 0 0 0 0 0 0 0 0 0 0 0 0 0 1 0 0 0 0 0 0 1 0 0 0 0 0 0 0 0 0 0 0 0 0 0 0 0 0 0 0 0 1 0 0 0 0 0 0 0 0 0 0 0 0 0 0 0 0 0 0 0 0 0 1 0 0 0 0 0 0 0 0 0 0 0 0 0 1 0 0 0 0 0 0 0 0 1 0 0 0 0 0 0 0 0 0 0 0 1 0 0 0 0 0 0 0 0 0 0 0 0 0 0 1 0 0 0 0 0 0 0 0 0 0 0 0 0 0 0 0 0 0 0 0 0 0 0 0 0 0 0 0 0 0 0 0 0 0 0 0 0 0 0 0 0 0 0 0 0 0 0 0 0 0 0 0 0 0 0 0 0 0 0 0 0 0 0 0 0 0 0 0 0 0 0 0 0 0 0 0 0 0 0 0 0 0 0 0 0 0 0 0 0 0 0 0 0 0 0 0 0 0 0 0 0 0 0 0 0 0 0 0 0 0 0 0 0 0 0 0 0 0 0 0 0 0 0 0 0 0 0 0 0 1 0 0 0 0 0 0 0 0 0 0 0 0 0 0 0 0 0 0 0 0 0 0 0 0 0 1 0 0 0 0 0 0 0 0 0 0 1 0 1 0 0 0 0 1 0 0 0 0 0 0 0 0 0 0 0 1 0 0 0 0 0 0 0 0 0 0 0 0 0 0 0 0 0 0 0 0 0 0 0 0 0 0 0 0 0 0 0 0 1 0 1 0 0 0 1 0 0 0 0 0 0 0 0 0 0 0 0 0 0 0 0 0 0 0 0 0 0 0 0 0 0 0 0 0 0 0 0 0 0 0 0 0 0 0 0 0 0 0 0 1 0 0 0 0 0 0 0 0 0 1 0 0 0 0 0 0 0 0 0 0 0 0 0 0 0 0 0 0 0 0 0 0 0 0 0 0 0 0 0 0 0 0 0 0 0 0 0 0 0 0 0 1 0 0 0 0 0 0 0 0 0 0 0 0 0 0 0 1 0 0 0 0 0 0 0 0 0 0 0 0 0 0 0 0 0 0 0 0 0 0 0 0 0 0 0 1 0 1 0 0 0 0 0 0 0 0 0 0 0 0 0 0 0 0 0 0 0 0 0 1 0 0 0 0 0 0 0 0 0 1 0 0 0 0 0 0 0 0 0 1 1 0 0 0 0 1 0 0 0 0 0 0 0 0 0 0 0 0 0 0 0 0 0 0 0 0 0 0 0 0 0 0 0 0 0 0 0 0 0 0 0 0 0 0 1 1 0 0 0 0 1 0 0 0 0 0 0 1 0 0 0 0 0 0 0 0 0 0 0 0 0 0 0 0 0 0 0 0 0 0 0 0 0 0 0 0 0 1 0 0 0 0 0 0 0 0 0 0 0 0 0 0 0 0 0 0 0 0 0 0 0 0 0 0 0 0 0 0 0 0 0 0 0 0 0 0 0 0 0 0 0 0 0 0 0 1 0 0 0 0 0 0 0 0 0 0 0 0 0 0 0 0 0 0 0 0 0 1 0 0 0 0 0 0 0 0 0 0 0 0 0 0 0 0 0 0 0 0 0 0 0 0 0 0 0 0 0 0 0 0 0 0 0 0 0 0 0 0 0 0 0 0 0 0 1 0 0 0 0 0 0 0 0 0 0 0 0 0 0 0 0 1 0 0 0 0 0 1 0 0 0 1 0 0 0 1 0 0 0 1 0 0 0 0 0 0 0 0 0 0 0 0 0 0 0 0 0 0 0 0 0 0 0 0 0 0 0 0 0 0 0 0 0 0 0 0 0 0 0 0 0 0 0 0 0 0 0 0 0 1 0 0 0 1 0 0 0 0 0 0 0 0 0 0 0 0 0 0 0 0 0 0 0 0 0 0 0 0 0 0 0 0 0 0 0 0 0 0 0 0 0 0 0 0 0 0 0 0 0 0 0 0 0 0 0 0 0 0 0 0 0 0 0 1 0 0 0 0 0 0 0 0 0 0 0 0 0 0 0 0 0 0 0 0 0 0 0 0 0 0 0 0 0 0 0 0 0 0 0 0 0 0 0 0 0 0 0 0 0 0 0 0 0 0 0 0 1 0 0 0 0 0 1 1 0 0 0 0 0 0 0 0 0 0 0 0 0 0 0 0 0 0 0 0 0 0 0 1 0 0 0 0 0 0 0 0 0 0 0 0 0 1 0 0 0 0 0 0 0 0 0 0 0 0 0 0 0 0 0 0 0 0 0 0 0 0 0 0 0 0 0 0 0 0 0 0 0 0 0 0 0 0 0 0 0 0 0 0 0 0 0 0 0 0 0 0 0 0 0 0 0 0 0 0 0 0 0 0 0 0 0 0 0 0 0 0 0 0 0 0 0 0 0 0 0 0 0 0 0 0 0 0 0 0 0 0 0 0 0 0 0 0 0 0 1 0 0 0 0 0 0 0 0 0 0 0 0 0 0 0 0 0 0 0 0 0 0 0 0 1 0 0 0 0 0 0 0 0 0 0 0 0 0 1 0 0 0 0 0 0 0 0 0 0 0 0 0 0 0 0 0 0 0 0 0 0 0 0 0 0 0 0 0 0 0 0 0 0 0 0 0 0 0 0 0 0 0 1 0 0 0 0 0 0 0 0 0 0 0 1 0 0 0 0 0 0 0 0 0 0 0 0 0 0 0 0 0 0 0 0 0 1 1 0 1 0 1 0 0 0 0 0 0 0 0 0 0 1 0 0 0 0 0 0 0 0 0 0 1 0 1 0 1 0 0 0 0 0 0 0 0 0 0 0 0 0 0 0 0 0 0 0 0 0 0 1 0 0 0 0 0 0 0 0 0 1 0 0 0 0 0 1 1 0 1 0 0 0 0 0 0 0 0 0 0 0 0 0 0 0 0 0 0 0 0 0 0 0 0 0 0 0 0 0 0 0 0 0 0 0 0 0 0 0 0 0 0 0 0 0 0 0 0 0 0 0 0 0 0 0 0 0 0 0 0 0 0 0 0 0 0 0 0 0 0 0 0 0 0 0 0 0 0 0 0 0 0 0 0 1 0 0 0 1 0 0 0 0 0 0 0 0 0 0 0 0 0 0 0 0 0 0 0 1 0 0 0 0 0 0 0 0 0 0 0 0 0 0 0 0 0 0 0 0 0 0 0 0 0 0 0 0 0 0 0 0 0 0 0 0 0 0 0 0 0 0 0 0 0 0 0 0 0 0 0 0 0 0 0 0 0 0 0 0 0 0 0 0 0 0 0 1 0 0 0 1 0 0 0 0 0 0 0 0 0 0 0 0 0 0 0 0 0 0 0 0 0 0 0 1 0 0 0 0 0 0 0 0 0 1 0 0 0 0 0 0 0 0 0 0 0 0 0 0 0 0 0 0 0 0 0 0 0 0 0 0 0 0 0 0 0 0 0 0 0 0 0 0 0 0 0 0 0 0 0 0 0 0 0 0 0 0 0 0 0 0 0 0 0 0 0 0 0 0 0 0 0 0 0 0 0 0 0 0 0 0 0 0 0 1 0 0 0 0 0 0
M ARS-BFGL-NGS-32296 1 1 1 1 0 1 0 1 1 0 1 1 1 1 1 0 1 1 0 1 1 1 1 1 1 1 1 0 0 0 1 1 0 1 0 0 1 1 1 0 0 1 0 1 0 0 1 1 1 1 1 1 1 0 0 1 0 0 1 1 1 1 1 1 0 1 0 1 1 0 1 1 0 1 0 1 1 1 0 1 1 1 1 1 0 0 1 1 1 1 0 1 1 1 1 1 1 1 1 0 1 1 1 1 0 1 0 1 1 1 1 0 0 1 1 1 0 1 1 0 1 0 1 1 1 0 1 1 0 1 1 1 1 0 1 1 1 1 0 0 0 1 0 0 1 0 1 0 1 0 1 1 0 1 0 0 1 1 1 1 1 1 0 0 0 1 0 1 1 0 0 1 1 1 0 0 1 0 1 1 0 0 0 1 0 1 1 1 0 1 0 1 0 0 1 0 1 0 0 0 0 1 0 1 1 1 0 1 1 1 1 0 1 1 0 1 1 0 0 0 0 0 1 1 1 1 1 1 1 0 1 1 1 0 1 0 0 1 1 1 1 1 1 0 0 1 0 0 1 0 0 0 1 0 0 1 1 1 0 1 0 1 0 1 0 0 0 0 0 0 1 0 1 0 0 1 0 1 1 1 0 1 1 0 0 1 1 1 1 1 1 0 1 1 1 1 1 0 1 1 1 1 1 1 1 1 1 0 1 0 1 1 1 1 1 0 1 1 1 1 1 0 1 1 1 1 1 0 1 0 1 0 1 1 0 1 0 1 1 0 1 0 1 1 0 0 0 1 1 1 1 1 1 1 1 1 1 1 1 1 1 1 1 0 1 0 1 0 1 1 1 0 1 1 1 0 1 1 0 0 0 1 0 1 0 1 0 0 0 1 0 0 0 1 1 0 1 0 1 0 1 1 1 1 1 1 1 1 1 0 1 1 1 1 1 0 0 1 1 1 0 1 0 1 0 0 1 0 0 0 1 1 1 1 1 1 0 1 1 0 1 1 1 1 1 0 1 1 1 1 0 1 1 1 0 1 0 1 1 1 1 0 0 0 0 1 0 0 0 0 0 0 0 1 1 0 1 1 0 1 1 1 1 0 1 1 1 1 0 0 1 1 1 1 0 1 0 1 0 0 0 1 1 0 0 0 0 1 0 1 0 0 0 1 0 0 0 1 1 0 1 1 1 1 1 1 1 1 1 1 1 0 1 1 1 1 1 0 1 0 1 1 1 0 1 0 1 1 1 1 1 1 1 1 1 0 1 0 0 1 1 1 1 0 0 1 0 1 1 0 0 1 1 0 1 1 1 1 1 1 1 0 1 0 1 0 1 0 1 1 1 1 1 0 1 0 1 1 1 1 0 0 0 0 0 1 0 0 0 0 0 0 0 1 0 0 0 0 0 0 0 0 0 1 1 1 1 0 1 1 1 1 1 1 1 1 1 1 1 1 1 1 1 1 1 0 1 0 0 1 0 1 0 1 0 1 1 1 0 1 0 1 1 1 1 1 0 1 0 0 1 0 1 0 1 0 1 1 1 1 1 1 0 1 0 0 0 0 1 1 0 1 1 0 1 0 0 0 0 1 1 1 0 1 1 1 1 1 0 1 0 1 0 1 0 0 0 1 0 0 1 0 1 1 0 1 0 1 1 0 0 1 0 0 0 0 0 1 0 1 1 0 0 0 1 1 1 1 1 1 1 0 1 1 1 1 1 0 1 1 1 0 1 1 1 1 1 1 1 1 1 0 1 0 1 1 1 1 1 1 0 1 1 1 1 0 1 1 1 1 1 1 0 1 1 0 1 1 1 0 1 1 1 1 1 1 1 0 1 1 1 0 1 0 1 1 1 1 1 1 1 1 1 1 1 1 1 0 1 0 1 1 0 1 0 0 0 0 0 1 0 0 0 1 0 1 0 1 0 0 0 0 0 1 1 0 1 1 1 1 1 1 1 1 1 1 1 1 1 1 1 0 1 1 1 1 1 1 0 1 1 0 1 0 0 1 1 0 0 1 1 1 0 1 0 1 1 0 1 0 1 0 1 1 1 1 1 1 1 1 0 0 0 0 0 0 1 1 0 0 0 1 1 1 1 1 1 1 0 1 0 1 0 0 0 1 0 0 1 1 1 1 1 1 0 0 1 1 1 1 1 1 0 1 1 1 1 1 0 0 1 1 1 0 1 1 1 0 1 0 1 1 0 1 0 1 0 1 1 1 1 0 1 0 1 0 1 1 1 0 1 1 1 1 1 0 1 1 1 1 1 1 1 0 1 1 1 1 1 1 1 1 1 1 1 1 1 1 1 1 1 1 1 1 1 1 0 0 0 1 1 1 0 1 1 1 1 0 1 1 1 1 1 0 1 0 1 0 1 0 1 1 1 0 1 1 1 1 1 1 1 1 1 0 1 0 1 0 0 0 0 1 0 1 0 1 0 1 0 1 0 1 0 1 0 0 1 0 1 0 1 1 1 0 1 1 1 1 1 0 1 1 1 0 1 0 0 1 0 1 1 0 0 1 1 1 0 0 0 0 1 1 0 0 0 1 0 1 1 0 1 0 1 0 1 0 1 1 1 1 1 1 1 1 1 0 1 0 1 0 0 1 0 1 1 0 1 0 1 1 0 0 0 1 0 0 0 1 0 1 0 0 1 0 0 0 1 1 0 1 0 1 1 0 0 0 1 0 0 1 1 1 0 0 1 1 0 0 0 1 1 1 0 1 0 1 1 0 1 1 1 1 0 1 1 0 0 0 0 1 1 0 1 0 1 0 1 0 1 1 1 1 1 1 1 1 1 0 1 0 1 0 1 1 1 0 1 1 1 1 1 1 1 0 1 1 1 1 1 1 1 1 0 1 1 1 1 1 0 1 1 1 1 1 1 0 1 1 1 0 1 1 1 1 1 1 1 0 1 0 1 0 1 0 1 1 0 0 0 0 0 1 0 0 0 0 0 0 0 1 0 1 1 1 1 1 1 0 1 1 1 1 1 1 1 1 1 1 1 1 1 0 1 1 1 0 1 0 1 1 1 1 0 0 0 1 1 0 0 0 1 0 1 0 1 0 0 0 0 1 0 0 1 1 0 0 1 0 1 0 0 1 1 0 0 0 0 1 1 0 1 0 1 0 1 1 1 1 1 1 1 0 1 1 1 0 0 1 1 1 0 1 1 1 0 0 1 1 1 0 0 0 0 1 0 0 0 1 0 0 1 0 0 1 1 0 1 1 1 0 1 1 1 1 1 1 1 1 1 0 1 1 1 1 1 0 1 0 1 0 1 0 1 0 1 1 1 0 0 1 1 1 1 1 1 1 1 1 1 0 1 1 1 1 0 1 0 0 0 1 0 1 1 0 0 1 1 0 1 0 1 1 0 1 1 0 0 1 0 1 0 1 0 1 1 0 1 0 0 0 1 0 1 0 0 0 0 1 1 0 0 0 1 1 0 0 0 1 1 1 1 0 0 0 1 1 0 1 0 1 1 1 0 1 0 0 0 0 0 1 0 1 0 1 0 0 0 0 0 0 0 1 0 0 0 1 1 1 1 1 1 0 1 1 1 0 1 1 1 1 1 1 1 1 1 1 1 1 1 1 1 1 1 1 1 1 0 1 0 1 1 1 1 1 1 1 0 1 0 1 0 1 0 1 0 1 0 1 0 1 0 1 0 1 1 1 1 1 1 1 1 0 1 1 1 1 1 1 1 1 1 1 1 0 1 1 1 1 1 1 1 1 1 0 1 0 1 1 1 0 1 1 1 1 1 1 0 1 1 0 1 1 1 1 1 1 0 1 1 0 1 1 0 1 1 1 1 1 1 1 0 1 1 1 0 1 0 0 1 1 0 1 1 0 0 1 0 0 1 0 0 1 1 1 1 1 1 1 1 0 1 0 1 0 0 1 0 0 0 0 1 0 0 1 1 1 0 1 0 1 1 0 0 1 0 0 0 1 0 1 0 0 0 1 0 0 0 1 0 1 1 1 0 1 0 1 0 0 1 0 0 1 0 1 1 0 0 1 1 1 1 1 0 1 0 1 1 1 1 1 1 1 1 1 1 1 1 0 1 0 1 1 1 0 1 1 1 1 1 1 1 0 1 1 1 1 1 0 1 0 1 1 1 0 0 1 0 1 1 1 1 0 1 0 0 0 1 1 1 0 1 1 0 1 1 1 1 0 1 1 1 1 1 0 0 0 1 0 1 0 1 1 1 0 0 1 1 0 1 1 0 1 1 1 0 1 1 1 1 1 0 0 0 1 0 0 0 1 1 0 0 1 0 0 0 0 1 1 1 1 1 0 1 1 1 0 1 1 1 0 1 1 0 0 1 1 0 0 0 0 0 1 1 1 1 0 1 1 1 0 1 1 1 0 0 1 0 1 0 1 0 0 1 0 1 1 1 0 1 1 1 1 1 1 1 1 1 0 1 0 0 0 0 0 0 1 1 1 0 1 1 1 1 0 0 0 1 1 1 1 1 0 1 1 0 1 0 1 0 0 1 0 0 1 1 0 1 1 0 1 0 0 0 0 0 0 0 1 0 0 1 1 1 1 0 0 1 0 0 1 1 0 0 1 1 0 1 1 1 0 1 0 1 1 1 1 1 1 1 1 0 1 1 1 1 0 1 0 0 1 0 0 0 1 1 1 0 1 0 1 1 0 0 0 0 1 0 1 0 0 0 0 1 1 1 0 1 1 1 1 1 1 1 0 1 0 0 1 1 1 1 1 0 1 1 1 1 1 1 1 1 1 1 1 1 1 1 1 1 0 1 1 0 1 1 1 1 0 1 0 0 1 1 1 0 1 0 0 1 0 0 0 1 0 0 0 0 1 0 0 1 0 0 0 1 1 1 0 1 0 1 0 1 1 1 0 1 1 1 1 1 0 0 1 0 1 1 0 0 0 0 1 0 1 1 1 0 0 0 1 1 1 1 1 1 1 1 1 1 0 1 0 1 1 1 1 1 0 0 0 0 1 0 0 0 1 0 1 0 1 0 1 0 1 0 1 0 0 0 1 0 0 0 0 1 1 0 1 1 1 1 0 1 1 1 1 1 1 0 0 0 0 1 1 1 1 0 1 0 0 0 0 0 1 0 1 1 0 1 1 1 1 1 0
M ARS-BFGL-NGS-101877 1 0 1 0 1 1 1 1 1 1 1 1 0 1 1 1 1 1 0 1 1 1 1 1 1 1 0 1 1 1 1 1 1 1 1 1 0 1 1 1 1 1 1 1 1 1 1 1 1 1 1 1 1 1 1 0 1 1 1 1 1 1 1 0 1 0 1 1 1 0 1 1 1 1 1 1 1 1 1 0 0 0 1 1 1 1 1 1 1 1 1 1 1 1 1 1 1 1 1 0 1 1 1 1 1 0 1 1 1 0 1 1 1 1 1 1 1 1 1 0 1 0 0 0 1 1 1 0 1 0 1 1 0 0 1 1 1 1 1 1 1 1 1 1 0 1 1 0 1 0 0 1 1 1 1 0 1 1 1 1 1 1 0 1 0 1 1 0 1 1 1 1 1 1 1 0 0 0 0 0 1 0 1 1 1 0 1 1 1 0 1 1 1 0 1 0 1 0 1 1 1 1 1 1 1 1 0 1 1 1 1 0 1 0 1 1 1 1 1 1 1 1 1 1 1 1 1 1 1 1 1 1 1 0 1 0 1 1 1 1 1 1 1 1 1 0 1 1 1 1 1 1 1 1 1 1 1 1 1 1 1 0 1 1 1 1 0 1 0 0 1 1 1 1 0 0 0 1 1 1 0 1 1 1 1 1 1 1 1 1 1 1 1 1 1 1 1 1 0 1 1 1 0 1 1 0 1 1 0 1 0 1 0 1 1 1 0 1 0 0 1 0 1 1 1 1 1 0 1 1 1 1 1 1 1 1 1 1 0 0 0 0 0 1 1 1 1 0 0 1 1 1 1 1 1 1 0 1 0 1 0 1 0 0 0 1 0 1 1 1 1 0 1 1 1 0 1 1 1 0 1 0 1 1 1 0 1 1 1 1 1 0 1 1 0 1 0 0 0 0 0 1 1 1 1 1 0 0 0 1 1 0 1 1 0 1 0 1 1 1 0 1 0 1 0 1 1 1 0 1 1 1 0 0 0 1 0 1 1 1 1 0 1 1 1 1 1 1 0 1 0 1 0 1 0 0 0 1 0 1 0 0 1 1 1 1 1 1 1 0 1 0 1 1 1 1 1 1 0 1 1 0 1 1 1 0 1 1 1 1 1 1 1 0 0 1 0 1 0 1 0 1 1 1 0 1 0 1 0 1 0 1 0 1 0 0 0 1 1 1 1 1 1 1 1 1 1 0 1 0 1 1 1 1 1 1 0 1 0 1 0 1 1 1 1 1 1 1 0 0 0 1 0 1 1 1 1 1 1 1 0 1 0 1 1 1 1 1 0 1 1 0 0 1 0 1 0 1 1 1 0 1 1 1 1 1 1 1 1 0 1 1 1 1 1 1 1 1 1 0 1 1 1 1 1 1 1 1 1 1 1 0 1 0 1 1 1 0 1 1 1 1 0 1 1 0 1 0 1 1 1 1 0 1 0 1 0 1 1 1 1 1 1 1 1 1 0 0 0 1 0 1 0 1 0 1 1 1 0 1 0 1 1 1 1 1 0 1 0 1 1 1 0 1 0 1 1 1 1 1 1 1 0 1 0 1 0 0 0 0 0 1 0 1 0 1 1 0 1 1 1 1 1 1 1 1 1 0 1 1 0 1 0 1 1 1 1 1 1 1 1 0 1 1 1 0 0 1 1 0 0 1 0 1 0 1 0 1 0 1 1 1 0 1 1 1 1 1 1 1 1 1 1 1 1 1 0 1 0 1 1 1 1 1 0 1 1 1 0 1 1 1 1 0 1 1 1 1 0 0 1 1 0 1 0 0 0 1 0 1 0 1 1 1 0 0 1 1 1 1 0 1 1 1 1 1 1 1 1 1 1 1 1 1 1 1 1 1 1 0 1 1 1 1 1 1 1 1 1 0 1 1 1 1 1 1 1 1 1 1 1 0 1 1 1 0 1 1 1 0 0 0 0 1 1 1 1 1 1 1 1 1 1 1 1 0 0 1 0 0 0 1 1 1 1 1 1 1 0 1 1 1 0 0 0 0 0 1 0 1 0 0 0 0 0 1 1 0 1 1 1 1 1 1 1 1 1 1 1 0 0 0 0 1 0 1 0 0 0 0 0 1 0 1 0 0 0 1 0 1 1 1 1 0 1 1 1 1 1 1 1 1 1 1 1 1 1 1 1 1 1 1 1 1 1 0 1 1 1 1 1 0 1 1 1 1 1 1 1 1 1 1 0 0 1 0 1 1 1 1 1 1 1 1 1 0 1 1 0 0 1 1 0 0 0 0 1 1 0 1 1 1 0 1 1 1 0 1 1 1 1 0 1 1 1 1 1 1 1 0 1 0 1 1 0 1 1 1 1 1 0 1 1 1 0 1 0 1 1 1 1 1 1 0 0 1 0 1 0 0 1 1 0 0 1 0 1 1 1 1 1 1 1 1 1 1 1 1 1 1 1 0 1 1 1 1 1 0 1 1 1 1 1 0 1 1 0 1 1 1 1 1 0 0 0 1 0 1 0 1 0 1 1 1 1 1 0 1 0 0 1 1 0 1 1 1 0 1 0 1 1 0 0 0 0 1 0 0 0 1 0 1 1 1 1 1 1 1 1 1 1 1 1 1 1 1 1 1 1 1 0 1 0 1 0 1 0 0 0 1 0 1 0 1 1 1 1 0 0 0 1 1 1 1 1 1 1 0 1 1 0 1 1 1 1 1 1 0 1 1 1 1 1 0 1 1 1 1 1 0 1 1 1 1 0 1 1 1 1 1 1 1 0 1 1 1 0 1 1 1 1 1 1 1 1 1 1 1 1 1 0 0 0 0 1 1 0 1 1 1 1 1 0 0 1 1 1 1 0 1 1 1 1 1 1 1 1 1 1 0 1 1 1 0 0 1 0 1 1 0 1 1 0 1 1 1 1 0 1 0 1 1 1 1 1 1 1 1 1 1 1 1 1 1 1 1 1 1 1 1 1 1 1 0 1 1 1 0 1 1 1 1 1 1 1 1 0 1 1 1 1 0 1 1 1 1 1 1 1 1 1 0 0 1 0 1 1 0 1 1 1 1 0 1 0 1 1 1 0 1 1 1 1 1 1 1 0 0 0 1 0 1 1 1 0 1 0 1 0 1 0 1 0 1 0 1 0 1 1 0 1 0 1 0 1 1 1 1 1 1 1 1 1 1 0 1 0 0 0 1 0 1 0 1 0 1 0 1 0 1 1 1 1 1 1 0 1 1 1 1 1 1 1 1 1 1 1 1 1 0 1 1 1 1 1 1 1 1 1 1 1 1 1 1 0 1 1 1 0 1 1 0 1 1 1 0 1 1 1 1 1 0 1 1 1 1 1 1 1 1 1 1 1 1 1 1 1 0 1 1 1 0 0 1 1 1 0 0 0 0 0 1 1 0 0 1 1 1 1 1 1 1 1 0 1 1 1 1 0 0 1 1 1 1 0 0 0 0 1 0 0 0 1 1 0 1 0 1 1 1 1 1 1 0 1 1 0 1 0 1 1 1 1 0 0 0 0 1 1 0 0 1 1 1 1 1 1 1 0 0 1 1 0 1 0 1 1 1 1 1 1 1 1 0 1 0 1 1 0 0 0 1 1 1 1 1 1 1 0 1 1 0 1 0 1 1 1 1 1 0 0 1 1 1 1 1 1 1 1 1 1 0 1 1 1 1 1 1 1 0 1 1 1 1 0 1 1 1 1 1 0 1 1 1 1 1 1 1 1 1 1 0 1 1 1 1 1 1 1 0 1 1 0 1 1 1 1 1 1 0 1 0 1 1 1 1 1 1 1 1 1 1 1 1 1 1 1 1 1 1 1 1 1 0 1 1 1 1 1 1 1 1 1 1 1 0 1 1 1 0 1 1 1 0 1 1 1 1 1 1 0 0 1 1 1 1 1 0 1 0 1 1 1 1 0 1 0 1 0 1 1 1 0 1 1 1 0 1 0 1 1 1 1 1 1 1 0 1 0 1 0 1 0 1 0 1 0 1 0 1 1 1 1 1 1 1 1 1 1 1 1 1 1 1 1 0 1 1 1 0 0 1 1 0 1 1 1 1 1 1 1 0 1 1 1 1 1 1 1 0 1 0 1 1 1 0 1 1 1 0 1 1 1 1 1 1 1 1 1 0 1 1 1 0 0 0 0 0 1 1 1 1 1 1 1 1 1 1 1 1 1 0 1 1 1 1 1 1 1 1 1 1 1 0 0 1 1 0 1 1 1 1 1 1 0 1 1 1 1 1 0 0 0 0 0 1 0 1 1 1 0 0 1 1 0 1 1 1 0 1 1 1 1 1 1 0 0 1 0 1 0 0 0 0 0 1 1 0 1 1 1 1 1 1 1 1 1 1 1 1 1 1 1 1 1 0 1 1 1 0 1 1 1 1 1 1 1 0 1 1 0 0 1 1 1 1 0 0 0 1 1 1 1 0 1 1 1 0 1 1 1 1 1 1 1 1 1 1 1 0 1 1 1 1 1 1 1 1 1 0 1 1 1 1 1 1 1 1 1 0 1 1 1 1 1 1 1 0 1 1 1 0 1 1 1 1 1 1 1 1 1 0 1 1 1 1 1 0 1 1 1 0 1 0 1 1 0 0 0 1 1 1 0 1 1 1 0 1 1 0 0 1 0 1 0 0 0 1 0 1 1 1 1 1 1 1 0 1 0 0 1 1 0 0 0 1 0 0 0 1 0 1 1 1 1 1 1 0 1 1 1 0 1 1 1 1 0 0 1 1 1 1 0 1 0 0 0 1 0 1 1 1 1 1 1 0 1 0 1 1 0 1 0 1 0 1 1 0 1 0 1 1 1 0 1 1 1 0 1 1 1 0 1 1 1 0 1 1 1 1 1 0 1 1 1 1 1 0 1 0 1 0 1 0 1 1 1 1 1 1 1 1 1 1 1 0 1 1 0 1 0 1 0 0 1 1 0 1 1 1 1 1 1 1 1 1 1 1 1 1 1 1 1 1 1 1 1 1 1 1 1 0 1 0 0 1 1 1 0 1 1 0 0 1 0 1 1 0 1 1 0 1 1 0 0 0 0 1 1 1 0 1 0 0 1 1 1 1 0 0 0 1 1 1 1 1 0 1 0 0 0 1 0 1 0 1 1 1 1 1 1 1 1 1
[truncated: 2,864,677 more chars]
