# Supplementary material for: Optimum contribution selection for animal breeding and conservation: the R package optiSel
Source: BMC Bioinformatics. 2019 Jan 14;20:25. doi: 10.1186/s12859-018-2450-5 (PMC6332575; doi:10.1186/s12859-018-2450-5)
Supplement: Supplementary file 1 — Example data set and replication script. (ZIP 14700 kb) [file 12859_2018_2450_MOESM1_ESM.zip › Examples/Population/BreedingValues.txt]

Indiv Sire Dam Born Sex Breed EBV
animal4749 animal3707 animal4269 2015 female Angler 97.65
animal3961 animal3715 animal15 2015 female Angler 74.81
animal8166 animal3742 animal6157 2015 male Angler 77.17
animal8167 animal6158 animal16 2015 male Angler 68.92
animal4750 animal3702 animal4247 2015 male Angler 82.36
animal4751 animal4271 animal3706 2015 male Angler 81.74
animal1318 animal1 animal17 2015 female Angler 78.36
animal4752 animal4242 animal18 2015 male Angler 86.18
animal4753 animal4231 animal19 2015 male Angler 64.6
animal3591 animal3456 animal20 2015 male Angler 85.2
animal3962 animal3702 animal21 2015 male Angler 76.88
animal5337 animal3561 animal4747 2015 female Angler 71.04
animal4754 animal4239 animal3583 2015 male Angler 82.29
animal3963 animal3718 animal22 2015 female Angler 97.29
animal4755 animal4249 animal3960 2015 male Angler 79.84
animal3964 animal3729 animal23 2015 male Angler 63.43
animal4756 animal4248 animal24 2015 male Angler 66.31
animal8168 animal2 animal6154 2015 male Angler 71.17
animal6159 animal3486 animal5322 2015 male Angler 88.54
animal5338 animal4727 animal4737 2015 male Angler 75.34
animal3592 animal3 animal3455 2015 female Angler 59.47
animal3593 animal3476 animal25 2015 male Angler 84.79
animal5339 animal3744 animal4728 2015 female Angler 69.39
animal3965 animal3690 animal26 2015 female Angler 74.68
animal5340 animal4 animal4726 2015 male Angler 102.66
animal3966 animal3718 animal27 2015 male Angler 97.95
animal3967 animal3663 animal28 2015 male Angler 86.5
animal4273 animal3718 animal3959 2015 female Angler 92.83
animal6160 animal4744 animal5332 2015 male Angler 74.39
animal3968 animal3713 animal29 2015 female Angler 69.07
animal3969 animal3728 animal30 2015 female Angler 86.45
animal3970 animal3745 animal31 2015 male Angler 90.93
animal4757 animal3932 animal4268 2015 male Angler 65.75
animal3490 animal3361 animal32 2015 male Angler 101.74
animal6161 animal5324 animal33 2015 female Angler 76.79
animal4758 animal4237 animal4255 2015 female Angler 76.32
animal4759 animal3590 animal4266 2015 male Angler 71.37
animal5341 animal3540 animal4747 2015 male Angler 68.31
animal4760 animal4248 animal24 2015 female Angler 56.73
animal11701 animal3733 animal10291 2015 male Angler 109.79
animal5342 animal4254 animal4731 2015 male Angler 81.2
animal5343 animal4228 animal4726 2015 female Angler 83.43
animal5344 animal4732 animal34 2015 male Angler 94.05
animal5345 animal3489 animal4745 2015 male Angler 70.55
animal4761 animal4223 animal4256 2015 male Angler 75.05
animal6162 animal5325 animal4740 2015 female Angler 53.37
animal3366 animal3205 animal18 2015 male Angler 57.3
animal6163 animal4220 animal5331 2015 female Angler 71.99
animal4762 animal4241 animal35 2015 female Angler 68.33
animal4763 animal4244 animal36 2015 male Angler 58.4
animal4764 animal4220 animal3703 2015 male Angler 86.39
animal4765 animal4270 animal37 2015 female Angler 74.21
animal8169 animal3488 animal6155 2015 female Angler 96.76
animal3971 animal3698 animal38 2015 female Angler 77.58
animal3594 animal3458 animal24 2015 male Angler 75.25
animal5346 animal3464 animal4726 2015 male Angler 85.97
animal4274 animal3901 animal39 2015 female Angler 78.16
animal5347 animal3740 animal4740 2015 male Angler 75.98
animal4766 animal4242 animal40 2015 male Angler 69.64
animal4275 animal3733 animal3910 2015 female Angler 86.73
animal6164 animal5336 animal4235 2015 male Angler 66.42
animal3749 animal3570 animal41 2015 female Angler 96.84
animal4276 animal3927 animal24 2015 male Angler 69.88
animal5348 animal3481 animal4726 2015 female Angler 110.48
animal4767 animal3744 animal4269 2015 male Angler 86.62
animal3972 animal3695 animal42 2015 male Angler 86.44
animal5349 animal4220 animal4742 2015 female Angler 87.8
animal5350 animal4249 animal4726 2015 male Angler 101.55
animal3595 animal3470 animal16 2015 female Angler 73.81
animal6165 animal5334 animal4267 2015 female Angler 83.78
animal4768 animal3713 animal4258 2015 male Angler 69.6
animal4769 animal4252 animal3455 2015 male Angler 80.25
animal3596 animal3484 animal34 2015 male Angler 77.04
animal5351 animal3481 animal4740 2015 male Angler 87.27
animal4770 animal4220 animal43 2015 male Angler 69.38
animal5352 animal4746 animal17 2015 male Angler 78.68
animal5353 animal4744 animal44 2015 male Angler 80.22
animal4771 animal3575 animal4213 2015 male Angler 95.15
animal5354 animal4727 animal4265 2015 female Angler 84.03
animal8170 animal5 animal6157 2015 female Angler 76.98
animal4772 animal3579 animal4268 2015 female Angler 73.7
animal4773 animal4238 animal45 2015 female Angler 57.22
animal3973 animal3722 animal46 2015 female Angler 76.17
animal4277 animal3900 animal3897 2015 female Angler 90.17
animal4278 animal3957 animal47 2015 male Angler 74.93
animal3974 animal3702 animal48 2015 male Angler 84.86
animal4774 animal4238 animal17 2015 female Angler 66.96
animal4775 animal3439 animal4235 2015 female Angler 49.02
animal3975 animal3698 animal38 2015 female Angler 84
animal3491 animal3349 animal49 2015 female Angler 79.19
animal3976 animal3709 animal31 2015 male Angler 75.91
animal3750 animal3532 animal50 2015 female Angler 84.45
animal10292 animal4228 animal8165 2015 male Angler 69.46
animal8171 animal5334 animal6156 2015 female Angler 78.99
animal5355 animal4732 animal29 2015 female Angler 83.24
animal3751 animal3590 animal51 2015 male Angler 91.82
animal4279 animal3924 animal3554 2015 male Angler 44.07
animal3977 animal3733 animal52 2015 female Angler 82.12
animal4776 animal4253 animal20 2015 male Angler 86.87
animal4280 animal3943 animal42 2015 female Angler 72.44
animal3978 animal3744 animal53 2015 male Angler 71.45
animal4777 animal3905 animal4261 2015 female Angler 70.25
animal1319 animal4 animal49 2015 female Angler 86.56
animal4778 animal6 animal4247 2015 female Angler 83.63
animal6166 animal4231 animal5322 2015 male Angler 82.09
animal3597 animal3476 animal46 2015 male Angler 99.84
animal6167 animal3690 animal5332 2015 male Angler 78.7
animal5356 animal4220 animal4738 2015 female Angler 57.32
animal1320 animal7 animal36 2015 male Angler 70.71
animal8172 animal3745 animal6157 2015 male Angler 87.34
animal5357 animal8 animal4731 2015 female Angler 69.61
animal4779 animal4241 animal53 2015 female Angler 70.83
animal4281 animal3905 animal3554 2015 female Angler 69.27
animal3752 animal3579 animal15 2015 male Angler 94.69
animal4282 animal3890 animal54 2015 male Angler 71.99
animal3979 animal3663 animal17 2015 female Angler 45.48
animal6168 animal4238 animal5331 2015 female Angler 79.15
animal3598 animal3464 animal55 2015 male Angler 70.79
animal8173 animal3731 animal6156 2015 male Angler 91.53
animal4283 animal3942 animal56 2015 male Angler 81.19
animal4780 animal2 animal4235 2015 male Angler 66.73
animal4284 animal3932 animal57 2015 female Angler 79.39
animal6169 animal3728 animal5333 2015 female Angler 74.79
animal3980 animal3688 animal19 2015 female Angler 64.48
animal4285 animal3956 animal39 2015 male Angler 51.36
animal4286 animal3924 animal43 2015 male Angler 59.89
animal4781 animal3739 animal4262 2015 female Angler 73.84
animal4782 animal3476 animal4264 2015 male Angler 91.41
animal4287 animal3699 animal3959 2015 female Angler 71.96
animal4783 animal3745 animal4263 2015 male Angler 99.22
animal3981 animal3742 animal58 2015 female Angler 77.05
animal4784 animal3542 animal4235 2015 female Angler 88.49
animal5358 animal3513 animal4740 2015 male Angler 78.12
animal5359 animal4228 animal4740 2015 female Angler 63.24
animal1321 animal7 animal59 2015 male Angler 72.95
animal5360 animal3745 animal4730 2015 male Angler 68.74
animal5361 animal3585 animal4737 2015 male Angler 88.29
animal3982 animal3734 animal60 2015 male Angler 74.03
animal1322 animal2 animal48 2015 female Angler 69.04
animal5362 animal3739 animal4738 2015 female Angler 81.27
animal4785 animal4239 animal4250 2015 male Angler 76.47
animal3983 animal3745 animal3236 2015 male Angler 66.31
animal3984 animal3709 animal57 2015 male Angler 60.09
animal5363 animal3695 animal4726 2015 female Angler 93.35
animal4786 animal4241 animal54 2015 female Angler 76.81
animal4288 animal3924 animal28 2015 male Angler 71.75
animal6170 animal3688 animal5330 2015 female Angler 76.43
animal4289 animal9 animal3959 2015 male Angler 67.34
animal3599 animal3464 animal57 2015 female Angler 75.6
animal5364 animal4744 animal4245 2015 female Angler 71.19
animal4290 animal3947 animal19 2015 male Angler 64.55
animal4291 animal3489 animal3910 2015 male Angler 101.38
animal3600 animal3481 animal61 2015 female Angler 111.92
animal4292 animal3924 animal58 2015 male Angler 65.46
animal3985 animal3729 animal62 2015 female Angler 77.24
animal4787 animal3561 animal4261 2015 male Angler 87.1
animal4788 animal4223 animal4213 2015 female Angler 89.07
animal4789 animal3458 animal4258 2015 female Angler 72.11
animal4790 animal3909 animal4247 2015 male Angler 67.19
animal8174 animal3476 animal6157 2015 female Angler 108.09
animal3753 animal3573 animal3583 2015 female Angler 67.43
animal4791 animal4271 animal4262 2015 male Angler 82.28
animal6171 animal3731 animal5335 2015 male Angler 74.65
animal5365 animal4732 animal4263 2015 male Angler 103.28
animal4792 animal4272 animal21 2015 female Angler 91.1
animal4793 animal3916 animal4265 2015 male Angler 76.55
animal3601 animal3456 animal16 2015 male Angler 84.57
animal4293 animal3481 animal3959 2015 male Angler 93.72
animal4794 animal4248 animal53 2015 male Angler 73.45
animal6172 animal3713 animal5322 2015 male Angler 93.97
animal4795 animal4231 animal63 2015 male Angler 68.13
animal8175 animal6153 animal27 2015 male Angler 96.55
animal8176 animal4270 animal6155 2015 male Angler 90.19
animal5366 animal3575 animal4741 2015 male Angler 80.45
animal3602 animal3486 animal15 2015 female Angler 87.45
animal4796 animal4271 animal3910 2015 male Angler 97.56
animal4797 animal4228 animal33 2015 female Angler 98.12
animal1323 animal9 animal54 2015 male Angler 69.79
animal4798 animal3943 animal4258 2015 female Angler 60.42
animal8177 animal6158 animal3706 2015 female Angler 75.73
animal8178 animal3570 animal6157 2015 female Angler 94.36
animal6173 animal3568 animal5332 2015 female Angler 66.59
animal5367 animal4746 animal4264 2015 female Angler 82.24
animal8179 animal3729 animal6157 2015 female Angler 70.23
animal6174 animal5334 animal64 2015 female Angler 80.67
animal5368 animal3361 animal4728 2015 female Angler 88.59
animal11702 animal3957 animal10291 2015 female Angler 74.62
animal4799 animal4248 animal34 2015 female Angler 81.3
animal4294 animal1 animal3892 2015 male Angler 96.92
animal3754 animal3586 animal3244 2015 male Angler 63.62
animal4800 animal4238 animal56 2015 female Angler 53.58
animal3986 animal3718 animal36 2015 male Angler 83.55
animal5369 animal3464 animal4734 2015 male Angler 88.59
animal1324 animal7 animal33 2015 male Angler 82.01
animal4801 animal3573 animal4263 2015 male Angler 93.94
animal3987 animal3743 animal16 2015 male Angler 59.4
animal3755 animal3540 animal48 2015 female Angler 65.81
animal8180 animal6153 animal65 2015 male Angler 79.53
animal4802 animal3901 animal4258 2015 female Angler 70.94
animal5370 animal4732 animal3703 2015 female Angler 82.78
animal1325 animal4 animal66 2015 female Angler 73.06
animal3756 animal3566 animal65 2015 female Angler 85.83
animal3988 animal3740 animal42 2015 female Angler 82.66
animal1326 animal4 animal67 2015 female Angler 64.81
animal3757 animal3561 animal29 2015 female Angler 91.47
animal3989 animal3740 animal68 2015 female Angler 89.87
animal3758 animal3585 animal29 2015 male Angler 66.13
animal3990 animal3690 animal69 2015 female Angler 77.47
animal4803 animal3695 animal4264 2015 female Angler 80.37
animal4804 animal4248 animal67 2015 female Angler 59.81
animal4805 animal5 animal4243 2015 female Angler 84.74
animal3603 animal3464 animal55 2015 female Angler 56.87
animal4295 animal3957 animal3244 2015 female Angler 76.12
animal4806 animal10 animal4262 2015 male Angler 72.71
animal4807 animal4254 animal49 2015 female Angler 83.13
animal3991 animal3712 animal21 2015 female Angler 84.38
animal3992 animal3744 animal70 2015 female Angler 78.98
animal3993 animal10 animal3706 2015 male Angler 90.62
animal1327 animal10 animal71 2015 female Angler 76.38
animal4296 animal3713 animal3897 2015 female Angler 73.71
animal6175 animal3707 animal5335 2015 male Angler 92.59
animal4297 animal3692 animal3944 2015 female Angler 90.27
animal4298 animal3900 animal72 2015 male Angler 76.38
animal3994 animal3739 animal25 2015 female Angler 94.63
animal6176 animal7 animal5332 2015 male Angler 67.73
animal6177 animal3739 animal5322 2015 male Angler 93.22
animal3995 animal3695 animal3583 2015 male Angler 87.39
animal4808 animal3529 animal4266 2015 male Angler 68.93
animal4299 animal3916 animal22 2015 female Angler 75.97
animal5371 animal4743 animal37 2015 female Angler 89.3
animal4809 animal3484 animal4268 2015 male Angler 68.41
animal6178 animal3689 animal5330 2015 female Angler 89.83
animal8181 animal3486 animal6157 2015 female Angler 94.73
animal4810 animal4231 animal3892 2015 female Angler 76.9
animal3996 animal3575 animal3706 2015 female Angler 81.22
animal4811 animal4244 animal24 2015 male Angler 60.21
animal5372 animal4244 animal4740 2015 male Angler 43.78
animal3604 animal3489 animal31 2015 female Angler 80.14
animal5373 animal3579 animal4740 2015 male Angler 74.97
animal4300 animal3924 animal29 2015 female Angler 60.17
animal4301 animal3712 animal3960 2015 female Angler 80.48
animal5374 animal3742 animal4745 2015 female Angler 82.73
animal6179 animal5336 animal3706 2015 female Angler 77.88
animal8182 animal3349 animal6154 2015 male Angler 99.37
animal4302 animal3916 animal73 2015 female Angler 83.06
animal3605 animal3476 animal36 2015 male Angler 93.42
animal3759 animal3579 animal73 2015 male Angler 67.95
animal3997 animal3689 animal54 2015 male Angler 80.2
animal4303 animal3927 animal39 2015 male Angler 74.73
animal3367 animal1 animal3244 2015 male Angler 97.9
animal6180 animal3957 animal5322 2015 female Angler 63.25
animal4812 animal3 animal4247 2015 male Angler 77.22
animal3998 animal3725 animal27 2015 female Angler 88.24
animal4304 animal3943 animal43 2015 female Angler 76.84
animal5375 animal3728 animal4740 2015 male Angler 67.15
animal4813 animal3540 animal4256 2015 female Angler 67.73
animal4814 animal3698 animal4265 2015 female Angler 74.07
animal3999 animal3729 animal17 2015 male Angler 69.86
animal4000 animal3715 animal64 2015 female Angler 84.85
animal4305 animal3 animal3910 2015 female Angler 71.59
animal4815 animal3734 animal4235 2015 female Angler 86.58
animal4306 animal3901 animal39 2015 female Angler 86.93
animal8183 animal3909 animal6156 2015 female Angler 71.19
animal6181 animal5325 animal44 2015 male Angler 79.32
animal5376 animal3953 animal4731 2015 male Angler 66.67
animal5377 animal3692 animal4739 2015 female Angler 66.39
animal3606 animal3456 animal17 2015 female Angler 64.93
animal4307 animal3956 animal36 2015 female Angler 69.45
animal5378 animal4722 animal3714 2015 male Angler 102.17
animal8184 animal3688 animal6156 2015 male Angler 80.92
animal10293 animal3456 animal8165 2015 female Angler 79.68
animal8185 animal3540 animal6157 2015 male Angler 69.06
animal4001 animal3718 animal27 2015 male Angler 102.97
animal4002 animal3688 animal58 2015 male Angler 82.29
animal4308 animal3898 animal15 2015 male Angler 74.64
animal3760 animal3568 animal67 2015 female Angler 72.36
animal5379 animal3695 animal4726 2015 female Angler 99.31
animal3761 animal3561 animal57 2015 female Angler 73.14
animal4816 animal4220 animal50 2015 female Angler 83.18
animal4817 animal4249 animal42 2015 female Angler 69.85
animal3762 animal3205 animal3554 2015 female Angler 59.31
animal4818 animal4223 animal30 2015 male Angler 89.3
animal4819 animal4272 animal66 2015 male Angler 52.22
animal4003 animal3715 animal65 2015 male Angler 87.38
animal3763 animal3529 animal27 2015 male Angler 96.85
animal6182 animal3349 animal5328 2015 male Angler 66.33
animal4820 animal3900 animal4261 2015 male Angler 93.86
animal3764 animal3563 animal15 2015 female Angler 81.43
animal4004 animal3689 animal74 2015 female Angler 89.02
animal4821 animal3566 animal4265 2015 male Angler 84.31
animal4005 animal3699 animal3714 2015 male Angler 92.88
animal4006 animal3689 animal43 2015 male Angler 74.71
animal1328 animal11 animal57 2015 female Angler 62.61
animal4309 animal3900 animal35 2015 female Angler 77.27
animal4310 animal3739 animal3897 2015 male Angler 79.53
animal5380 animal4239 animal4747 2015 male Angler 86.87
animal4822 animal3348 animal4265 2015 male Angler 80.14
animal5381 animal3439 animal4745 2015 male Angler 66.94
animal4311 animal3529 animal3960 2015 female Angler 67.01
animal4312 animal7 animal3892 2015 male Angler 78.35
animal4313 animal3948 animal28 2015 male Angler 77.8
animal4823 animal3348 animal4250 2015 male Angler 91.45
animal5382 animal3932 animal4734 2015 female Angler 65.67
animal4314 animal3927 animal70 2015 female Angler 71.02
animal3607 animal3486 animal32 2015 female Angler 84.97
animal1329 animal2 animal27 2015 male Angler 113.22
animal4315 animal3561 animal3910 2015 female Angler 82.21
animal5383 animal4253 animal4747 2015 female Angler 71.52
animal3608 animal3456 animal75 2015 male Angler 83.64
animal4007 animal3722 animal59 2015 female Angler 71.13
animal3609 animal3349 animal3455 2015 male Angler 94.7
animal3765 animal3568 animal59 2015 female Angler 77.35
animal8186 animal6153 animal4745 2015 male Angler 84.36
animal4824 animal4248 animal76 2015 female Angler 62.61
animal1330 animal4 animal47 2015 female Angler 83.69
animal4316 animal3932 animal77 2015 female Angler 69.4
animal4008 animal3542 animal3747 2015 female Angler 86.02
animal5384 animal3905 animal4726 2015 female Angler 74.77
animal1331 animal12 animal27 2015 male Angler 83.86
animal8187 animal4722 animal6155 2015 male Angler 96.23
animal4825 animal4237 animal72 2015 male Angler 71.6
animal4826 animal3712 animal4245 2015 female Angler 84.69
animal4009 animal3733 animal19 2015 female Angler 86.16
animal4827 animal6 animal4263 2015 female Angler 72.88
animal6183 animal4270 animal5327 2015 male Angler 111.75
animal1332 animal10 animal47 2015 male Angler 78.9
animal5385 animal4253 animal4726 2015 male Angler 87.53
animal5386 animal4732 animal3910 2015 female Angler 86.05
animal4010 animal4 animal3706 2015 male Angler 90.26
animal4317 animal3957 animal26 2015 male Angler 75.64
animal4828 animal2 animal4265 2015 female Angler 60.18
animal3766 animal3570 animal24 2015 male Angler 81.96
animal4318 animal3722 animal3940 2015 male Angler 68.16
animal6184 animal4253 animal5333 2015 male Angler 69.47
animal3767 animal3542 animal39 2015 male Angler 87.54
animal4011 animal3711 animal78 2015 male Angler 97.1
animal4829 animal3488 animal4269 2015 male Angler 98.66
animal3768 animal3563 animal38 2015 male Angler 88.81
animal4319 animal3939 animal79 2015 male Angler 61.99
animal4830 animal8 animal4262 2015 female Angler 76.56
animal4831 animal2 animal4247 2015 male Angler 73.19
animal5387 animal3561 animal4728 2015 male Angler 93.2
animal3769 animal3586 animal24 2015 male Angler 70.41
animal4832 animal3718 animal4243 2015 female Angler 95.9
animal8188 animal3948 animal6154 2015 female Angler 80.27
animal5388 animal4 animal4726 2015 female Angler 99.52
animal4012 animal3725 animal3244 2015 male Angler 65.11
animal5389 animal3688 animal4736 2015 male Angler 82.51
animal4013 animal3715 animal61 2015 male Angler 92.95
animal4833 animal4241 animal33 2015 female Angler 86.04
animal4320 animal3728 animal3910 2015 male Angler 59.3
animal5390 animal3456 animal4728 2015 male Angler 78.94
animal5391 animal4732 animal3747 2015 female Angler 76.2
animal5392 animal3916 animal4739 2015 female Angler 69.94
animal5393 animal11 animal4731 2015 male Angler 81.53
animal3770 animal3573 animal40 2015 male Angler 71.06
animal5394 animal4743 animal18 2015 female Angler 68.83
animal4321 animal3542 animal3944 2015 female Angler 89.54
animal5395 animal4746 animal4250 2015 female Angler 68.93
animal4014 animal3725 animal41 2015 female Angler 89.56
animal3771 animal3540 animal69 2015 female Angler 66.77
animal3610 animal3481 animal38 2015 female Angler 95.36
animal4834 animal4252 animal4235 2015 male Angler 64.6
animal4322 animal3909 animal3897 2015 male Angler 79.66
animal4323 animal3939 animal71 2015 male Angler 72.83
animal6185 animal4252 animal5330 2015 male Angler 98.93
animal3611 animal3458 animal40 2015 female Angler 69.71
animal4835 animal3953 animal4266 2015 female Angler 78.57
animal4015 animal3589 animal3747 2015 male Angler 92.57
animal6186 animal3927 animal5335 2015 male Angler 76.04
animal4836 animal3488 animal4263 2015 female Angler 88.39
animal4837 animal3585 animal4247 2015 female Angler 81.59
animal6187 animal7 animal5328 2015 female Angler 58.92
animal4838 animal3696 animal4266 2015 female Angler 87.07
animal4016 animal3699 animal80 2015 male Angler 79.91
animal1333 animal13 animal77 2015 male Angler 61.95
animal3612 animal3481 animal36 2015 female Angler 97.2
animal5396 animal4744 animal19 2015 male Angler 67.51
animal11703 animal3561 animal10291 2015 male Angler 112.02
animal4324 animal3932 animal71 2015 female Angler 84.75
animal3772 animal3579 animal25 2015 male Angler 72.84
animal3773 animal3585 animal72 2015 male Angler 73.21
animal4017 animal3744 animal31 2015 female Angler 76.94
animal6188 animal11 animal5328 2015 female Angler 69.62
animal4839 animal3696 animal4213 2015 male Angler 95.18
animal4840 animal3709 animal4263 2015 female Angler 84.33
animal4841 animal3590 animal4258 2015 female Angler 72.95
animal6189 animal5324 animal24 2015 female Angler 48.81
animal3774 animal3540 animal67 2015 male Angler 60.27
animal4842 animal12 animal4269 2015 male Angler 73.8
animal4325 animal3890 animal40 2015 male Angler 73.35
animal10294 animal3349 animal8165 2015 male Angler 87.12
animal3613 animal7 animal3455 2015 male Angler 64.84
animal4018 animal3739 animal16 2015 female Angler 74.09
animal3775 animal3563 animal61 2015 male Angler 88.18
animal4843 animal3484 animal4262 2015 female Angler 68.2
animal4844 animal4242 animal65 2015 female Angler 71.82
animal4019 animal3712 animal81 2015 female Angler 72.14
animal8189 animal3905 animal6157 2015 female Angler 78.33
animal4326 animal3890 animal61 2015 female Angler 88.81
animal5397 animal4242 animal4736 2015 male Angler 92.56
animal3492 animal3361 animal33 2015 male Angler 92.73
animal1334 animal5 animal70 2015 male Angler 77.54
animal4845 animal4271 animal4265 2015 male Angler 92.12
animal4846 animal1 animal4267 2015 female Angler 97.11
animal4847 animal4248 animal48 2015 female Angler 76.51
animal6190 animal3715 animal5333 2015 male Angler 86.88
animal5398 animal4732 animal3703 2015 male Angler 95.67
animal4848 animal3663 animal4243 2015 male Angler 66.51
animal5399 animal1 animal4726 2015 male Angler 113.32
animal4327 animal6 animal3940 2015 male Angler 72.54
animal5400 animal3905 animal4740 2015 female Angler 64.45
animal4020 animal9 animal3716 2015 female Angler 73.55
animal6191 animal5325 animal40 2015 female Angler 68.77
animal4849 animal3953 animal4268 2015 male Angler 69.3
animal4850 animal4220 animal82 2015 female Angler 77.02
animal4328 animal3932 animal64 2015 male Angler 72.91
animal5401 animal3712 animal4739 2015 female Angler 69.04
animal3776 animal3589 animal73 2015 male Angler 77.97
animal8190 animal4254 animal6157 2015 male Angler 86.74
animal3777 animal3579 animal36 2015 male Angler 72.84
animal4021 animal3740 animal15 2015 male Angler 85.66
animal4851 animal4242 animal43 2015 male Angler 75.07
animal4852 animal3349 animal4261 2015 female Angler 72.53
animal5402 animal3484 animal4740 2015 female Angler 63.74
animal4022 animal3733 animal3554 2015 female Angler 66.28
animal4853 animal3470 animal4235 2015 female Angler 68.6
animal5403 animal3 animal4745 2015 male Angler 65.23
animal4854 animal4252 animal66 2015 male Angler 78.67
animal4855 animal4272 animal63 2015 male Angler 77.59
animal3778 animal3 animal3554 2015 female Angler 67.96
animal3614 animal3458 animal19 2015 male Angler 72.73
animal4856 animal3486 animal4265 2015 male Angler 85.24
animal8191 animal3930 animal6157 2015 male Angler 104.41
animal3615 animal3464 animal16 2015 male Angler 68.93
animal6192 animal5326 animal35 2015 female Angler 76.98
animal4329 animal3952 animal52 2015 male Angler 75.82
animal3779 animal3529 animal36 2015 female Angler 72.22
animal4023 animal3728 animal58 2015 female Angler 62.18
animal6193 animal14 animal5328 2015 female Angler 76.21
animal3780 animal3550 animal53 2015 female Angler 73.7
animal4857 animal3570 animal4264 2015 female Angler 97.04
animal5404 animal3729 animal4733 2015 male Angler 83.73
animal4330 animal3943 animal53 2015 female Angler 65.14
animal4024 animal3707 animal73 2015 female Angler 109.03
animal6194 animal13 animal5328 2015 male Angler 53.77
animal4025 animal3715 animal31 2015 female Angler 81.58
animal5405 animal1 animal4742 2015 female Angler 81.4
animal5406 animal3690 animal4726 2015 male Angler 102.4
animal3616 animal3458 animal50 2015 female Angler 97.28
animal4858 animal12 animal4269 2015 female Angler 86.2
animal5407 animal3488 animal4736 2015 female Angler 75.63
animal4026 animal3715 animal3716 2015 female Angler 75.82
animal4027 animal3688 animal67 2015 female Angler 58.28
animal3781 animal3532 animal63 2015 female Angler 85.21
animal4859 animal4242 animal4235 2015 male Angler 63.19
animal4028 animal3742 animal53 2015 male Angler 72.52
animal4331 animal2 animal3892 2015 male Angler 81.39
animal4332 animal3943 animal45 2015 male Angler 91.41
animal3617 animal3456 animal55 2015 male Angler 72.66
animal6195 animal3692 animal5331 2015 male Angler 93.58
animal4860 animal4220 animal4264 2015 male Angler 79.4
animal3368 animal3225 animal80 2015 male Angler 78.89
animal4861 animal3488 animal4263 2015 female Angler 84.01
animal4029 animal3707 animal3747 2015 male Angler 98.64
animal8192 animal3 animal6156 2015 female Angler 79.72
animal5408 animal4238 animal4726 2015 male Angler 81.54
animal4030 animal3692 animal26 2015 female Angler 84.01
animal4862 animal4220 animal76 2015 male Angler 96.13
animal4863 animal4244 animal3747 2015 male Angler 66.34
animal5409 animal3927 animal4742 2015 male Angler 93.38
animal1335 animal5 animal80 2015 female Angler 77.38
animal4864 animal4238 animal25 2015 female Angler 57.75
animal11704 animal3722 animal10291 2015 female Angler 85.44
animal5410 animal3439 animal4738 2015 male Angler 74.81
animal8193 animal3709 animal6155 2015 female Angler 84.38
animal5411 animal4744 animal83 2015 male Angler 88.7
animal3618 animal3488 animal49 2015 female Angler 78.37
animal4031 animal3729 animal53 2015 female Angler 48.91
animal4865 animal4244 animal61 2015 female Angler 57.71
animal4333 animal3957 animal3554 2015 female Angler 66.39
animal4032 animal3563 animal3706 2015 male Angler 91.26
animal5412 animal4743 animal3940 2015 male Angler 91.09
animal4334 animal10 animal3960 2015 male Angler 77.13
animal4033 animal3743 animal43 2015 female Angler 92.49
animal8194 animal3729 animal6155 2015 male Angler 73.16
animal3493 animal3361 animal39 2015 male Angler 86.01
animal3369 animal3225 animal50 2015 male Angler 79.85
animal6196 animal5334 animal4726 2015 male Angler 77.38
animal4034 animal3689 animal81 2015 female Angler 76.34
animal4335 animal3202 animal3940 2015 female Angler 75.19
animal5413 animal1 animal4726 2015 male Angler 78.02
animal3782 animal3570 animal68 2015 male Angler 82.33
animal4035 animal3692 animal72 2015 male Angler 94.68
animal5414 animal3722 animal4734 2015 female Angler 71.3
animal4336 animal3927 animal67 2015 male Angler 76.4
animal3783 animal3579 animal32 2015 male Angler 73.03
animal4036 animal3740 animal24 2015 female Angler 72.57
animal8195 animal6153 animal73 2015 male Angler 72.37
animal4866 animal3532 animal4267 2015 male Angler 103.56
animal3619 animal3489 animal3244 2015 female Angler 58.36
animal4867 animal4244 animal81 2015 male Angler 56.03
animal6197 animal4242 animal5327 2015 female Angler 96.87
animal4868 animal4242 animal37 2015 male Angler 92.78
animal4869 animal3725 animal4245 2015 male Angler 76.97
animal8196 animal8 animal6157 2015 female Angler 79.76
animal4037 animal3722 animal84 2015 female Angler 63.48
animal5415 animal4743 animal47 2015 male Angler 94.23
animal4337 animal3957 animal3944 2015 female Angler 65.18
animal4870 animal4223 animal78 2015 female Angler 78.3
animal6198 animal5334 animal3892 2015 male Angler 94.22
animal4038 animal3725 animal20 2015 female Angler 73.93
animal4039 animal3663 animal62 2015 male Angler 64.47
animal4871 animal4241 animal26 2015 male Angler 86.16
animal4872 animal4238 animal26 2015 male Angler 66.83
animal5416 animal3361 animal4739 2015 male Angler 70.54
animal4873 animal4228 animal54 2015 female Angler 84.18
animal5417 animal3930 animal4740 2015 female Angler 82.8
animal4874 animal3481 animal4261 2015 female Angler 88.65
animal5418 animal3942 animal4738 2015 male Angler 100.68
animal6199 animal5324 animal5333 2015 male Angler 57.12
animal4338 animal3953 animal69 2015 female Angler 81.34
animal3620 animal3484 animal55 2015 female Angler 58.93
animal4040 animal3690 animal70 2015 female Angler 79.7
animal4339 animal3718 animal3944 2015 male Angler 84.56
animal1336 animal7 animal19 2015 male Angler 74.26
animal6200 animal5326 animal4264 2015 female Angler 83.93
animal4340 animal3957 animal68 2015 female Angler 78.9
animal5419 animal5 animal4748 2015 male Angler 66.31
animal1337 animal6 animal73 2015 female Angler 71.82
animal4341 animal3943 animal16 2015 female Angler 82.96
animal4875 animal3205 animal4262 2015 female Angler 65.81
animal4041 animal3713 animal65 2015 male Angler 61.11
animal4342 animal3909 animal3244 2015 female Angler 73.23
animal3621 animal3439 animal43 2015 female Angler 60.34
animal6201 animal3550 animal5322 2015 female Angler 60.85
animal4042 animal3715 animal40 2015 female Angler 73.78
animal4043 animal3713 animal75 2015 male Angler 77.89
animal6202 animal3688 animal5322 2015 female Angler 68.03
animal5420 animal4722 animal17 2015 male Angler 69.71
animal4044 animal3722 animal66 2015 male Angler 62.16
animal3622 animal5 animal3455 2015 female Angler 94.37
animal4045 animal3744 animal3703 2015 male Angler 89.91
animal3623 animal3481 animal24 2015 male Angler 88.63
animal3784 animal3568 animal25 2015 male Angler 79.89
animal3624 animal3439 animal49 2015 female Angler 72.85
animal1338 animal6 animal41 2015 female Angler 78.72
animal3625 animal3486 animal35 2015 female Angler 72.54
animal3785 animal3585 animal35 2015 male Angler 67.86
animal4876 animal4241 animal60 2015 male Angler 91.11
animal6203 animal5334 animal4726 2015 male Angler 85
animal4343 animal3587 animal3944 2015 female Angler 89.59
animal4046 animal3663 animal58 2015 male Angler 61.18
animal8197 animal6158 animal4736 2015 female Angler 70.13
animal4877 animal4249 animal40 2015 male Angler 62.4
animal4047 animal3718 animal68 2015 female Angler 89.88
animal6204 animal3348 animal5332 2015 male Angler 86.2
animal3786 animal3529 animal70 2015 female Angler 66.52
animal4878 animal4254 animal81 2015 male Angler 61.32
animal6205 animal5324 animal39 2015 male Angler 57.84
animal4879 animal3744 animal4258 2015 male Angler 55.95
animal4048 animal3689 animal51 2015 male Angler 84.55
animal4049 animal3713 animal81 2015 female Angler 65.44
animal4880 animal4241 animal3706 2015 female Angler 101.29
animal8198 animal6158 animal5327 2015 female Angler 79.37
animal3787 animal3589 animal68 2015 male Angler 68.91
animal4050 animal3709 animal20 2015 male Angler 80.81
animal4881 animal4228 animal81 2015 female Angler 79.44
animal4344 animal3909 animal48 2015 male Angler 79.57
animal1339 animal5 animal45 2015 female Angler 67.04
animal4345 animal3563 animal3940 2015 female Angler 81.34
animal5421 animal3916 animal4748 2015 female Angler 54.16
animal4051 animal3695 animal20 2015 male Angler 85.9
animal3494 animal3348 animal25 2015 male Angler 86.33
animal6206 animal5324 animal4741 2015 male Angler 76.27
animal4052 animal3734 animal62 2015 male Angler 72.4
animal4882 animal4237 animal84 2015 female Angler 79.44
animal6207 animal3733 animal5322 2015 male Angler 88.71
animal8199 animal6153 animal4733 2015 female Angler 79.62
animal4346 animal3952 animal68 2015 male Angler 78.43
animal4883 animal3484 animal4267 2015 female Angler 87.49
animal1340 animal10 animal64 2015 male Angler 94.59
animal4884 animal4228 animal64 2015 male Angler 92.09
animal3788 animal3513 animal25 2015 female Angler 80.43
animal6208 animal3745 animal5335 2015 male Angler 80.03
animal4347 animal3916 animal34 2015 male Angler 85.36
animal3789 animal3542 animal54 2015 female Angler 79.29
animal8200 animal4223 animal6155 2015 female Angler 72.82
animal1341 animal12 animal49 2015 female Angler 68.43
animal6209 animal3953 animal5335 2015 female Angler 78.83
animal11705 animal3489 animal10291 2015 male Angler 81.02
animal4053 animal3709 animal63 2015 male Angler 65.69
animal6210 animal4727 animal5333 2015 male Angler 78.54
animal4054 animal3744 animal3747 2015 male Angler 69.24
animal6211 animal5324 animal4235 2015 male Angler 70.68
animal4885 animal4228 animal4235 2015 female Angler 66.25
animal4886 animal4220 animal3455 2015 male Angler 83.92
animal5422 animal3932 animal4736 2015 female Angler 80.56
animal3626 animal3486 animal24 2015 male Angler 68.55
animal4348 animal3924 animal3910 2015 female Angler 77.2
animal6212 animal4253 animal5322 2015 male Angler 73.97
animal4055 animal7 animal3703 2015 female Angler 81.74
animal4349 animal3890 animal3897 2015 female Angler 71.42
animal4350 animal3956 animal64 2015 female Angler 76.33
animal1342 animal8 animal26 2015 female Angler 67.17
animal5423 animal8 animal4730 2015 female Angler 77
animal6213 animal3484 animal5333 2015 male Angler 65.88
animal6214 animal3575 animal5331 2015 female Angler 86.2
animal4351 animal10 animal3959 2015 female Angler 74.63
animal4887 animal3464 animal4243 2015 female Angler 84.43
animal1343 animal3 animal85 2015 male Angler 78.16
animal3627 animal3484 animal47 2015 male Angler 70.86
animal4888 animal4223 animal4263 2015 male Angler 89.87
animal4352 animal3930 animal29 2015 female Angler 89.56
animal4889 animal4238 animal26 2015 female Angler 63.82
animal4056 animal3733 animal24 2015 male Angler 78.84
animal3790 animal3563 animal51 2015 male Angler 90.19
animal5424 animal3713 animal4742 2015 female Angler 91.52
animal4890 animal4231 animal3706 2015 male Angler 73.27
animal3791 animal3532 animal23 2015 male Angler 93.02
animal5425 animal4743 animal46 2015 female Angler 80.1
animal3628 animal3476 animal52 2015 female Angler 83.89
animal4353 animal3930 animal27 2015 male Angler 95.58
animal4354 animal3689 animal3944 2015 female Angler 76.31
animal4355 animal3900 animal84 2015 female Angler 71.98
animal5426 animal4722 animal81 2015 male Angler 86.81
animal4057 animal3695 animal3554 2015 male Angler 83.33
animal4356 animal3942 animal36 2015 female Angler 94.77
animal5427 animal3728 animal4740 2015 male Angler 57.17
animal1344 animal3 animal54 2015 male Angler 71.75
animal4891 animal4270 animal70 2015 male Angler 71.53
animal4892 animal3715 animal4263 2015 male Angler 86.05
animal4357 animal3901 animal77 2015 female Angler 75.97
animal6215 animal5324 animal3940 2015 female Angler 71.47
animal4358 animal3924 animal3706 2015 male Angler 67.8
animal5428 animal3901 animal4747 2015 male Angler 86.84
animal4058 animal3348 animal3703 2015 female Angler 89.54
animal4359 animal3456 animal3940 2015 female Angler 78.21
animal4893 animal4244 animal53 2015 male Angler 55.82
animal4894 animal4237 animal3897 2015 female Angler 72.05
animal8201 animal6158 animal59 2015 male Angler 81.98
animal4360 animal3898 animal27 2015 female Angler 98.08
animal1345 animal3 animal80 2015 male Angler 77.54
animal8202 animal3702 animal6157 2015 female Angler 86.79
animal6216 animal5325 animal34 2015 male Angler 73.7
animal6217 animal3699 animal5332 2015 female Angler 74.27
animal4895 animal3513 animal4269 2015 female Angler 93.77
animal6218 animal4270 animal5328 2015 male Angler 62.52
animal5429 animal4239 animal4748 2015 female Angler 67.64
animal1346 animal1 animal38 2015 female Angler 93.39
animal6219 animal3948 animal5335 2015 female Angler 76.87
animal8203 animal6153 animal3714 2015 female Angler 88.05
animal4361 animal3711 animal3944 2015 female Angler 81.18
animal5430 animal3575 animal4742 2015 female Angler 104.14
animal3792 animal3587 animal79 2015 female Angler 58.32
animal3495 animal3348 animal50 2015 male Angler 89.29
animal4362 animal3568 animal3910 2015 female Angler 92.67
animal4059 animal3743 animal34 2015 male Angler 67.53
animal6220 animal3956 animal5333 2015 female Angler 53.46
animal5431 animal4744 animal4737 2015 female Angler 82.06
animal8204 animal3715 animal6154 2015 female Angler 74.35
animal3793 animal3590 animal35 2015 female Angler 68.79
animal3794 animal3532 animal32 2015 male Angler 95.63
animal5432 animal4722 animal85 2015 male Angler 84.28
animal4363 animal3905 animal26 2015 male Angler 87
animal4060 animal3743 animal16 2015 male Angler 88.54
animal6221 animal5336 animal3236 2015 male Angler 67.27
animal4061 animal3702 animal82 2015 female Angler 74.12
animal4062 animal3715 animal18 2015 male Angler 82.75
animal6222 animal4237 animal5328 2015 male Angler 65.34
animal4896 animal4249 animal24 2015 male Angler 83.38
animal4063 animal3734 animal24 2015 male Angler 73.24
animal6223 animal5324 animal79 2015 male Angler 62.68
animal4897 animal4223 animal3944 2015 male Angler 79.39
animal4064 animal3729 animal34 2015 female Angler 63.56
animal1347 animal13 animal29 2015 male Angler 72.49
animal11706 animal3711 animal10291 2015 male Angler 107.58
animal4065 animal3690 animal23 2015 female Angler 80.73
animal5433 animal3898 animal4726 2015 female Angler 97.98
animal4898 animal3909 animal4247 2015 male Angler 78.65
animal4899 animal4249 animal70 2015 male Angler 85.14
animal5434 animal4727 animal86 2015 male Angler 74.46
animal4364 animal3349 animal3892 2015 female Angler 90.38
animal4066 animal3740 animal80 2015 male Angler 71.54
animal4067 animal3745 animal22 2015 female Angler 79.1
animal4068 animal3739 animal58 2015 male Angler 77.52
animal4365 animal3718 animal3960 2015 male Angler 86.21
animal1348 animal13 animal36 2015 female Angler 73.65
animal5435 animal3663 animal4742 2015 female Angler 67.39
animal1349 animal14 animal70 2015 female Angler 92.31
animal6224 animal3542 animal5335 2015 female Angler 87.41
animal4069 animal3739 animal18 2015 male Angler 69.2
animal4900 animal4254 animal25 2015 female Angler 84.58
animal6225 animal3745 animal5327 2015 female Angler 98.83
animal1350 animal13 animal34 2015 female Angler 71.99
animal4901 animal3585 animal4258 2015 male Angler 82.03
animal6226 animal5325 animal4213 2015 female Angler 95.28
animal4070 animal3692 animal39 2015 female Angler 71.26
animal1351 animal8 animal46 2015 female Angler 83.61
animal4902 animal4220 animal3714 2015 male Angler 94.14
animal1352 animal7 animal67 2015 male Angler 66.96
animal8205 animal6158 animal53 2015 female Angler 71.36
animal4366 animal3956 animal84 2015 female Angler 62.34
animal4903 animal3948 animal4247 2015 female Angler 82.14
animal11707 animal4228 animal10291 2015 male Angler 93.34
animal5436 animal3458 animal4730 2015 female Angler 95.67
animal3795 animal13 animal3554 2015 female Angler 52.29
animal4904 animal4223 animal72 2015 male Angler 69.61
animal4905 animal1 animal4265 2015 female Angler 90.52
animal4906 animal4238 animal4262 2015 male Angler 69.91
animal5437 animal4248 animal4728 2015 male Angler 69.91
animal6227 animal3725 animal5327 2015 male Angler 87.01
animal4907 animal3439 animal4258 2015 female Angler 48.05
animal5438 animal4732 animal4261 2015 male Angler 61.94
animal5439 animal3488 animal4728 2015 female Angler 75.88
animal3796 animal3579 animal41 2015 female Angler 85.39
animal6228 animal3205 animal5332 2015 female Angler 70.3
animal4367 animal3890 animal3583 2015 male Angler 77.22
animal4908 animal13 animal4265 2015 male Angler 56.92
animal4909 animal4249 animal82 2015 male Angler 79.9
animal3370 animal3225 animal77 2015 female Angler 65.19
animal6229 animal3943 animal5330 2015 female Angler 86.02
animal8206 animal6158 animal19 2015 male Angler 73.11
animal4368 animal3953 animal22 2015 male Angler 91.19
animal5440 animal3707 animal4733 2015 female Angler 82.3
animal5441 animal4743 animal59 2015 female Angler 87.21
animal4910 animal3481 animal4265 2015 male Angler 89.11
animal4071 animal3742 animal32 2015 male Angler 79.08
animal3797 animal3579 animal46 2015 male Angler 83
animal3798 animal3529 animal63 2015 female Angler 66.77
animal4911 animal4241 animal64 2015 female Angler 88.93
animal4072 animal3586 animal3716 2015 female Angler 67.8
animal4369 animal3956 animal35 2015 male Angler 57.72
animal3799 animal3529 animal47 2015 female Angler 73.22
animal4912 animal4238 animal3703 2015 male Angler 81.78
animal3800 animal3570 animal39 2015 female Angler 90.97
animal3801 animal3573 animal30 2015 female Angler 83.29
animal6230 animal5324 animal17 2015 male Angler 68.39
animal5442 animal3470 animal4741 2015 female Angler 67.74
animal4913 animal3550 animal4213 2015 male Angler 96.69
animal3629 animal3484 animal73 2015 male Angler 78.37
animal3802 animal3586 animal79 2015 female Angler 66.2
animal4370 animal3943 animal72 2015 male Angler 82.73
animal1353 animal4 animal85 2015 male Angler 105.93
animal5443 animal3702 animal4737 2015 male Angler 79.35
animal3803 animal3486 animal3583 2015 female Angler 96.01
animal4914 animal3725 animal4263 2015 female Angler 84.43
animal4915 animal4252 animal23 2015 male Angler 71.37
animal6231 animal3439 animal5331 2015 female Angler 82.73
animal5444 animal3948 animal4740 2015 male Angler 58.41
animal5445 animal3729 animal4748 2015 female Angler 59.9
animal8207 animal6158 animal30 2015 male Angler 84.93
animal5446 animal3489 animal4748 2015 female Angler 65.26
animal5447 animal3690 animal4733 2015 female Angler 78.45
animal3630 animal3488 animal25 2015 male Angler 83.99
animal4073 animal3568 animal3706 2015 male Angler 79.63
animal3804 animal3579 animal86 2015 male Angler 67.2
animal4074 animal3699 animal59 2015 male Angler 76.3
animal4916 animal5 animal4266 2015 male Angler 93.16
animal4075 animal3731 animal51 2015 female Angler 97.04
animal5448 animal4727 animal4728 2015 female Angler 77
animal6232 animal3563 animal5333 2015 female Angler 62.42
animal5449 animal4744 animal55 2015 female Angler 76.22
animal5450 animal3476 animal4747 2015 female Angler 85.94
animal3805 animal3561 animal35 2015 male Angler 76.92
animal4076 animal3692 animal71 2015 female Angler 75.54
animal5451 animal3587 animal4748 2015 female Angler 83.31
animal4917 animal4241 animal20 2015 male Angler 86.56
animal6233 animal5334 animal58 2015 male Angler 79.26
animal4371 animal3953 animal3960 2015 female Angler 69.96
animal4918 animal4220 animal73 2015 male Angler 80.82
animal8208 animal4254 animal6157 2015 male Angler 86.33
animal5452 animal3202 animal4728 2015 female Angler 65.84
animal5453 animal6 animal4731 2015 male Angler 65.68
animal4372 animal3942 animal16 2015 female Angler 70.27
animal3806 animal3579 animal3583 2015 male Angler 75.35
animal4919 animal3205 animal4255 2015 male Angler 58.91
animal4373 animal3956 animal3910 2015 male Angler 72.3
animal3631 animal3476 animal75 2015 male Angler 98.54
animal5454 animal6 animal4733 2015 female Angler 58.81
animal8209 animal6158 animal71 2015 male Angler 95.26
animal5455 animal4238 animal4731 2015 male Angler 58.24
animal5456 animal4241 animal4739 2015 male Angler 78.14
animal6234 animal3725 animal5332 2015 female Angler 59.44
animal4920 animal4270 animal64 2015 female Angler 81.81
animal4921 animal3692 animal4235 2015 female Angler 73.62
animal5457 animal4722 animal4261 2015 female Angler 92.11
animal4922 animal3570 animal4256 2015 male Angler 75.89
animal4374 animal3924 animal84 2015 female Angler 72.1
animal3807 animal3550 animal42 2015 female Angler 87.31
animal6235 animal3561 animal5333 2015 male Angler 87.85
animal3808 animal3532 animal33 2015 female Angler 100.69
animal5458 animal1 animal4730 2015 male Angler 102.13
animal4077 animal3713 animal75 2015 male Angler 86.73
animal4078 animal3740 animal83 2015 female Angler 75.52
animal6236 animal4722 animal5333 2015 female Angler 88.34
animal4375 animal3709 animal3892 2015 male Angler 84.47
animal5459 animal3740 animal4730 2015 female Angler 89.02
animal8210 animal5326 animal6156 2015 female Angler 64.38
animal4376 animal3484 animal3959 2015 female Angler 72.34
animal4923 animal4270 animal3716 2015 male Angler 82.59
animal4924 animal3513 animal4266 2015 male Angler 84.14
animal1354 animal8 animal18 2015 female Angler 82.6
animal1355 animal9 animal37 2015 female Angler 94.52
animal1356 animal4 animal75 2015 female Angler 88.94
animal4377 animal3948 animal74 2015 female Angler 76.98
animal6237 animal3484 animal5322 2015 male Angler 88.08
animal1357 animal10 animal32 2015 female Angler 87.87
animal4079 animal3713 animal65 2015 female Angler 79.45
animal3809 animal3513 animal66 2015 male Angler 82.32
animal11708 animal3905 animal10291 2015 female Angler 70.97
animal5460 animal3718 animal4731 2015 male Angler 77.22
animal4378 animal3905 animal84 2015 male Angler 68.43
animal4080 animal5 animal3703 2015 male Angler 93.01
animal4081 animal3718 animal30 2015 female Angler 104.68
animal11709 animal3586 animal10291 2015 male Angler 75.48
animal1358 animal7 animal27 2015 male Angler 83.6
animal1359 animal14 animal22 2015 female Angler 81.26
animal5461 animal3709 animal4728 2015 male Angler 70.97
animal4925 animal4238 animal34 2015 female Angler 76.7
animal3632 animal3484 animal37 2015 female Angler 77.47
animal3633 animal3489 animal25 2015 male Angler 85.74
animal5462 animal9 animal4742 2015 male Angler 95.62
animal4926 animal4254 animal18 2015 female Angler 80.32
animal5463 animal4744 animal3244 2015 female Angler 65.72
animal5464 animal3513 animal4748 2015 female Angler 71.17
animal3810 animal3566 animal40 2015 female Angler 62.79
animal4082 animal3715 animal59 2015 female Angler 83.21
animal4083 animal3712 animal73 2015 male Angler 74.74
animal4927 animal4241 animal50 2015 male Angler 79.19
animal6238 animal3589 animal5328 2015 male Angler 72.73
animal6239 animal5336 animal41 2015 male Angler 82.44
animal8211 animal6153 animal4738 2015 female Angler 75
animal5465 animal4727 animal48 2015 male Angler 97.64
animal4084 animal3722 animal39 2015 female Angler 78.52
animal4085 animal3742 animal49 2015 female Angler 79.62
animal5466 animal3542 animal4747 2015 male Angler 91.98
animal6240 animal5334 animal82 2015 female Angler 98.34
animal1360 animal5 animal70 2015 female Angler 78.58
animal4379 animal3739 animal3910 2015 male Angler 79.39
animal1361 animal7 animal51 2015 male Angler 72.31
animal4086 animal3689 animal81 2015 female Angler 71.16
animal4087 animal3709 animal79 2015 male Angler 67.54
animal4380 animal3932 animal32 2015 male Angler 87.39
animal4928 animal4220 animal46 2015 male Angler 78.93
animal4088 animal3579 animal3716 2015 female Angler 76.15
animal4929 animal3550 animal4243 2015 female Angler 63.13
animal6241 animal4228 animal5333 2015 female Angler 70.44
animal4930 animal4238 animal60 2015 male Angler 61.36
animal4931 animal3905 animal4256 2015 female Angler 73.08
animal5467 animal1 animal4730 2015 male Angler 98.1
animal4932 animal9 animal4235 2015 female Angler 71.39
animal4933 animal3529 animal4250 2015 male Angler 78.45
animal1362 animal11 animal69 2015 male Angler 77.56
animal3811 animal3566 animal85 2015 male Angler 92.09
animal3812 animal3513 animal24 2015 male Angler 68.07
animal4089 animal3707 animal80 2015 male Angler 105.56
animal4934 animal4248 animal62 2015 female Angler 74.29
animal4090 animal3698 animal72 2015 female Angler 93.21
animal4091 animal3696 animal53 2015 male Angler 80.79
animal3371 animal3202 animal54 2015 male Angler 50.8
animal4381 animal3707 animal3897 2015 male Angler 89.11
animal4935 animal4244 animal25 2015 male Angler 69.83
animal3813 animal3513 animal53 2015 female Angler 70.56
animal3634 animal3456 animal59 2015 female Angler 72.17
animal10295 animal3722 animal8165 2015 male Angler 64.11
animal4382 animal3932 animal3554 2015 male Angler 75.9
animal5468 animal4231 animal4738 2015 male Angler 89.21
animal4936 animal4248 animal77 2015 female Angler 60.57
animal3814 animal3542 animal30 2015 male Angler 99
animal1363 animal13 animal62 2015 male Angler 59.81
animal4937 animal8 animal4269 2015 female Angler 77.67
animal4938 animal4253 animal28 2015 female Angler 82.54
animal4092 animal3699 animal77 2015 female Angler 73.93
animal4383 animal3932 animal3940 2015 male Angler 76.38
animal6242 animal3663 animal5328 2015 female Angler 60.45
animal4939 animal3695 animal4266 2015 female Angler 81.13
animal4940 animal3924 animal4261 2015 female Angler 61.23
animal5469 animal9 animal4728 2015 male Angler 66.35
animal5470 animal2 animal4748 2015 male Angler 57.27
animal3635 animal3481 animal74 2015 female Angler 96.25
animal1364 animal1 animal63 2015 male Angler 78.77
animal1365 animal12 animal84 2015 male Angler 77.32
animal6243 animal4271 animal5332 2015 female Angler 77.31
animal4384 animal3932 animal63 2015 female Angler 85.88
animal5471 animal4732 animal4261 2015 female Angler 86.98
animal6244 animal5326 animal30 2015 female Angler 90.86
animal4941 animal3948 animal4250 2015 male Angler 83.68
animal5472 animal3939 animal4728 2015 male Angler 73.32
animal5473 animal3481 animal4731 2015 female Angler 85.42
animal3372 animal3225 animal54 2015 female Angler 85.91
animal5474 animal3456 animal4739 2015 female Angler 73.68
animal3636 animal3470 animal38 2015 male Angler 105.09
animal4942 animal3663 animal4247 2015 female Angler 62
animal3637 animal3481 animal79 2015 male Angler 98.08
animal3638 animal3439 animal39 2015 female Angler 70.9
animal6245 animal3743 animal5331 2015 female Angler 89.71
animal4385 animal3513 animal3892 2015 female Angler 74.34
animal4093 animal3663 animal15 2015 male Angler 61.16
animal8212 animal3692 animal6155 2015 female Angler 77.7
animal6246 animal5324 animal83 2016 male Angler 95.39
animal4943 animal4249 animal3910 2016 male Angler 73.31
animal5475 animal4 animal4741 2016 female Angler 83.07
animal3496 animal3361 animal83 2016 female Angler 87.87
animal4094 animal3699 animal47 2016 male Angler 88.27
animal8213 animal3456 animal6156 2016 female Angler 76.26
animal3815 animal3532 animal71 2016 male Angler 86.4
animal4386 animal3890 animal81 2016 female Angler 84.56
animal4944 animal3458 animal4264 2016 female Angler 72.8
animal4945 animal3550 animal4268 2016 female Angler 42.77
animal6247 animal3734 animal5335 2016 male Angler 76.5
animal6248 animal5325 animal49 2016 male Angler 79.97
animal3816 animal3589 animal19 2016 male Angler 78.39
animal4946 animal3456 animal4250 2016 male Angler 69.98
animal3373 animal3202 animal60 2016 male Angler 46.88
animal3639 animal3488 animal3455 2016 male Angler 68.57
animal6249 animal3563 animal5330 2016 female Angler 78.38
animal4947 animal4248 animal16 2016 male Angler 83.81
animal4387 animal3953 animal3554 2016 female Angler 82
animal4948 animal4272 animal3910 2016 male Angler 78.41
animal5476 animal3900 animal4733 2016 female Angler 75.69
animal1366 animal8 animal22 2016 female Angler 72.86
animal6250 animal2 animal5333 2016 male Angler 68.63
animal3817 animal3550 animal86 2016 male Angler 64.71
animal4949 animal4271 animal3455 2016 female Angler 77.65
animal4950 animal4254 animal3236 2016 female Angler 75.45
animal4951 animal4248 animal79 2016 male Angler 58.57
animal3818 animal3573 animal39 2016 female Angler 83.2
animal4095 animal3729 animal3244 2016 male Angler 64.31
animal3819 animal3579 animal48 2016 female Angler 63.41
animal4952 animal3943 animal4247 2016 male Angler 83.58
animal1367 animal7 animal49 2016 male Angler 66.08
animal4096 animal3709 animal42 2016 male Angler 90.32
animal1368 animal4 animal52 2016 female Angler 99.75
animal4388 animal3952 animal3554 2016 female Angler 60.56
animal4389 animal3956 animal32 2016 female Angler 61.98
animal1369 animal7 animal51 2016 male Angler 74.32
animal4390 animal3927 animal3910 2016 female Angler 71.68
animal4953 animal4270 animal66 2016 female Angler 85.01
animal4097 animal3712 animal35 2016 female Angler 78.02
animal3640 animal3476 animal67 2016 female Angler 79.28
animal1370 animal14 animal77 2016 male Angler 93.01
animal3820 animal3529 animal63 2016 female Angler 70.57
animal4391 animal3733 animal3910 2016 female Angler 85.06
animal5477 animal3924 animal4728 2016 female Angler 68.88
animal4392 animal3916 animal3706 2016 female Angler 89.29
animal5478 animal4237 animal4736 2016 female Angler 89.44
animal4393 animal3957 animal38 2016 male Angler 87.14
animal6251 animal5336 animal3455 2016 male Angler 50.54
animal5479 animal4254 animal4731 2016 female Angler 71.42
animal5480 animal3348 animal4728 2016 female Angler 78.17
animal11710 animal3561 animal10291 2016 male Angler 86.09
animal4954 animal4228 animal33 2016 female Angler 88.29
animal6252 animal5334 animal74 2016 male Angler 101.63
animal4098 animal3743 animal53 2016 male Angler 74.99
animal4099 animal3707 animal3236 2016 male Angler 85.39
animal4955 animal4272 animal62 2016 male Angler 82.99
animal3497 animal3361 animal3236 2016 female Angler 91.67
animal4956 animal3932 animal4269 2016 male Angler 81.89
animal4394 animal3663 animal3910 2016 female Angler 78.89
animal4100 animal3711 animal67 2016 female Angler 82.48
animal5481 animal3488 animal4730 2016 female Angler 101.79
animal4957 animal3690 animal4269 2016 female Angler 99.45
animal5482 animal4722 animal57 2016 female Angler 79.75
animal6253 animal3898 animal5331 2016 male Angler 86.32
animal4101 animal3709 animal53 2016 female Angler 84.77
animal4395 animal3905 animal51 2016 female Angler 79.82
animal6254 animal4746 animal5328 2016 male Angler 72.44
animal1371 animal2 animal67 2016 female Angler 63.28
animal4958 animal4241 animal79 2016 male Angler 75.64
animal1372 animal6 animal52 2016 male Angler 68.82
animal4396 animal3930 animal42 2016 female Angler 83.88
animal5483 animal3579 animal4734 2016 male Angler 58.63
animal5484 animal12 animal4731 2016 male Angler 71.71
animal4397 animal3890 animal74 2016 female Angler 83.32
animal4959 animal3456 animal4267 2016 female Angler 77.91
animal3374 animal3205 animal77 2016 female Angler 57.32
animal4398 animal3947 animal3455 2016 female Angler 74.15
animal3821 animal3589 animal84 2016 male Angler 98.21
animal3822 animal3590 animal80 2016 female Angler 77.97
animal6255 animal3349 animal5330 2016 male Angler 94.38
animal3823 animal3563 animal50 2016 female Angler 78
animal4960 animal2 animal4261 2016 female Angler 69.47
animal6256 animal3722 animal5331 2016 male Angler 72
animal3498 animal3361 animal47 2016 male Angler 90.94
animal5485 animal4220 animal4738 2016 female Angler 77.19
animal3824 animal3586 animal68 2016 female Angler 63.34
animal4399 animal3900 animal37 2016 female Angler 78.7
animal1373 animal6 animal52 2016 female Angler 66.83
animal4961 animal4223 animal26 2016 female Angler 89.21
animal4962 animal3689 animal4265 2016 female Angler 87.36
animal5486 animal3488 animal4726 2016 female Angler 94.04
animal5487 animal4722 animal4256 2016 female Angler 79.42
animal4102 animal3702 animal69 2016 female Angler 63.8
animal4963 animal3689 animal4268 2016 male Angler 66.41
animal5488 animal4727 animal56 2016 male Angler 89.32
animal4400 animal3942 animal3244 2016 male Angler 65.39
animal10296 animal3909 animal8165 2016 female Angler 64.33
animal10297 animal3568 animal8165 2016 male Angler 82.71
animal5489 animal3707 animal4739 2016 female Angler 90.97
animal6257 animal5340 animal3606 2016 female Angler 86.42
animal8214 animal5340 animal6188 2016 female Angler 92.52
animal6258 animal5340 animal4885 2016 male Angler 78.21
animal6259 animal5340 animal1366 2016 male Angler 99.65
animal6260 animal5340 animal3603 2016 male Angler 80.18
animal6261 animal5340 animal4386 2016 male Angler 92.32
animal6262 animal5340 animal5479 2016 female Angler 102.52
animal6263 animal5340 animal5433 2016 male Angler 110.45
animal6264 animal5340 animal4895 2016 male Angler 98.47
animal6265 animal5340 animal4772 2016 male Angler 100.34
animal6266 animal5340 animal4295 2016 male Angler 92.36
animal6267 animal5340 animal3755 2016 female Angler 98.48
animal6268 animal5340 animal4070 2016 male Angler 91.93
animal6269 animal5340 animal4018 2016 female Angler 90.41
animal6270 animal5340 animal5454 2016 male Angler 94.17
animal6271 animal5340 animal4038 2016 male Angler 94
animal6272 animal5340 animal5440 2016 male Angler 99.31
animal6273 animal5340 animal3823 2016 male Angler 92.49
animal6274 animal5340 animal4840 2016 male Angler 100.88
animal6275 animal5340 animal4920 2016 male Angler 105.81
animal6276 animal5340 animal4388 2016 female Angler 78.61
animal6277 animal5340 animal3991 2016 male Angler 101.35
animal6278 animal5340 animal5430 2016 female Angler 97.18
animal6279 animal5340 animal5362 2016 female Angler 86.79
animal10298 animal5340 animal8183 2016 male Angler 96.13
animal8215 animal5340 animal6189 2016 male Angler 96.04
animal6280 animal5340 animal5339 2016 male Angler 82.72
animal6281 animal5340 animal4840 2016 female Angler 89.73
animal6282 animal5340 animal3634 2016 male Angler 78.94
animal10299 animal5340 animal8188 2016 female Angler 97.55
animal6283 animal5340 animal4333 2016 female Angler 97.09
animal6284 animal5340 animal4350 2016 male Angler 86.59
animal6285 animal5340 animal4036 2016 male Angler 99.75
animal6286 animal5340 animal1325 2016 male Angler 106.18
animal6287 animal5340 animal4081 2016 female Angler 98.86
animal6288 animal5340 animal5431 2016 female Angler 93.46
animal6289 animal5340 animal4921 2016 male Angler 88.56
animal8216 animal5340 animal6168 2016 male Angler 102.11
animal6290 animal3490 animal5439 2016 female Angler 97.66
animal6291 animal3490 animal5400 2016 male Angler 95.55
animal3641 animal3490 animal1356 2016 male Angler 101.46
animal10300 animal3490 animal8202 2016 female Angler 98.26
animal6292 animal3490 animal5451 2016 male Angler 92.06
animal3642 animal3490 animal1338 2016 male Angler 96.59
animal4964 animal3490 animal4340 2016 male Angler 86.04
animal4965 animal3490 animal4371 2016 female Angler 91.47
animal8217 animal3490 animal6161 2016 male Angler 86.31
animal5490 animal3490 animal4864 2016 female Angler 75.8
animal6293 animal3490 animal5439 2016 female Angler 96.12
animal4966 animal3490 animal4364 2016 male Angler 104.55
animal3643 animal3490 animal1335 2016 male Angler 87.95
animal10301 animal3490 animal8211 2016 female Angler 85.33
animal8218 animal3490 animal6192 2016 female Angler 94.62
animal3825 animal3490 animal3604 2016 female Angler 91.09
animal4967 animal3490 animal4277 2016 male Angler 101.14
animal6294 animal3490 animal5356 2016 male Angler 91.1
animal4968 animal3490 animal4315 2016 female Angler 92.58
animal5491 animal3490 animal4870 2016 male Angler 87.53
animal8219 animal3490 animal6217 2016 male Angler 95.21
animal5492 animal3490 animal4844 2016 female Angler 84.93
animal5493 animal3490 animal4940 2016 male Angler 102.55
animal4103 animal3490 animal3761 2016 female Angler 79.38
animal4401 animal3490 animal4025 2016 male Angler 95.44
animal4969 animal3490 animal4316 2016 female Angler 86.9
animal4970 animal3490 animal4357 2016 male Angler 71.96
animal4971 animal3490 animal4302 2016 male Angler 85.03
animal5494 animal3490 animal4861 2016 female Angler 84.9
animal4402 animal3490 animal4072 2016 male Angler 104.86
animal10302 animal3490 animal8171 2016 female Angler 83.99
animal4403 animal3490 animal4082 2016 female Angler 98.82
animal6295 animal3490 animal5384 2016 male Angler 94.79
animal6296 animal3490 animal5459 2016 male Angler 94.11
animal5495 animal3490 animal4827 2016 male Angler 90.97
animal3644 animal3490 animal1330 2016 male Angler 101.03
animal4404 animal3490 animal4026 2016 male Angler 87.83
animal3645 animal3490 animal1360 2016 male Angler 92.53
animal12569 animal11701 animal4081 2016 male Angler 115.38
animal12570 animal11701 animal4837 2016 male Angler 96.98
animal12571 animal11701 animal3799 2016 female Angler 90.63
animal12572 animal11701 animal8212 2016 female Angler 95.37
animal12573 animal11701 animal6191 2016 female Angler 86.27
animal12574 animal11701 animal4065 2016 female Angler 99.55
animal12575 animal11701 animal4324 2016 female Angler 98.22
animal12576 animal11701 animal4954 2016 female Angler 98.25
animal12577 animal11701 animal4905 2016 male Angler 110.31
animal12578 animal11701 animal3988 2016 male Angler 95.81
animal12579 animal11701 animal3793 2016 female Angler 97.9
animal12580 animal11701 animal4781 2016 female Angler 84.46
animal12581 animal11701 animal6178 2016 female Angler 103.8
animal12582 animal11701 animal3599 2016 female Angler 82.12
animal12583 animal11701 animal4299 2016 male Angler 91.47
animal12584 animal11701 animal3595 2016 female Angler 96.58
animal12585 animal11701 animal1342 2016 male Angler 89.82
animal12586 animal11701 animal4079 2016 female Angler 98.64
animal12587 animal11701 animal6229 2016 female Angler 100.86
animal12588 animal11701 animal3801 2016 male Angler 109.26
animal12589 animal11701 animal4853 2016 male Angler 84.44
animal12590 animal11701 animal6188 2016 female Angler 91.46
animal12591 animal11701 animal6231 2016 male Angler 82.28
animal12592 animal11701 animal8198 2016 female Angler 100.83
animal12593 animal11701 animal4351 2016 male Angler 87.15
animal12594 animal11701 animal4826 2016 female Angler 94.43
animal12595 animal11701 animal6180 2016 female Angler 95.6
animal12596 animal11701 animal8213 2016 female Angler 102.24
animal12597 animal11701 animal1341 2016 male Angler 88.37
animal12598 animal11701 animal3989 2016 male Angler 102.68
animal12599 animal11701 animal3981 2016 male Angler 89.77
animal12600 animal11701 animal4330 2016 female Angler 100.71
animal12601 animal11701 animal1360 2016 male Angler 97.78
animal12602 animal11701 animal4343 2016 male Angler 105.46
animal12603 animal11701 animal6244 2016 female Angler 96.8
animal12604 animal11701 animal4061 2016 female Angler 102.09
animal12605 animal11701 animal4826 2016 female Angler 103.88
animal12606 animal11701 animal5480 2016 male Angler 96.59
animal6297 animal5350 animal3599 2016 male Angler 85.06
animal6298 animal5350 animal3592 2016 female Angler 75.21
animal10303 animal5350 animal8203 2016 female Angler 95.16
animal6299 animal5350 animal4778 2016 male Angler 94.54
animal6300 animal5350 animal4847 2016 male Angler 86.53
animal6301 animal5350 animal3789 2016 male Angler 96.66
animal6302 animal5350 animal3372 2016 male Angler 95.67
animal6303 animal5350 animal3616 2016 female Angler 95.47
animal6304 animal5350 animal4857 2016 female Angler 101.43
animal6305 animal5350 animal4798 2016 female Angler 88.14
animal6306 animal5350 animal4067 2016 male Angler 82.5
animal6307 animal5350 animal4020 2016 male Angler 93.83
animal6308 animal5350 animal5477 2016 female Angler 85.94
animal6309 animal5350 animal1325 2016 male Angler 83.95
animal6310 animal5350 animal4805 2016 female Angler 98.3
animal8220 animal5350 animal6201 2016 male Angler 73.35
animal6311 animal5350 animal3620 2016 female Angler 88.66
animal6312 animal5350 animal3497 2016 female Angler 95.23
animal8221 animal5350 animal6162 2016 male Angler 84.61
animal10304 animal5350 animal8199 2016 female Angler 89.3
animal6313 animal5350 animal3632 2016 male Angler 89.19
animal6314 animal5350 animal3621 2016 male Angler 72.85
animal6315 animal5350 animal4037 2016 male Angler 82.13
animal6316 animal5350 animal4100 2016 male Angler 85.5
animal6317 animal5350 animal4937 2016 female Angler 92.25
animal6318 animal5350 animal4858 2016 female Angler 92.24
animal8222 animal5350 animal6214 2016 male Angler 90.71
animal6319 animal5350 animal3621 2016 male Angler 94.73
animal6320 animal5350 animal4807 2016 male Angler 83.09
animal6321 animal5350 animal5371 2016 female Angler 95.3
animal6322 animal5350 animal5486 2016 female Angler 98.3
animal10305 animal5350 animal8189 2016 male Angler 85.57
animal6323 animal5350 animal3602 2016 female Angler 107.05
animal6324 animal5350 animal5430 2016 male Angler 103.74
animal6325 animal5350 animal1319 2016 female Angler 86.69
animal6326 animal5350 animal5446 2016 female Angler 72.9
animal8223 animal5350 animal6202 2016 male Angler 82.01
animal6327 animal5350 animal4335 2016 male Angler 82.4
animal5496 animal3597 animal4817 2016 female Angler 86.15
animal5497 animal3597 animal4844 2016 male Angler 85.15
animal4104 animal3597 animal3780 2016 female Angler 86.55
animal5498 animal3597 animal4942 2016 male Angler 76.04
animal5499 animal3597 animal4861 2016 female Angler 102.53
animal5500 animal3597 animal4773 2016 female Angler 79.94
animal4972 animal3597 animal4300 2016 male Angler 75.56
animal6328 animal3597 animal5370 2016 female Angler 99.62
animal8224 animal3597 animal6179 2016 female Angler 95.51
animal4405 animal3597 animal4101 2016 male Angler 90.96
animal4105 animal3597 animal3824 2016 male Angler 91.33
animal4406 animal3597 animal4064 2016 male Angler 89.33
animal6329 animal3597 animal5447 2016 female Angler 90.54
animal6330 animal3597 animal5395 2016 male Angler 98.3
animal5501 animal3597 animal4950 2016 male Angler 86.75
animal5502 animal3597 animal4817 2016 male Angler 80.13
animal4973 animal3597 animal4354 2016 male Angler 89.5
animal4106 animal3597 animal3762 2016 male Angler 77.66
animal8225 animal3597 animal6202 2016 male Angler 87.24
animal3826 animal3597 animal1371 2016 male Angler 88.26
animal6331 animal3597 animal5441 2016 male Angler 92.63
animal6332 animal3597 animal5386 2016 male Angler 92.45
animal6333 animal3597 animal5384 2016 female Angler 91.04
animal4407 animal3597 animal4075 2016 male Angler 90.74
animal3827 animal3597 animal3625 2016 female Angler 98.88
animal4974 animal3597 animal4392 2016 male Angler 100.44
animal5503 animal3597 animal4874 2016 female Angler 94.57
animal6334 animal3597 animal5448 2016 female Angler 97.72
animal4975 animal3597 animal4302 2016 female Angler 83.2
animal10306 animal3597 animal8178 2016 female Angler 90.57
animal4107 animal3597 animal3802 2016 female Angler 77.4
animal6335 animal3597 animal5476 2016 female Angler 85.03
animal4408 animal3597 animal4072 2016 female Angler 94.81
animal10307 animal3597 animal8177 2016 female Angler 86.72
animal5504 animal3597 animal4894 2016 female Angler 92.39
animal8226 animal3597 animal6249 2016 female Angler 86.5
animal6336 animal3597 animal5457 2016 male Angler 89.74
animal4108 animal3597 animal3781 2016 male Angler 83.13
animal5505 animal4783 animal4055 2016 female Angler 88.59
animal5506 animal4783 animal4097 2016 male Angler 94.65
animal6337 animal4783 animal5355 2016 male Angler 97.01
animal5507 animal4783 animal4076 2016 male Angler 93.7
animal5508 animal4783 animal3996 2016 male Angler 88.26
animal6338 animal4783 animal5414 2016 male Angler 77.82
animal5509 animal4783 animal1319 2016 female Angler 99.17
animal5510 animal4783 animal1350 2016 male Angler 68.64
animal5511 animal4783 animal4305 2016 female Angler 106.5
animal6339 animal4783 animal5429 2016 female Angler 75.34
animal5512 animal4783 animal4297 2016 female Angler 94.14
animal5513 animal4783 animal4962 2016 female Angler 101.58
animal5514 animal4783 animal3778 2016 female Angler 95.62
animal5515 animal4783 animal4397 2016 female Angler 100.97
animal5516 animal4783 animal3753 2016 female Angler 71.46
animal12607 animal4783 animal11708 2016 female Angler 105.46
animal5517 animal4783 animal3372 2016 male Angler 105.84
animal8227 animal4783 animal6168 2016 female Angler 83.52
animal5518 animal4783 animal4962 2016 female Angler 85.74
animal5519 animal4783 animal4944 2016 female Angler 84.59
animal5520 animal4783 animal1373 2016 female Angler 77.08
animal10308 animal4783 animal8171 2016 female Angler 94.11
animal5521 animal4783 animal3628 2016 female Angler 89.12
animal6340 animal4783 animal5450 2016 male Angler 86.95
animal8228 animal4783 animal6220 2016 female Angler 75.86
animal5522 animal4783 animal4945 2016 female Angler 77.18
animal5523 animal4783 animal1337 2016 female Angler 81.19
animal5524 animal4783 animal1355 2016 male Angler 84.54
animal6341 animal4783 animal5449 2016 female Angler 93.69
animal6342 animal4783 animal5489 2016 female Angler 103.02
animal5525 animal4783 animal4939 2016 male Angler 72.48
animal8229 animal4783 animal6170 2016 female Angler 87.16
animal5526 animal4783 animal4814 2016 male Angler 87.89
animal5527 animal4783 animal4020 2016 female Angler 83.39
animal5528 animal4783 animal4390 2016 male Angler 88.26
animal5529 animal4783 animal1371 2016 male Angler 85.97
animal6343 animal4783 animal5473 2016 male Angler 98.43
animal5530 animal4783 animal4762 2016 male Angler 82.32
animal6344 animal4291 animal5386 2016 female Angler 96.67
animal6345 animal4291 animal5481 2016 female Angler 91.9
animal4976 animal4291 animal4307 2016 male Angler 75.95
animal4977 animal4291 animal3979 2016 female Angler 45.89
animal4978 animal4291 animal1328 2016 female Angler 65.26
animal8230 animal4291 animal6243 2016 female Angler 86.4
animal6346 animal4291 animal5485 2016 female Angler 69.71
animal4979 animal4291 animal3624 2016 male Angler 78.45
animal4980 animal4291 animal3624 2016 male Angler 81.41
animal4981 animal4291 animal4398 2016 female Angler 62.72
animal5531 animal4291 animal4830 2016 male Angler 99.86
animal5532 animal4291 animal4931 2016 female Angler 90.06
animal4982 animal4291 animal4300 2016 female Angler 79.38
animal6347 animal4291 animal5407 2016 female Angler 87.84
animal4983 animal4291 animal3795 2016 female Angler 75.26
animal8231 animal4291 animal6169 2016 male Angler 82.34
animal4984 animal4291 animal4008 2016 female Angler 97.36
animal8232 animal4291 animal6173 2016 male Angler 80.18
animal4985 animal4291 animal4086 2016 male Angler 73.27
animal4986 animal4291 animal4281 2016 male Angler 83.38
animal6348 animal4291 animal5395 2016 male Angler 75.13
animal4987 animal4291 animal4086 2016 male Angler 90.2
animal11711 animal4291 animal10296 2016 female Angler 95.97
animal4988 animal4291 animal3796 2016 male Angler 91.7
animal4989 animal4291 animal3611 2016 female Angler 77.28
animal4990 animal4291 animal4030 2016 female Angler 74.09
animal8233 animal4291 animal6187 2016 male Angler 82.09
animal5533 animal4291 animal4926 2016 female Angler 97.23
animal4991 animal4291 animal3988 2016 female Angler 58.56
animal6349 animal4291 animal5476 2016 male Angler 90.63
animal5534 animal4291 animal4816 2016 female Angler 94.85
animal5535 animal4291 animal4905 2016 female Angler 95.98
animal10309 animal4291 animal8189 2016 female Angler 88.54
animal4992 animal4291 animal4301 2016 female Angler 72.21
animal5536 animal4291 animal4807 2016 female Angler 90.96
animal4993 animal4291 animal3374 2016 male Angler 82.18
animal4994 animal4291 animal4384 2016 male Angler 102.86
animal4995 animal4291 animal1322 2016 female Angler 71.84
animal6350 animal5365 animal3749 2016 female Angler 101.8
animal6351 animal5365 animal5421 2016 female Angler 78.09
animal6352 animal5365 animal4957 2016 male Angler 97.4
animal6353 animal5365 animal5362 2016 male Angler 90.96
animal6354 animal5365 animal4275 2016 female Angler 90.44
animal6355 animal5365 animal4395 2016 male Angler 83.98
animal6356 animal5365 animal4816 2016 male Angler 80.8
animal8234 animal5365 animal6231 2016 male Angler 102.01
animal6357 animal5365 animal3994 2016 male Angler 93.73
animal6358 animal5365 animal4788 2016 female Angler 98.91
animal6359 animal5365 animal1326 2016 female Angler 73.68
animal10310 animal5365 animal8212 2016 female Angler 91.36
animal8235 animal5365 animal6234 2016 female Angler 74.59
animal6360 animal5365 animal4882 2016 female Angler 103.86
animal6361 animal5365 animal3969 2016 female Angler 92.09
animal6362 animal5365 animal4961 2016 male Angler 88.2
animal6363 animal5365 animal4385 2016 male Angler 98.92
animal6364 animal5365 animal4374 2016 male Angler 84.1
animal6365 animal5365 animal4762 2016 male Angler 85.14
animal6366 animal5365 animal4371 2016 male Angler 90.14
animal6367 animal5365 animal3996 2016 male Angler 85.38
animal6368 animal5365 animal4781 2016 female Angler 91.41
animal6369 animal5365 animal5357 2016 female Angler 97.7
animal10311 animal5365 animal8178 2016 male Angler 97.06
animal6370 animal5365 animal5367 2016 male Angler 82.26
animal6371 animal5365 animal3497 2016 male Angler 96.02
animal6372 animal5365 animal4907 2016 female Angler 84.08
animal6373 animal5365 animal4394 2016 female Angler 85.71
animal6374 animal5365 animal4836 2016 male Angler 95.65
animal8236 animal5365 animal6197 2016 male Angler 109.09
animal6375 animal5365 animal4774 2016 male Angler 89.07
animal6376 animal5365 animal3977 2016 male Angler 94.47
animal6377 animal5365 animal3808 2016 female Angler 103.79
animal6378 animal5365 animal4061 2016 male Angler 94.5
animal6379 animal5365 animal4034 2016 male Angler 91.04
animal6380 animal5365 animal3496 2016 male Angler 88.23
animal6381 animal5365 animal4321 2016 female Angler 103.16
animal6382 animal5365 animal3640 2016 female Angler 96.86
animal10312 animal8182 animal8183 2016 female Angler 91.8
animal10313 animal8182 animal5436 2016 male Angler 99.31
animal10314 animal8182 animal4960 2016 female Angler 87.13
animal10315 animal8182 animal6245 2016 female Angler 101.71
animal10316 animal8182 animal5445 2016 male Angler 75.11
animal10317 animal8182 animal4085 2016 female Angler 79.14
animal10318 animal8182 animal4779 2016 male Angler 80.04
animal10319 animal8182 animal5364 2016 female Angler 87.06
animal10320 animal8182 animal4349 2016 male Angler 96.72
animal10321 animal8182 animal5417 2016 female Angler 87.39
animal10322 animal8182 animal3756 2016 female Angler 94.86
animal10323 animal8182 animal5392 2016 female Angler 87.34
animal10324 animal8182 animal5354 2016 female Angler 89.03
animal10325 animal8182 animal4392 2016 female Angler 83.31
animal10326 animal8182 animal5474 2016 male Angler 77.98
animal10327 animal8182 animal4942 2016 male Angler 86.3
animal10328 animal8182 animal4030 2016 male Angler 93.02
animal10329 animal8182 animal4296 2016 female Angler 89.36
animal10330 animal8182 animal5479 2016 female Angler 86.16
animal10331 animal8182 animal4925 2016 female Angler 86.59
animal10332 animal8182 animal4903 2016 male Angler 80.38
animal10333 animal8182 animal1354 2016 male Angler 93.5
animal10334 animal8182 animal4881 2016 male Angler 91.12
animal10335 animal8182 animal4920 2016 female Angler 97.11
animal10336 animal8182 animal4959 2016 male Angler 85.86
animal10337 animal8182 animal4341 2016 male Angler 91.48
animal10338 animal8182 animal4067 2016 female Angler 89.69
animal10339 animal8182 animal4804 2016 male Angler 79.31
animal10340 animal8182 animal4307 2016 male Angler 86.88
animal10341 animal8182 animal4049 2016 male Angler 85.6
animal10342 animal8182 animal5349 2016 male Angler 89.29
animal10343 animal8182 animal8205 2016 male Angler 82.31
animal10344 animal8182 animal5382 2016 male Angler 93.45
animal10345 animal8182 animal4396 2016 male Angler 94.27
animal10346 animal8182 animal4019 2016 male Angler 86.82
animal10347 animal8182 animal4362 2016 female Angler 95.57
animal10348 animal8182 animal4064 2016 male Angler 101.65
animal10349 animal8182 animal4784 2016 male Angler 84.19
animal6383 animal5378 animal4836 2016 male Angler 104.04
animal6384 animal5378 animal4000 2016 female Angler 98.81
animal6385 animal5378 animal4027 2016 female Angler 76.54
animal6386 animal5378 animal4802 2016 female Angler 78.43
animal6387 animal5378 animal4824 2016 male Angler 95.26
animal6388 animal5378 animal4287 2016 male Angler 90.54
animal6389 animal5378 animal4084 2016 male Angler 91.68
animal6390 animal5378 animal4335 2016 female Angler 94.12
animal6391 animal5378 animal3820 2016 male Angler 89.5
animal6392 animal5378 animal3971 2016 male Angler 101.78
animal6393 animal5378 animal1337 2016 female Angler 98.83
animal6394 animal5378 animal3760 2016 female Angler 84.3
animal10350 animal5378 animal8203 2016 male Angler 102.76
animal6395 animal5378 animal3756 2016 male Angler 99.75
animal6396 animal5378 animal4881 2016 female Angler 90.72
animal6397 animal5378 animal3595 2016 female Angler 102.69
animal8237 animal5378 animal6209 2016 female Angler 71.41
animal6398 animal5378 animal4007 2016 female Angler 85.65
animal6399 animal5378 animal3370 2016 female Angler 77.69
animal6400 animal5378 animal4961 2016 female Angler 101.78
animal10351 animal5378 animal8197 2016 male Angler 87.46
animal6401 animal5378 animal4389 2016 male Angler 87.45
animal6402 animal5378 animal4932 2016 male Angler 87.82
animal6403 animal5378 animal3625 2016 male Angler 97.28
animal6404 animal5378 animal4914 2016 female Angler 84.4
animal6405 animal5378 animal5464 2016 female Angler 90.42
animal6406 animal5378 animal4097 2016 male Angler 96.55
animal6407 animal5378 animal5382 2016 male Angler 86.38
animal8238 animal5378 animal6226 2016 female Angler 94.72
animal6408 animal5378 animal3611 2016 female Angler 86
animal6409 animal5378 animal4949 2016 female Angler 93.26
animal6410 animal5378 animal4079 2016 female Angler 101.99
animal6411 animal5378 animal4788 2016 male Angler 92.45
animal6412 animal5378 animal5377 2016 male Angler 87.48
animal6413 animal5378 animal3992 2016 female Angler 92.31
animal6414 animal5378 animal3786 2016 male Angler 84.51
animal6415 animal5378 animal4911 2016 male Angler 95.49
animal6416 animal5378 animal4364 2016 female Angler 106.61
animal4409 animal4001 animal1349 2016 male Angler 100.93
animal4410 animal4001 animal3771 2016 male Angler 90.97
animal5537 animal4001 animal4852 2016 female Angler 89.78
animal4996 animal4001 animal4354 2016 female Angler 94.59
animal10352 animal4001 animal8174 2016 male Angler 98.38
animal4411 animal4001 animal3602 2016 female Angler 87.45
animal5538 animal4001 animal4954 2016 female Angler 83.37
animal4997 animal4001 animal4376 2016 female Angler 91.84
animal4412 animal4001 animal3792 2016 male Angler 80.27
animal4998 animal4001 animal4351 2016 male Angler 93.54
animal5539 animal4001 animal4938 2016 male Angler 105.01
animal5540 animal4001 animal4777 2016 male Angler 90.86
animal4413 animal4001 animal3789 2016 male Angler 101.61
animal5541 animal4001 animal4824 2016 female Angler 95.67
animal5542 animal4001 animal4934 2016 male Angler 106.52
animal4414 animal4001 animal1327 2016 female Angler 82.31
animal8239 animal4001 animal6191 2016 female Angler 101.57
animal4415 animal4001 animal1326 2016 female Angler 98.03
animal4416 animal4001 animal1327 2016 female Angler 94.02
animal5543 animal4001 animal4925 2016 female Angler 100.89
animal4417 animal4001 animal4078 2016 male Angler 94.4
animal10353 animal4001 animal8202 2016 male Angler 113.64
animal5544 animal4001 animal4885 2016 male Angler 85.48
animal4418 animal4001 animal4047 2016 male Angler 97.17
animal4999 animal4001 animal4356 2016 female Angler 96.42
animal6417 animal4001 animal5478 2016 female Angler 95.74
animal5000 animal4001 animal4299 2016 male Angler 92.89
animal4419 animal4001 animal4031 2016 male Angler 99.64
animal6418 animal4001 animal5337 2016 male Angler 93.97
animal4420 animal4001 animal3801 2016 male Angler 107.24
animal8240 animal4001 animal6214 2016 male Angler 98.16
animal5001 animal4001 animal4355 2016 female Angler 92.16
animal6419 animal4001 animal5407 2016 female Angler 107.63
animal5545 animal4001 animal4865 2016 female Angler 87.78
animal4421 animal4001 animal3778 2016 male Angler 90.96
animal5546 animal4001 animal4936 2016 female Angler 88.99
animal5002 animal4001 animal4309 2016 male Angler 99.03
animal6420 animal4001 animal5370 2016 female Angler 97.46
animal5547 animal1329 animal4852 2016 male Angler 78.05
animal3828 animal1329 animal3619 2016 male Angler 87.31
animal6421 animal1329 animal5487 2016 male Angler 94.09
animal5003 animal1329 animal4396 2016 male Angler 84.04
animal5548 animal1329 animal4936 2016 male Angler 83.51
animal4422 animal1329 animal3977 2016 female Angler 74.93
animal5549 animal1329 animal4805 2016 female Angler 97.19
animal4423 animal1329 animal4090 2016 female Angler 101.17
animal6422 animal1329 animal5348 2016 female Angler 99.82
animal5550 animal1329 animal4960 2016 male Angler 78.98
animal3829 animal1329 animal3619 2016 male Angler 82.19
animal4424 animal1329 animal4040 2016 male Angler 80.47
animal5551 animal1329 animal4945 2016 female Angler 62.72
animal4109 animal1329 animal3793 2016 male Angler 90.96
animal5004 animal1329 animal4297 2016 male Angler 83.46
animal4110 animal1329 animal3765 2016 male Angler 87.13
animal10354 animal1329 animal8170 2016 male Angler 90.82
animal1682 animal1329 animal1335 2016 female Angler 89.52
animal4111 animal1329 animal3779 2016 male Angler 87.07
animal6423 animal1329 animal5343 2016 female Angler 96.91
animal10355 animal1329 animal8204 2016 female Angler 82.37
animal6424 animal1329 animal5487 2016 female Angler 100.45
animal8241 animal1329 animal6161 2016 female Angler 81.24
animal8242 animal1329 animal6174 2016 female Angler 93.33
animal8243 animal1329 animal6241 2016 male Angler 85.21
animal5005 animal1329 animal4366 2016 female Angler 84.64
animal5552 animal1329 animal4792 2016 female Angler 96.41
animal10356 animal1329 animal8213 2016 male Angler 70.34
animal5006 animal1329 animal4377 2016 female Angler 85.81
animal4425 animal1329 animal4042 2016 female Angler 81.14
animal5553 animal1329 animal4774 2016 male Angler 80.88
animal10357 animal1329 animal8169 2016 female Angler 91.37
animal8244 animal1329 animal6240 2016 female Angler 98.02
animal1683 animal1329 animal1354 2016 female Angler 84.08
animal5007 animal1329 animal4295 2016 female Angler 79.05
animal5008 animal1329 animal4355 2016 female Angler 84.42
animal5554 animal1329 animal4889 2016 female Angler 79.7
animal5555 animal1329 animal4837 2016 male Angler 85.44
animal8245 animal6183 animal5463 2016 male Angler 82.56
animal10358 animal6183 animal8197 2016 male Angler 79.65
animal8246 animal6183 animal6234 2016 male Angler 82.85
animal8247 animal6183 animal6228 2016 male Angler 96.85
animal8248 animal6183 animal4357 2016 male Angler 88.41
animal8249 animal6183 animal4815 2016 male Angler 102.42
animal8250 animal6183 animal4749 2016 male Angler 105.34
animal8251 animal6183 animal5374 2016 female Angler 96.6
animal8252 animal6183 animal3802 2016 male Angler 78.95
animal8253 animal6183 animal5424 2016 female Angler 97.83
animal8254 animal6183 animal5475 2016 male Angler 94.47
animal8255 animal6183 animal4777 2016 female Angler 85.01
animal8256 animal6183 animal4000 2016 male Angler 100.91
animal8257 animal6183 animal4324 2016 male Angler 90.25
animal8258 animal6183 animal3998 2016 male Angler 91.15
animal8259 animal6183 animal6200 2016 female Angler 90.84
animal8260 animal6183 animal3823 2016 female Angler 97.78
animal8261 animal6183 animal3992 2016 female Angler 89.73
animal8262 animal6183 animal5486 2016 male Angler 104.71
animal8263 animal6183 animal4786 2016 female Angler 76.67
animal10359 animal6183 animal8200 2016 male Angler 89.77
animal8264 animal6183 animal3632 2016 female Angler 84.16
animal8265 animal6183 animal4306 2016 female Angler 101.56
animal8266 animal6183 animal6187 2016 female Angler 82.56
animal8267 animal6183 animal5425 2016 female Angler 102.9
animal8268 animal6183 animal5355 2016 male Angler 85.2
animal8269 animal6183 animal4026 2016 male Angler 83.92
animal8270 animal6183 animal4058 2016 male Angler 97.83
animal8271 animal6183 animal4007 2016 female Angler 96.02
animal8272 animal6183 animal4306 2016 male Angler 109.28
animal8273 animal6183 animal5436 2016 male Angler 97.4
animal8274 animal6183 animal4749 2016 male Angler 101.57
animal10360 animal6183 animal8192 2016 male Angler 90.38
animal8275 animal6183 animal4345 2016 female Angler 92.64
animal8276 animal6183 animal4390 2016 female Angler 89.16
animal8277 animal6183 animal4931 2016 male Angler 99.66
animal8278 animal6183 animal4359 2016 male Angler 85.02
animal8279 animal6183 animal3370 2016 male Angler 86.55
animal12608 animal11703 animal3603 2016 female Angler 108.22
animal12609 animal11703 animal1356 2016 male Angler 98.94
animal12610 animal11703 animal4950 2016 male Angler 100
animal12611 animal11703 animal4399 2016 female Angler 100.54
animal12612 animal11703 animal4857 2016 male Angler 107.29
animal12613 animal11703 animal4760 2016 male Angler 89.8
animal12614 animal11703 animal3803 2016 female Angler 103.25
animal12615 animal11703 animal5481 2016 male Angler 105.35
animal12616 animal11703 animal1349 2016 female Angler 100.37
animal12617 animal11703 animal4832 2016 male Angler 97.82
animal12618 animal11703 animal4882 2016 male Angler 104.8
animal12619 animal11703 animal4076 2016 female Angler 99.94
animal12620 animal11703 animal4348 2016 female Angler 88.83
animal12621 animal11703 animal4023 2016 male Angler 81.44
animal12622 animal11703 animal3822 2016 female Angler 103.85
animal12623 animal11703 animal4907 2016 female Angler 83.2
animal12624 animal11703 animal4024 2016 male Angler 90.34
animal12625 animal11703 animal3635 2016 female Angler 103.34
animal12626 animal11703 animal3961 2016 male Angler 90.98
animal12627 animal11703 animal4835 2016 male Angler 95.19
animal12628 animal11703 animal3771 2016 male Angler 84.06
animal12629 animal11703 animal4778 2016 male Angler 94.31
animal12630 animal11703 animal4008 2016 female Angler 102.83
animal12631 animal11703 animal1373 2016 female Angler 88.23
animal12632 animal11703 animal5367 2016 female Angler 99.79
animal12633 animal11703 animal4395 2016 male Angler 108.67
animal12634 animal11703 animal4894 2016 male Angler 93.36
animal12635 animal11703 animal8199 2016 female Angler 99.82
animal12636 animal11703 animal5368 2016 female Angler 103.35
animal12637 animal11703 animal3622 2016 female Angler 100.84
animal12638 animal11703 animal6232 2016 male Angler 88.78
animal12639 animal11703 animal4938 2016 male Angler 84.86
animal12640 animal11703 animal4843 2016 female Angler 92.85
animal12641 animal11703 animal8198 2016 female Angler 106.4
animal12642 animal11703 animal4070 2016 male Angler 104.08
animal12643 animal11703 animal4033 2016 female Angler 98.61
animal12644 animal11703 animal4004 2016 female Angler 86.56
animal12645 animal11703 animal3822 2016 female Angler 94.59
animal6425 animal5399 animal3798 2016 male Angler 89.28
animal8280 animal5399 animal6170 2016 female Angler 94.65
animal8281 animal5399 animal6165 2016 female Angler 95.3
animal6426 animal5399 animal3800 2016 female Angler 97.18
animal6427 animal5399 animal4799 2016 female Angler 91.39
animal10361 animal5399 animal8177 2016 male Angler 108.57
animal6428 animal5399 animal5473 2016 female Angler 107.71
animal6429 animal5399 animal1328 2016 male Angler 83.52
animal6430 animal5399 animal4366 2016 male Angler 78.87
animal6431 animal5399 animal5454 2016 female Angler 86.92
animal6432 animal5399 animal4315 2016 male Angler 111.25
animal6433 animal5399 animal4797 2016 male Angler 95.6
animal8282 animal5399 animal6240 2016 male Angler 100.7
animal8283 animal5399 animal6220 2016 female Angler 69.48
animal6434 animal5399 animal4088 2016 female Angler 92.82
animal6435 animal5399 animal4352 2016 female Angler 96.62
animal6436 animal5399 animal4305 2016 male Angler 87.27
animal6437 animal5399 animal4398 2016 male Angler 97.06
animal6438 animal5399 animal4846 2016 male Angler 101.17
animal8284 animal5399 animal6217 2016 female Angler 96.78
animal6439 animal5399 animal1318 2016 male Angler 87.2
animal6440 animal5399 animal3810 2016 female Angler 91.56
animal6441 animal5399 animal4338 2016 male Angler 97.19
animal6442 animal5399 animal4799 2016 female Angler 95.85
animal8285 animal5399 animal6209 2016 male Angler 82.48
animal6443 animal5399 animal3969 2016 female Angler 95.16
animal6444 animal5399 animal4838 2016 male Angler 89.41
animal6445 animal5399 animal3612 2016 male Angler 102.72
animal6446 animal5399 animal1359 2016 male Angler 86.69
animal10362 animal5399 animal8170 2016 male Angler 93.76
animal6447 animal5399 animal4092 2016 female Angler 102.22
animal6448 animal5399 animal4009 2016 female Angler 97.05
animal8286 animal5399 animal6201 2016 female Angler 79.68
animal6449 animal5399 animal4362 2016 male Angler 112.32
animal6450 animal5399 animal4284 2016 male Angler 98.13
animal6451 animal5399 animal5423 2016 female Angler 101.09
animal6452 animal5399 animal5446 2016 male Angler 86.01
animal6453 animal5399 animal4949 2016 female Angler 96.89
animal6454 animal5399 animal4341 2016 female Angler 85.45
animal10363 animal8191 animal1342 2016 female Angler 96.28
animal10364 animal8191 animal4372 2016 male Angler 98.66
animal10365 animal8191 animal3971 2016 male Angler 93.5
animal10366 animal8191 animal5450 2016 male Angler 101.57
animal10367 animal8191 animal3818 2016 male Angler 92.81
animal10368 animal8191 animal3764 2016 female Angler 95.61
animal10369 animal8191 animal4800 2016 male Angler 82.09
animal10370 animal8191 animal4835 2016 female Angler 80.56
animal10371 animal8191 animal4316 2016 male Angler 83.25
animal10372 animal8191 animal4887 2016 female Angler 73.99
animal10373 animal8191 animal5474 2016 male Angler 90.78
animal10374 animal8191 animal3788 2016 male Angler 102.5
animal10375 animal8191 animal3965 2016 female Angler 99.81
animal10376 animal8191 animal4813 2016 male Angler 86.05
animal10377 animal8191 animal3780 2016 male Angler 89.94
animal10378 animal8191 animal6162 2016 female Angler 92.19
animal10379 animal8191 animal4040 2016 female Angler 89.7
animal10380 animal8191 animal6236 2016 female Angler 87.05
animal10381 animal8191 animal4311 2016 female Angler 84
animal10382 animal8191 animal4810 2016 male Angler 95.27
animal10383 animal8191 animal5477 2016 male Angler 74.72
animal10384 animal8191 animal6249 2016 male Angler 96.78
animal10385 animal8191 animal8210 2016 male Angler 78.85
animal10386 animal8191 animal5391 2016 male Angler 75.69
animal10387 animal8191 animal6242 2016 female Angler 81.85
animal10388 animal8191 animal3990 2016 male Angler 75.41
animal10389 animal8191 animal3808 2016 female Angler 93.27
animal10390 animal8191 animal3634 2016 male Angler 94.17
animal10391 animal8191 animal4900 2016 female Angler 101.5
animal10392 animal8191 animal4828 2016 male Angler 82.33
animal10393 animal8191 animal6232 2016 female Angler 91.78
animal10394 animal8191 animal8193 2016 female Angler 95.66
animal10395 animal8191 animal3607 2016 female Angler 103.28
animal10396 animal8191 animal6242 2016 female Angler 74.39
animal10397 animal8191 animal1351 2016 female Angler 84.06
animal10398 animal8191 animal4895 2016 male Angler 78.04
animal10399 animal8191 animal4391 2016 female Angler 91.17
animal10400 animal8191 animal4038 2016 female Angler 94.43
animal10401 animal8191 animal4065 2016 female Angler 94.03
animal6455 animal5406 animal3612 2016 male Angler 106.91
animal6456 animal5406 animal3600 2016 male Angler 102.76
animal6457 animal5406 animal3991 2016 male Angler 100.78
animal6458 animal5406 animal5480 2016 female Angler 87.51
animal6459 animal5406 animal1346 2016 female Angler 114.81
animal6460 animal5406 animal4084 2016 male Angler 87.64
animal6461 animal5406 animal4873 2016 male Angler 98.66
animal6462 animal5406 animal3818 2016 female Angler 74.84
animal6463 animal5406 animal4934 2016 male Angler 88.9
animal6464 animal5406 animal4027 2016 male Angler 84.23
animal6465 animal5406 animal5482 2016 female Angler 84.81
animal6466 animal5406 animal3618 2016 female Angler 77.27
animal6467 animal5406 animal5445 2016 male Angler 98.13
animal6468 animal5406 animal5435 2016 female Angler 101.04
animal6469 animal5406 animal1368 2016 female Angler 106.21
animal8287 animal5406 animal6200 2016 male Angler 85.27
animal6470 animal5406 animal5357 2016 male Angler 94.63
animal6471 animal5406 animal5374 2016 female Angler 82.48
animal6472 animal5406 animal4850 2016 male Angler 83.41
animal6473 animal5406 animal4037 2016 male Angler 101.67
animal6474 animal5406 animal5402 2016 male Angler 76.13
animal6475 animal5406 animal3985 2016 male Angler 86.12
animal6476 animal5406 animal4102 2016 female Angler 82.31
animal6477 animal5406 animal1341 2016 female Angler 86.9
animal8288 animal5406 animal6174 2016 male Angler 82.06
animal6478 animal5406 animal4388 2016 male Angler 71.48
animal6479 animal5406 animal4049 2016 female Angler 80.84
animal6480 animal5406 animal4883 2016 female Angler 99.37
animal6481 animal5406 animal4813 2016 male Angler 82.34
animal6482 animal5406 animal5435 2016 female Angler 87.01
animal6483 animal5406 animal4389 2016 male Angler 80.93
animal6484 animal5406 animal3980 2016 female Angler 73.14
animal6485 animal5406 animal5388 2016 male Angler 101.77
animal6486 animal5406 animal3975 2016 female Angler 91.1
animal6487 animal5406 animal3764 2016 male Angler 94.96
animal6488 animal5406 animal4914 2016 female Angler 91.21
animal6489 animal5406 animal3592 2016 female Angler 82.57
animal6490 animal5406 animal1339 2016 male Angler 77.96
animal6491 animal5406 animal4042 2016 female Angler 82.76
animal5556 animal4866 animal4376 2016 female Angler 101.65
animal5557 animal4866 animal4900 2016 female Angler 102.71
animal5558 animal4866 animal4314 2016 female Angler 84.16
animal6492 animal4866 animal5363 2016 female Angler 114.17
animal5559 animal4866 animal4017 2016 female Angler 84.04
animal8289 animal4866 animal6224 2016 female Angler 99.87
animal8290 animal4866 animal6163 2016 male Angler 64.91
animal5560 animal4866 animal4926 2016 female Angler 88.94
animal5561 animal4866 animal1338 2016 male Angler 89.98
animal5562 animal4866 animal4815 2016 female Angler 87.95
animal5563 animal4866 animal4314 2016 female Angler 95.48
animal5564 animal4866 animal3622 2016 female Angler 107.89
animal6493 animal4866 animal5448 2016 female Angler 97.99
animal5565 animal4866 animal3968 2016 male Angler 92.94
animal8291 animal4866 animal6215 2016 male Angler 83.63
animal6494 animal4866 animal5359 2016 male Angler 77.69
animal6495 animal4866 animal5451 2016 male Angler 95.01
animal5566 animal4866 animal3765 2016 male Angler 80.94
animal5567 animal4866 animal3781 2016 female Angler 89
animal5568 animal4866 animal4841 2016 male Angler 99.33
animal8292 animal4866 animal6178 2016 male Angler 109.63
animal5569 animal4866 animal4361 2016 male Angler 86.99
animal8293 animal4866 animal6243 2016 male Angler 120.81
animal5570 animal4866 animal3760 2016 male Angler 85.74
animal8294 animal4866 animal6192 2016 male Angler 86.74
animal10402 animal4866 animal8179 2016 female Angler 91.97
animal5571 animal4866 animal4014 2016 male Angler 83.66
animal5572 animal4866 animal4784 2016 male Angler 80.05
animal10403 animal4866 animal8169 2016 female Angler 90.88
animal5573 animal4866 animal4779 2016 female Angler 96.27
animal5574 animal4866 animal3628 2016 male Angler 94.85
animal5575 animal4866 animal4304 2016 male Angler 101.59
animal5576 animal4866 animal4394 2016 male Angler 87.76
animal5577 animal4866 animal4397 2016 female Angler 98.22
animal5578 animal4866 animal4953 2016 male Angler 94.52
animal5579 animal4866 animal3757 2016 female Angler 93.17
animal6496 animal4866 animal5452 2016 male Angler 80.41
animal5580 animal4866 animal4025 2016 male Angler 95.12
animal6497 animal4866 animal5440 2016 female Angler 100.39
animal6498 animal5418 animal4337 2016 female Angler 83.97
animal6499 animal5418 animal4033 2016 female Angler 89.63
animal6500 animal5418 animal4758 2016 female Angler 79.26
animal6501 animal5418 animal4019 2016 male Angler 78.57
animal6502 animal5418 animal4349 2016 female Angler 80
animal10404 animal5418 animal8193 2016 female Angler 90.47
animal6503 animal5418 animal4333 2016 female Angler 83.95
animal6504 animal5418 animal3799 2016 male Angler 94.47
animal6505 animal5418 animal4937 2016 female Angler 75.15
animal6506 animal5418 animal5349 2016 female Angler 98.4
animal6507 animal5418 animal1348 2016 female Angler 87.59
animal10405 animal5418 animal8174 2016 male Angler 93.04
animal6508 animal5418 animal5405 2016 male Angler 92.32
animal11712 animal5418 animal10293 2016 female Angler 99.15
animal6509 animal5418 animal3620 2016 female Angler 76.36
animal6510 animal5418 animal4102 2016 female Angler 88.95
animal6511 animal5418 animal3989 2016 male Angler 83.61
animal6512 animal5418 animal4843 2016 female Angler 75.98
animal6513 animal5418 animal5363 2016 female Angler 88.71
animal6514 animal5418 animal4031 2016 male Angler 75.01
animal6515 animal5418 animal5400 2016 female Angler 82.42
animal6516 animal5418 animal5485 2016 male Angler 94.57
animal6517 animal5418 animal5391 2016 male Angler 90.16
animal6518 animal5418 animal3600 2016 male Angler 105.38
animal6519 animal5418 animal4082 2016 female Angler 86.12
animal10406 animal5418 animal8181 2016 male Angler 88.57
animal6520 animal5418 animal4014 2016 female Angler 95.12
animal10407 animal5418 animal8188 2016 female Angler 78.73
animal6521 animal5418 animal5337 2016 female Angler 81.26
animal6522 animal5418 animal4846 2016 male Angler 102.76
animal6523 animal5418 animal4833 2016 male Angler 87.65
animal6524 animal5418 animal4377 2016 male Angler 92.69
animal6525 animal5418 animal4047 2016 female Angler 99.84
animal12646 animal5418 animal11702 2016 female Angler 82.8
animal6526 animal5418 animal4814 2016 male Angler 105.79
animal6527 animal5418 animal4803 2016 male Angler 91.43
animal6528 animal5418 animal5433 2016 female Angler 96.94
animal6529 animal5418 animal5417 2016 female Angler 89.66
animal6530 animal5418 animal4385 2016 male Angler 88.78
animal12647 animal11706 animal3374 2016 male Angler 98.07
animal12648 animal11706 animal3800 2016 male Angler 96.14
animal12649 animal11706 animal4034 2016 female Angler 90.83
animal12650 animal11706 animal4804 2016 female Angler 90.77
animal12651 animal11706 animal4792 2016 female Angler 103.37
animal12652 animal11706 animal4321 2016 male Angler 96.05
animal12653 animal11706 animal5392 2016 female Angler 84.11
animal12654 animal11706 animal4944 2016 male Angler 103.93
animal12655 animal11706 animal4391 2016 female Angler 101.5
animal12656 animal11706 animal3491 2016 female Angler 111.86
animal12657 animal11706 animal4889 2016 male Angler 88.67
animal12658 animal11706 animal4957 2016 female Angler 110.59
animal12659 animal11706 animal4058 2016 male Angler 100.22
animal12660 animal11706 animal5464 2016 male Angler 96.11
animal12661 animal11706 animal4789 2016 female Angler 92.63
animal12662 animal11706 animal5379 2016 male Angler 113.24
animal12663 animal11706 animal6215 2016 male Angler 96.99
animal12664 animal11706 animal4387 2016 male Angler 97.65
animal12665 animal11706 animal4875 2016 female Angler 90.11
animal12666 animal11706 animal1322 2016 female Angler 94.56
animal12667 animal11706 animal1355 2016 male Angler 98.37
animal12668 animal11706 animal5471 2016 female Angler 94.46
animal12669 animal11706 animal11702 2016 male Angler 111.76
animal12670 animal11706 animal5383 2016 female Angler 73.25
animal12671 animal11706 animal3618 2016 male Angler 99.8
animal12672 animal11706 animal4828 2016 female Angler 96.01
animal12673 animal11706 animal5423 2016 female Angler 99.06
animal12674 animal11706 animal3496 2016 male Angler 92.25
animal12675 animal11706 animal3795 2016 male Angler 72.92
animal12676 animal11706 animal6169 2016 male Angler 98.32
animal12677 animal11706 animal3810 2016 male Angler 98.93
animal12678 animal11706 animal4841 2016 male Angler 93.21
animal12679 animal11706 animal3998 2016 female Angler 104.43
animal12680 animal11706 animal5442 2016 female Angler 104.87
animal12681 animal11706 animal4765 2016 female Angler 94.91
animal12682 animal11706 animal4075 2016 female Angler 102.41
animal12683 animal11706 animal5422 2016 female Angler 84.83
animal12684 animal11706 animal6193 2016 male Angler 90.75
animal12685 animal11706 animal4345 2016 female Angler 101.38
animal6531 animal1353 animal5364 2016 female Angler 89.3
animal8295 animal1353 animal6236 2016 male Angler 90.75
animal8296 animal1353 animal6189 2016 male Angler 83.43
animal6532 animal1353 animal5475 2016 female Angler 82.16
animal4426 animal1353 animal3980 2016 male Angler 80.34
animal5581 animal1353 animal4929 2016 male Angler 80.71
animal6533 animal1353 animal5478 2016 female Angler 90.88
animal4427 animal1353 animal4022 2016 male Angler 95.78
animal5009 animal1353 animal4359 2016 female Angler 88.92
animal4428 animal1353 animal4088 2016 male Angler 89.23
animal5582 animal1353 animal4887 2016 male Angler 104.67
animal6534 animal1353 animal5368 2016 male Angler 109.42
animal4112 animal1353 animal3749 2016 male Angler 92.05
animal6535 animal1353 animal5371 2016 female Angler 95.9
animal6536 animal1353 animal5401 2016 male Angler 87.39
animal1684 animal1353 animal1330 2016 male Angler 95.68
animal5583 animal1353 animal4880 2016 male Angler 93.89
animal1685 animal1353 animal1357 2016 female Angler 95.73
animal5010 animal1353 animal4342 2016 female Angler 87.7
animal5584 animal1353 animal4838 2016 female Angler 83.73
animal5011 animal1353 animal4348 2016 female Angler 92.62
animal5585 animal1353 animal4773 2016 male Angler 94.63
animal4429 animal1353 animal4009 2016 female Angler 106.66
animal4430 animal1353 animal3963 2016 female Angler 93.62
animal8297 animal1353 animal6179 2016 male Angler 88.99
animal6537 animal1353 animal5339 2016 female Angler 100.5
animal5586 animal1353 animal4833 2016 male Angler 98.98
animal5587 animal1353 animal4775 2016 male Angler 75.69
animal8298 animal1353 animal6180 2016 female Angler 88.79
animal6538 animal1353 animal5459 2016 female Angler 90.58
animal5012 animal1353 animal4360 2016 male Angler 89.95
animal6539 animal1353 animal5405 2016 female Angler 90.23
animal10408 animal1353 animal8179 2016 female Angler 77.66
animal6540 animal1353 animal5424 2016 female Angler 97.03
animal5588 animal1353 animal4832 2017 male Angler 95.99
animal10409 animal1353 animal8211 2017 male Angler 84.75
animal4431 animal1353 animal3990 2017 female Angler 86.31
animal4432 animal1353 animal4023 2017 female Angler 82.78
animal8299 animal1353 animal6241 2017 female Angler 85.33
animal6541 animal5458 animal4296 2017 female Angler 94.65
animal6542 animal5458 animal4277 2017 male Angler 89.1
animal6543 animal5458 animal5431 2017 female Angler 86.71
animal6544 animal5458 animal3973 2017 female Angler 89.13
animal6545 animal5458 animal4873 2017 male Angler 82.31
animal6546 animal5458 animal5401 2017 female Angler 93.79
animal6547 animal5458 animal3975 2017 male Angler 93.75
animal6548 animal5458 animal3757 2017 male Angler 92.68
animal6549 animal5458 animal3788 2017 male Angler 79.9
animal6550 animal5458 animal4775 2017 female Angler 73.26
animal6551 animal5458 animal4374 2017 male Angler 90.02
animal6552 animal5458 animal1351 2017 male Angler 103.68
animal6553 animal5458 animal3610 2017 female Angler 86.92
animal6554 animal5458 animal4275 2017 male Angler 87.57
animal11713 animal5458 animal10296 2017 female Angler 95.33
animal6555 animal5458 animal3792 2017 female Angler 74.23
animal6556 animal5458 animal4022 2017 male Angler 87.03
animal6557 animal5458 animal4803 2017 male Angler 93.48
animal6558 animal5458 animal3753 2017 female Angler 84.73
animal6559 animal5458 animal4798 2017 female Angler 84.48
animal6560 animal5458 animal5402 2017 female Angler 82.16
animal6561 animal5458 animal3761 2017 female Angler 74.97
animal6562 animal5458 animal3813 2017 female Angler 91.96
animal6563 animal5458 animal1359 2017 male Angler 78.51
animal10410 animal5458 animal8210 2017 male Angler 81.15
animal6564 animal5458 animal5359 2017 male Angler 81.92
animal6565 animal5458 animal3755 2017 male Angler 82.3
animal6566 animal5458 animal5383 2017 female Angler 90.5
animal8300 animal5458 animal6224 2017 male Angler 91.54
animal6567 animal5458 animal5388 2017 female Angler 102.84
animal6568 animal5458 animal4361 2017 female Angler 91.69
animal6569 animal5458 animal3638 2017 male Angler 89.52
animal6570 animal5458 animal1350 2017 female Angler 78.16
animal6571 animal5458 animal4847 2017 female Angler 75.51
animal6572 animal5458 animal5449 2017 male Angler 82.19
animal11714 animal5458 animal10293 2017 male Angler 96.47
animal6573 animal5458 animal4903 2017 female Angler 83.96
animal8301 animal5458 animal6225 2017 male Angler 98.71
animal6574 animal5458 animal3750 2017 male Angler 97.26
animal4433 animal4089 animal3819 2017 male Angler 82.09
animal5589 animal4089 animal4870 2017 female Angler 83.07
animal5590 animal4089 animal4953 2017 female Angler 102.26
animal5013 animal4089 animal4281 2017 female Angler 92.19
animal8302 animal4089 animal6228 2017 male Angler 79.4
animal5014 animal4089 animal4372 2017 female Angler 93.45
animal5591 animal4089 animal4789 2017 male Angler 102.79
animal6575 animal4089 animal5425 2017 female Angler 92.52
animal4434 animal4089 animal3824 2017 male Angler 67.11
animal6576 animal4089 animal5429 2017 male Angler 85.04
animal5592 animal4089 animal4858 2017 male Angler 97.53
animal4435 animal4089 animal1318 2017 male Angler 80.5
animal6577 animal4089 animal5394 2017 male Angler 89.51
animal4436 animal4089 animal1348 2017 female Angler 91.12
animal12686 animal4089 animal11708 2017 female Angler 89.61
animal8303 animal4089 animal6163 2017 male Angler 77.27
animal4437 animal4089 animal3961 2017 male Angler 94.55
animal5593 animal4089 animal4765 2017 male Angler 86.38
animal5594 animal4089 animal4883 2017 male Angler 98.84
animal4438 animal4089 animal3813 2017 female Angler 94.36
animal4439 animal4089 animal3963 2017 female Angler 105.22
animal12687 animal4089 animal11704 2017 male Angler 99.51
animal6578 animal4089 animal5394 2017 male Angler 91.53
animal6579 animal4089 animal5482 2017 male Angler 67.12
animal4440 animal4089 animal3985 2017 female Angler 88.76
animal4441 animal4089 animal1346 2017 male Angler 97.57
animal4442 animal4089 animal1339 2017 male Angler 99.76
animal8304 animal4089 animal6193 2017 female Angler 81.5
animal8305 animal4089 animal6225 2017 female Angler 89.66
animal6580 animal4089 animal5343 2017 female Angler 92.59
animal4443 animal4089 animal4036 2017 male Angler 96.31
animal6581 animal4089 animal5471 2017 female Angler 96.52
animal4444 animal4089 animal1366 2017 female Angler 87.31
animal8306 animal4089 animal6165 2017 female Angler 104.84
animal6582 animal4089 animal5421 2017 male Angler 92.87
animal4445 animal4089 animal3762 2017 male Angler 65.56
animal4446 animal4089 animal3807 2017 female Angler 93.71
animal5595 animal4089 animal4932 2017 male Angler 88.84
animal5015 animal4089 animal4287 2017 male Angler 90.72
animal5016 animal3814 animal4284 2017 female Angler 90.34
animal6583 animal3814 animal5354 2017 female Angler 99.71
animal6584 animal3814 animal5452 2017 female Angler 95.15
animal6585 animal3814 animal5379 2017 female Angler 95.69
animal5017 animal3814 animal4350 2017 male Angler 87.67
animal10411 animal3814 animal8196 2017 male Angler 86.18
animal8307 animal3814 animal6245 2017 female Angler 94.52
animal5596 animal3814 animal4875 2017 female Angler 84.17
animal4447 animal3814 animal3994 2017 female Angler 94.44
animal5018 animal3814 animal4309 2017 male Angler 94.37
animal8308 animal3814 animal6229 2017 female Angler 102.36
animal4113 animal3814 animal3635 2017 male Angler 93.87
animal4114 animal3814 animal3604 2017 female Angler 91.94
animal4115 animal3814 animal3820 2017 female Angler 80.96
animal5597 animal3814 animal4810 2017 female Angler 99.86
animal5598 animal3814 animal4911 2017 male Angler 82.91
animal5019 animal3814 animal4273 2017 female Angler 88.9
animal5599 animal3814 animal4802 2017 male Angler 80.31
animal4116 animal3814 animal3491 2017 male Angler 99.7
animal5600 animal3814 animal4760 2017 female Angler 81.89
animal4448 animal3814 animal3968 2017 female Angler 81.78
animal8309 animal3814 animal6173 2017 male Angler 88.46
animal5020 animal3814 animal4311 2017 female Angler 72.27
animal4117 animal3814 animal3798 2017 male Angler 84.33
animal5021 animal3814 animal4360 2017 female Angler 103.14
animal12688 animal3814 animal11704 2017 female Angler 100.17
animal4449 animal3814 animal4100 2017 female Angler 87.68
animal4450 animal3814 animal4101 2017 male Angler 89.23
animal4118 animal3814 animal3607 2017 male Angler 98.72
animal4451 animal3814 animal4078 2017 male Angler 84.57
animal8310 animal3814 animal6226 2017 male Angler 97.74
animal6586 animal3814 animal5447 2017 male Angler 96.43
animal10412 animal3814 animal8181 2017 male Angler 85.46
animal6587 animal3814 animal5356 2017 female Angler 82.8
animal10413 animal3814 animal8200 2017 male Angler 98.07
animal5022 animal3814 animal4326 2017 female Angler 95.33
animal4119 animal3814 animal1368 2017 male Angler 105.83
animal4120 animal3814 animal3796 2017 female Angler 86.98
animal4121 animal3814 animal3610 2017 female Angler 100.52
animal3830 animal3636 animal3606 2017 male Angler 93.05
animal4452 animal3636 animal3981 2017 male Angler 74.37
animal8311 animal3636 animal6197 2017 female Angler 99.35
animal4122 animal3636 animal3786 2017 female Angler 80.21
animal5023 animal3636 animal4326 2017 male Angler 94.97
animal6588 animal3636 animal5442 2017 female Angler 93.46
animal5024 animal3636 animal4340 2017 male Angler 108.42
animal5025 animal3636 animal4338 2017 female Angler 92.43
animal5026 animal3636 animal4274 2017 male Angler 97.53
animal5601 animal3636 animal4830 2017 male Angler 99.91
animal4453 animal3636 animal3979 2017 male Angler 73.43
animal5027 animal3636 animal4356 2017 female Angler 76.28
animal5028 animal3636 animal4399 2017 female Angler 92.95
animal4123 animal3636 animal3819 2017 female Angler 91.37
animal6589 animal3636 animal5463 2017 male Angler 75.19
animal5029 animal3636 animal4387 2017 female Angler 79.5
animal8312 animal3636 animal6219 2017 female Angler 82.81
animal3831 animal3636 animal1357 2017 female Angler 93.79
animal5602 animal3636 animal4786 2017 female Angler 87.89
animal6590 animal3636 animal5489 2017 male Angler 100.94
animal4124 animal3636 animal3750 2017 female Angler 92.65
animal8313 animal3636 animal6219 2017 female Angler 83.15
animal5603 animal3636 animal4758 2017 female Angler 77.43
animal10414 animal3636 animal8196 2017 female Angler 93.71
animal4454 animal3636 animal4018 2017 female Angler 104.19
animal5030 animal3636 animal4386 2017 male Angler 95.88
animal5604 animal3636 animal4864 2017 male Angler 71.61
animal5031 animal3636 animal4301 2017 female Angler 99.46
animal5032 animal3636 animal4304 2017 female Angler 91.28
animal5605 animal3636 animal4940 2017 male Angler 84.84
animal5606 animal3636 animal4827 2017 female Angler 92.92
animal3832 animal3636 animal3616 2017 male Angler 90.2
animal8314 animal3636 animal6244 2017 male Angler 94.09
animal6591 animal3636 animal5422 2017 male Angler 91.28
animal5607 animal3636 animal4800 2017 male Angler 88.68
animal4455 animal3636 animal3973 2017 female Angler 84.27
animal5608 animal3636 animal4865 2017 male Angler 84.57
animal5033 animal3636 animal4384 2017 female Angler 79.8
animal4125 animal3636 animal3779 2017 female Angler 85.5
animal8315 animal6252 animal4273 2017 female Angler 92.55
animal8316 animal6252 animal5348 2017 female Angler 93.05
animal10415 animal6252 animal8205 2017 female Angler 93.35
animal8317 animal6252 animal4959 2017 male Angler 90.4
animal10416 animal6252 animal8192 2017 female Angler 90.71
animal8318 animal6252 animal4024 2017 female Angler 105.96
animal8319 animal6252 animal4929 2017 male Angler 72.58
animal8320 animal6252 animal4092 2017 female Angler 84.46
animal8321 animal6252 animal4055 2017 male Angler 97.02
animal8322 animal6252 animal3803 2017 male Angler 101.31
animal8323 animal6252 animal3965 2017 female Angler 99.72
animal8324 animal6252 animal4342 2017 male Angler 87.98
animal8325 animal6252 animal4337 2017 male Angler 85.67
animal8326 animal6252 animal5441 2017 female Angler 75.08
animal8327 animal6252 animal4280 2017 female Angler 73.9
animal8328 animal6252 animal4352 2017 female Angler 95.91
animal8329 animal6252 animal4874 2017 female Angler 98.33
animal10417 animal6252 animal8204 2017 male Angler 98
animal8330 animal6252 animal4850 2017 female Angler 97.77
animal8331 animal6252 animal4880 2017 male Angler 100.91
animal8332 animal6252 animal4004 2017 female Angler 98.59
animal8333 animal6252 animal4274 2017 female Angler 84.12
animal8334 animal6252 animal4085 2017 male Angler 92.74
animal8335 animal6252 animal5414 2017 male Angler 96.59
animal8336 animal6252 animal4797 2017 female Angler 90.85
animal8337 animal6252 animal4921 2017 female Angler 83.8
animal8338 animal6252 animal4280 2017 female Angler 89.74
animal8339 animal6252 animal3638 2017 female Angler 88.33
animal8340 animal6252 animal4343 2017 female Angler 103.79
animal8341 animal6252 animal3640 2017 female Angler 96.24
animal8342 animal6252 animal4853 2017 female Angler 80.41
animal8343 animal6252 animal4017 2017 female Angler 87.87
animal8344 animal6252 animal4330 2017 female Angler 90.5
animal8345 animal6252 animal5377 2017 male Angler 87.12
animal8346 animal6252 animal5457 2017 male Angler 90.74
animal8347 animal6252 animal4772 2017 male Angler 69.46
animal8348 animal6252 animal3807 2017 female Angler 86.74
animal8349 animal6252 animal4090 2017 male Angler 94.74
animal8350 animal6252 animal4939 2017 female Angler 85.09
animal6592 animal5340 animal4340 2017 male Angler 98.42
animal6593 animal5340 animal4824 2017 male Angler 98.23
animal6594 animal5340 animal4330 2017 male Angler 86.08
animal6595 animal5340 animal3795 2017 male Angler 89.33
animal6596 animal5340 animal4280 2017 male Angler 95.36
animal10418 animal5340 animal8181 2017 female Angler 113.34
animal6597 animal5340 animal5379 2017 female Angler 106.52
animal6598 animal5340 animal3760 2017 female Angler 92.92
animal8351 animal5340 animal6215 2017 female Angler 81
animal6599 animal5340 animal4857 2017 male Angler 95.17
animal6600 animal5340 animal5431 2017 male Angler 103.21
animal6601 animal5340 animal3788 2017 male Angler 96.21
animal6602 animal5340 animal4287 2017 male Angler 95.77
animal6603 animal5340 animal4351 2017 female Angler 98.71
animal6604 animal5340 animal3611 2017 female Angler 91.1
animal6605 animal5340 animal3780 2017 male Angler 97.85
animal6606 animal5340 animal5349 2017 female Angler 92.87
animal6607 animal5340 animal4306 2017 female Angler 99.69
animal6608 animal5340 animal4846 2017 female Angler 118.5
animal6609 animal5340 animal4085 2017 female Angler 99.59
animal6610 animal5340 animal4936 2017 male Angler 84.62
animal6611 animal5340 animal4354 2017 male Angler 92.24
animal6612 animal5340 animal5454 2017 male Angler 88.18
animal6613 animal5340 animal4014 2017 male Angler 87.27
animal6614 animal5340 animal4020 2017 male Angler 79.29
animal6615 animal5340 animal5436 2017 male Angler 104.05
animal10419 animal5340 animal8211 2017 female Angler 82.5
animal6616 animal5340 animal4300 2017 female Angler 92.02
animal6617 animal5340 animal4076 2017 female Angler 92.88
animal6618 animal5340 animal5395 2017 female Angler 87.93
animal8352 animal5340 animal6201 2017 male Angler 81.32
animal6619 animal5340 animal4778 2017 male Angler 102.22
animal8353 animal5340 animal6174 2017 male Angler 97.29
animal6620 animal5340 animal5473 2017 female Angler 98.98
animal6621 animal5340 animal4022 2017 male Angler 82.87
animal6622 animal5340 animal3801 2017 male Angler 102.58
animal6623 animal5340 animal1357 2017 female Angler 96.75
animal6624 animal5340 animal4389 2017 male Angler 83.13
animal5034 animal3490 animal4364 2017 female Angler 95.81
animal8354 animal3490 animal6197 2017 male Angler 102.52
animal3833 animal3490 animal3606 2017 female Angler 79.62
animal5035 animal3490 animal4299 2017 male Angler 88.19
animal6625 animal3490 animal5339 2017 male Angler 79.56
animal6626 animal3490 animal5439 2017 female Angler 97
animal8355 animal3490 animal6179 2017 male Angler 93.09
animal5609 animal3490 animal4798 2017 female Angler 86.86
animal5036 animal3490 animal4273 2017 female Angler 88.41
animal4456 animal3490 animal4031 2017 female Angler 82.53
animal5610 animal3490 animal4779 2017 male Angler 83.43
animal5611 animal3490 animal4920 2017 male Angler 106.88
animal6627 animal3490 animal5391 2017 female Angler 78.93
animal3646 animal3490 animal3496 2017 female Angler 86.01
animal4126 animal3490 animal3822 2017 female Angler 88.43
animal10420 animal3490 animal8192 2017 female Angler 98.34
animal3647 animal3490 animal1325 2017 male Angler 97.69
animal5037 animal3490 animal4345 2017 female Angler 93.07
animal6628 animal3490 animal5405 2017 female Angler 97.48
animal4457 animal3490 animal4026 2017 male Angler 89.45
animal8356 animal3490 animal6189 2017 female Angler 82.8
animal6629 animal3490 animal5414 2017 female Angler 97.61
animal6630 animal3490 animal5343 2017 male Angler 98.42
animal8357 animal3490 animal6169 2017 female Angler 87.17
animal6631 animal3490 animal5407 2017 male Angler 80.24
animal8358 animal3490 animal6188 2017 female Angler 82.96
animal10421 animal3490 animal8210 2017 male Angler 91.5
animal4127 animal3490 animal3798 2017 female Angler 80.07
animal10422 animal3490 animal8197 2017 female Angler 86.4
animal4128 animal3490 animal3779 2017 female Angler 78.18
animal10423 animal3490 animal8171 2017 female Angler 91.07
animal5612 animal3490 animal4807 2017 male Angler 88.05
animal5613 animal3490 animal4775 2017 female Angler 83.53
animal5614 animal3490 animal4874 2017 male Angler 80.5
animal5615 animal3490 animal4889 2017 male Angler 79.83
animal5038 animal3490 animal4337 2017 male Angler 87.52
animal5616 animal3490 animal4765 2017 female Angler 88.93
animal8359 animal3490 animal6200 2017 male Angler 97.62
animal12689 animal11701 animal5395 2017 male Angler 77.72
animal12690 animal11701 animal5475 2017 male Angler 94.19
animal12691 animal11701 animal5374 2017 female Angler 86.59
animal12692 animal11701 animal3989 2017 male Angler 104.17
animal12693 animal11701 animal1357 2017 male Angler 101.9
animal12694 animal11701 animal10296 2017 female Angler 99.46
animal12695 animal11701 animal4391 2017 female Angler 99.8
animal12696 animal11701 animal4885 2017 female Angler 102.09
animal12697 animal11701 animal1326 2017 female Angler 99.05
animal12698 animal11701 animal3968 2017 male Angler 94.02
animal12699 animal11701 animal4914 2017 female Angler 99.44
animal12700 animal11701 animal4814 2017 female Angler 105.29
animal12701 animal11701 animal4797 2017 male Angler 90.2
animal12702 animal11701 animal8177 2017 female Angler 92.84
animal12703 animal11701 animal3781 2017 female Angler 87.84
animal12704 animal11701 animal8204 2017 female Angler 89.9
animal12705 animal11701 animal4047 2017 female Angler 96.26
animal12706 animal11701 animal4033 2017 male Angler 105.5
animal12707 animal11701 animal4398 2017 female Angler 95.48
animal12708 animal11701 animal5452 2017 male Angler 77.99
animal12709 animal11701 animal8181 2017 female Angler 95.46
animal12710 animal11701 animal4870 2017 female Angler 98.3
animal12711 animal11701 animal4900 2017 male Angler 96.33
animal12712 animal11701 animal4760 2017 male Angler 90.62
animal12713 animal11701 animal1330 2017 male Angler 94.36
animal12714 animal11701 animal6165 2017 male Angler 96.36
animal12715 animal11701 animal8188 2017 female Angler 99.27
animal12716 animal11701 animal3612 2017 male Angler 108.6
animal12717 animal11701 animal4084 2017 female Angler 98.01
animal12718 animal11701 animal4079 2017 female Angler 98.96
animal12719 animal11701 animal3638 2017 male Angler 89.16
animal12720 animal11701 animal4389 2017 female Angler 81.47
animal12721 animal11701 animal4360 2017 male Angler 113.83
animal12722 animal11701 animal4018 2017 male Angler 105.76
animal12723 animal11701 animal4101 2017 male Angler 89.5
animal12724 animal11701 animal4398 2017 male Angler 97.53
animal12725 animal11701 animal8179 2017 female Angler 85.57
animal12726 animal11701 animal4033 2017 female Angler 107.45
animal8360 animal5350 animal6217 2017 male Angler 88.92
animal6632 animal5350 animal5463 2017 male Angler 93.85
animal6633 animal5350 animal3996 2017 male Angler 94.52
animal6634 animal5350 animal3796 2017 female Angler 94.89
animal6635 animal5350 animal4049 2017 female Angler 95.85
animal6636 animal5350 animal4894 2017 male Angler 92.4
animal6637 animal5350 animal5357 2017 male Angler 86.3
animal6638 animal5350 animal5382 2017 male Angler 79.35
animal6639 animal5350 animal4004 2017 male Angler 86.77
animal6640 animal5350 animal5417 2017 female Angler 85.05
animal6641 animal5350 animal4802 2017 male Angler 85.57
animal6642 animal5350 animal3990 2017 male Angler 92.21
animal6643 animal5350 animal5421 2017 female Angler 81.06
animal6644 animal5350 animal4824 2017 female Angler 95.92
animal6645 animal5350 animal5450 2017 male Angler 92.88
animal6646 animal5350 animal4088 2017 female Angler 82.03
animal6647 animal5350 animal3808 2017 male Angler 103.86
animal6648 animal5350 animal3971 2017 male Angler 103.16
animal6649 animal5350 animal1349 2017 male Angler 78.17
animal6650 animal5350 animal4805 2017 female Angler 89.92
animal6651 animal5350 animal5487 2017 female Angler 93.83
animal6652 animal5350 animal3998 2017 female Angler 94.28
animal6653 animal5350 animal4894 2017 female Angler 93.04
animal6654 animal5350 animal5449 2017 male Angler 98.88
animal6655 animal5350 animal4778 2017 male Angler 101.2
animal6656 animal5350 animal4335 2017 male Angler 87.31
animal10424 animal5350 animal8199 2017 male Angler 81.87
animal6657 animal5350 animal3603 2017 male Angler 74.57
animal6658 animal5350 animal3973 2017 male Angler 70.12
animal6659 animal5350 animal4377 2017 male Angler 87.13
animal6660 animal5350 animal4786 2017 female Angler 90.33
animal6661 animal5350 animal3370 2017 male Angler 82.17
animal6662 animal5350 animal1373 2017 male Angler 73.68
animal8361 animal5350 animal6202 2017 female Angler 94.52
animal10425 animal5350 animal8170 2017 female Angler 98.37
animal6663 animal5350 animal4374 2017 male Angler 85.82
animal6664 animal5350 animal5473 2017 male Angler 95.09
animal6665 animal5350 animal5368 2017 female Angler 85.48
animal5617 animal3597 animal4938 2017 female Angler 97.96
animal6666 animal3597 animal5364 2017 female Angler 84.51
animal4129 animal3597 animal3764 2017 male Angler 89.99
animal5618 animal3597 animal4798 2017 female Angler 69.46
animal6667 animal3597 animal5362 2017 female Angler 98.62
animal5039 animal3597 animal4384 2017 male Angler 101.35
animal3834 animal3597 animal1356 2017 male Angler 89.17
animal5619 animal3597 animal4777 2017 male Angler 82.02
animal5040 animal3597 animal4356 2017 male Angler 105.3
animal5620 animal3597 animal4954 2017 male Angler 96.75
animal3835 animal3597 animal1366 2017 female Angler 76.22
animal5621 animal3597 animal4932 2017 female Angler 82.52
animal6668 animal3597 animal5430 2017 female Angler 108.96
animal4458 animal3597 animal3994 2017 female Angler 89.93
animal6669 animal3597 animal5430 2017 female Angler 93.37
animal4459 animal3597 animal4084 2017 female Angler 81.12
animal5622 animal3597 animal4940 2017 male Angler 88.98
animal4460 animal3597 animal4038 2017 female Angler 76.2
animal5041 animal3597 animal4333 2017 male Angler 68.88
animal8362 animal3597 animal6219 2017 male Angler 93.03
animal8363 animal3597 animal6245 2017 male Angler 91.8
animal6670 animal3597 animal5423 2017 male Angler 103.51
animal4461 animal3597 animal4082 2017 female Angler 83.15
animal5623 animal3597 animal4840 2017 male Angler 98.24
animal6671 animal3597 animal5481 2017 female Angler 98.64
animal5624 animal3597 animal4804 2017 female Angler 90.04
animal10426 animal3597 animal8189 2017 female Angler 93.73
animal5042 animal3597 animal4309 2017 male Angler 86.37
animal5625 animal3597 animal4816 2017 male Angler 97.64
animal5043 animal3597 animal4284 2017 female Angler 96.59
animal4462 animal3597 animal4014 2017 female Angler 91.69
animal4463 animal3597 animal4085 2017 male Angler 83.38
animal4464 animal3597 animal4025 2017 female Angler 90.15
animal5044 animal3597 animal4341 2017 female Angler 105.19
animal5626 animal3597 animal4911 2017 female Angler 87.07
animal6672 animal3597 animal5421 2017 male Angler 77.82
animal8364 animal3597 animal6214 2017 male Angler 96.99
animal5627 animal3597 animal4792 2017 male Angler 91.25
animal5628 animal4783 animal4773 2017 male Angler 80.17
animal6673 animal4783 animal5485 2017 female Angler 85.69
animal5629 animal4783 animal4274 2017 female Angler 82.78
animal6674 animal4783 animal5477 2017 male Angler 73.89
animal6675 animal4783 animal5433 2017 male Angler 89.48
animal8365 animal4783 animal6187 2017 male Angler 87.11
animal10427 animal4783 animal8192 2017 female Angler 80.44
animal5630 animal4783 animal4102 2017 female Angler 81.39
animal5631 animal4783 animal3810 2017 male Angler 75.95
animal6676 animal4783 animal5422 2017 female Angler 84.29
animal6677 animal4783 animal5370 2017 male Angler 98.75
animal5632 animal4783 animal4024 2017 female Angler 100.14
animal5633 animal4783 animal1338 2017 male Angler 81.99
animal5634 animal4783 animal1350 2017 male Angler 87.24
animal6678 animal4783 animal5359 2017 female Angler 84.56
animal5635 animal4783 animal4343 2017 male Angler 100.28
animal5636 animal4783 animal4355 2017 male Angler 83.92
animal5637 animal4783 animal4939 2017 female Angler 85.95
animal5638 animal4783 animal3992 2017 female Angler 78.2
animal8366 animal4783 animal6228 2017 male Angler 79.15
animal5639 animal4783 animal3789 2017 female Angler 87.61
animal5640 animal4783 animal1338 2017 male Angler 91.51
animal6679 animal4783 animal5464 2017 male Angler 84.9
animal5641 animal4783 animal4828 2017 male Angler 74.17
animal10428 animal4783 animal8169 2017 female Angler 95.24
animal5642 animal4783 animal3628 2017 female Angler 80.12
animal6680 animal4783 animal5435 2017 female Angler 86.46
animal5643 animal4783 animal3779 2017 male Angler 90.31
animal5644 animal4783 animal1351 2017 male Angler 84.54
animal5645 animal4783 animal4779 2017 female Angler 82.95
animal5646 animal4783 animal4391 2017 male Angler 89.4
animal6681 animal4783 animal5477 2017 male Angler 77.7
animal8367 animal4783 animal6226 2017 female Angler 105.49
animal6682 animal4783 animal5425 2017 female Angler 83.36
animal5647 animal4783 animal4813 2017 female Angler 83.86
animal6683 animal4783 animal5474 2017 female Angler 85.07
animal5648 animal4783 animal4311 2017 male Angler 79.15
animal10429 animal4783 animal8202 2017 male Angler 110.67
animal5045 animal4291 animal4361 2017 female Angler 95.05
animal5046 animal4291 animal4315 2017 female Angler 102.43
animal5047 animal4291 animal4397 2017 female Angler 89.61
animal5048 animal4291 animal3610 2017 female Angler 77.76
animal5049 animal4291 animal4064 2017 male Angler 80.67
animal6684 animal4291 animal5368 2017 female Angler 88.33
animal5649 animal4291 animal4887 2017 male Angler 80.26
animal5050 animal4291 animal1327 2017 male Angler 85.87
animal5051 animal4291 animal4366 2017 female Angler 75.62
animal8368 animal4291 animal6191 2017 female Angler 78.09
animal5650 animal4291 animal4959 2017 female Angler 84.38
animal5651 animal4291 animal4883 2017 female Angler 83.37
animal8369 animal4291 animal6179 2017 male Angler 95.95
animal5052 animal4291 animal4376 2017 male Angler 89.28
animal6685 animal4291 animal5478 2017 male Angler 83.18
animal8370 animal4291 animal6244 2017 female Angler 85.17
animal5053 animal4291 animal4017 2017 female Angler 89.73
animal6686 animal4291 animal5459 2017 male Angler 82.94
animal5652 animal4291 animal4777 2017 female Angler 76.85
animal5054 animal4291 animal1350 2017 female Angler 79.39
animal5055 animal4291 animal3497 2017 male Angler 88.52
animal6687 animal4291 animal5451 2017 female Angler 98.13
animal5056 animal4291 animal3600 2017 female Angler 103.28
animal5057 animal4291 animal4065 2017 male Angler 88.24
animal5653 animal4291 animal4861 2017 male Angler 86.28
animal5654 animal4291 animal4953 2017 male Angler 86.54
animal6688 animal4291 animal5479 2017 male Angler 86.73
animal5058 animal4291 animal4357 2017 male Angler 85.39
animal5059 animal4291 animal4307 2017 female Angler 81.83
animal5655 animal4291 animal4830 2017 male Angler 75.17
animal5060 animal4291 animal4102 2017 male Angler 71.95
animal8371 animal4291 animal6243 2017 female Angler 90.13
animal10430 animal4291 animal8205 2017 male Angler 86.93
animal5061 animal4291 animal4395 2017 male Angler 92.17
animal5656 animal4291 animal4880 2017 male Angler 81.13
animal5062 animal4291 animal3765 2017 female Angler 80.78
animal5657 animal4291 animal4957 2017 female Angler 97.69
animal5063 animal4291 animal1328 2017 male Angler 78.71
animal6689 animal5365 animal3497 2017 female Angler 86.39
animal6690 animal5365 animal4321 2017 female Angler 73.7
animal6691 animal5365 animal5374 2017 female Angler 91.38
animal6692 animal5365 animal4362 2017 male Angler 95.12
animal6693 animal5365 animal4944 2017 female Angler 80.23
animal6694 animal5365 animal3802 2017 male Angler 68.4
animal6695 animal5365 animal4040 2017 female Angler 81.38
animal8372 animal5365 animal6174 2017 male Angler 92.21
animal10431 animal5365 animal8199 2017 female Angler 103.42
animal6696 animal5365 animal3800 2017 male Angler 101.89
animal8373 animal5365 animal6245 2017 male Angler 80.35
animal6697 animal5365 animal3624 2017 female Angler 76.42
animal6698 animal5365 animal5425 2017 male Angler 100.04
animal6699 animal5365 animal1368 2017 male Angler 106.6
animal8374 animal5365 animal6163 2017 female Angler 80.27
animal6700 animal5365 animal4072 2017 male Angler 91.13
animal6701 animal5365 animal5355 2017 female Angler 77.28
animal6702 animal5365 animal1349 2017 male Angler 95.2
animal6703 animal5365 animal4273 2017 female Angler 96.43
animal6704 animal5365 animal4907 2017 male Angler 74.4
animal6705 animal5365 animal1348 2017 female Angler 89.22
animal6706 animal5365 animal3823 2017 male Angler 87.24
animal10432 animal5365 animal8193 2017 male Angler 96.62
animal8375 animal5365 animal6217 2017 female Angler 93.92
animal8376 animal5365 animal6243 2017 male Angler 93.7
animal6707 animal5365 animal4903 2017 female Angler 91.27
animal6708 animal5365 animal4874 2017 male Angler 91.41
animal6709 animal5365 animal3370 2017 female Angler 83.64
animal6710 animal5365 animal4843 2017 male Angler 87.62
animal6711 animal5365 animal4826 2017 female Angler 101.86
animal6712 animal5365 animal4362 2017 male Angler 102.28
animal6713 animal5365 animal4277 2017 male Angler 89.09
animal6714 animal5365 animal4841 2017 male Angler 91.3
animal6715 animal5365 animal4287 2017 female Angler 98.66
animal8377 animal5365 animal6180 2017 male Angler 94.63
animal6716 animal5365 animal1318 2017 male Angler 98.95
animal6717 animal5365 animal3762 2017 male Angler 76.59
animal6718 animal5365 animal4853 2017 male Angler 91.81
animal10433 animal8182 animal4357 2017 male Angler 85.32
animal10434 animal8182 animal4873 2017 female Angler 84.22
animal10435 animal8182 animal3600 2017 female Angler 100.05
animal10436 animal8182 animal4395 2017 female Angler 100.64
animal10437 animal8182 animal4936 2017 male Angler 87.78
animal10438 animal8182 animal8200 2017 female Angler 93.13
animal10439 animal8182 animal5337 2017 male Angler 90.52
animal10440 animal8182 animal3819 2017 female Angler 87.19
animal10441 animal8182 animal3620 2017 male Angler 79.78
animal10442 animal8182 animal3761 2017 male Angler 81.28
animal10443 animal8182 animal1354 2017 male Angler 76.06
animal10444 animal8182 animal5356 2017 male Angler 94.44
animal10445 animal8182 animal5459 2017 female Angler 94.66
animal10446 animal8182 animal4905 2017 male Angler 90.07
animal10447 animal8182 animal1354 2017 male Angler 96.23
animal10448 animal8182 animal4850 2017 male Angler 88.38
animal10449 animal8182 animal6200 2017 female Angler 97.88
animal10450 animal8182 animal5400 2017 male Angler 90.47
animal10451 animal8182 animal4804 2017 female Angler 83.63
animal12727 animal8182 animal11708 2017 male Angler 88.03
animal10452 animal8182 animal4335 2017 male Angler 83.53
animal10453 animal8182 animal3755 2017 female Angler 77.25
animal10454 animal8182 animal8179 2017 male Angler 77.5
animal10455 animal8182 animal4815 2017 female Angler 86.01
animal10456 animal8182 animal6178 2017 male Angler 93.35
animal10457 animal8182 animal8204 2017 female Angler 80.42
animal10458 animal8182 animal5457 2017 male Angler 88.97
animal10459 animal8182 animal4326 2017 female Angler 108.8
animal10460 animal8182 animal4882 2017 male Angler 78.3
animal10461 animal8182 animal3985 2017 female Angler 80.49
animal10462 animal8182 animal3749 2017 male Angler 96.59
animal10463 animal8182 animal4338 2017 female Angler 84.67
animal10464 animal8182 animal4843 2017 female Angler 82.2
animal10465 animal8182 animal4038 2017 female Angler 84.03
animal10466 animal8182 animal5349 2017 male Angler 101.97
animal10467 animal8182 animal5486 2017 male Angler 93.97
animal10468 animal8182 animal5448 2017 male Angler 97.51
animal10469 animal8182 animal4097 2017 male Angler 90.66
animal8378 animal5378 animal6178 2017 female Angler 97.95
animal6719 animal5378 animal4075 2017 male Angler 98.62
animal6720 animal5378 animal4945 2017 female Angler 68.12
animal6721 animal5378 animal1319 2017 female Angler 106.18
animal8379 animal5378 animal6234 2017 female Angler 80.8
animal6722 animal5378 animal3810 2017 female Angler 88.63
animal6723 animal5378 animal3988 2017 male Angler 95.98
animal6724 animal5378 animal5442 2017 male Angler 87.43
animal6725 animal5378 animal5423 2017 female Angler 91.73
animal6726 animal5378 animal3807 2017 male Angler 92.25
animal6727 animal5378 animal4844 2017 male Angler 93.68
animal8380 animal5378 animal6193 2017 female Angler 89.91
animal6728 animal5378 animal3813 2017 male Angler 114.02
animal6729 animal5378 animal3372 2017 female Angler 89.92
animal6730 animal5378 animal5452 2017 male Angler 94.32
animal6731 animal5378 animal4042 2017 female Angler 98.81
animal6732 animal5378 animal4864 2017 male Angler 87.12
animal6733 animal5378 animal4333 2017 male Angler 96.53
animal6734 animal5378 animal5486 2017 male Angler 102.95
animal6735 animal5378 animal4061 2017 female Angler 92.49
animal8381 animal5378 animal6226 2017 male Angler 97.62
animal6736 animal5378 animal4802 2017 male Angler 81.03
animal8382 animal5378 animal6249 2017 female Angler 91.54
animal6737 animal5378 animal4852 2017 female Angler 81.21
animal6738 animal5378 animal4307 2017 male Angler 88.66
animal6739 animal5378 animal3996 2017 male Angler 101.05
animal6740 animal5378 animal4031 2017 female Angler 99.67
animal6741 animal5378 animal4354 2017 male Angler 91.78
animal6742 animal5378 animal4086 2017 male Angler 96.34
animal6743 animal5378 animal3604 2017 female Angler 102.02
animal6744 animal5378 animal5482 2017 female Angler 89.02
animal6745 animal5378 animal3595 2017 male Angler 99.25
animal6746 animal5378 animal4387 2017 male Angler 83.67
animal6747 animal5378 animal3807 2017 female Angler 107.56
animal6748 animal5378 animal4034 2017 female Angler 88.8
animal8383 animal5378 animal6240 2017 male Angler 99.84
animal6749 animal5378 animal5386 2017 female Angler 97.27
animal6750 animal5378 animal4275 2017 female Angler 96.82
animal6751 animal4001 animal5391 2017 female Angler 99.44
animal5064 animal4001 animal4304 2017 female Angler 89.04
animal4465 animal4001 animal3374 2017 female Angler 92.22
animal4466 animal4001 animal1337 2017 male Angler 88.3
animal4467 animal4001 animal3634 2017 male Angler 85.52
animal8384 animal4001 animal6225 2017 male Angler 102.09
animal5658 animal4001 animal4772 2017 female Angler 83.86
animal5659 animal4001 animal4827 2017 female Angler 88.16
animal5660 animal4001 animal4926 2017 female Angler 104.77
animal8385 animal4001 animal6170 2017 male Angler 96.17
animal5065 animal4001 animal4385 2017 male Angler 94.09
animal4468 animal4001 animal4022 2017 female Angler 87.18
animal5661 animal4001 animal4760 2017 male Angler 85.81
animal4469 animal4001 animal3778 2017 male Angler 94.81
animal4470 animal4001 animal3595 2017 male Angler 92.02
animal4471 animal4001 animal4027 2017 female Angler 91.78
animal4472 animal4001 animal3799 2017 female Angler 87.61
animal6752 animal4001 animal5478 2017 male Angler 103.95
animal8386 animal4001 animal6219 2017 male Angler 102.61
animal5662 animal4001 animal4881 2017 female Angler 98.02
animal4473 animal4001 animal4079 2017 female Angler 97.77
animal6753 animal4001 animal5439 2017 male Angler 98.08
animal6754 animal4001 animal5480 2017 male Angler 97.59
animal5066 animal4001 animal4394 2017 female Angler 91.1
animal5067 animal4001 animal4366 2017 female Angler 83.22
animal5068 animal4001 animal4297 2017 male Angler 88.29
animal4474 animal4001 animal1371 2017 male Angler 86.14
animal8387 animal4001 animal6242 2017 female Angler 72.38
animal4475 animal4001 animal3977 2017 female Angler 105.94
animal8388 animal4001 animal6241 2017 female Angler 87.79
animal6755 animal4001 animal5402 2017 female Angler 87.8
animal6756 animal4001 animal5401 2017 male Angler 91.98
animal4476 animal4001 animal3803 2017 male Angler 100.44
animal10470 animal4001 animal8211 2017 female Angler 105.52
animal10471 animal4001 animal8170 2017 male Angler 106.52
animal4477 animal4001 animal3965 2017 female Angler 82.18
animal5069 animal4001 animal4304 2017 female Angler 89.79
animal4478 animal4001 animal1371 2017 female Angler 94.87
animal6757 animal1329 animal5354 2017 male Angler 92.6
animal11715 animal1329 animal10293 2017 male Angler 80.49
animal8389 animal1329 animal6244 2017 male Angler 95.08
animal5663 animal1329 animal4836 2017 female Angler 92.62
animal8390 animal1329 animal6201 2017 female Angler 82.16
animal5664 animal1329 animal4903 2017 male Angler 95.88
animal5070 animal1329 animal4390 2017 male Angler 75.42
animal6758 animal1329 animal5451 2017 female Angler 100.88
animal4479 animal1329 animal3968 2017 female Angler 82.49
animal6759 animal1329 animal5422 2017 male Angler 93.78
animal3836 animal1329 animal3612 2017 female Angler 106.81
animal4480 animal1329 animal4018 2017 male Angler 91.05
animal4481 animal1329 animal4067 2017 female Angler 79.83
animal8391 animal1329 animal6209 2017 female Angler 95.97
animal4482 animal1329 animal4025 2017 male Angler 94.33
animal8392 animal1329 animal6168 2017 female Angler 97.27
animal6760 animal1329 animal5474 2017 male Angler 87.75
animal6761 animal1329 animal5343 2017 male Angler 87.39
animal4483 animal1329 animal3988 2017 male Angler 95.83
animal12728 animal1329 animal11702 2017 male Angler 94.91
animal4484 animal1329 animal3977 2017 male Angler 78.99
animal6762 animal1329 animal5440 2017 female Angler 92.8
animal4485 animal1329 animal3991 2017 female Angler 96.15
animal5665 animal1329 animal4914 2017 male Angler 93.75
animal5666 animal1329 animal4931 2017 male Angler 94.5
animal3648 animal1329 animal3491 2017 female Angler 85.32
animal6763 animal1329 animal5485 2017 female Angler 89.32
animal5667 animal1329 animal4832 2017 male Angler 92.16
animal5668 animal1329 animal4921 2017 male Angler 90.2
animal4486 animal1329 animal4070 2017 female Angler 96.31
animal6764 animal1329 animal5377 2017 female Angler 88.11
animal5669 animal1329 animal4784 2017 female Angler 90.28
animal1686 animal1329 animal1373 2017 male Angler 84.08
animal1687 animal1329 animal1337 2017 male Angler 77.47
animal5071 animal1329 animal4314 2017 male Angler 81.77
animal1688 animal1329 animal1359 2017 male Angler 88.78
animal3837 animal1329 animal3621 2017 female Angler 80.49
animal10472 animal1329 animal8212 2017 male Angler 90.2
animal10473 animal6183 animal8189 2017 male Angler 91.85
animal8393 animal6183 animal3602 2017 male Angler 92.71
animal8394 animal6183 animal4072 2017 male Angler 89.62
animal8395 animal6183 animal3963 2017 female Angler 85.59
animal8396 animal6183 animal3372 2017 female Angler 103.16
animal8397 animal6183 animal4352 2017 male Angler 110.37
animal8398 animal6183 animal4361 2017 female Angler 94.09
animal10474 animal6183 animal8198 2017 female Angler 102.86
animal8399 animal6183 animal4297 2017 male Angler 93.13
animal8400 animal6183 animal4078 2017 male Angler 83.84
animal8401 animal6183 animal5487 2017 female Angler 105.8
animal8402 animal6183 animal4061 2017 female Angler 100.39
animal8403 animal6183 animal4953 2017 female Angler 89.58
animal8404 animal6183 animal4316 2017 female Angler 82.72
animal8405 animal6183 animal4926 2017 male Angler 93.5
animal8406 animal6183 animal3618 2017 female Angler 83.48
animal8407 animal6183 animal4284 2017 female Angler 103.65
animal8408 animal6183 animal5457 2017 female Angler 92.66
animal8409 animal6183 animal5337 2017 female Angler 83.01
animal8410 animal6183 animal4388 2017 female Angler 82.76
animal8411 animal6183 animal4277 2017 male Angler 96.36
animal8412 animal6183 animal1368 2017 male Angler 108.64
animal8413 animal6183 animal3749 2017 male Angler 88.6
animal8414 animal6183 animal3640 2017 male Angler 97.74
animal8415 animal6183 animal1348 2017 female Angler 81.64
animal8416 animal6183 animal4774 2017 male Angler 95.98
animal8417 animal6183 animal5481 2017 male Angler 106.28
animal8418 animal6183 animal3813 2017 male Angler 91.44
animal8419 animal6183 animal6192 2017 male Angler 91.19
animal8420 animal6183 animal5414 2017 male Angler 91.7
animal8421 animal6183 animal4833 2017 male Angler 95.15
animal8422 animal6183 animal5388 2017 female Angler 91.03
animal8423 animal6183 animal4835 2017 female Angler 94.36
animal8424 animal6183 animal3753 2017 male Angler 92.41
animal8425 animal6183 animal3604 2017 female Angler 96.98
animal8426 animal6183 animal4786 2017 female Angler 91.31
animal8427 animal6183 animal4384 2017 female Angler 95.52
animal8428 animal6183 animal4067 2017 male Angler 84.27
animal12729 animal11703 animal3756 2017 male Angler 89.88
animal12730 animal11703 animal5429 2017 female Angler 84.04
animal12731 animal11703 animal5445 2017 female Angler 90.89
animal12732 animal11703 animal8178 2017 female Angler 104.92
animal12733 animal11703 animal3792 2017 male Angler 83.18
animal12734 animal11703 animal4348 2017 female Angler 89.31
animal12735 animal11703 animal4024 2017 male Angler 114.41
animal12736 animal11703 animal5442 2017 female Angler 99.42
animal12737 animal11703 animal6236 2017 female Angler 100.45
animal12738 animal11703 animal4082 2017 male Angler 92.7
animal12739 animal11703 animal4762 2017 female Angler 97.83
animal12740 animal11703 animal4816 2017 female Angler 107.77
animal12741 animal11703 animal3374 2017 male Angler 92.48
animal12742 animal11703 animal3971 2017 female Angler 98.86
animal12743 animal11703 animal5362 2017 female Angler 105.04
animal12744 animal11703 animal3781 2017 female Angler 104.37
animal12745 animal11703 animal4023 2017 female Angler 79.47
animal12746 animal11703 animal4895 2017 male Angler 97.02
animal12747 animal11703 animal5359 2017 male Angler 91.11
animal12748 animal11703 animal4359 2017 male Angler 94.16
animal12749 animal11703 animal4773 2017 male Angler 89.81
animal12750 animal11703 animal4030 2017 male Angler 103.11
animal12751 animal11703 animal5440 2017 male Angler 98.78
animal12752 animal11703 animal3634 2017 female Angler 83.49
animal12753 animal11703 animal4883 2017 female Angler 97.14
animal12754 animal11703 animal4316 2017 female Angler 85.66
animal12755 animal11703 animal6229 2017 male Angler 98.59
animal12756 animal11703 animal4949 2017 female Angler 87.03
animal12757 animal11703 animal4830 2017 female Angler 98.83
animal12758 animal11703 animal4036 2017 male Angler 108.08
animal12759 animal11703 animal1318 2017 male Angler 90.4
animal12760 animal11703 animal5446 2017 male Angler 88.74
animal12761 animal11703 animal4302 2017 male Angler 99.18
animal12762 animal11703 animal1328 2017 female Angler 73.37
animal12763 animal11703 animal5400 2017 female Angler 78.57
animal12764 animal11703 animal4034 2017 female Angler 105.73
animal12765 animal11703 animal5471 2017 male Angler 108.14
animal12766 animal11703 animal4030 2017 male Angler 99.73
animal6765 animal5399 animal4359 2017 female Angler 86.37
animal6766 animal5399 animal4324 2017 male Angler 72.58
animal6767 animal5399 animal3961 2017 male Angler 103.7
animal6768 animal5399 animal3771 2017 female Angler 85.28
animal6769 animal5399 animal4390 2017 male Angler 95.81
animal6770 animal5399 animal4865 2017 female Angler 72.08
animal6771 animal5399 animal4799 2017 male Angler 83.83
animal10475 animal5399 animal8193 2017 male Angler 89.02
animal6772 animal5399 animal4064 2017 male Angler 91.25
animal6773 animal5399 animal4371 2017 female Angler 84.03
animal6774 animal5399 animal3803 2017 male Angler 106.14
animal6775 animal5399 animal3603 2017 female Angler 79.74
animal10476 animal5399 animal8174 2017 female Angler 99.72
animal6776 animal5399 animal4749 2017 male Angler 92.46
animal10477 animal5399 animal8203 2017 female Angler 101.62
animal6777 animal5399 animal4882 2017 male Angler 92.74
animal6778 animal5399 animal5424 2017 male Angler 93.71
animal6779 animal5399 animal4392 2017 male Angler 84.28
animal6780 animal5399 animal4870 2017 male Angler 94.88
animal6781 animal5399 animal1346 2017 female Angler 107.13
animal8429 animal5399 animal6169 2017 female Angler 74.15
animal6782 animal5399 animal3635 2017 female Angler 106.86
animal10478 animal5399 animal8174 2017 male Angler 101.54
animal6783 animal5399 animal4788 2017 female Angler 107.24
animal6784 animal5399 animal4945 2017 female Angler 88.3
animal10479 animal5399 animal8188 2017 female Angler 97.44
animal6785 animal5399 animal4858 2017 male Angler 102.28
animal6786 animal5399 animal4826 2017 female Angler 88.27
animal6787 animal5399 animal5417 2017 male Angler 83.49
animal6788 animal5399 animal3789 2017 female Angler 100.12
animal6789 animal5399 animal1339 2017 male Angler 102.94
animal6790 animal5399 animal4772 2017 female Angler 90.12
animal6791 animal5399 animal4949 2017 female Angler 91.59
animal6792 animal5399 animal5450 2017 male Angler 94.06
animal6793 animal5399 animal5476 2017 male Angler 93.33
animal6794 animal5399 animal3963 2017 male Angler 107.29
animal6795 animal5399 animal5433 2017 male Angler 107.49
animal6796 animal5399 animal4881 2017 female Angler 104.9
animal6797 animal5399 animal5348 2017 male Angler 112.5
animal10480 animal8191 animal4962 2017 female Angler 89.32
animal10481 animal8191 animal4810 2017 female Angler 98.79
animal10482 animal8191 animal4781 2017 female Angler 97.69
animal10483 animal8191 animal5407 2017 male Angler 86.17
animal10484 animal8191 animal6249 2017 female Angler 93.12
animal10485 animal8191 animal4088 2017 male Angler 96.66
animal10486 animal8191 animal4055 2017 male Angler 85.77
animal10487 animal8191 animal5447 2017 male Angler 81.4
animal10488 animal8191 animal4925 2017 male Angler 99.68
animal10489 animal8191 animal6180 2017 male Angler 79.43
animal10490 animal8191 animal5463 2017 male Angler 79.79
animal10491 animal8191 animal4007 2017 male Angler 88.12
animal10492 animal8191 animal5482 2017 male Angler 88.8
animal10493 animal8191 animal1342 2017 female Angler 88.21
animal10494 animal8191 animal4803 2017 female Angler 85.36
animal10495 animal8191 animal4343 2017 male Angler 90.83
animal10496 animal8191 animal4070 2017 female Angler 87.42
animal10497 animal8191 animal1335 2017 female Angler 98.19
animal10498 animal8191 animal5424 2017 male Angler 100.26
animal10499 animal8191 animal3771 2017 female Angler 70.45
animal10500 animal8191 animal4360 2017 male Angler 92.48
animal10501 animal8191 animal4349 2017 female Angler 84.17
animal10502 animal8191 animal4386 2017 male Angler 87.32
animal10503 animal8191 animal4058 2017 male Angler 110.3
animal10504 animal8191 animal4865 2017 female Angler 78.91
animal10505 animal8191 animal5367 2017 male Angler 87.61
animal10506 animal8191 animal4042 2017 male Angler 99.13
animal10507 animal8191 animal3632 2017 female Angler 91.36
animal10508 animal8191 animal4305 2017 female Angler 92.9
animal10509 animal8191 animal4840 2017 female Angler 90.91
animal10510 animal8191 animal4315 2017 male Angler 89.6
animal10511 animal8191 animal4931 2017 female Angler 75.54
animal10512 animal8191 animal4929 2017 female Angler 79.25
animal10513 animal8191 animal6241 2017 female Angler 95.07
animal10514 animal8191 animal1322 2017 male Angler 81.18
animal10515 animal8191 animal4857 2017 male Angler 89.19
animal10516 animal8191 animal4775 2017 female Angler 65.9
animal10517 animal8191 animal6220 2017 female Angler 73.54
animal10518 animal8191 animal4000 2017 female Angler 97.69
animal6798 animal5406 animal4081 2017 female Angler 91.56
animal6799 animal5406 animal4009 2017 male Angler 107.68
animal6800 animal5406 animal5448 2017 male Angler 103.98
animal10519 animal5406 animal8203 2017 male Angler 90.95
animal6801 animal5406 animal5383 2017 male Angler 81.17
animal6802 animal5406 animal3616 2017 male Angler 89.27
animal8430 animal5406 animal6162 2017 female Angler 84.57
animal6803 animal5406 animal5447 2017 female Angler 96.45
animal10520 animal5406 animal8202 2017 female Angler 92.92
animal6804 animal5406 animal3757 2017 male Angler 95.1
animal6805 animal5406 animal4905 2017 male Angler 85.67
animal6806 animal5406 animal4937 2017 female Angler 93.87
animal6807 animal5406 animal5445 2017 female Angler 78.11
animal6808 animal5406 animal4350 2017 female Angler 89.79
animal6809 animal5406 animal1360 2017 male Angler 86.12
animal6810 animal5406 animal1325 2017 male Angler 107.99
animal6811 animal5406 animal4921 2017 male Angler 83.82
animal6812 animal5406 animal4399 2017 female Angler 94.5
animal6813 animal5406 animal3818 2017 male Angler 88.59
animal6814 animal5406 animal4352 2017 male Angler 93.38
animal6815 animal5406 animal4850 2017 female Angler 85.3
animal6816 animal5406 animal3824 2017 female Angler 93.81
animal6817 animal5406 animal4932 2017 male Angler 94.6
animal6818 animal5406 animal5431 2017 male Angler 85.73
animal6819 animal5406 animal4372 2017 female Angler 96.69
animal6820 animal5406 animal5441 2017 female Angler 94.08
animal6821 animal5406 animal4838 2017 female Angler 96.33
animal8431 animal5406 animal6225 2017 female Angler 99.82
animal6822 animal5406 animal3496 2017 male Angler 96.32
animal6823 animal5406 animal4837 2017 female Angler 99.37
animal8432 animal5406 animal6242 2017 female Angler 77.15
animal6824 animal5406 animal3640 2017 female Angler 99.56
animal6825 animal5406 animal3607 2017 male Angler 99.23
animal6826 animal5406 animal4092 2017 male Angler 101.83
animal6827 animal5406 animal4942 2017 male Angler 84.43
animal6828 animal5406 animal3624 2017 female Angler 78.37
animal6829 animal5406 animal4960 2017 female Angler 84.11
animal6830 animal5406 animal4939 2017 female Angler 94.64
animal6831 animal5406 animal3798 2017 male Angler 74.7
animal6832 animal4866 animal5479 2017 male Angler 88.56
animal5670 animal4866 animal3824 2017 female Angler 84.45
animal5671 animal4866 animal4887 2017 female Angler 91.03
animal5672 animal4866 animal4929 2017 male Angler 88.92
animal5673 animal4866 animal4813 2017 female Angler 96.8
animal5674 animal4866 animal4377 2017 male Angler 108.59
animal6833 animal4866 animal5480 2017 female Angler 93.49
animal5675 animal4866 animal3755 2017 female Angler 94.65
animal5676 animal4866 animal4781 2017 male Angler 87.2
animal10521 animal4866 animal8197 2017 male Angler 81.06
animal5677 animal4866 animal4396 2017 female Angler 98.26
animal5678 animal4866 animal4300 2017 female Angler 86.77
animal6834 animal4866 animal5383 2017 female Angler 89.57
animal5679 animal4866 animal4078 2017 female Angler 96.7
animal6835 animal4866 animal5392 2017 female Angler 83.58
animal5680 animal4866 animal3622 2017 female Angler 109.98
animal5681 animal4866 animal3750 2017 male Angler 116.13
animal5682 animal4866 animal3628 2017 female Angler 86.79
animal5683 animal4866 animal4841 2017 female Angler 99.12
animal5684 animal4866 animal4880 2017 male Angler 100.44
animal5685 animal4866 animal4306 2017 male Angler 102.49
animal5686 animal4866 animal3610 2017 female Angler 114.44
animal8433 animal4866 animal6187 2017 male Angler 79.88
animal10522 animal4866 animal8178 2017 female Angler 97.26
animal5687 animal4866 animal1351 2017 male Angler 108.33
animal5688 animal4866 animal4321 2017 female Angler 76.9
animal5689 animal4866 animal4386 2017 female Angler 94.15
animal5690 animal4866 animal4047 2017 female Angler 104.27
animal5691 animal4866 animal4345 2017 female Angler 96.69
animal5692 animal4866 animal3822 2017 male Angler 94.17
animal5693 animal4866 animal1355 2017 female Angler 102.35
animal5694 animal4866 animal4004 2017 female Angler 97.01
animal6836 animal4866 animal5402 2017 male Angler 80.88
animal8434 animal4866 animal6192 2017 male Angler 100.11
animal5695 animal4866 animal3979 2017 female Angler 76.45
animal5696 animal4866 animal1341 2017 female Angler 90.25
animal5697 animal4866 animal3819 2017 female Angler 93.38
animal5698 animal4866 animal4026 2017 female Angler 96.25
animal10523 animal4866 animal8212 2017 female Angler 86.46
animal6837 animal5418 animal3975 2017 female Angler 102.4
animal6838 animal5418 animal4348 2017 male Angler 81.79
animal6839 animal5418 animal3638 2017 male Angler 84.09
animal8435 animal5418 animal6236 2017 female Angler 86.17
animal6840 animal5418 animal3793 2017 male Angler 81.47
animal6841 animal5418 animal5441 2017 female Angler 88.61
animal6842 animal5418 animal4805 2017 female Angler 91.65
animal6843 animal5418 animal4037 2017 male Angler 76.38
animal8436 animal5418 animal6191 2017 female Angler 80.17
animal6844 animal5418 animal4875 2017 female Angler 86.81
animal8437 animal5418 animal6229 2017 male Angler 91.84
animal6845 animal5418 animal3799 2017 female Angler 90.51
animal6846 animal5418 animal3788 2018 female Angler 86.91
animal6847 animal5418 animal3618 2018 male Angler 86.31
animal6848 animal5418 animal4853 2018 female Angler 93.59
animal6849 animal5418 animal3616 2018 female Angler 92.13
animal6850 animal5418 animal5446 2018 male Angler 70.78
animal6851 animal5418 animal4852 2018 male Angler 90.76
animal10524 animal5418 animal8210 2018 male Angler 100.62
animal8438 animal5418 animal6173 2018 female Angler 72.73
animal6852 animal5418 animal4020 2018 male Angler 80.58
animal6853 animal5418 animal4356 2018 male Angler 97.43
animal6854 animal5418 animal3990 2018 male Angler 67.28
animal6855 animal5418 animal5364 2018 female Angler 83.72
animal6856 animal5418 animal4305 2018 male Angler 93.56
animal6857 animal5418 animal3592 2018 female Angler 76.59
animal8439 animal5418 animal6193 2018 female Angler 92.52
animal6858 animal5418 animal4940 2018 female Angler 75.84
animal6859 animal5418 animal1327 2018 male Angler 79.23
animal10525 animal5418 animal8198 2018 female Angler 79.94
animal6860 animal5418 animal3761 2018 female Angler 97.18
animal6861 animal5418 animal4954 2018 male Angler 96.65
animal6862 animal5418 animal4302 2018 male Angler 87.6
animal6863 animal5418 animal4355 2018 female Angler 80.31
animal6864 animal5418 animal4296 2018 female Angler 74.45
animal6865 animal5418 animal4372 2018 male Angler 85.16
animal8440 animal5418 animal6161 2018 male Angler 89.1
animal8441 animal5418 animal6228 2018 female Angler 74.42
animal6866 animal5418 animal4387 2018 male Angler 84.83
animal12767 animal11706 animal3989 2018 female Angler 90.64
animal12768 animal11706 animal5392 2018 female Angler 86.59
animal12769 animal11706 animal4374 2018 female Angler 84.77
animal12770 animal11706 animal3592 2018 male Angler 77.78
animal12771 animal11706 animal4296 2018 male Angler 85.08
animal12772 animal11706 animal4944 2018 male Angler 87.11
animal12773 animal11706 animal4301 2018 female Angler 79.68
animal12774 animal11706 animal4086 2018 male Angler 94.52
animal12775 animal11706 animal3992 2018 male Angler 81.23
animal12776 animal11706 animal4399 2018 male Angler 98.62
animal12777 animal11706 animal10293 2018 male Angler 89.46
animal12778 animal11706 animal1319 2018 male Angler 90.09
animal12779 animal11706 animal3981 2018 female Angler 97.41
animal12780 animal11706 animal4340 2018 male Angler 89.79
animal12781 animal11706 animal5405 2018 female Angler 96.09
animal12782 animal11706 animal1339 2018 male Angler 88.37
animal12783 animal11706 animal3778 2018 male Angler 83.72
animal12784 animal11706 animal4861 2018 female Angler 110.92
animal12785 animal11706 animal4844 2018 male Angler 95.64
animal12786 animal11706 animal4342 2018 male Angler 100.76
animal12787 animal11706 animal4832 2018 female Angler 106.69
animal12788 animal11706 animal4797 2018 male Angler 95.06
animal12789 animal11706 animal4950 2018 female Angler 98.37
animal12790 animal11706 animal8213 2018 female Angler 89.57
animal12791 animal11706 animal6224 2018 female Angler 102.15
animal12792 animal11706 animal8177 2018 male Angler 97.67
animal12793 animal11706 animal4784 2018 male Angler 85.05
animal12794 animal11706 animal3820 2018 female Angler 89.96
animal12795 animal11706 animal5475 2018 female Angler 103.79
animal12796 animal11706 animal1360 2018 male Angler 97.73
animal12797 animal11706 animal4000 2018 male Angler 104.13
animal12798 animal11706 animal6173 2018 female Angler 83.72
animal12799 animal11706 animal4873 2018 male Angler 94.63
animal12800 animal11706 animal4847 2018 female Angler 103.28
animal12801 animal11706 animal6214 2018 male Angler 99.77
animal12802 animal11706 animal4090 2018 female Angler 108.04
animal12803 animal11706 animal11704 2018 male Angler 99.12
animal12804 animal11706 animal4040 2018 female Angler 98.11
animal12805 animal11706 animal11704 2018 male Angler 96.4
animal8442 animal1353 animal6202 2018 female Angler 86.53
animal6867 animal1353 animal5476 2018 female Angler 89.44
animal4130 animal1353 animal3802 2018 male Angler 82.69
animal3838 animal1353 animal3611 2018 female Angler 93.61
animal4131 animal1353 animal3800 2018 female Angler 104.62
animal4132 animal1353 animal3808 2018 female Angler 90.72
animal5699 animal1353 animal4895 2018 female Angler 96.36
animal10526 animal1353 animal8169 2018 male Angler 97.12
animal5072 animal1353 animal4314 2018 female Angler 88.17
animal4487 animal1353 animal3961 2018 male Angler 83.72
animal4488 animal1353 animal3994 2018 male Angler 106.55
animal4489 animal1353 animal3991 2018 male Angler 114.78
animal5073 animal1353 animal4281 2018 female Angler 92.6
animal4133 animal1353 animal3796 2018 female Angler 93.1
animal6868 animal1353 animal5354 2018 female Angler 95.5
animal5700 animal1353 animal4907 2018 male Angler 81.58
animal8443 animal1353 animal6197 2018 female Angler 94.34
animal4490 animal1353 animal4009 2018 male Angler 100.33
animal4491 animal1353 animal4019 2018 female Angler 88.09
animal5701 animal1353 animal4815 2018 female Angler 99.97
animal6869 animal1353 animal5379 2018 male Angler 97.31
animal4492 animal1353 animal4023 2018 male Angler 78.37
animal5702 animal1353 animal4911 2018 female Angler 94.58
animal4493 animal1353 animal3980 2018 male Angler 82.11
animal4134 animal1353 animal3786 2018 male Angler 90.51
animal5703 animal1353 animal4792 2018 female Angler 90.73
animal4494 animal1353 animal4007 2018 female Angler 95.46
animal5704 animal1353 animal4803 2018 female Angler 99.62
animal5074 animal1353 animal4295 2018 female Angler 82.62
animal5705 animal1353 animal4828 2018 female Angler 84.26
animal3839 animal1353 animal3607 2018 female Angler 101.45
animal4495 animal1353 animal4036 2018 male Angler 78.11
animal6870 animal1353 animal5388 2018 male Angler 104.09
animal8444 animal1353 animal6231 2018 male Angler 95.79
animal6871 animal1353 animal5356 2018 female Angler 70.14
animal4496 animal1353 animal3979 2018 male Angler 71.49
animal5075 animal1353 animal4371 2018 male Angler 84.05
animal5706 animal1353 animal4942 2018 male Angler 81.67
animal1689 animal1353 animal1366 2018 male Angler 93.39
animal8445 animal5458 animal6188 2018 male Angler 87.81
animal6872 animal5458 animal4950 2018 female Angler 84.27
animal6873 animal5458 animal3606 2018 female Angler 83.86
animal6874 animal5458 animal4275 2018 female Angler 98.49
animal6875 animal5458 animal5371 2018 male Angler 90.58
animal6876 animal5458 animal3625 2018 male Angler 86.31
animal6877 animal5458 animal3998 2018 female Angler 88.05
animal6878 animal5458 animal1359 2018 female Angler 82.08
animal6879 animal5458 animal3786 2018 female Angler 83.2
animal8446 animal5458 animal6163 2018 male Angler 81.9
animal6880 animal5458 animal4394 2018 female Angler 89.66
animal6881 animal5458 animal4019 2018 female Angler 87.26
animal6882 animal5458 animal4788 2018 female Angler 92.35
animal6883 animal5458 animal4376 2018 female Angler 80.12
animal6884 animal5458 animal3491 2018 female Angler 93.19
animal6885 animal5458 animal5355 2018 female Angler 88.37
animal6886 animal5458 animal5367 2018 female Angler 88.07
animal12806 animal5458 animal11708 2018 female Angler 81.1
animal6887 animal5458 animal3969 2018 male Angler 84.44
animal6888 animal5458 animal4810 2018 male Angler 93.52
animal6889 animal5458 animal4090 2018 male Angler 81.67
animal6890 animal5458 animal4961 2018 male Angler 79.36
animal6891 animal5458 animal1326 2018 female Angler 78.96
animal6892 animal5458 animal4889 2018 female Angler 82.03
animal6893 animal5458 animal4385 2018 male Angler 88.8
animal8447 animal5458 animal6231 2018 male Angler 83.77
animal10527 animal5458 animal8183 2018 male Angler 81.9
animal6894 animal5458 animal5436 2018 male Angler 92.28
animal6895 animal5458 animal4920 2018 female Angler 91.09
animal10528 animal5458 animal8200 2018 female Angler 95.54
animal10529 animal5458 animal8196 2018 male Angler 79.37
animal6896 animal5458 animal4397 2018 male Angler 102.06
animal6897 animal5458 animal4758 2018 female Angler 95.07
animal6898 animal5458 animal3765 2018 male Angler 82.65
animal6899 animal5458 animal3635 2018 male Angler 91.85
animal6900 animal5458 animal3980 2018 male Angler 74.29
animal6901 animal5458 animal3620 2018 male Angler 80.11
animal6902 animal5458 animal4789 2018 female Angler 84.6
animal6903 animal5458 animal4934 2018 female Angler 86.33
animal8448 animal4089 animal6215 2018 female Angler 89.49
animal5707 animal4089 animal4961 2018 male Angler 85.19
animal5076 animal4089 animal4364 2018 female Angler 73.4
animal5077 animal4089 animal4274 2018 female Angler 89.37
animal8449 animal4089 animal6189 2018 male Angler 81.93
animal8450 animal4089 animal6240 2018 male Angler 98.37
animal4497 animal4089 animal4100 2018 male Angler 90.68
animal5708 animal4089 animal4885 2018 female Angler 82.21
animal6904 animal4089 animal5386 2018 male Angler 100.56
animal8451 animal4089 animal6165 2018 male Angler 86.25
animal4498 animal4089 animal3599 2018 male Angler 97.56
animal5078 animal4089 animal4299 2018 female Angler 82.22
animal10530 animal4089 animal8205 2018 female Angler 92.6
animal5079 animal4089 animal4281 2018 male Angler 104.07
animal4499 animal4089 animal4017 2018 male Angler 82.43
animal8452 animal4089 animal6209 2018 female Angler 92.7
animal5080 animal4089 animal4350 2018 male Angler 83.52
animal4500 animal4089 animal3969 2018 male Angler 94.78
animal5081 animal4089 animal4324 2018 female Angler 82.47
animal4501 animal4089 animal3780 2018 female Angler 90.55
animal5709 animal4089 animal4774 2018 female Angler 96.26
animal6905 animal4089 animal5363 2018 female Angler 97.89
animal5710 animal4089 animal4937 2018 male Angler 100.89
animal6906 animal4089 animal5384 2018 male Angler 98.75
animal8453 animal4089 animal6232 2018 female Angler 86.84
animal6907 animal4089 animal5489 2018 female Angler 94.86
animal4502 animal4089 animal3602 2018 female Angler 108.58
animal8454 animal4089 animal6224 2018 female Angler 95.86
animal6908 animal4089 animal5449 2018 female Angler 97.02
animal5711 animal4089 animal4875 2018 female Angler 84.21
animal5082 animal4089 animal4342 2018 female Angler 90.38
animal5712 animal4089 animal4938 2018 female Angler 84.31
animal6909 animal4089 animal5401 2018 male Angler 78.03
animal4503 animal4089 animal3757 2018 male Angler 89.29
animal8455 animal4089 animal6232 2018 male Angler 82.61
animal5713 animal4089 animal4957 2018 female Angler 78.05
animal4504 animal4089 animal1342 2018 female Angler 87.8
animal4505 animal4089 animal4037 2018 female Angler 91.06
animal4506 animal4089 animal4058 2018 male Angler 94.44
animal5083 animal3814 animal4392 2018 female Angler 86.18
animal5714 animal3814 animal4814 2018 male Angler 96.17
animal4507 animal3814 animal3973 2018 female Angler 79.07
animal4508 animal3814 animal4100 2018 male Angler 84.89
animal4135 animal3814 animal3823 2018 female Angler 96.79
animal6910 animal3814 animal5429 2018 female Angler 89.64
animal6911 animal3814 animal5454 2018 male Angler 86.11
animal10531 animal3814 animal8196 2018 male Angler 79.46
animal4136 animal3814 animal3801 2018 male Angler 86.89
animal4137 animal3814 animal3625 2018 male Angler 92.86
animal4138 animal3814 animal3820 2018 male Angler 83.7
animal12807 animal3814 animal11702 2018 female Angler 78.33
animal5084 animal3814 animal4337 2018 male Angler 84.53
animal5715 animal3814 animal4817 2018 female Angler 83.86
animal4139 animal3814 animal3818 2018 male Angler 78.06
animal5716 animal3814 animal4864 2018 female Angler 80.89
animal5717 animal3814 animal4833 2018 male Angler 105.47
animal6912 animal3814 animal5394 2018 male Angler 85.44
animal6913 animal3814 animal5435 2018 female Angler 87.1
animal5085 animal3814 animal4396 2018 male Angler 86.05
animal8456 animal3814 animal6161 2018 male Angler 87.87
animal5718 animal3814 animal4799 2018 male Angler 93.26
animal8457 animal3814 animal6170 2018 female Angler 84.8
animal4140 animal3814 animal3762 2018 male Angler 85.61
animal4141 animal3814 animal3764 2018 male Angler 93.19
animal6914 animal3814 animal5464 2018 male Angler 89.93
animal6915 animal3814 animal5363 2018 male Angler 102.28
animal5086 animal3814 animal4311 2018 male Angler 86.01
animal5719 animal3814 animal4807 2018 male Angler 88.51
animal4142 animal3814 animal3792 2018 female Angler 68.8
animal4509 animal3814 animal4055 2018 male Angler 86.64
animal5087 animal3814 animal4338 2018 female Angler 88.82
animal5088 animal3814 animal4326 2018 female Angler 97.81
animal4143 animal3814 animal1335 2018 female Angler 87.65
animal4144 animal3814 animal3793 2018 male Angler 83.72
animal4510 animal3814 animal4065 2018 female Angler 86.31
animal5720 animal3814 animal4838 2018 female Angler 83.25
animal10532 animal3814 animal8213 2018 female Angler 94.57
animal5721 animal3814 animal4762 2018 male Angler 83.21
animal3840 animal3636 animal1341 2018 female Angler 96.56
animal4511 animal3636 animal4081 2018 female Angler 96.24
animal5722 animal3636 animal4847 2018 female Angler 93.15
animal8458 animal3636 animal6162 2018 male Angler 85.96
animal4512 animal3636 animal3981 2018 male Angler 99.17
animal5723 animal3636 animal4846 2018 female Angler 110.39
animal5089 animal3636 animal4341 2018 male Angler 93.59
animal4513 animal3636 animal3965 2018 male Angler 104.61
animal5724 animal3636 animal4800 2018 female Angler 83.61
animal5090 animal3636 animal4388 2018 female Angler 80.09
animal3841 animal3636 animal1356 2018 female Angler 98.04
animal4514 animal3636 animal4092 2018 female Angler 91.46
animal3842 animal3636 animal1346 2018 male Angler 95.98
animal5091 animal3636 animal4309 2018 male Angler 89.7
animal6916 animal3636 animal5394 2018 female Angler 90.66
animal3843 animal3636 animal1322 2018 female Angler 95.64
animal5725 animal3636 animal4827 2018 female Angler 83.59
animal4515 animal3636 animal4008 2018 male Angler 91.76
animal5726 animal3636 animal4800 2018 male Angler 80.25
animal4516 animal3636 animal4049 2018 female Angler 83.93
animal5727 animal3636 animal4749 2018 male Angler 107.37
animal8459 animal3636 animal6220 2018 female Angler 71.25
animal6917 animal3636 animal5371 2018 female Angler 115.1
animal6918 animal3636 animal5370 2018 female Angler 91.5
animal5728 animal3636 animal4959 2018 female Angler 104.68
animal5092 animal3636 animal4301 2018 male Angler 92.04
animal4145 animal3636 animal3753 2018 male Angler 78.98
animal8460 animal3636 animal6168 2018 male Angler 89.27
animal6919 animal3636 animal5382 2018 female Angler 97.02
animal6920 animal3636 animal5348 2018 female Angler 114.74
animal5729 animal3636 animal4817 2018 male Angler 86.4
animal3844 animal3636 animal1355 2018 female Angler 97.16
animal5730 animal3636 animal4765 2018 male Angler 90.12
animal4146 animal3636 animal3795 2018 female Angler 84.74
animal6921 animal3636 animal5357 2018 female Angler 80.41
animal3845 animal3636 animal3622 2018 male Angler 99.92
animal4147 animal3636 animal3760 2018 female Angler 74.36
animal4517 animal3636 animal3985 2018 female Angler 78.72
animal4518 animal3636 animal4101 2018 female Angler 98.96
animal8461 animal6252 animal4900 2018 female Angler 84
animal8462 animal6252 animal4858 2018 male Angler 97.91
animal8463 animal6252 animal4960 2018 male Angler 71.56
animal8464 animal6252 animal4097 2018 male Angler 94.36
animal8465 animal6252 animal5377 2018 female Angler 78.56
animal8466 animal6252 animal4351 2018 female Angler 76.71
animal10533 animal6252 animal8183 2018 male Angler 88.65
animal8467 animal6252 animal4925 2018 male Angler 95.32
animal8468 animal6252 animal4075 2018 female Angler 108.31
animal8469 animal6252 animal4008 2018 female Angler 96.88
animal10534 animal6252 animal8171 2018 female Angler 96.45
animal8470 animal6252 animal4280 2018 female Angler 85.64
animal8471 animal6252 animal5471 2018 male Angler 92.46
animal8472 animal6252 animal3619 2018 male Angler 75.38
animal8473 animal6252 animal4837 2018 female Angler 87.2
animal8474 animal6252 animal4789 2018 male Angler 77.06
animal8475 animal6252 animal4330 2018 male Angler 79.78
animal8476 animal6252 animal5339 2018 female Angler 87.87
animal8477 animal6252 animal3632 2018 female Angler 84.54
animal8478 animal6252 animal4835 2018 male Angler 96.17
animal8479 animal6252 animal5489 2018 male Angler 102.75
animal8480 animal6252 animal3975 2018 male Angler 91.84
animal11716 animal6252 animal10296 2018 male Angler 95.53
animal8481 animal6252 animal4758 2018 female Angler 89.57
animal8482 animal6252 animal4934 2018 female Angler 89.82
animal8483 animal6252 animal1330 2018 male Angler 92.28
animal8484 animal6252 animal6234 2018 male Angler 81
animal8485 animal6252 animal3756 2018 male Angler 95.9
animal8486 animal6252 animal3619 2018 male Angler 96.59
animal8487 animal6252 animal3599 2018 female Angler 95.89
animal8488 animal6252 animal3750 2018 female Angler 96.65
animal8489 animal6252 animal5384 2018 female Angler 79.77
animal8490 animal6252 animal4962 2018 female Angler 87.45
animal8491 animal6252 animal4836 2018 female Angler 78.57
animal8492 animal6252 animal4027 2018 female Angler 83.74
animal8493 animal6252 animal4295 2018 male Angler 88.91
animal8494 animal6252 animal3621 2018 female Angler 83.44
animal8495 animal6252 animal4076 2018 male Angler 85.17
animal8496 animal6252 animal4349 2018 male Angler 92.49
animal6922 animal5340 animal4398 2018 male Angler 96.78
animal6923 animal5340 animal3977 2018 female Angler 101.64
animal6924 animal5340 animal3372 2018 female Angler 86.22
animal6925 animal5340 animal4832 2018 female Angler 94.57
animal6926 animal5340 animal5371 2018 male Angler 99.31
animal8497 animal5340 animal6191 2018 male Angler 90.77
animal6927 animal5340 animal3975 2018 female Angler 94.41
animal6928 animal5340 animal3961 2018 male Angler 98.14
animal6929 animal5340 animal3600 2018 female Angler 120.51
animal6930 animal5340 animal3989 2018 female Angler 91.03
animal6931 animal5340 animal4357 2018 female Angler 88.22
animal6932 animal5340 animal4090 2018 female Angler 94.59
animal6933 animal5340 animal4874 2018 female Angler 102.29
animal6934 animal5340 animal4914 2018 male Angler 88.71
animal6935 animal5340 animal4384 2018 male Angler 94.25
animal6936 animal5340 animal4078 2018 female Angler 94.26
animal6937 animal5340 animal4959 2018 male Angler 97.59
animal6938 animal5340 animal1319 2018 male Angler 91.8
animal6939 animal5340 animal1342 2018 male Angler 96.28
animal6940 animal5340 animal4275 2018 female Angler 99.86
animal6941 animal5340 animal4779 2018 female Angler 91.27
animal6942 animal5340 animal4392 2018 male Angler 93.89
animal6943 animal5340 animal4040 2018 male Angler 95.93
animal6944 animal5340 animal5401 2018 male Angler 89.57
animal6945 animal5340 animal4389 2018 female Angler 75.87
animal6946 animal5340 animal4284 2018 male Angler 95.26
animal6947 animal5340 animal1339 2018 male Angler 93.41
animal6948 animal5340 animal1322 2018 female Angler 101.91
animal6949 animal5340 animal4102 2018 female Angler 96.76
animal6950 animal5340 animal4853 2018 male Angler 91.04
animal6951 animal5340 animal4788 2018 female Angler 99.87
animal6952 animal5340 animal4031 2018 male Angler 83.01
animal6953 animal5340 animal5349 2018 female Angler 106.88
animal6954 animal5340 animal4304 2018 male Angler 83.75
animal6955 animal5340 animal3985 2018 male Angler 93.06
animal6956 animal5340 animal4865 2018 female Angler 106.61
animal6957 animal5340 animal4335 2018 male Angler 86.57
animal6958 animal5340 animal4350 2018 male Angler 86.33
animal3846 animal3490 animal3628 2018 male Angler 88.84
animal8498 animal3490 animal6188 2018 male Angler 87.28
animal4148 animal3490 animal3760 2018 male Angler 76.09
animal6959 animal3490 animal5349 2018 male Angler 94
animal6960 animal3490 animal5359 2018 female Angler 96.29
animal4149 animal3490 animal3808 2018 female Angler 118.51
animal5093 animal3490 animal4341 2018 female Angler 87.41
animal3847 animal3490 animal3634 2018 female Angler 84.09
animal4519 animal3490 animal4030 2018 male Angler 88.67
animal5731 animal3490 animal4797 2018 male Angler 95.23
animal5732 animal3490 animal4749 2018 male Angler 107.26
animal4520 animal3490 animal4058 2018 female Angler 88.72
animal4150 animal3490 animal3823 2018 female Angler 86.75
animal3848 animal3490 animal3632 2018 female Angler 80.67
animal5733 animal3490 animal4957 2018 female Angler 106.04
animal5734 animal3490 animal4881 2018 female Angler 92.09
animal6961 animal3490 animal5424 2018 female Angler 100.89
animal4521 animal3490 animal4085 2018 female Angler 91.45
animal5735 animal3490 animal4938 2018 female Angler 93.87
animal5736 animal3490 animal4817 2018 male Angler 92.64
animal5094 animal3490 animal4352 2018 female Angler 102.8
animal6962 animal3490 animal5362 2018 female Angler 97.63
animal4151 animal3490 animal3778 2018 female Angler 75.14
animal5737 animal3490 animal4857 2018 female Angler 103.41
animal8499 animal3490 animal6173 2018 male Angler 86.22
animal10535 animal3490 animal8199 2018 male Angler 101.25
animal5738 animal3490 animal4949 2018 male Angler 89.99
animal8500 animal3490 animal6234 2018 male Angler 76.26
animal3849 animal3490 animal3595 2018 male Angler 100.61
animal5095 animal3490 animal4342 2018 male Angler 83.26
animal5739 animal3490 animal4827 2018 female Angler 75.51
animal6963 animal3490 animal5422 2018 male Angler 88.89
animal4522 animal3490 animal4078 2018 female Angler 86.87
animal10536 animal3490 animal8179 2018 female Angler 91.97
animal5740 animal3490 animal4907 2018 female Angler 67.84
animal5741 animal3490 animal4858 2018 male Angler 94.6
animal3850 animal3490 animal3640 2018 male Angler 98.6
animal5096 animal3490 animal4324 2018 female Angler 85.38
animal12808 animal11701 animal6191 2018 male Angler 92.65
animal12809 animal11701 animal4814 2018 female Angler 95.69
animal12810 animal11701 animal5442 2018 female Angler 105.97
animal12811 animal11701 animal4386 2018 male Angler 104.52
animal12812 animal11701 animal3969 2018 female Angler 107.47
animal12813 animal11701 animal5425 2018 male Angler 98.22
animal12814 animal11701 animal6187 2018 female Angler 84.5
animal12815 animal11701 animal4895 2018 female Angler 103.33
animal12816 animal11701 animal5482 2018 female Angler 95.98
animal12817 animal11701 animal4858 2018 male Angler 103.5
animal12818 animal11701 animal1366 2018 female Angler 84.34
animal12819 animal11701 animal4844 2018 male Angler 96.76
animal12820 animal11701 animal4772 2018 male Angler 81.52
animal12821 animal11701 animal4027 2018 female Angler 71.35
animal12822 animal11701 animal4786 2018 female Angler 84.91
animal12823 animal11701 animal5448 2018 female Angler 92.7
animal12824 animal11701 animal4762 2018 male Angler 101.45
animal12825 animal11701 animal5473 2018 female Angler 99.34
animal12826 animal11701 animal4356 2018 male Angler 96.88
animal12827 animal11701 animal4007 2018 male Angler 93.74
animal12828 animal11701 animal4391 2018 female Angler 97.56
animal12829 animal11701 animal5471 2018 female Angler 106.17
animal12830 animal11701 animal1330 2018 female Angler 114.28
animal12831 animal11701 animal5407 2018 female Angler 99.43
animal12832 animal11701 animal4004 2018 male Angler 102.3
animal12833 animal11701 animal1335 2018 male Angler 101.03
animal12834 animal11701 animal5482 2018 male Angler 87.5
animal12835 animal11701 animal8178 2018 female Angler 95.15
animal12836 animal11701 animal6229 2018 female Angler 103.26
animal12837 animal11701 animal8174 2018 male Angler 96.86
animal12838 animal11701 animal5356 2018 female Angler 95.13
animal12839 animal11701 animal3619 2018 male Angler 92.17
animal12840 animal11701 animal4954 2018 female Angler 106.11
animal12841 animal11701 animal4940 2018 female Angler 88.84
animal12842 animal11701 animal3799 2018 male Angler 86.18
animal12843 animal11701 animal5463 2018 male Angler 93.15
animal12844 animal11701 animal3788 2018 female Angler 97.32
animal12845 animal11701 animal8205 2018 female Angler 83.77
animal6964 animal5350 animal5457 2018 male Angler 94.33
animal6965 animal5350 animal5476 2018 male Angler 90.8
animal6966 animal5350 animal5423 2018 female Angler 91.89
animal6967 animal5350 animal3592 2018 male Angler 89.45
animal6968 animal5350 animal5450 2018 male Angler 92.37
animal6969 animal5350 animal4376 2018 female Angler 81.36
animal6970 animal5350 animal4287 2018 female Angler 88.39
animal6971 animal5350 animal3793 2018 male Angler 72.47
animal6972 animal5350 animal5480 2018 female Angler 84.32
animal6973 animal5350 animal4343 2018 female Angler 99.62
animal6974 animal5350 animal3771 2018 female Angler 87.6
animal6975 animal5350 animal3799 2018 male Angler 97.55
animal6976 animal5350 animal4392 2018 female Angler 89.04
animal6977 animal5350 animal4366 2018 female Angler 82.31
animal6978 animal5350 animal3992 2018 female Angler 85.45
animal6979 animal5350 animal4085 2018 male Angler 91.84
animal10537 animal5350 animal8170 2018 male Angler 90.94
animal6980 animal5350 animal4758 2018 female Angler 79.41
animal6981 animal5350 animal4882 2018 male Angler 83.61
animal6982 animal5350 animal4345 2018 male Angler 89.02
animal6983 animal5350 animal4019 2018 male Angler 94.72
animal6984 animal5350 animal5431 2018 female Angler 97.37
animal6985 animal5350 animal3994 2018 female Angler 84.82
animal6986 animal5350 animal5354 2018 female Angler 101.17
animal6987 animal5350 animal4359 2018 female Angler 96.39
animal6988 animal5350 animal4905 2018 male Angler 90.6
animal6989 animal5350 animal1330 2018 female Angler 91.1
animal6990 animal5350 animal3753 2018 male Angler 83.4
animal6991 animal5350 animal4364 2018 female Angler 84.18
animal6992 animal5350 animal4079 2018 male Angler 83.83
animal6993 animal5350 animal4797 2018 male Angler 88.35
animal6994 animal5350 animal3810 2018 female Angler 84.39
animal6995 animal5350 animal4900 2018 male Angler 89.99
animal6996 animal5350 animal3965 2018 male Angler 84.88
animal6997 animal5350 animal4360 2018 male Angler 103.62
animal6998 animal5350 animal5405 2018 female Angler 110.46
animal6999 animal5350 animal5394 2018 female Angler 89.07
animal7000 animal5350 animal3803 2018 female Angler 93.17
animal5742 animal3597 animal4813 2018 male Angler 80.14
animal5097 animal3597 animal4384 2018 male Angler 88.08
animal3851 animal3597 animal1328 2018 male Angler 82.04
animal4152 animal3597 animal3818 2018 female Angler 92.62
animal5098 animal3597 animal4388 2018 female Angler 83.45
animal4153 animal3597 animal3813 2018 female Angler 83.98
animal10538 animal3597 animal8211 2018 female Angler 87.42
animal5743 animal3597 animal4815 2018 male Angler 101.09
animal5744 animal3597 animal4929 2018 male Angler 87.01
animal4154 animal3597 animal3756 2018 male Angler 91.99
animal5745 animal3597 animal4894 2018 female Angler 90.42
animal7001 animal3597 animal5454 2018 male Angler 95.31
animal5099 animal3597 animal4314 2018 male Angler 80.9
animal5746 animal3597 animal4889 2018 male Angler 88.5
animal5100 animal3597 animal4394 2018 female Angler 87.1
animal7002 animal3597 animal5451 2018 male Angler 105.8
animal4523 animal3597 animal3996 2018 female Angler 84.21
animal3852 animal3597 animal1325 2018 male Angler 100.13
animal3853 animal3597 animal1349 2018 female Angler 90.62
animal8501 animal3597 animal6215 2018 female Angler 93.88
animal4524 animal3597 animal4020 2018 female Angler 85.07
animal5747 animal3597 animal4832 2018 female Angler 92.32
animal4155 animal3597 animal3796 2018 male Angler 80.14
animal7003 animal3597 animal5486 2018 male Angler 86.37
animal8502 animal3597 animal6163 2018 female Angler 75.53
animal10539 animal3597 animal8177 2018 female Angler 104.79
animal5101 animal3597 animal4274 2018 female Angler 93.17
animal7004 animal3597 animal5355 2018 male Angler 92.79
animal7005 animal3597 animal5377 2018 female Angler 87.48
animal7006 animal3597 animal5388 2018 female Angler 92.32
animal5102 animal3597 animal4300 2018 female Angler 62.1
animal4525 animal3597 animal4065 2018 male Angler 92.79
animal7007 animal3597 animal5451 2018 female Angler 99.31
animal8503 animal3597 animal6220 2018 male Angler 96.76
animal7008 animal3597 animal5402 2018 male Angler 83.89
animal7009 animal3597 animal5394 2018 male Angler 91.9
animal3854 animal3597 animal1327 2018 male Angler 91.4
animal5748 animal3597 animal4944 2018 female Angler 91.53
animal5749 animal4783 animal4349 2018 female Angler 102.05
animal5750 animal4783 animal4813 2018 male Angler 82.04
animal5751 animal4783 animal4008 2018 male Angler 80.44
animal5752 animal4783 animal4836 2018 male Angler 81.81
animal5753 animal4783 animal3496 2018 female Angler 87.26
animal5754 animal4783 animal4022 2018 female Angler 90.4
animal10540 animal4783 animal8203 2018 female Angler 98.16
animal5755 animal4783 animal4004 2018 male Angler 95.61
animal5756 animal4783 animal4304 2018 male Angler 98.17
animal8504 animal4783 animal6241 2018 male Angler 95.28
animal5757 animal4783 animal4047 2018 male Angler 87.58
animal5758 animal4783 animal4340 2018 male Angler 88.11
animal5759 animal4783 animal4372 2018 female Angler 91.87
animal8505 animal4783 animal6201 2018 female Angler 78.03
animal5760 animal4783 animal4836 2018 female Angler 104.09
animal5761 animal4783 animal4326 2018 male Angler 93.61
animal10541 animal4783 animal8192 2018 male Angler 83.04
animal5762 animal4783 animal4014 2018 male Angler 78.12
animal8506 animal4783 animal6224 2018 male Angler 87.53
animal10542 animal4783 animal8202 2018 female Angler 93.85
animal5763 animal4783 animal4025 2018 female Angler 93.9
animal5764 animal4783 animal4760 2018 male Angler 67.28
animal8507 animal4783 animal6192 2018 male Angler 71.33
animal5765 animal4783 animal3372 2018 female Angler 84.91
animal7010 animal4783 animal5414 2018 female Angler 84.48
animal7011 animal4783 animal5429 2018 male Angler 88.15
animal10543 animal4783 animal8198 2018 male Angler 96.19
animal5766 animal4783 animal4337 2018 female Angler 86.6
animal5767 animal4783 animal3765 2018 male Angler 102.6
animal5768 animal4783 animal4076 2018 male Angler 89.87
animal5769 animal4783 animal4321 2018 female Angler 96.76
animal5770 animal4783 animal4395 2018 female Angler 96.61
animal8508 animal4783 animal6229 2018 male Angler 99.98
animal5771 animal4783 animal3757 2018 male Angler 107.76
animal5772 animal4783 animal4086 2018 female Angler 88.92
animal5773 animal4783 animal4354 2018 male Angler 87.92
animal5774 animal4783 animal3988 2018 male Angler 91.58
animal5775 animal4783 animal4779 2018 female Angler 78.52
animal7012 animal4291 animal5450 2018 female Angler 95.04
animal5776 animal4291 animal4786 2018 male Angler 81.34
animal5103 animal4291 animal3795 2018 male Angler 61.55
animal8509 animal4291 animal6225 2018 male Angler 99.1
animal8510 animal4291 animal6209 2018 female Angler 81.42
animal5104 animal4291 animal4394 2018 male Angler 88.07
animal5105 animal4291 animal4360 2018 male Angler 94.66
animal5777 animal4291 animal4778 2018 male Angler 90.78
animal5106 animal4291 animal4309 2018 male Angler 82.85
animal5107 animal4291 animal3624 2018 female Angler 76.68
animal5778 animal4291 animal4962 2018 male Angler 83.45
animal5108 animal4291 animal4024 2018 male Angler 103.92
animal8511 animal4291 animal6193 2018 male Angler 83.85
animal5779 animal4291 animal4800 2018 male Angler 78.32
animal5109 animal4291 animal3595 2018 female Angler 95.62
animal8512 animal4291 animal6189 2018 male Angler 66.99
animal5110 animal4291 animal4281 2018 male Angler 86.36
animal7013 animal4291 animal5343 2018 male Angler 86.93
animal5111 animal4291 animal3621 2018 female Angler 77.19
animal10544 animal4291 animal8196 2018 female Angler 90.52
animal8513 animal4291 animal6214 2018 female Angler 100.35
animal8514 animal4291 animal6165 2018 female Angler 83.16
animal5780 animal4291 animal4920 2018 male Angler 102.31
animal10545 animal4291 animal8171 2018 female Angler 84.54
animal8515 animal4291 animal6189 2018 male Angler 76.06
animal5112 animal4291 animal4037 2018 male Angler 68.73
animal5781 animal4291 animal4870 2018 female Angler 102.03
animal5782 animal4291 animal4861 2018 male Angler 88.33
animal5113 animal4291 animal1342 2018 male Angler 76.97
animal5114 animal4291 animal3792 2018 female Angler 82.5
animal5783 animal4291 animal4961 2018 male Angler 89.68
animal5784 animal4291 animal4939 2018 male Angler 84.86
animal5785 animal4291 animal4962 2018 male Angler 74.04
animal7014 animal4291 animal5446 2018 male Angler 71.79
animal5115 animal4291 animal1373 2018 female Angler 70.05
animal5116 animal4291 animal4359 2018 female Angler 89.15
animal7015 animal4291 animal5459 2018 female Angler 98.85
animal7016 animal4291 animal5371 2018 female Angler 94.36
animal11717 animal5365 animal10293 2018 female Angler 88.5
animal7017 animal5365 animal1350 2018 male Angler 76.49
animal8516 animal5365 animal6236 2018 male Angler 79.48
animal7018 animal5365 animal4882 2018 female Angler 85.15
animal7019 animal5365 animal4330 2018 female Angler 85.67
animal8517 animal5365 animal6249 2018 female Angler 83.97
animal7020 animal5365 animal4789 2018 female Angler 93.15
animal7021 animal5365 animal3625 2018 female Angler 92.92
animal7022 animal5365 animal3764 2018 female Angler 85.56
animal7023 animal5365 animal3980 2018 male Angler 81.7
animal8518 animal5365 animal6197 2018 male Angler 104.69
animal7024 animal5365 animal4354 2018 male Angler 97.37
animal7025 animal5365 animal1355 2018 female Angler 88.49
animal12846 animal5365 animal11702 2018 male Angler 98.37
animal7026 animal5365 animal5374 2018 male Angler 75.09
animal7027 animal5365 animal4088 2018 male Angler 89.71
animal7028 animal5365 animal3592 2018 female Angler 78.02
animal7029 animal5365 animal4315 2018 female Angler 97.23
animal7030 animal5365 animal3963 2018 female Angler 109.36
animal7031 animal5365 animal3789 2018 female Angler 82.44
animal7032 animal5365 animal5401 2018 male Angler 87.1
animal7033 animal5365 animal5400 2018 female Angler 96.64
animal10546 animal5365 animal8178 2018 male Angler 100.48
animal7034 animal5365 animal3761 2018 female Angler 84.17
animal7035 animal5365 animal4274 2018 male Angler 96.13
animal7036 animal5365 animal3819 2018 male Angler 85.08
animal7037 animal5365 animal5473 2018 female Angler 96.41
animal7038 animal5365 animal3760 2018 male Angler 78.69
animal7039 animal5365 animal4799 2018 female Angler 91.88
animal8519 animal5365 animal6232 2018 female Angler 86.21
animal7040 animal5365 animal3606 2018 male Angler 79.42
animal7041 animal5365 animal3635 2018 male Angler 108.82
animal7042 animal5365 animal1351 2018 female Angler 92.39
animal7043 animal5365 animal4873 2018 male Angler 92.53
animal7044 animal5365 animal5441 2018 male Angler 81.83
animal7045 animal5365 animal4037 2018 male Angler 74.29
animal7046 animal5365 animal5362 2018 male Angler 85.32
animal7047 animal5365 animal4018 2018 female Angler 90.87
animal10547 animal8182 animal5407 2018 female Angler 108.15
animal10548 animal8182 animal8200 2018 male Angler 87.29
animal10549 animal8182 animal6169 2018 male Angler 88.02
animal10550 animal8182 animal3823 2018 male Angler 82.45
animal10551 animal8182 animal6202 2018 female Angler 80.22
animal10552 animal8182 animal3781 2018 female Angler 80.49
animal10553 animal8182 animal4828 2018 male Angler 82.34
animal10554 animal8182 animal4296 2018 male Angler 81.48
animal10555 animal8182 animal4885 2018 female Angler 66.44
animal10556 animal8182 animal4810 2018 male Angler 78.77
animal10557 animal8182 animal6165 2018 male Angler 85.16
animal10558 animal8182 animal8170 2018 male Angler 94.58
animal10559 animal8182 animal5379 2018 male Angler 97.6
animal10560 animal8182 animal4081 2018 male Angler 105.58
animal10561 animal8182 animal5447 2018 female Angler 91.48
animal10562 animal8182 animal5421 2018 female Angler 79.64
animal10563 animal8182 animal3786 2018 male Angler 67.66
animal10564 animal8182 animal6200 2018 female Angler 88.55
animal10565 animal8182 animal4324 2018 female Angler 75.76
animal10566 animal8182 animal5363 2018 female Angler 111.59
animal10567 animal8182 animal5481 2018 female Angler 89.95
animal10568 animal8182 animal3822 2018 male Angler 86.51
animal10569 animal8182 animal4031 2018 male Angler 81.3
animal10570 animal8182 animal3764 2018 male Angler 90.3
animal10571 animal8182 animal5452 2018 female Angler 71.57
animal10572 animal8182 animal5417 2018 female Angler 81.88
animal10573 animal8182 animal5431 2018 male Angler 78.9
animal10574 animal8182 animal4349 2018 male Angler 102.75
animal10575 animal8182 animal4084 2018 female Angler 88.53
animal10576 animal8182 animal5463 2018 male Angler 87.5
animal10577 animal8182 animal4361 2018 male Angler 104.83
animal10578 animal8182 animal5348 2018 male Angler 88.59
animal10579 animal8182 animal3638 2018 male Angler 71.2
animal10580 animal8182 animal4049 2018 male Angler 82.77
animal10581 animal8182 animal4874 2018 male Angler 95.92
animal10582 animal8182 animal1325 2018 female Angler 84.67
animal10583 animal8182 animal4390 2018 female Angler 87.54
animal10584 animal8182 animal6226 2018 female Angler 96.59
animal7048 animal5378 animal5370 2018 female Angler 93.51
animal7049 animal5378 animal4082 2018 female Angler 100.72
animal7050 animal5378 animal4843 2018 female Angler 85.68
animal7051 animal5378 animal3796 2018 female Angler 99.08
animal7052 animal5378 animal4843 2018 male Angler 91.05
animal7053 animal5378 animal3599 2018 female Angler 96.45
animal7054 animal5378 animal4903 2018 female Angler 104.65
animal7055 animal5378 animal4802 2018 male Angler 90.87
animal7056 animal5378 animal3497 2018 male Angler 97.11
animal7057 animal5378 animal4775 2018 male Angler 71.71
animal8520 animal5378 animal6162 2018 female Angler 86.25
animal7058 animal5378 animal4932 2018 male Angler 92.48
animal7059 animal5378 animal5457 2018 male Angler 101.95
animal7060 animal5378 animal5339 2018 male Angler 84.72
animal7061 animal5378 animal5479 2018 female Angler 86.37
animal7062 animal5378 animal3491 2018 female Angler 101.12
animal7063 animal5378 animal4846 2018 male Angler 103.01
animal7064 animal5378 animal4934 2018 male Angler 92.65
animal7065 animal5378 animal4911 2018 male Angler 85.96
animal7066 animal5378 animal4351 2018 female Angler 89.65
animal7067 animal5378 animal5368 2018 female Angler 90.12
animal7068 animal5378 animal5479 2018 female Angler 92.33
animal7069 animal5378 animal4772 2018 female Angler 78.56
animal7070 animal5378 animal4775 2018 male Angler 76.91
animal7071 animal5378 animal4800 2018 female Angler 87.66
animal8521 animal5378 animal6202 2018 female Angler 94.93
animal7072 animal5378 animal4931 2018 male Angler 87.21
animal7073 animal5378 animal4802 2018 male Angler 94.18
animal7074 animal5378 animal5395 2018 female Angler 91.19
animal7075 animal5378 animal4852 2018 male Angler 100
animal10585 animal5378 animal8192 2018 male Angler 98.45
animal7076 animal5378 animal4362 2018 female Angler 94.75
animal7077 animal5378 animal4873 2018 male Angler 98.64
animal7078 animal5378 animal4009 2018 female Angler 95.21
animal7079 animal5378 animal4804 2018 female Angler 88.97
animal7080 animal5378 animal5382 2018 female Angler 105.82
animal7081 animal5378 animal4838 2018 male Angler 106.82
animal7082 animal5378 animal4921 2018 female Angler 85.67
animal5786 animal4001 animal4889 2018 female Angler 92.49
animal5787 animal4001 animal4778 2018 female Angler 92.83
animal4526 animal4001 animal3624 2018 female Angler 87.93
animal7083 animal4001 animal5417 2018 male Angler 91.69
animal4527 animal4001 animal3961 2018 male Angler 94.13
animal7084 animal4001 animal5386 2018 female Angler 101.8
animal5788 animal4001 animal4799 2018 male Angler 119.82
animal5789 animal4001 animal4942 2018 male Angler 81.09
animal4528 animal4001 animal4026 2018 female Angler 107.29
animal5117 animal4001 animal4374 2018 female Angler 83.58
animal5790 animal4001 animal4894 2018 male Angler 82.69
animal7085 animal4001 animal5379 2018 female Angler 113.89
animal8522 animal4001 animal6225 2018 female Angler 102.24
animal4529 animal4001 animal1354 2018 male Angler 93.18
animal7086 animal4001 animal5436 2018 male Angler 107.95
animal5791 animal4001 animal4950 2018 female Angler 87.6
animal4530 animal4001 animal3628 2018 male Angler 96.82
animal5118 animal4001 animal4295 2018 female Angler 87.1
animal4531 animal4001 animal1341 2018 female Angler 88.16
animal5792 animal4001 animal4847 2018 female Angler 97.01
animal5793 animal4001 animal4803 2018 male Angler 114.71
animal4532 animal4001 animal4058 2018 male Angler 97.46
animal5794 animal4001 animal4807 2018 female Angler 96.38
animal5795 animal4001 animal4875 2018 female Angler 91.63
animal5119 animal4001 animal4321 2018 male Angler 87.47
animal4533 animal4001 animal3963 2018 female Angler 97.18
animal4534 animal4001 animal3980 2018 female Angler 90.24
animal4535 animal4001 animal3793 2018 male Angler 92.98
animal4536 animal4001 animal1338 2018 female Angler 93.74
animal5120 animal4001 animal4275 2018 male Angler 96.35
animal5121 animal4001 animal4297 2018 female Angler 111.14
animal5122 animal4001 animal4326 2018 male Angler 99.74
animal8523 animal4001 animal6168 2018 male Angler 88.68
animal4537 animal4001 animal3786 2018 female Angler 84.6
animal5123 animal4001 animal4281 2018 female Angler 95.45
animal5124 animal4001 animal4295 2018 male Angler 98.64
animal5796 animal4001 animal4921 2018 female Angler 95.46
animal4538 animal4001 animal3602 2018 male Angler 104.33
animal7087 animal1329 animal5440 2018 female Angler 99.29
animal4156 animal1329 animal3750 2018 female Angler 95.66
animal7088 animal1329 animal5425 2018 female Angler 87.57
animal8524 animal1329 animal6228 2018 male Angler 85.62
animal4539 animal1329 animal3968 2018 male Angler 92.33
animal10586 animal1329 animal8197 2018 male Angler 90.9
animal1690 animal1329 animal1356 2018 female Angler 88.93
animal5125 animal1329 animal4314 2018 male Angler 79.43
animal4540 animal1329 animal3985 2018 female Angler 84.62
animal7089 animal1329 animal5424 2018 female Angler 101.91
animal11718 animal1329 animal10296 2018 male Angler 99.08
animal4541 animal1329 animal4023 2018 female Angler 83.51
animal8525 animal1329 animal6236 2018 female Angler 92.86
animal7090 animal1329 animal5377 2018 male Angler 95.34
animal8526 animal1329 animal6220 2018 male Angler 81.4
animal5797 animal1329 animal4838 2018 female Angler 86.75
animal4542 animal1329 animal4055 2018 male Angler 88.68
animal3649 animal1329 animal3496 2018 male Angler 82
animal5798 animal1329 animal4864 2018 female Angler 80.08
animal5799 animal1329 animal4803 2018 female Angler 101.47
animal4157 animal1329 animal3808 2018 female Angler 86.46
animal5800 animal1329 animal4774 2018 female Angler 80.76
animal4543 animal1329 animal4047 2018 male Angler 90.94
animal7091 animal1329 animal5392 2018 female Angler 89.56
animal8527 animal1329 animal6180 2018 male Angler 84.16
animal5801 animal1329 animal4784 2018 female Angler 98.55
animal4544 animal1329 animal4040 2018 male Angler 86.86
animal3855 animal1329 animal3632 2018 female Angler 80.53
animal7092 animal1329 animal5421 2018 male Angler 76.25
animal5802 animal1329 animal4950 2018 female Angler 81.07
animal4158 animal1329 animal3779 2018 female Angler 79.17
animal5803 animal1329 animal4777 2018 female Angler 88.96
animal5126 animal1329 animal4307 2018 female Angler 76.45
animal7093 animal1329 animal5449 2018 male Angler 86.52
animal4545 animal1329 animal4009 2018 male Angler 96.94
animal8528 animal1329 animal6219 2018 female Angler 93.51
animal5127 animal1329 animal4280 2018 female Angler 82.1
animal12847 animal1329 animal11704 2018 female Angler 107.41
animal8529 animal6183 animal3611 2018 female Angler 85.67
animal8530 animal6183 animal5395 2018 male Angler 91.7
animal8531 animal6183 animal3606 2018 male Angler 84.44
animal8532 animal6183 animal4042 2018 female Angler 105.44
animal8533 animal6183 animal3977 2018 male Angler 91.77
animal8534 animal6183 animal4076 2018 male Angler 78.91
animal8535 animal6183 animal3374 2018 female Angler 72.36
animal8536 animal6183 animal4875 2018 female Angler 97.65
animal8537 animal6183 animal4841 2018 male Angler 103.7
animal8538 animal6183 animal4305 2018 female Angler 95.36
animal8539 animal6183 animal4097 2018 male Angler 79.72
animal8540 animal6183 animal4390 2018 male Angler 97.9
animal8541 animal6183 animal4391 2018 male Angler 86.69
animal8542 animal6183 animal3612 2018 male Angler 117.79
animal8543 animal6183 animal4023 2018 male Angler 76.78
animal8544 animal6183 animal5386 2018 male Angler 93.29
animal8545 animal6183 animal4840 2018 female Angler 86.12
animal8546 animal6183 animal4864 2018 male Angler 79.82
animal10587 animal6183 animal8181 2018 female Angler 103.84
animal8547 animal6183 animal4067 2018 male Angler 84.43
animal8548 animal6183 animal6215 2018 male Angler 96.01
animal8549 animal6183 animal4926 2018 male Angler 93.01
animal8550 animal6183 animal4942 2018 male Angler 84.43
animal8551 animal6183 animal1339 2018 female Angler 91.53
animal8552 animal6183 animal4287 2018 female Angler 101.88
animal8553 animal6183 animal5433 2018 male Angler 112.49
animal8554 animal6183 animal4090 2018 male Angler 114.42
animal8555 animal6183 animal5485 2018 female Angler 84.8
animal8556 animal6183 animal4330 2018 female Angler 85.22
animal8557 animal6183 animal4903 2018 female Angler 89.28
animal8558 animal6183 animal5337 2018 female Angler 82.06
animal8559 animal6183 animal5430 2018 male Angler 99.31
animal8560 animal6183 animal4895 2018 female Angler 94.5
animal8561 animal6183 animal4361 2018 male Angler 85.38
animal8562 animal6183 animal5447 2018 male Angler 102.32
animal8563 animal6183 animal1357 2018 male Angler 107.43
animal8564 animal6183 animal5441 2018 female Angler 96.37
animal10588 animal6183 animal8210 2018 female Angler 82.82
animal12848 animal11703 animal5475 2018 female Angler 88.98
animal12849 animal11703 animal8212 2018 female Angler 99.13
animal12850 animal11703 animal8193 2018 female Angler 95.14
animal12851 animal11703 animal6170 2018 female Angler 93.65
animal12852 animal11703 animal4944 2018 male Angler 85.71
animal12853 animal11703 animal4067 2018 male Angler 82.87
animal12854 animal11703 animal3625 2018 male Angler 98.29
animal12855 animal11703 animal3996 2018 male Angler 114.52
animal12856 animal11703 animal4101 2018 female Angler 109.76
animal12857 animal11703 animal1326 2018 female Angler 96.72
animal12858 animal11703 animal4025 2018 female Angler 110.68
animal12859 animal11703 animal3990 2018 male Angler 90.1
animal12860 animal11703 animal4302 2018 female Angler 103.81
animal12861 animal11703 animal3603 2018 male Angler 83.49
animal12862 animal11703 animal4038 2018 male Angler 100.84
animal12863 animal11703 animal3973 2018 male Angler 95.18
animal12864 animal11703 animal4959 2018 male Angler 100.79
animal12865 animal11703 animal4846 2018 female Angler 110.66
animal12866 animal11703 animal4900 2018 female Angler 102.26
animal12867 animal11703 animal3965 2018 female Angler 103.6
animal12868 animal11703 animal5382 2018 male Angler 93.57
animal12869 animal11703 animal4792 2018 female Angler 94.66
animal12870 animal11703 animal3803 2018 female Angler 107.51
animal12871 animal11703 animal4374 2018 male Angler 97.79
animal12872 animal11703 animal4774 2018 male Angler 98.42
animal12873 animal11703 animal6170 2018 female Angler 96.25
animal12874 animal11703 animal4399 2018 male Angler 95.99
animal12875 animal11703 animal1359 2018 female Angler 96.66
animal12876 animal11703 animal3801 2018 female Angler 94.68
animal12877 animal11703 animal8171 2018 female Angler 95.16
animal12878 animal11703 animal4760 2018 male Angler 83.73
animal12879 animal11703 animal3802 2018 male Angler 79.74
animal12880 animal11703 animal6243 2018 female Angler 107.25
animal12881 animal11703 animal4386 2018 female Angler 95.21
animal12882 animal11703 animal4805 2018 male Angler 95.01
animal12883 animal11703 animal3992 2018 female Angler 111.95
animal12884 animal11703 animal3989 2018 male Angler 98.13
animal12885 animal11703 animal4341 2018 female Angler 93.01
animal7094 animal5399 animal4296 2018 female Angler 90.05
animal8565 animal5399 animal6242 2018 male Angler 75.5
animal7095 animal5399 animal4064 2018 male Angler 91.49
animal8566 animal5399 animal6197 2018 female Angler 99.23
animal7096 animal5399 animal3370 2018 female Angler 92.51
animal7097 animal5399 animal4372 2018 female Angler 96.89
animal7098 animal5399 animal5364 2018 female Angler 94.21
animal10589 animal5399 animal8205 2018 female Angler 90.12
animal7099 animal5399 animal5489 2018 female Angler 84.78
animal7100 animal5399 animal3798 2018 male Angler 87.33
animal7101 animal5399 animal4273 2018 male Angler 103.78
animal7102 animal5399 animal4397 2018 male Angler 90.05
animal8567 animal5399 animal6244 2018 male Angler 99.89
animal7103 animal5399 animal4398 2018 female Angler 85.54
animal8568 animal5399 animal6242 2018 male Angler 87.06
animal7104 animal5399 animal3802 2018 female Angler 82.62
animal7105 animal5399 animal3749 2018 female Angler 98.34
animal7106 animal5399 animal4075 2018 female Angler 105.46
animal7107 animal5399 animal3620 2018 male Angler 83.61
animal7108 animal5399 animal3755 2018 female Angler 82.93
animal7109 animal5399 animal4814 2018 female Angler 91.23
animal7110 animal5399 animal5485 2018 female Angler 93.81
animal7111 animal5399 animal4307 2018 female Angler 90.23
animal7112 animal5399 animal4789 2018 female Angler 87.91
animal7113 animal5399 animal1351 2018 female Angler 96.36
animal7114 animal5399 animal5429 2018 male Angler 94.48
animal7115 animal5399 animal4061 2018 male Angler 92.2
animal7116 animal5399 animal4945 2018 male Angler 65.13
animal7117 animal5399 animal5477 2018 female Angler 92.27
animal7118 animal5399 animal4065 2018 male Angler 100.49
animal8569 animal5399 animal6174 2018 male Angler 95.49
animal7119 animal5399 animal5445 2018 female Angler 79.74
animal7120 animal5399 animal5478 2018 female Angler 105.09
animal7121 animal5399 animal3610 2018 male Angler 101.48
animal7122 animal5399 animal4833 2018 male Angler 97.67
animal7123 animal5399 animal5452 2018 female Angler 76.93
animal10590 animal5399 animal8193 2018 female Angler 99.85
animal7124 animal5399 animal4960 2018 male Angler 86.49
animal7125 animal5399 animal4352 2018 female Angler 91.16
animal10591 animal8191 animal5440 2018 male Angler 85.53
animal10592 animal8191 animal4837 2018 male Angler 88.55
animal10593 animal8191 animal6240 2018 female Angler 86.03
animal10594 animal8191 animal4342 2018 male Angler 78.4
animal10595 animal8191 animal8202 2018 male Angler 87.28
animal10596 animal8191 animal6173 2018 female Angler 90.99
animal10597 animal8191 animal1355 2018 male Angler 104.94
animal10598 animal8191 animal4781 2018 female Angler 84.19
animal10599 animal8191 animal4389 2018 female Angler 97.84
animal10600 animal8191 animal5348 2018 male Angler 102.09
animal10601 animal8191 animal5384 2018 female Angler 82.06
animal10602 animal8191 animal4017 2018 female Angler 81.65
animal10603 animal8191 animal1348 2018 female Angler 83.8
animal10604 animal8191 animal3779 2018 male Angler 91.97
animal10605 animal8191 animal4311 2018 female Angler 94.82
animal10606 animal8191 animal6244 2018 female Angler 101.3
animal10607 animal8191 animal4007 2018 male Angler 95.39
animal10608 animal8191 animal4840 2018 male Angler 93.43
animal10609 animal8191 animal3800 2018 female Angler 97.82
animal10610 animal8191 animal3370 2018 male Angler 85.49
animal10611 animal8191 animal5471 2018 male Angler 98.78
animal10612 animal8191 animal3807 2018 female Angler 87.59
animal10613 animal8191 animal4880 2018 male Angler 93.67
animal10614 animal8191 animal4853 2018 female Angler 92.13
animal10615 animal8191 animal5367 2018 female Angler 92.68
animal10616 animal8191 animal4070 2018 female Angler 85.4
animal10617 animal8191 animal4299 2018 female Angler 83.86
animal10618 animal8191 animal4305 2018 female Angler 85.73
animal10619 animal8191 animal5368 2018 female Angler 92.72
animal10620 animal8191 animal4273 2019 female Angler 97.82
animal10621 animal8191 animal4348 2019 female Angler 88.85
animal10622 animal8191 animal5343 2019 female Angler 91.81
animal10623 animal8191 animal4018 2019 female Angler 81.52
animal10624 animal8191 animal3991 2019 male Angler 97.95
animal10625 animal8191 animal4907 2019 male Angler 79.88
animal10626 animal8191 animal4835 2019 female Angler 90.29
animal10627 animal8191 animal6217 2019 male Angler 75.45
animal10628 animal8191 animal6187 2019 male Angler 85.93
animal10629 animal8191 animal3374 2019 female Angler 74.58
animal7126 animal5406 animal4861 2019 female Angler 100.86
animal7127 animal5406 animal4841 2019 female Angler 78.61
animal7128 animal5406 animal4280 2019 female Angler 90.4
animal7129 animal5406 animal5486 2019 female Angler 107.59
animal7130 animal5406 animal5357 2019 female Angler 94.02
animal7131 animal5406 animal1337 2019 female Angler 85.21
animal7132 animal5406 animal4030 2019 female Angler 102.34
animal10630 animal5406 animal8198 2019 female Angler 83.16
animal7133 animal5406 animal4086 2019 female Angler 90.75
animal7134 animal5406 animal4887 2019 female Angler 86.3
animal7135 animal5406 animal4936 2019 female Angler 84.35
animal8570 animal5406 animal6163 2019 male Angler 86.17
animal7136 animal5406 animal5446 2019 male Angler 67.47
animal7137 animal5406 animal1368 2019 male Angler 94.84
animal7138 animal5406 animal4758 2019 female Angler 90.02
animal7139 animal5406 animal1360 2019 female Angler 77.46
animal7140 animal5406 animal5433 2019 male Angler 111.94
animal7141 animal5406 animal5402 2019 female Angler 88.21
animal10631 animal5406 animal8204 2019 male Angler 82.95
animal8571 animal5406 animal6161 2019 male Angler 81.75
animal7142 animal5406 animal4938 2019 female Angler 90.84
animal8572 animal5406 animal6180 2019 male Angler 73.93
animal7143 animal5406 animal4306 2019 male Angler 94.55
animal10632 animal5406 animal8188 2019 female Angler 87.9
animal7144 animal5406 animal4092 2019 female Angler 74.15
animal7145 animal5406 animal5388 2019 female Angler 111.15
animal7146 animal5406 animal4355 2019 female Angler 88.28
animal10633 animal5406 animal8211 2019 male Angler 107.22
animal11719 animal5406 animal10293 2019 female Angler 93.63
animal7147 animal5406 animal3620 2019 male Angler 73.52
animal7148 animal5406 animal4277 2019 male Angler 98.13
animal7149 animal5406 animal3622 2019 female Angler 96.66
animal7150 animal5406 animal5439 2019 female Angler 82.64
animal7151 animal5406 animal4034 2019 female Angler 80.35
animal7152 animal5406 animal5339 2019 female Angler 83.82
animal7153 animal5406 animal4306 2019 female Angler 102.09
animal7154 animal5406 animal1346 2019 male Angler 91.43
animal7155 animal5406 animal4309 2019 male Angler 92.6
animal7156 animal5406 animal5422 2019 female Angler 84.5
animal7157 animal4866 animal5423 2019 female Angler 91.64
animal5804 animal4866 animal3610 2019 male Angler 104.9
animal5805 animal4866 animal4302 2019 male Angler 92.46
animal5806 animal4866 animal1366 2019 male Angler 85.33
animal5807 animal4866 animal4824 2019 male Angler 104.33
animal8573 animal4866 animal6249 2019 female Angler 103.77
animal5808 animal4866 animal1335 2019 male Angler 90.82
animal7158 animal4866 animal5405 2019 male Angler 109.15
animal5809 animal4866 animal3599 2019 female Angler 89.73
animal5810 animal4866 animal4297 2019 male Angler 101.49
animal5811 animal4866 animal4301 2019 female Angler 103.56
animal5812 animal4866 animal4092 2019 female Angler 92.28
animal5813 animal4866 animal4042 2019 female Angler 100.12
animal10634 animal4866 animal8183 2019 male Angler 95.36
animal5814 animal4866 animal3616 2019 male Angler 100.6
animal8574 animal4866 animal6178 2019 male Angler 98.67
animal5815 animal4866 animal3800 2019 male Angler 98.51
animal8575 animal4866 animal6224 2019 female Angler 106.02
animal8576 animal4866 animal6228 2019 male Angler 81.03
animal5816 animal4866 animal1341 2019 male Angler 88.18
animal5817 animal4866 animal4337 2019 female Angler 99.6
animal10635 animal4866 animal8200 2019 female Angler 92.28
animal5818 animal4866 animal3757 2019 male Angler 97.73
animal8577 animal4866 animal6162 2019 female Angler 85.46
animal5819 animal4866 animal4088 2019 female Angler 82.64
animal7159 animal4866 animal5357 2019 male Angler 94.87
animal7160 animal4866 animal5355 2019 female Angler 102.27
animal5820 animal4866 animal3780 2019 female Angler 93.48
animal5821 animal4866 animal4350 2019 male Angler 91.13
animal5822 animal4866 animal3792 2019 male Angler 82.72
animal5823 animal4866 animal4960 2019 male Angler 90.32
animal5824 animal4866 animal4883 2019 female Angler 100.23
animal5825 animal4866 animal4905 2019 male Angler 91.24
animal5826 animal4866 animal4100 2019 male Angler 101.7
animal7161 animal4866 animal5475 2019 female Angler 107.98
animal5827 animal4866 animal3968 2019 male Angler 90.45
animal5828 animal4866 animal4847 2019 female Angler 84.25
animal5829 animal4866 animal4805 2019 female Angler 102.07
animal5830 animal4866 animal4883 2019 female Angler 101.37
animal7162 animal5418 animal3749 2019 male Angler 86.27
animal7163 animal5418 animal4932 2019 female Angler 82.53
animal7164 animal5418 animal1350 2019 female Angler 82.49
animal7165 animal5418 animal4850 2019 male Angler 106.62
animal7166 animal5418 animal4000 2019 female Angler 99.78
animal7167 animal5418 animal3750 2019 male Angler 99.1
animal8578 animal5418 animal6219 2019 male Angler 95.97
animal7168 animal5418 animal4824 2019 female Angler 88.65
animal7169 animal5418 animal5374 2019 male Angler 78.93
animal7170 animal5418 animal4870 2019 male Angler 92.37
animal10636 animal5418 animal8203 2019 female Angler 95.3
animal7171 animal5418 animal5354 2019 female Angler 85.96
animal7172 animal5418 animal4920 2019 female Angler 81.3
animal7173 animal5418 animal4816 2019 male Angler 92.44
animal7174 animal5418 animal1359 2019 male Angler 86.06
animal7175 animal5418 animal4075 2019 male Angler 97.28
animal7176 animal5418 animal4881 2019 female Angler 93.78
animal7177 animal5418 animal3981 2019 female Angler 79.47
animal7178 animal5418 animal4940 2019 male Angler 81.29
animal7179 animal5418 animal3810 2019 female Angler 87.28
animal7180 animal5418 animal4333 2019 female Angler 76.74
animal8579 animal5418 animal6240 2019 female Angler 88.78
animal7181 animal5418 animal5436 2019 male Angler 91.5
animal8580 animal5418 animal6161 2019 male Angler 93.78
animal7182 animal5418 animal4887 2019 female Angler 94.86
animal7183 animal5418 animal4357 2019 male Angler 85.18
animal7184 animal5418 animal5442 2019 male Angler 91.05
animal7185 animal5418 animal3824 2019 male Angler 64.36
animal7186 animal5418 animal3771 2019 female Angler 73.38
animal7187 animal5418 animal4939 2019 female Angler 91.85
animal7188 animal5418 animal4338 2019 male Angler 90.02
animal7189 animal5418 animal4316 2019 male Angler 71.82
animal7190 animal5418 animal5487 2019 male Angler 88.91
animal7191 animal5418 animal1337 2019 male Angler 80.15
animal7192 animal5418 animal3807 2019 male Angler 93.48
animal7193 animal5418 animal3607 2019 female Angler 82.51
animal7194 animal5418 animal4395 2019 male Angler 87.42
animal7195 animal5418 animal4953 2019 male Angler 84.39
animal7196 animal5418 animal4773 2019 male Angler 63.13
animal12886 animal11706 animal4034 2019 female Angler 96.69
animal12887 animal11706 animal6214 2019 female Angler 99.69
animal12888 animal11706 animal3491 2019 male Angler 103.45
animal12889 animal11706 animal4914 2019 male Angler 88.76
animal12890 animal11706 animal6245 2019 male Angler 95.33
animal12891 animal11706 animal4792 2019 male Angler 92.28
animal12892 animal11706 animal6234 2019 male Angler 87.05
animal12893 animal11706 animal8197 2019 male Angler 80.42
animal12894 animal11706 animal5464 2019 female Angler 96.82
animal12895 animal11706 animal11704 2019 female Angler 115.34
animal12896 animal11706 animal5359 2019 female Angler 98.66
animal12897 animal11706 animal4934 2019 male Angler 106.39
animal12898 animal11706 animal8213 2019 male Angler 82.51
animal12899 animal11706 animal3755 2019 female Angler 95.48
animal12900 animal11706 animal3818 2019 male Angler 112.42
animal12901 animal11706 animal5477 2019 male Angler 91.43
animal12902 animal11706 animal5480 2019 female Angler 78.4
animal12903 animal11706 animal4925 2019 female Angler 95.44
animal12904 animal11706 animal3600 2019 male Angler 108.77
animal12905 animal11706 animal6226 2019 female Angler 102.97
animal12906 animal11706 animal4399 2019 female Angler 74.95
animal12907 animal11706 animal3603 2019 female Angler 89.65
animal12908 animal11706 animal5430 2019 female Angler 118.79
animal12909 animal11706 animal1319 2019 female Angler 89.26
animal12910 animal11706 animal5464 2019 female Angler 85.97
animal12911 animal11706 animal3819 2019 male Angler 98.53
animal12912 animal11706 animal3975 2019 male Angler 89.77
animal12913 animal11706 animal3998 2019 male Angler 108.08
animal12914 animal11706 animal3604 2019 female Angler 85.72
animal12915 animal11706 animal6217 2019 male Angler 90.29
animal12916 animal11706 animal8213 2019 female Angler 91.79
animal12917 animal11706 animal6241 2019 male Angler 86.28
animal12918 animal11706 animal4385 2019 female Angler 83.53
animal12919 animal11706 animal6188 2019 female Angler 71.06
animal12920 animal11706 animal4925 2019 male Angler 87.1
animal12921 animal11706 animal4033 2019 male Angler 103.67
animal12922 animal11706 animal4837 2019 female Angler 98.44
animal12923 animal11706 animal6193 2019 female Angler 106.97
animal12924 animal11706 animal3497 2019 female Angler 102.03
animal7197 animal1353 animal5439 2019 female Angler 90.03
animal10637 animal1353 animal8179 2019 female Angler 93.54
animal1691 animal1353 animal1322 2019 female Angler 91.87
animal4159 animal1353 animal3765 2019 male Angler 85.55
animal4546 animal1353 animal4082 2019 male Angler 85.4
animal5831 animal1353 animal4857 2019 male Angler 100.65
animal4160 animal1353 animal3795 2019 female Angler 62.22
animal4547 animal1353 animal3971 2019 female Angler 91.56
animal10638 animal1353 animal8196 2019 female Angler 90.51
animal4548 animal1353 animal4072 2019 female Angler 86.46
animal4549 animal1353 animal4008 2019 female Angler 101.79
animal4550 animal1353 animal4102 2019 female Angler 96.5
animal5832 animal1353 animal4835 2019 male Angler 88.85
animal4161 animal1353 animal3781 2019 female Angler 95
animal7198 animal1353 animal5487 2019 female Angler 94.53
animal4551 animal1353 animal3991 2019 male Angler 101.04
animal5128 animal1353 animal4371 2019 female Angler 90.03
animal5833 animal1353 animal4830 2019 male Angler 89.01
animal4552 animal1353 animal3988 2019 male Angler 97.75
animal5834 animal1353 animal4826 2019 female Angler 98.66
animal1692 animal1353 animal1326 2019 male Angler 90.72
animal4162 animal1353 animal3824 2019 female Angler 87.32
animal4553 animal1353 animal4061 2019 female Angler 90.71
animal5129 animal1353 animal4388 2019 male Angler 68.51
animal5835 animal1353 animal4880 2019 male Angler 109.06
animal3856 animal1353 animal3618 2019 male Angler 103.59
animal5130 animal1353 animal4397 2019 female Angler 93.82
animal5131 animal1353 animal4364 2019 male Angler 96.21
animal1693 animal1353 animal1371 2019 male Angler 97.09
animal5836 animal1353 animal4937 2019 female Angler 91.17
animal10639 animal1353 animal8204 2019 male Angler 88.74
animal4554 animal1353 animal4049 2019 male Angler 96.79
animal4555 animal1353 animal4101 2019 male Angler 91.15
animal5837 animal1353 animal4865 2019 female Angler 82.06
animal8581 animal1353 animal6169 2019 male Angler 91.38
animal5838 animal1353 animal4817 2019 male Angler 87.87
animal5839 animal1353 animal4777 2019 male Angler 98.66
animal1694 animal1353 animal1368 2019 male Angler 82.24
animal4163 animal1353 animal3788 2019 female Angler 84.32
animal7199 animal5458 animal4299 2019 female Angler 80.76
animal7200 animal5458 animal5364 2019 male Angler 78.03
animal7201 animal5458 animal4788 2019 female Angler 90.22
animal7202 animal5458 animal3607 2019 female Angler 100.02
animal7203 animal5458 animal4316 2019 female Angler 90.44
animal7204 animal5458 animal4810 2019 male Angler 85.13
animal7205 animal5458 animal3761 2019 male Angler 83.64
animal7206 animal5458 animal4343 2019 female Angler 101.41
animal7207 animal5458 animal1318 2019 male Angler 88.56
animal7208 animal5458 animal3640 2019 male Angler 82.17
animal8582 animal5458 animal6179 2019 female Angler 88.96
animal7209 animal5458 animal3618 2019 male Angler 85.51
animal7210 animal5458 animal4850 2019 female Angler 93.63
animal10640 animal5458 animal8189 2019 male Angler 94.62
animal7211 animal5458 animal3634 2019 female Angler 77.82
animal10641 animal5458 animal8188 2019 female Angler 79.69
animal10642 animal5458 animal8169 2019 female Angler 85.92
animal7212 animal5458 animal4807 2019 male Angler 92
animal7213 animal5458 animal4300 2019 male Angler 82.09
animal11720 animal5458 animal10296 2019 male Angler 82.14
animal7214 animal5458 animal3973 2019 male Angler 84.6
animal7215 animal5458 animal4885 2019 female Angler 94.59
animal7216 animal5458 animal3604 2019 male Angler 66.99
animal7217 animal5458 animal4340 2019 female Angler 80.45
animal7218 animal5458 animal4749 2019 male Angler 102.13
animal7219 animal5458 animal5370 2019 female Angler 85.52
animal8583 animal5458 animal6201 2019 male Angler 80.71
animal7220 animal5458 animal5449 2019 female Angler 86.21
animal7221 animal5458 animal4000 2019 male Angler 91.59
animal8584 animal5458 animal6231 2019 male Angler 83.37
animal7222 animal5458 animal3638 2019 female Angler 73.07
animal7223 animal5458 animal4781 2019 male Angler 69.56
animal7224 animal5458 animal3778 2019 female Angler 79.56
animal7225 animal5458 animal4333 2019 male Angler 85.23
animal8585 animal5458 animal6245 2019 female Angler 94.37
animal7226 animal5458 animal4366 2019 female Angler 76.85
animal7227 animal5458 animal3762 2019 female Angler 79.21
animal7228 animal5458 animal4070 2019 female Angler 85.79
animal7229 animal5458 animal5367 2019 male Angler 88.54
animal4556 animal4089 animal1357 2019 female Angler 88.75
animal5840 animal4089 animal4816 2019 male Angler 99.3
animal8586 animal4089 animal6178 2019 male Angler 99.02
animal4557 animal4089 animal3612 2019 male Angler 101.29
animal4558 animal4089 animal3798 2019 male Angler 84.38
animal7230 animal4089 animal5435 2019 male Angler 78.16
animal5132 animal4089 animal4377 2019 male Angler 85.44
animal5841 animal4089 animal4826 2019 female Angler 83.65
animal5133 animal4089 animal4284 2019 male Angler 114.61
animal10643 animal4089 animal8177 2019 male Angler 87.39
animal4559 animal4089 animal1348 2019 male Angler 84.67
animal5842 animal4089 animal4929 2019 male Angler 84.5
animal10644 animal4089 animal8181 2019 female Angler 114.11
animal4560 animal4089 animal1373 2019 male Angler 79
animal8587 animal4089 animal6174 2019 female Angler 82.17
animal5843 animal4089 animal4945 2019 male Angler 75.82
animal4561 animal4089 animal4026 2019 female Angler 101.25
animal7231 animal4089 animal5383 2019 male Angler 81.26
animal5844 animal4089 animal4936 2019 male Angler 95.35
animal4562 animal4089 animal3979 2019 male Angler 72.24
animal4563 animal4089 animal3990 2019 female Angler 80.06
animal10645 animal4089 animal8199 2019 female Angler 90.41
animal4564 animal4089 animal4019 2019 male Angler 86.35
animal4565 animal4089 animal1356 2019 female Angler 90.24
animal7232 animal4089 animal5489 2019 male Angler 86.79
animal4566 animal4089 animal4024 2019 male Angler 103.33
animal5134 animal4089 animal4376 2019 female Angler 92.18
animal10646 animal4089 animal8210 2019 female Angler 91.71
animal7233 animal4089 animal5445 2019 female Angler 82.78
animal4567 animal4089 animal1338 2019 female Angler 83.92
animal7234 animal4089 animal5454 2019 male Angler 84.38
animal4568 animal4089 animal1354 2019 male Angler 107.57
animal4569 animal4089 animal4017 2019 female Angler 95.16
animal5845 animal4089 animal4957 2019 female Angler 96.54
animal8588 animal4089 animal6192 2019 male Angler 93.99
animal5135 animal4089 animal4377 2019 female Angler 96.12
animal5846 animal4089 animal4765 2019 male Angler 84.42
animal4570 animal4089 animal3822 2019 male Angler 101.74
animal4571 animal4089 animal3756 2019 male Angler 81.91
animal5847 animal3814 animal4833 2019 male Angler 86.91
animal7235 animal3814 animal5459 2019 female Angler 100.04
animal10647 animal3814 animal8169 2019 male Angler 104.03
animal4572 animal3814 animal4014 2019 female Angler 97.84
animal4573 animal3814 animal3998 2019 male Angler 99.2
animal7236 animal3814 animal5414 2019 female Angler 80.32
animal7237 animal3814 animal5435 2019 female Angler 88.88
animal4164 animal3814 animal1360 2019 male Angler 77.08
animal4165 animal3814 animal1327 2019 male Angler 72.57
animal4166 animal3814 animal1371 2019 female Angler 80.65
animal5136 animal3814 animal4345 2019 male Angler 97.52
animal7238 animal3814 animal5391 2019 female Angler 82.43
animal4574 animal3814 animal4081 2019 female Angler 90.46
animal4167 animal3814 animal3621 2019 male Angler 81.54
animal4575 animal3814 animal3979 2019 male Angler 77.97
animal5848 animal3814 animal4953 2019 female Angler 90.36
animal10648 animal3814 animal8212 2019 male Angler 86.69
animal4168 animal3814 animal3801 2019 male Angler 98.62
animal8589 animal3814 animal6168 2019 male Angler 94.6
animal4576 animal3814 animal4036 2019 female Angler 91.09
animal5849 animal3814 animal4852 2019 male Angler 80.63
animal5137 animal3814 animal4315 2019 female Angler 93.57
animal7239 animal3814 animal5363 2019 male Angler 104.22
animal4577 animal3814 animal3981 2019 female Angler 94.21
animal5138 animal3814 animal4355 2019 male Angler 73.05
animal7240 animal3814 animal5337 2019 female Angler 80.38
animal7241 animal3814 animal5476 2019 female Angler 88.1
animal5139 animal3814 animal4387 2019 male Angler 81.48
animal10649 animal3814 animal8189 2019 female Angler 92.62
animal7242 animal3814 animal5400 2019 female Angler 84.28
animal4578 animal3814 animal4097 2019 male Angler 91.03
animal5850 animal3814 animal4828 2019 male Angler 78.51
animal4169 animal3814 animal1318 2019 male Angler 94.81
animal8590 animal3814 animal6200 2019 female Angler 91.78
animal4579 animal3814 animal4055 2019 male Angler 85.97
animal8591 animal3814 animal6232 2019 male Angler 77.92
animal5851 animal3814 animal4937 2019 female Angler 97.71
animal5852 animal3814 animal4784 2019 female Angler 87.92
animal5140 animal3814 animal4396 2019 female Angler 81.43
animal4170 animal3636 animal3789 2019 male Angler 102
animal5853 animal3636 animal4949 2019 male Angler 88.86
animal4580 animal3636 animal4084 2019 male Angler 78.7
animal3857 animal3636 animal1328 2019 female Angler 84.39
animal5854 animal3636 animal4798 2019 male Angler 85.05
animal7243 animal3636 animal5474 2019 female Angler 94.95
animal5855 animal3636 animal4804 2019 male Angler 77.67
animal8592 animal3636 animal6231 2019 male Angler 88.94
animal4171 animal3636 animal3780 2019 female Angler 97.97
animal5141 animal3636 animal4348 2019 female Angler 93.67
animal3858 animal3636 animal3602 2019 male Angler 94.55
animal5856 animal3636 animal4765 2019 male Angler 88.66
animal12925 animal3636 animal11702 2019 female Angler 90.12
animal5857 animal3636 animal4798 2019 female Angler 93.49
animal7244 animal3636 animal5356 2019 male Angler 84.83
animal8593 animal3636 animal6179 2019 male Angler 78.57
animal4581 animal3636 animal4027 2019 female Angler 81.41
animal3859 animal3636 animal3619 2019 female Angler 96.45
animal4582 animal3636 animal3971 2019 male Angler 103.22
animal4583 animal3636 animal4072 2019 female Angler 70.53
animal10650 animal3636 animal8183 2019 male Angler 90.08
animal5142 animal3636 animal4351 2019 female Angler 76.68
animal5858 animal3636 animal4827 2019 female Angler 90.89
animal5143 animal3636 animal4356 2019 male Angler 88.22
animal5859 animal3636 animal4926 2019 female Angler 93.82
animal3860 animal3636 animal3616 2019 female Angler 88.14
animal5144 animal3636 animal4396 2019 male Angler 93.38
animal7245 animal3636 animal5391 2019 male Angler 87.37
animal5145 animal3636 animal4371 2019 female Angler 81.06
animal5860 animal3636 animal4773 2019 male Angler 83.9
animal5861 animal3636 animal4815 2019 female Angler 89.72
animal5146 animal3636 animal4277 2019 male Angler 87.39
animal7246 animal3636 animal5448 2019 female Angler 87.13
animal5862 animal3636 animal4911 2019 female Angler 85.58
animal10651 animal3636 animal8174 2019 male Angler 100.67
animal7247 animal3636 animal5478 2019 male Angler 93.87
animal4172 animal3636 animal3753 2019 male Angler 90.78
animal5147 animal3636 animal4301 2019 female Angler 102.12
animal3861 animal3636 animal1349 2019 male Angler 94.44
animal8594 animal6252 animal4311 2019 male Angler 68.95
animal8595 animal6252 animal5392 2019 male Angler 88.03
animal8596 animal6252 animal3820 2019 male Angler 80.02
animal8597 animal6252 animal4338 2019 male Angler 92.02
animal8598 animal6252 animal4038 2019 male Angler 86.68
animal8599 animal6252 animal4961 2019 male Angler 88.08
animal8600 animal6252 animal6243 2019 female Angler 101.27
animal8601 animal6252 animal4387 2019 female Angler 85.16
animal8602 animal6252 animal4954 2019 male Angler 90.08
animal8603 animal6252 animal4385 2019 male Angler 98.69
animal12926 animal6252 animal11708 2019 female Angler 100.13
animal8604 animal6252 animal6209 2019 male Angler 95.85
animal8605 animal6252 animal1346 2019 female Angler 95.13
animal8606 animal6252 animal3622 2019 female Angler 92.78
animal8607 animal6252 animal4020 2019 female Angler 97.3
animal8608 animal6252 animal3969 2019 male Angler 89.48
animal8609 animal6252 animal4931 2019 male Angler 84.89
animal8610 animal6252 animal4335 2019 male Angler 87.91
animal12927 animal6252 animal11708 2019 female Angler 89.99
animal8611 animal6252 animal4033 2019 male Angler 93.92
animal8612 animal6252 animal4064 2019 male Angler 82.59
animal8613 animal6252 animal3994 2019 male Angler 92.23
animal8614 animal6252 animal5474 2019 male Angler 92.4
animal8615 animal6252 animal4362 2019 male Angler 95.58
animal8616 animal6252 animal4100 2019 female Angler 89.13
animal8617 animal6252 animal5481 2019 male Angler 83.5
animal8618 animal6252 animal4022 2019 female Angler 79.32
animal8619 animal6252 animal3762 2019 female Angler 77.7
animal8620 animal6252 animal4762 2019 female Angler 75.82
animal8621 animal6252 animal4830 2019 female Angler 90.87
animal8622 animal6252 animal4844 2019 male Angler 82.15
animal8623 animal6252 animal3820 2019 male Angler 71.26
animal8624 animal6252 animal4079 2019 male Angler 94.9
animal8625 animal6252 animal5383 2019 male Angler 82.87
animal8626 animal6252 animal3635 2019 female Angler 110.3
animal8627 animal6252 animal3611 2019 male Angler 99.98
animal8628 animal6252 animal4036 2019 female Angler 83.87
animal8629 animal6252 animal5384 2019 male Angler 78.69
animal8630 animal6252 animal3813 2019 male Angler 78.43
animal7248 animal5340 animal4846 2019 female Angler 106.44
animal7249 animal5340 animal5349 2019 male Angler 103.77
animal7250 animal5340 animal3990 2019 male Angler 88.05
animal7251 animal5340 animal4395 2019 female Angler 99.25
animal7252 animal5340 animal5449 2019 male Angler 100.3
animal7253 animal5340 animal3592 2019 male Angler 92.54
animal7254 animal5340 animal4846 2019 male Angler 99
animal8631 animal5340 animal6188 2019 male Angler 85.93
animal10652 animal5340 animal8200 2019 male Angler 96.16
animal7255 animal5340 animal5433 2019 male Angler 100.94
animal7256 animal5340 animal5433 2019 female Angler 107.97
animal7257 animal5340 animal4385 2019 male Angler 93.79
animal7258 animal5340 animal3800 2019 male Angler 98.94
animal7259 animal5340 animal3640 2019 female Angler 94.93
animal7260 animal5340 animal1355 2019 female Angler 96.1
animal7261 animal5340 animal4342 2019 male Angler 88.49
animal7262 animal5340 animal4033 2019 female Angler 92.58
animal7263 animal5340 animal5379 2019 male Angler 101.12
animal7264 animal5340 animal4296 2019 male Angler 104.87
animal7265 animal5340 animal4354 2019 female Angler 89.67
animal7266 animal5340 animal4034 2019 male Angler 91.45
animal7267 animal5340 animal4345 2019 male Angler 100.26
animal7268 animal5340 animal5363 2019 male Angler 102.07
animal7269 animal5340 animal4022 2019 male Angler 87.63
animal7270 animal5340 animal4333 2019 male Angler 97.52
animal7271 animal5340 animal4343 2019 male Angler 94.43
animal7272 animal5340 animal3755 2019 female Angler 84.8
animal8632 animal5340 animal6249 2019 female Angler 110.76
animal7273 animal5340 animal1337 2019 male Angler 97.02
animal7274 animal5340 animal4926 2019 male Angler 89.06
animal7275 animal5340 animal5374 2019 female Angler 95.89
animal7276 animal5340 animal5356 2019 female Angler 81.14
animal7277 animal5340 animal3981 2019 male Angler 98.53
animal7278 animal5340 animal3760 2019 male Angler 84.03
animal7279 animal5340 animal5401 2019 female Angler 87.79
animal7280 animal5340 animal4959 2019 male Angler 102.11
animal7281 animal5340 animal5474 2019 female Angler 97.37
animal7282 animal5340 animal4072 2019 male Angler 98.67
animal4173 animal3490 animal3789 2019 female Angler 98.75
animal3862 animal3490 animal3604 2019 male Angler 89.18
animal7283 animal3490 animal5421 2019 male Angler 82.99
animal7284 animal3490 animal5473 2019 female Angler 98.37
animal8633 animal3490 animal6214 2019 female Angler 99.8
animal5863 animal3490 animal4894 2019 female Angler 72
animal3863 animal3490 animal3621 2019 male Angler 86.78
animal5864 animal3490 animal4777 2019 male Angler 85.96
animal10653 animal3490 animal8179 2019 female Angler 87.73
animal5865 animal3490 animal4959 2019 male Angler 108.49
animal3650 animal3490 animal1342 2019 male Angler 84.25
animal3864 animal3490 animal3602 2019 female Angler 97.92
animal5866 animal3490 animal4817 2019 male Angler 90.75
animal5148 animal3490 animal4361 2019 female Angler 104.57
animal5149 animal3490 animal4287 2019 female Angler 92.31
animal3651 animal3490 animal1348 2019 female Angler 91.17
animal3652 animal3490 animal1328 2019 male Angler 91.88
animal3865 animal3490 animal3611 2019 female Angler 82.71
animal5867 animal3490 animal4838 2019 female Angler 80.24
animal8634 animal3490 animal6215 2019 male Angler 92.82
animal4584 animal3490 animal3988 2019 male Angler 97.32
animal5868 animal3490 animal4792 2019 male Angler 96.97
animal4585 animal3490 animal3994 2019 female Angler 96.28
animal11721 animal3490 animal10296 2019 male Angler 90.01
animal5150 animal3490 animal4274 2019 female Angler 100.4
animal7285 animal3490 animal5414 2019 male Angler 91.47
animal5869 animal3490 animal4802 2019 female Angler 88.95
animal5870 animal3490 animal4883 2019 male Angler 97.96
animal7286 animal3490 animal5445 2019 male Angler 78.28
animal10654 animal3490 animal8197 2019 male Angler 95.98
animal4174 animal3490 animal3801 2019 female Angler 94.7
animal5871 animal3490 animal4844 2019 male Angler 87.48
animal7287 animal3490 animal5386 2019 male Angler 106.23
animal4586 animal3490 animal4047 2019 female Angler 92.17
animal4587 animal3490 animal4078 2019 female Angler 87.02
animal7288 animal3490 animal5463 2019 male Angler 77.62
animal7289 animal3490 animal5457 2019 male Angler 103.34
animal5151 animal3490 animal4352 2019 female Angler 93.19
animal12928 animal11701 animal4387 2019 male Angler 84.12
animal12929 animal11701 animal4321 2019 female Angler 103.06
animal12930 animal11701 animal1330 2019 female Angler 107.33
animal12931 animal11701 animal4887 2019 male Angler 89.35
animal12932 animal11701 animal3611 2019 male Angler 92.28
animal12933 animal11701 animal3634 2019 female Angler 83.97
animal12934 animal11701 animal5391 2019 male Angler 90.39
animal12935 animal11701 animal4900 2019 male Angler 100.51
animal12936 animal11701 animal4875 2019 male Angler 95.05
animal12937 animal11701 animal4086 2019 male Angler 89.21
animal12938 animal11701 animal5355 2019 female Angler 102.3
animal12939 animal11701 animal4832 2019 female Angler 97.35
animal12940 animal11701 animal1354 2019 male Angler 89.26
animal12941 animal11701 animal4942 2019 female Angler 87.28
animal12942 animal11701 animal4389 2019 female Angler 88.2
animal12943 animal11701 animal4316 2019 male Angler 88.48
animal12944 animal11701 animal5371 2019 male Angler 86.12
animal12945 animal11701 animal4315 2019 female Angler 109.41
animal12946 animal11701 animal3624 2019 male Angler 93.03
animal12947 animal11701 animal8183 2019 male Angler 93.68
animal12948 animal11701 animal4841 2019 female Angler 106.38
animal12949 animal11701 animal6242 2019 male Angler 85.48
animal12950 animal11701 animal4350 2019 male Angler 101.29
animal12951 animal11701 animal4779 2019 female Angler 96.34
animal12952 animal11701 animal8188 2019 male Angler 100.86
animal12953 animal11701 animal4372 2019 female Angler 97.31
animal12954 animal11701 animal4932 2019 female Angler 88.04
animal12955 animal11701 animal1330 2019 female Angler 110.96
animal12956 animal11701 animal4300 2019 female Angler 76.88
animal12957 animal11701 animal4778 2019 male Angler 103.41
animal12958 animal11701 animal4903 2019 male Angler 97.13
animal12959 animal11701 animal4072 2019 female Angler 84.61
animal12960 animal11701 animal5405 2019 male Angler 105.04
animal12961 animal11701 animal3780 2019 male Angler 96.3
animal12962 animal11701 animal5374 2019 male Angler 89.16
animal12963 animal11701 animal4040 2019 male Angler 91.53
animal12964 animal11701 animal4055 2019 female Angler 81.48
animal12965 animal11701 animal3595 2019 female Angler 82.83
animal7290 animal5350 animal3802 2019 male Angler 94.25
animal7291 animal5350 animal4376 2019 female Angler 88.11
animal7292 animal5350 animal3634 2019 male Angler 87.86
animal7293 animal5350 animal4341 2019 male Angler 110.81
animal7294 animal5350 animal4008 2019 male Angler 85.49
animal7295 animal5350 animal4921 2019 female Angler 88.63
animal7296 animal5350 animal4799 2019 female Angler 79.28
animal7297 animal5350 animal4036 2019 female Angler 104.83
animal8635 animal5350 animal6202 2019 female Angler 88.6
animal7298 animal5350 animal4302 2019 female Angler 88.39
animal7299 animal5350 animal5441 2019 female Angler 106.02
animal7300 animal5350 animal3818 2019 female Angler 94.32
animal8636 animal5350 animal6232 2019 male Angler 72.33
animal7301 animal5350 animal4384 2019 female Angler 84.59
animal7302 animal5350 animal4942 2019 male Angler 69.09
animal7303 animal5350 animal4749 2019 female Angler 99.8
animal7304 animal5350 animal4921 2019 male Angler 79.04
animal8637 animal5350 animal6236 2019 female Angler 98.79
animal7305 animal5350 animal4100 2019 male Angler 96.09
animal7306 animal5350 animal3600 2019 male Angler 91.85
animal7307 animal5350 animal4064 2019 female Angler 92.03
animal7308 animal5350 animal5447 2019 female Angler 97.39
animal7309 animal5350 animal3497 2019 female Angler 98.47
animal10655 animal5350 animal8174 2019 female Angler 103.59
animal7310 animal5350 animal1342 2019 male Angler 85.44
animal7311 animal5350 animal4360 2019 male Angler 108.49
animal7312 animal5350 animal4894 2019 female Angler 91.7
animal7313 animal5350 animal4000 2019 female Angler 96.07
animal7314 animal5350 animal3628 2019 female Angler 88.28
animal7315 animal5350 animal3756 2019 male Angler 82.87
animal11722 animal5350 animal10296 2019 male Angler 93.32
animal7316 animal5350 animal4797 2019 male Angler 84.14
animal7317 animal5350 animal4302 2019 female Angler 81.14
animal7318 animal5350 animal3803 2019 female Angler 113.65
animal7319 animal5350 animal4826 2019 female Angler 91.3
animal7320 animal5350 animal4850 2019 female Angler 91.13
animal7321 animal5350 animal4376 2019 female Angler 95.02
animal7322 animal5350 animal4870 2019 male Angler 93.48
animal5872 animal3597 animal4760 2019 male Angler 88.45
animal4588 animal3597 animal3998 2019 male Angler 102.38
animal5873 animal3597 animal4961 2019 female Angler 95.37
animal4589 animal3597 animal4076 2019 female Angler 82.25
animal4175 animal3597 animal3813 2019 female Angler 87.36
animal3866 animal3597 animal3635 2019 female Angler 89.7
animal5874 animal3597 animal4881 2019 male Angler 89.19
animal5875 animal3597 animal4914 2019 male Angler 93.83
animal7323 animal3597 animal5429 2019 male Angler 87.13
animal5876 animal3597 animal4775 2019 female Angler 76.24
animal3867 animal3597 animal3374 2019 male Angler 83
animal5877 animal3597 animal4805 2019 female Angler 98.91
animal4176 animal3597 animal3761 2019 male Angler 98.37
animal3868 animal3597 animal3374 2019 male Angler 79.98
animal5878 animal3597 animal4838 2019 female Angler 95.17
animal5879 animal3597 animal4864 2019 male Angler 83.52
animal4177 animal3597 animal3810 2019 female Angler 81.89
animal3869 animal3597 animal3640 2019 female Angler 93.6
animal8638 animal3597 animal6165 2019 male Angler 95.97
animal7324 animal3597 animal5485 2019 female Angler 88.92
animal10656 animal3597 animal8204 2019 female Angler 90.09
animal3870 animal3597 animal3616 2019 male Angler 97.73
animal5152 animal3597 animal4397 2019 female Angler 83.19
animal4590 animal3597 animal4065 2019 female Angler 75.72
animal5153 animal3597 animal4297 2019 male Angler 94.07
animal4591 animal3597 animal4085 2019 female Angler 79.38
animal5154 animal3597 animal4299 2019 female Angler 87.55
animal7325 animal3597 animal5417 2019 male Angler 96.32
animal5155 animal3597 animal4390 2019 female Angler 94.85
animal5156 animal3597 animal4324 2019 female Angler 102.77
animal5157 animal3597 animal4399 2019 female Angler 92.32
animal4592 animal3597 animal3975 2019 male Angler 100.19
animal7326 animal3597 animal5339 2019 male Angler 68.69
animal5880 animal3597 animal4841 2019 female Angler 99.36
animal3871 animal3597 animal1341 2019 female Angler 84.96
animal4593 animal3597 animal3971 2019 male Angler 102.55
animal5158 animal3597 animal4377 2019 male Angler 83.42
animal5159 animal3597 animal4390 2019 male Angler 92.11
animal5881 animal4783 animal4814 2019 female Angler 78.58
animal5882 animal4783 animal4840 2019 male Angler 96.18
animal7327 animal4783 animal5429 2019 female Angler 83.26
animal5883 animal4783 animal3793 2019 female Angler 78.14
animal5884 animal4783 animal4362 2019 female Angler 91.15
animal5885 animal4783 animal4805 2019 male Angler 85.27
animal8639 animal4783 animal6231 2019 male Angler 94.96
animal5886 animal4783 animal4008 2019 male Angler 85.58
animal10657 animal4783 animal8213 2019 female Angler 96.89
animal5887 animal4783 animal4079 2019 female Angler 94.27
animal5888 animal4783 animal4359 2019 female Angler 98.61
animal5889 animal4783 animal4311 2019 male Angler 86.73
animal10658 animal4783 animal8205 2019 male Angler 100.15
animal5890 animal4783 animal3991 2019 male Angler 82.24
animal7328 animal4783 animal5417 2019 male Angler 79.85
animal5891 animal4783 animal3961 2019 male Angler 83.24
animal5892 animal4783 animal4858 2019 female Angler 102.07
animal5893 animal4783 animal4102 2019 male Angler 75.54
animal5894 animal4783 animal4815 2019 female Angler 85.41
animal10659 animal4783 animal8189 2019 male Angler 89.81
animal5895 animal4783 animal3788 2019 male Angler 97.5
animal5896 animal4783 animal3497 2019 male Angler 103.14
animal5897 animal4783 animal3620 2019 female Angler 92.95
animal5898 animal4783 animal4397 2019 male Angler 94.44
animal5899 animal4783 animal4861 2019 male Angler 104.74
animal5900 animal4783 animal3603 2019 female Angler 81.23
animal10660 animal4783 animal8200 2019 female Angler 96.06
animal7329 animal4783 animal5480 2019 male Angler 95.24
animal5901 animal4783 animal4388 2019 female Angler 67.99
animal5902 animal4783 animal4874 2019 male Angler 89.49
animal5903 animal4783 animal4040 2019 male Angler 91.71
animal5904 animal4783 animal3749 2019 female Angler 87.95
animal7330 animal4783 animal5400 2019 female Angler 87.01
animal5905 animal4783 animal3985 2019 male Angler 81.32
animal5906 animal4783 animal4773 2019 male Angler 86.03
animal5907 animal4783 animal4827 2019 male Angler 92.03
animal5908 animal4783 animal4936 2019 male Angler 76.26
animal7331 animal4783 animal5363 2019 male Angler 91.93
animal5160 animal4291 animal3778 2019 male Angler 65.98
animal8640 animal4291 animal6200 2019 male Angler 83.06
animal8641 animal4291 animal6217 2019 female Angler 84.01
animal10661 animal4291 animal8177 2019 male Angler 84.53
animal5161 animal4291 animal3638 2019 male Angler 72.93
animal8642 animal4291 animal6209 2019 female Angler 81.59
animal5162 animal4291 animal3370 2019 female Angler 86.6
animal5909 animal4291 animal4949 2019 male Angler 87.21
animal5163 animal4291 animal3600 2019 female Angler 102.45
animal5910 animal4291 animal4850 2019 female Angler 90.77
animal5911 animal4291 animal4939 2019 male Angler 82.72
animal7332 animal4291 animal5383 2019 male Angler 74.48
animal5912 animal4291 animal4843 2019 female Angler 91.1
animal5164 animal4291 animal4394 2019 female Angler 92.63
animal7333 animal4291 animal5452 2019 female Angler 85.75
animal5165 animal4291 animal1328 2019 male Angler 94.45
animal5913 animal4291 animal4824 2019 female Angler 81.09
animal5166 animal4291 animal1366 2019 male Angler 83.87
animal10662 animal4291 animal8197 2019 male Angler 83.66
animal8643 animal4291 animal6220 2019 male Angler 65.48
animal5167 animal4291 animal1368 2019 male Angler 96.34
animal10663 animal4291 animal8178 2019 male Angler 90.73
animal8644 animal4291 animal6243 2019 female Angler 83.32
animal12966 animal4291 animal11708 2019 male Angler 88.72
animal10664 animal4291 animal8169 2019 female Angler 97.95
animal5168 animal4291 animal1319 2019 female Angler 86.65
animal10665 animal4291 animal8178 2019 male Angler 95.64
animal7334 animal4291 animal5384 2019 male Angler 77
animal5169 animal4291 animal1322 2019 male Angler 86.65
animal5170 animal4291 animal4388 2019 female Angler 75.68
animal5171 animal4291 animal4088 2019 male Angler 72.41
animal5172 animal4291 animal4033 2019 male Angler 87.05
animal5173 animal4291 animal3990 2019 male Angler 70.88
animal5174 animal4291 animal3755 2019 female Angler 89.72
animal5914 animal4291 animal4881 2019 male Angler 82.81
animal5175 animal4291 animal3795 2019 male Angler 81.42
animal7335 animal4291 animal5447 2019 female Angler 90.19
animal5176 animal4291 animal3968 2019 male Angler 69.05
animal7336 animal5365 animal4338 2019 female Angler 92.29
animal8645 animal5365 animal6162 2019 female Angler 87.01
animal7337 animal5365 animal4836 2019 male Angler 96.5
animal7338 animal5365 animal3823 2019 male Angler 85.19
animal7339 animal5365 animal3822 2019 male Angler 91.23
animal7340 animal5365 animal1325 2019 female Angler 95.77
animal7341 animal5365 animal4049 2019 male Angler 85.13
animal7342 animal5365 animal5367 2019 female Angler 91.48
animal7343 animal5365 animal4960 2019 male Angler 82.18
animal7344 animal5365 animal4274 2019 female Angler 81.78
animal7345 animal5365 animal4934 2019 male Angler 90.21
animal8646 animal5365 animal6178 2019 female Angler 100.89
animal7346 animal5365 animal3635 2019 female Angler 93.1
animal7347 animal5365 animal5476 2019 female Angler 90.32
animal7348 animal5365 animal4882 2019 male Angler 97.47
animal7349 animal5365 animal4287 2019 female Angler 85.2
animal8647 animal5365 animal6180 2019 male Angler 80.27
animal7350 animal5365 animal3491 2019 male Angler 91.47
animal8648 animal5365 animal6202 2019 male Angler 88.83
animal7351 animal5365 animal4316 2019 male Angler 83.13
animal8649 animal5365 animal6170 2019 female Angler 88.61
animal7352 animal5365 animal4398 2019 female Angler 82.31
animal7353 animal5365 animal5463 2019 male Angler 98.32
animal7354 animal5365 animal4828 2019 male Angler 90.8
animal7355 animal5365 animal4774 2019 female Angler 75.61
animal7356 animal5365 animal1356 2019 male Angler 108.35
animal7357 animal5365 animal5479 2019 male Angler 80.78
animal8650 animal5365 animal6169 2019 male Angler 88.64
animal7358 animal5365 animal1348 2019 female Angler 80.74
animal7359 animal5365 animal4803 2019 male Angler 91.68
animal7360 animal5365 animal1360 2019 male Angler 74.33
animal7361 animal5365 animal4000 2019 male Angler 92.58
animal7362 animal5365 animal5414 2019 female Angler 90.85
animal8651 animal5365 animal6244 2019 male Angler 101.74
animal7363 animal5365 animal5448 2019 female Angler 82.38
animal7364 animal5365 animal5439 2019 female Angler 85.96
animal7365 animal5365 animal4853 2019 male Angler 80.07
animal7366 animal5365 animal4792 2019 male Angler 100.7
animal10666 animal8182 animal3632 2019 female Angler 90.18
animal10667 animal8182 animal3965 2019 female Angler 101.78
animal10668 animal8182 animal3807 2019 female Angler 94.7
animal10669 animal8182 animal3989 2019 male Angler 85.8
animal10670 animal8182 animal3820 2019 female Angler 75.96
animal10671 animal8182 animal4357 2019 female Angler 84.64
animal10672 animal8182 animal4330 2019 female Angler 82.31
animal10673 animal8182 animal5407 2019 female Angler 92.04
animal10674 animal8182 animal3979 2019 female Angler 73.23
animal10675 animal8182 animal3786 2019 female Angler 77.89
animal10676 animal8182 animal8177 2019 female Angler 92.82
animal10677 animal8182 animal4364 2019 female Angler 99.05
animal10678 animal8182 animal5478 2019 female Angler 87.37
animal10679 animal8182 animal5441 2019 female Angler 94.75
animal10680 animal8182 animal4049 2019 male Angler 74.23
animal10681 animal8182 animal4920 2019 male Angler 95.63
animal10682 animal8182 animal4014 2019 female Angler 93.6
animal10683 animal8182 animal4762 2019 male Angler 94.3
animal10684 animal8182 animal4800 2019 female Angler 77.71
animal10685 animal8182 animal6168 2019 female Angler 82
animal10686 animal8182 animal1337 2019 female Angler 91.87
animal10687 animal8182 animal1326 2019 male Angler 86.09
animal10688 animal8182 animal5425 2019 female Angler 88.61
animal10689 animal8182 animal4880 2019 male Angler 92.33
animal10690 animal8182 animal4953 2019 female Angler 88.43
animal10691 animal8182 animal4301 2019 female Angler 92.71
animal10692 animal8182 animal4037 2019 male Angler 91.92
animal10693 animal8182 animal5449 2019 female Angler 82.36
animal10694 animal8182 animal3799 2019 male Angler 89.87
animal10695 animal8182 animal4853 2019 male Angler 78.16
animal10696 animal8182 animal4097 2019 male Angler 91.57
animal10697 animal8182 animal5348 2019 male Angler 99.59
animal10698 animal8182 animal4075 2019 female Angler 104.34
animal10699 animal8182 animal3619 2019 male Angler 73.04
animal10700 animal8182 animal4816 2019 male Angler 97.32
animal10701 animal8182 animal1350 2019 male Angler 83.62
animal10702 animal8182 animal3781 2019 male Angler 87.85
animal10703 animal8182 animal3801 2019 male Angler 97.7
animal7367 animal5378 animal3606 2019 female Angler 82.73
animal7368 animal5378 animal1341 2019 female Angler 88.21
animal7369 animal5378 animal5386 2019 male Angler 105.62
animal7370 animal5378 animal4937 2019 female Angler 98.2
animal7371 animal5378 animal4340 2019 female Angler 92.28
animal7372 animal5378 animal4882 2019 male Angler 81.44
animal7373 animal5378 animal5489 2019 male Angler 102.76
animal7374 animal5378 animal4907 2019 male Angler 77.76
animal7375 animal5378 animal4760 2019 female Angler 87.92
animal7376 animal5378 animal4055 2019 male Angler 98.1
animal8652 animal5378 animal6193 2019 female Angler 91.71
animal7377 animal5378 animal4321 2019 female Angler 94.86
animal7378 animal5378 animal3793 2019 male Angler 84.16
animal7379 animal5378 animal4026 2019 female Angler 89.67
animal8653 animal5378 animal6191 2019 male Angler 87.2
animal7380 animal5378 animal4911 2019 female Angler 96.05
animal7381 animal5378 animal4348 2019 female Angler 91.01
animal7382 animal5378 animal4864 2019 male Angler 69.42
animal7383 animal5378 animal1346 2019 male Angler 101.01
animal7384 animal5378 animal4786 2019 male Angler 89.25
animal8654 animal5378 animal6219 2019 female Angler 96.69
animal7385 animal5378 animal3973 2019 female Angler 86.38
animal7386 animal5378 animal1354 2019 female Angler 109.86
animal7387 animal5378 animal3599 2019 female Angler 81.38
animal7388 animal5378 animal4356 2019 male Angler 80.32
animal7389 animal5378 animal4826 2019 female Angler 94.54
animal7390 animal5378 animal5459 2019 female Angler 88.65
animal8655 animal5378 animal6197 2019 female Angler 104.94
animal7391 animal5378 animal4047 2019 female Angler 108.34
animal10704 animal5378 animal8203 2019 male Angler 93.64
animal7392 animal5378 animal5474 2019 male Angler 84.15
animal7393 animal5378 animal5457 2019 female Angler 105.46
animal7394 animal5378 animal4356 2019 female Angler 88.5
animal7395 animal5378 animal4082 2019 female Angler 77.09
animal7396 animal5378 animal4843 2019 female Angler 91.17
animal7397 animal5378 animal3810 2019 female Angler 100.16
animal8656 animal5378 animal6243 2019 male Angler 90.94
animal7398 animal5378 animal5487 2019 male Angler 95.37
animal4594 animal4001 animal3985 2019 female Angler 79.97
animal5177 animal4001 animal4398 2019 female Angler 84.02
animal5178 animal4001 animal4359 2019 female Angler 92.75
animal10705 animal4001 animal8189 2019 male Angler 97.9
animal7399 animal4001 animal5482 2019 male Angler 107.58
animal4595 animal4001 animal1349 2019 male Angler 88.64
animal4596 animal4001 animal3610 2019 female Angler 99.59
animal4597 animal4001 animal4017 2019 female Angler 89.99
animal4598 animal4001 animal4101 2019 male Angler 99.4
animal4599 animal4001 animal4025 2019 male Angler 93
animal4600 animal4001 animal3595 2019 female Angler 95.04
animal5915 animal4001 animal4883 2019 female Angler 106.06
animal12967 animal4001 animal11702 2019 female Angler 89.46
animal4601 animal4001 animal3762 2019 male Angler 81.79
animal4602 animal4001 animal1322 2019 male Angler 86.02
animal8657 animal4001 animal6162 2019 female Angler 102.15
animal4603 animal4001 animal3765 2019 male Angler 86.3
animal7400 animal4001 animal5368 2019 male Angler 109.56
animal5179 animal4001 animal4284 2019 female Angler 96.74
animal5916 animal4001 animal4873 2019 male Angler 97.78
animal7401 animal4001 animal5383 2019 female Angler 100.64
animal4604 animal4001 animal3813 2019 female Angler 87.39
animal5180 animal4001 animal4349 2019 female Angler 106.6
animal5181 animal4001 animal4352 2019 male Angler 94.13
animal5182 animal4001 animal4351 2019 male Angler 94.39
animal10706 animal4001 animal8193 2019 female Angler 100.89
animal5917 animal4001 animal4777 2019 male Angler 90.98
animal4605 animal4001 animal3602 2019 female Angler 120.96
animal8658 animal4001 animal6234 2019 male Angler 90.2
animal4606 animal4001 animal4031 2019 female Angler 83.31
animal8659 animal4001 animal6226 2019 female Angler 105.99
animal4607 animal4001 animal3622 2019 female Angler 107.72
animal7402 animal4001 animal5486 2019 female Angler 111.24
animal4608 animal4001 animal3992 2019 female Angler 89.58
animal5918 animal4001 animal4789 2019 male Angler 86.99
animal5183 animal4001 animal4335 2019 male Angler 84.84
animal4609 animal4001 animal3765 2019 male Angler 84.79
animal4610 animal4001 animal3824 2019 male Angler 92.12
animal5184 animal1329 animal4371 2019 male Angler 86.23
animal4611 animal1329 animal4027 2019 male Angler 86.54
animal12968 animal1329 animal11702 2019 female Angler 101.85
animal5919 animal1329 animal4837 2019 male Angler 89.95
animal8660 animal1329 animal6209 2019 male Angler 88.91
animal10707 animal1329 animal8202 2019 female Angler 107.87
animal5920 animal1329 animal4911 2019 male Angler 86.71
animal5185 animal1329 animal4349 2019 male Angler 76.79
animal7403 animal1329 animal5359 2019 female Angler 88.37
animal4612 animal1329 animal4017 2019 male Angler 87.66
animal3872 animal1329 animal3612 2019 male Angler 84.14
animal8661 animal1329 animal6245 2019 female Angler 98.99
animal7404 animal1329 animal5435 2019 female Angler 77.2
animal8662 animal1329 animal6189 2019 female Angler 82.6
animal3499 animal1329 animal3370 2019 female Angler 87.98
animal7405 animal1329 animal5431 2019 male Angler 84.18
animal7406 animal1329 animal5402 2019 male Angler 78.57
animal5921 animal1329 animal4817 2019 female Angler 70.6
animal10708 animal1329 animal8211 2019 female Angler 93.22
animal5186 animal1329 animal4281 2019 female Angler 85.56
animal7407 animal1329 animal5436 2019 female Angler 94.86
animal4178 animal1329 animal3820 2019 male Angler 86.77
animal3873 animal1329 animal3621 2019 male Angler 80.91
animal7408 animal1329 animal5478 2019 female Angler 89.02
animal5187 animal1329 animal4273 2019 male Angler 99.01
animal5188 animal1329 animal4386 2019 female Angler 100.33
animal5922 animal1329 animal4835 2019 female Angler 80.34
animal5923 animal1329 animal4772 2019 male Angler 78.91
animal10709 animal1329 animal8171 2019 female Angler 88.06
animal7409 animal1329 animal5354 2019 male Angler 104.45
animal4179 animal1329 animal3786 2019 male Angler 82.2
animal5189 animal1329 animal4314 2019 male Angler 88.1
animal5924 animal1329 animal4950 2019 male Angler 75.26
animal5925 animal1329 animal4765 2019 male Angler 85.11
animal5926 animal1329 animal4847 2019 male Angler 88.68
animal8663 animal1329 animal6219 2019 male Angler 98.33
animal10710 animal1329 animal8202 2019 female Angler 101.38
animal5190 animal1329 animal4338 2019 female Angler 98.83
animal10711 animal6183 animal8211 2019 male Angler 83.7
animal8664 animal6183 animal4929 2019 male Angler 82.23
animal8665 animal6183 animal4880 2019 female Angler 98.73
animal8666 animal6183 animal3795 2019 male Angler 87.33
animal8667 animal6183 animal5362 2019 male Angler 96.62
animal10712 animal6183 animal8198 2019 male Angler 95.75
animal8668 animal6183 animal4307 2019 female Angler 98.22
animal8669 animal6183 animal5370 2019 male Angler 111.26
animal8670 animal6183 animal4075 2019 male Angler 104.2
animal8671 animal6183 animal5384 2019 male Angler 108.4
animal8672 animal6183 animal4355 2019 female Angler 83.76
animal8673 animal6183 animal4858 2019 male Angler 93.91
animal8674 animal6183 animal4830 2019 female Angler 91.68
animal8675 animal6183 animal4938 2019 female Angler 94.08
animal8676 animal6183 animal6236 2019 female Angler 92.01
animal8677 animal6183 animal4950 2019 male Angler 93.36
animal8678 animal6183 animal4932 2019 male Angler 98.29
animal8679 animal6183 animal3778 2019 female Angler 86.57
animal8680 animal6183 animal4058 2019 female Angler 100.39
animal8681 animal6183 animal4070 2019 female Angler 92.22
animal8682 animal6183 animal3750 2019 female Angler 92.29
animal8683 animal6183 animal4025 2019 male Angler 100.67
animal8684 animal6183 animal5362 2019 male Angler 97.81
animal8685 animal6183 animal3612 2019 female Angler 116.83
animal8686 animal6183 animal4307 2019 male Angler 79.17
animal8687 animal6183 animal1373 2019 female Angler 89.13
animal8688 animal6183 animal5395 2019 male Angler 80.48
animal8689 animal6183 animal5451 2019 male Angler 95.2
animal8690 animal6183 animal1339 2019 female Angler 94.65
animal10713 animal6183 animal8198 2019 male Angler 85.81
animal8691 animal6183 animal1338 2019 male Angler 97.96
animal10714 animal6183 animal8199 2019 male Angler 89.09
animal8692 animal6183 animal4789 2019 male Angler 102.44
animal8693 animal6183 animal6189 2019 female Angler 83.94
animal8694 animal6183 animal4832 2019 male Angler 87.47
animal8695 animal6183 animal4889 2019 male Angler 84.69
animal8696 animal6183 animal4852 2019 male Angler 97.03
animal8697 animal6183 animal4070 2019 female Angler 104.5
animal12969 animal11703 animal4920 2019 female Angler 95.9
animal12970 animal11703 animal5477 2019 female Angler 81.65
animal12971 animal11703 animal4024 2019 male Angler 108.76
animal12972 animal11703 animal4391 2019 female Angler 105.15
animal12973 animal11703 animal6168 2019 female Angler 100.3
animal12974 animal11703 animal1325 2019 female Angler 98.01
animal12975 animal11703 animal5480 2020 female Angler 77.57
animal12976 animal11703 animal3977 2020 male Angler 90.88
animal12977 animal11703 animal4281 2020 female Angler 102.98
animal12978 animal11703 animal3764 2020 female Angler 100.68
animal12979 animal11703 animal4023 2020 female Angler 87.49
animal12980 animal11703 animal1318 2020 male Angler 97.32
animal12981 animal11703 animal6174 2020 female Angler 100.67
animal12982 animal11703 animal4395 2020 male Angler 112.07
animal12983 animal11703 animal1356 2020 female Angler 97.46
animal12984 animal11703 animal1327 2020 female Angler 90.69
animal12985 animal11703 animal4061 2020 female Angler 107.2
animal12986 animal11703 animal8204 2020 male Angler 104.5
animal12987 animal11703 animal4895 2020 female Angler 111.96
animal12988 animal11703 animal4304 2020 male Angler 97.84
animal12989 animal11703 animal3799 2020 male Angler 98.16
animal12990 animal11703 animal4949 2020 female Angler 97.32
animal12991 animal11703 animal1371 2020 female Angler 97.62
animal12992 animal11703 animal3792 2020 female Angler 86.1
animal12993 animal11703 animal6214 2020 male Angler 117
animal12994 animal11703 animal3989 2020 male Angler 87.66
animal12995 animal11703 animal4396 2020 male Angler 101.71
animal12996 animal11703 animal8170 2020 male Angler 92.68
animal12997 animal11703 animal6187 2020 female Angler 92.48
animal12998 animal11703 animal4944 2020 female Angler 97.76
animal12999 animal11703 animal3988 2020 female Angler 105.48
animal13000 animal11703 animal4335 2020 male Angler 91.37
animal13001 animal11703 animal8213 2020 male Angler 96.91
animal13002 animal11703 animal3981 2020 female Angler 96.15
animal13003 animal11703 animal4324 2020 male Angler 99
animal13004 animal11703 animal8203 2020 female Angler 90.21
animal13005 animal11703 animal4762 2020 male Angler 97.67
animal13006 animal11703 animal5422 2020 male Angler 102.73
animal7410 animal5399 animal4092 2020 male Angler 100.96
animal7411 animal5399 animal4326 2020 female Angler 91.42
animal8698 animal5399 animal6229 2020 female Angler 97.37
animal7412 animal5399 animal1326 2020 female Angler 87.69
animal7413 animal5399 animal4009 2020 female Angler 96.02
animal7414 animal5399 animal3757 2020 female Angler 110.01
animal7415 animal5399 animal1357 2020 female Angler 101.78
animal7416 animal5399 animal5442 2020 female Angler 106.59
animal8699 animal5399 animal6242 2020 female Angler 79
animal7417 animal5399 animal4019 2020 female Angler 90.25
animal7418 animal5399 animal4024 2020 female Angler 103.32
animal7419 animal5399 animal5430 2020 female Angler 102.03
animal7420 animal5399 animal5446 2020 female Angler 87.58
animal7421 animal5399 animal4788 2020 female Angler 98.13
animal7422 animal5399 animal4786 2020 female Angler 99.41
animal7423 animal5399 animal4022 2020 female Angler 84.12
animal10715 animal5399 animal8212 2020 male Angler 94.88
animal7424 animal5399 animal4341 2020 female Angler 88.17
animal7425 animal5399 animal4064 2020 female Angler 92.88
animal7426 animal5399 animal4296 2020 male Angler 84.26
animal7427 animal5399 animal3620 2020 male Angler 79.81
animal7428 animal5399 animal5391 2020 female Angler 98.54
animal7429 animal5399 animal4870 2020 female Angler 101.23
animal7430 animal5399 animal3973 2020 female Angler 89.95
animal7431 animal5399 animal4354 2020 male Angler 88.98
animal7432 animal5399 animal3749 2020 female Angler 84.2
animal7433 animal5399 animal1335 2020 female Angler 103.29
animal7434 animal5399 animal4305 2020 female Angler 86.69
animal7435 animal5399 animal4905 2020 female Angler 107.04
animal8700 animal5399 animal6240 2020 male Angler 99.94
animal7436 animal5399 animal4299 2020 female Angler 93.64
animal13007 animal5399 animal11708 2020 male Angler 98.89
animal7437 animal5399 animal5382 2020 female Angler 100.1
animal7438 animal5399 animal3992 2020 female Angler 92.59
animal8701 animal5399 animal6174 2020 female Angler 92.49
animal7439 animal5399 animal4030 2020 female Angler 92.72
animal7440 animal5399 animal4813 2020 female Angler 98.75
animal7441 animal5399 animal4835 2020 female Angler 101.04
animal7442 animal5399 animal5481 2020 male Angler 111.83
animal10716 animal8191 animal5394 2020 male Angler 91.39
animal10717 animal8191 animal6241 2020 male Angler 88.38
animal10718 animal8191 animal4026 2020 male Angler 72.3
animal10719 animal8191 animal8196 2020 female Angler 91.66
animal10720 animal8191 animal4816 2020 male Angler 80.31
animal10721 animal8191 animal3781 2020 female Angler 87.41
animal10722 animal8191 animal3979 2020 female Angler 71.39
animal10723 animal8191 animal4362 2020 female Angler 98.34
animal10724 animal8191 animal1338 2020 female Angler 86.31
animal10725 animal8191 animal6226 2020 female Angler 94.98
animal10726 animal8191 animal3638 2020 male Angler 88.71
animal10727 animal8191 animal3779 2020 female Angler 73.5
animal10728 animal8191 animal5446 2020 female Angler 76.68
animal10729 animal8191 animal4772 2020 male Angler 84.14
animal10730 animal8191 animal5476 2020 male Angler 85.97
animal10731 animal8191 animal4034 2020 female Angler 87.43
animal10732 animal8191 animal4936 2020 male Angler 69.65
animal10733 animal8191 animal3968 2020 female Angler 83.37
animal10734 animal8191 animal5364 2020 male Angler 78.23
animal10735 animal8191 animal4814 2020 female Angler 95.85
animal10736 animal8191 animal5442 2020 male Angler 93.21
animal10737 animal8191 animal5477 2020 female Angler 77.95
animal10738 animal8191 animal3496 2020 female Angler 91.94
animal10739 animal8191 animal4020 2020 female Angler 85.78
animal10740 animal8191 animal5436 2020 male Angler 94.97
animal10741 animal8191 animal4081 2020 male Angler 110.61
animal10742 animal8191 animal5430 2020 male Angler 116.7
animal10743 animal8191 animal4280 2020 male Angler 78.13
animal10744 animal8191 animal8192 2020 female Angler 95.34
animal10745 animal8191 animal8169 2020 female Angler 102.42
animal10746 animal8191 animal4774 2020 male Angler 91.45
animal11723 animal8191 animal10293 2020 male Angler 85.84
animal10747 animal8191 animal4925 2020 female Angler 97.84
animal10748 animal8191 animal8210 2020 female Angler 82.84
animal10749 animal8191 animal4392 2020 male Angler 90.6
animal10750 animal8191 animal4391 2020 female Angler 90.98
animal10751 animal8191 animal3771 2020 female Angler 91.14
animal10752 animal8191 animal3604 2020 male Angler 88.43
animal10753 animal8191 animal5395 2020 female Angler 94.06
animal8702 animal5406 animal6215 2020 female Angler 72.19
animal7443 animal5406 animal5377 2020 male Angler 81.69
animal7444 animal5406 animal3798 2020 female Angler 82.62
animal8703 animal5406 animal6228 2020 male Angler 74.3
animal7445 animal5406 animal4277 2020 female Angler 94.5
animal8704 animal5406 animal6163 2020 female Angler 85.92
animal8705 animal5406 animal6173 2020 female Angler 92.99
animal7446 animal5406 animal4315 2020 female Angler 91.83
animal7447 animal5406 animal3592 2020 female Angler 83
animal10754 animal5406 animal8196 2020 male Angler 99.46
animal7448 animal5406 animal4275 2020 female Angler 90.85
animal7449 animal5406 animal4874 2020 female Angler 98.64
animal7450 animal5406 animal4097 2020 male Angler 84.12
animal7451 animal5406 animal5464 2020 female Angler 85
animal7452 animal5406 animal3977 2020 male Angler 92.51
animal7453 animal5406 animal5394 2020 male Angler 95.12
animal10755 animal5406 animal8205 2020 female Angler 83.88
animal7454 animal5406 animal4865 2020 female Angler 93.82
animal7455 animal5406 animal4803 2020 male Angler 96.69
animal8706 animal5406 animal6161 2020 female Angler 95.94
animal7456 animal5406 animal4019 2020 female Angler 94.54
animal7457 animal5406 animal4364 2020 female Angler 104.07
animal10756 animal5406 animal8171 2020 male Angler 81.63
animal7458 animal5406 animal4036 2020 female Angler 106.51
animal7459 animal5406 animal3625 2020 female Angler 95.4
animal7460 animal5406 animal3818 2020 male Angler 91.46
animal7461 animal5406 animal5377 2020 male Angler 83.65
animal7462 animal5406 animal3788 2020 male Angler 89.87
animal7463 animal5406 animal4295 2020 male Angler 88.06
animal7464 animal5406 animal4905 2020 male Angler 93.13
animal7465 animal5406 animal4957 2020 female Angler 106.04
animal8707 animal5406 animal6161 2020 male Angler 103.17
animal7466 animal5406 animal4392 2020 male Angler 94.05
animal7467 animal5406 animal5357 2020 female Angler 80.44
animal7468 animal5406 animal4797 2020 female Angler 99.87
animal7469 animal5406 animal4914 2020 male Angler 97.96
animal7470 animal5406 animal3599 2020 female Angler 92.6
animal7471 animal5406 animal4953 2020 male Angler 88.36
animal7472 animal5406 animal4837 2020 female Angler 88.57
animal5927 animal4866 animal4078 2020 female Angler 95.98
animal5928 animal4866 animal4944 2020 male Angler 94.44
animal5929 animal4866 animal4784 2020 male Angler 95.34
animal8708 animal4866 animal6179 2020 female Angler 92.91
animal5930 animal4866 animal4079 2020 male Angler 95.5
animal5931 animal4866 animal4038 2020 male Angler 109
animal5932 animal4866 animal4852 2020 female Angler 86.63
animal5933 animal4866 animal4804 2020 female Angler 78.08
animal7473 animal4866 animal5464 2020 female Angler 98.38
animal10757 animal4866 animal8179 2020 female Angler 105.58
animal7474 animal4866 animal5407 2020 male Angler 91.46
animal8709 animal4866 animal6201 2020 male Angler 80.96
animal5934 animal4866 animal1357 2020 male Angler 113.13
animal5935 animal4866 animal3618 2020 female Angler 86.39
animal8710 animal4866 animal6193 2020 female Angler 97.32
animal8711 animal4866 animal6249 2020 male Angler 82.51
animal8712 animal4866 animal6173 2020 female Angler 93.69
animal7475 animal4866 animal5482 2020 male Angler 94.61
animal5936 animal4866 animal4306 2020 female Angler 107.1
animal5937 animal4866 animal3823 2020 male Angler 92.51
animal7476 animal4866 animal5388 2020 male Angler 103.86
animal7477 animal4866 animal5349 2020 male Angler 110.52
animal5938 animal4866 animal4861 2020 female Angler 101.85
animal5939 animal4866 animal3762 2020 male Angler 81.45
animal7478 animal4866 animal5425 2020 male Angler 95.72
animal5940 animal4866 animal3969 2020 female Angler 88
animal5941 animal4866 animal4366 2020 male Angler 86.49
animal5942 animal4866 animal4827 2020 female Angler 95.69
animal5943 animal4866 animal4873 2020 male Angler 90.72
animal5944 animal4866 animal4889 2020 female Angler 80.07
animal5945 animal4866 animal4007 2020 female Angler 86.5
animal7479 animal4866 animal5423 2020 male Angler 100.09
animal7480 animal4866 animal5424 2020 male Angler 94.66
animal7481 animal4866 animal5486 2020 female Angler 97.7
animal5946 animal4866 animal3803 2020 male Angler 93.06
animal5947 animal4866 animal1359 2020 male Angler 91.47
animal5948 animal4866 animal3789 2020 male Angler 95.02
animal5949 animal4866 animal4802 2020 female Angler 85.22
animal5950 animal4866 animal4309 2020 male Angler 101.7
animal7482 animal5418 animal4330 2020 female Angler 87.25
animal7483 animal5418 animal5421 2020 male Angler 87.49
animal7484 animal5418 animal1366 2020 female Angler 65.75
animal7485 animal5418 animal4781 2020 female Angler 88
animal7486 animal5418 animal3756 2020 male Angler 92.24
animal7487 animal5418 animal4810 2020 male Angler 90.66
animal7488 animal5418 animal4804 2020 male Angler 84.17
animal7489 animal5418 animal5392 2020 female Angler 86.09
animal7490 animal5418 animal5388 2020 male Angler 91.85
animal7491 animal5418 animal4374 2020 female Angler 86.46
animal7492 animal5418 animal4828 2020 male Angler 78.45
animal7493 animal5418 animal3624 2020 male Angler 82.9
animal8713 animal5418 animal6178 2020 male Angler 106.6
animal7494 animal5418 animal3807 2020 male Angler 95.56
animal7495 animal5418 animal4031 2020 female Angler 83.49
animal7496 animal5418 animal3496 2020 female Angler 93.47
animal7497 animal5418 animal4065 2020 male Angler 83.31
animal8714 animal5418 animal6201 2020 male Angler 84.3
animal7498 animal5418 animal4394 2020 male Angler 87.91
animal7499 animal5418 animal3996 2020 male Angler 94.25
animal7500 animal5418 animal4934 2020 female Angler 83.75
animal7501 animal5418 animal4938 2020 female Angler 86.22
animal7502 animal5418 animal4084 2020 male Angler 81.27
animal7503 animal5418 animal4084 2020 male Angler 93.76
animal7504 animal5418 animal3824 2020 female Angler 74.38
animal7505 animal5418 animal4014 2020 female Angler 88.24
animal7506 animal5418 animal4297 2020 female Angler 89.06
animal7507 animal5418 animal5355 2020 female Angler 86.49
animal7508 animal5418 animal4326 2020 male Angler 77.56
animal7509 animal5418 animal4788 2020 female Angler 93.47
animal7510 animal5418 animal5479 2020 female Angler 80.3
animal7511 animal5418 animal4765 2020 male Angler 93.44
animal7512 animal5418 animal5445 2020 female Angler 80.74
animal7513 animal5418 animal5405 2020 female Angler 87.47
animal8715 animal5418 animal6170 2020 male Angler 103.47
animal7514 animal5418 animal4900 2020 male Angler 98.68
animal7515 animal5418 animal3961 2020 male Angler 86.34
animal7516 animal5418 animal5440 2020 female Angler 96.47
animal7517 animal5418 animal5440 2020 female Angler 85.72
animal13008 animal11706 animal4042 2020 male Angler 91.82
animal13009 animal11706 animal3998 2020 female Angler 93.95
animal13010 animal11706 animal4067 2020 male Angler 104.34
animal13011 animal11706 animal4280 2020 female Angler 90.19
animal13012 animal11706 animal6229 2020 male Angler 111.5
animal13013 animal11706 animal4273 2020 female Angler 103.34
animal13014 animal11706 animal6192 2020 male Angler 84.46
animal13015 animal11706 animal5423 2020 male Angler 85.84
animal13016 animal11706 animal3819 2020 male Angler 86.58
animal13017 animal11706 animal5337 2020 female Angler 97.32
animal13018 animal11706 animal6187 2020 female Angler 90.65
animal13019 animal11706 animal5454 2020 female Angler 79.37
animal13020 animal11706 animal5364 2020 female Angler 92.69
animal13021 animal11706 animal6225 2020 male Angler 119.13
animal13022 animal11706 animal3616 2020 female Angler 82.31
animal13023 animal11706 animal4954 2020 female Angler 103.07
animal13024 animal11706 animal4945 2020 male Angler 67.21
animal13025 animal11706 animal3779 2020 female Angler 100.07
animal13026 animal11706 animal5343 2020 female Angler 97.49
animal13027 animal11706 animal3603 2020 male Angler 82.87
animal13028 animal11706 animal4954 2020 male Angler 89.21
animal13029 animal11706 animal4342 2020 male Angler 82.26
animal13030 animal11706 animal4027 2020 female Angler 94.01
animal13031 animal11706 animal3819 2020 male Angler 86.87
animal13032 animal11706 animal3606 2020 female Angler 91.73
animal13033 animal11706 animal3491 2020 female Angler 103.5
animal13034 animal11706 animal4945 2020 male Angler 92.25
animal13035 animal11706 animal4885 2020 male Angler 83.81
animal13036 animal11706 animal5370 2020 female Angler 95.48
animal13037 animal11706 animal11704 2020 male Angler 99.34
animal13038 animal11706 animal4351 2020 female Angler 89.96
animal13039 animal11706 animal1339 2020 male Angler 95.85
animal13040 animal11706 animal6163 2020 male Angler 81.4
animal13041 animal11706 animal4333 2020 male Angler 83.74
animal13042 animal11706 animal4937 2020 female Angler 99.88
animal13043 animal11706 animal6241 2020 female Angler 94.68
animal13044 animal11706 animal6234 2020 female Angler 81.51
animal13045 animal11706 animal5422 2020 female Angler 99.69
animal13046 animal11706 animal6188 2020 female Angler 83.75
animal10758 animal1353 animal8210 2020 female Angler 92.53
animal5951 animal1353 animal4807 2020 female Angler 77.47
animal5952 animal1353 animal4957 2020 male Angler 108.52
animal5191 animal1353 animal4311 2020 male Angler 96.01
animal4180 animal1353 animal3792 2020 male Angler 75.58
animal5953 animal1353 animal4960 2020 female Angler 80.21
animal7518 animal1353 animal5339 2020 male Angler 75.36
animal1695 animal1353 animal1318 2020 male Angler 87.36
animal8716 animal1353 animal6180 2020 male Angler 81.09
animal7519 animal1353 animal5401 2020 female Angler 92.35
animal5954 animal1353 animal4925 2020 female Angler 98.04
animal4613 animal1353 animal4082 2020 female Angler 93.56
animal5955 animal1353 animal4907 2020 female Angler 82.71
animal5956 animal1353 animal4961 2020 male Angler 95.12
animal5192 animal1353 animal4295 2020 male Angler 80.85
animal3874 animal1353 animal3610 2020 male Angler 103.83
animal5957 animal1353 animal4840 2020 female Angler 97.76
animal5958 animal1353 animal4857 2020 female Angler 101.12
animal10759 animal1353 animal8188 2020 female Angler 86.4
animal5193 animal1353 animal4361 2020 female Angler 92.83
animal7520 animal1353 animal5459 2020 male Angler 94.14
animal5194 animal1353 animal4337 2020 female Angler 87.43
animal7521 animal1353 animal5382 2020 female Angler 91.23
animal5959 animal1353 animal4940 2020 male Angler 90.5
animal5960 animal1353 animal4887 2020 female Angler 78.41
animal1696 animal1353 animal1349 2020 male Angler 93.78
animal3875 animal1353 animal3607 2020 male Angler 97.16
animal5195 animal1353 animal4384 2020 male Angler 100.78
animal7522 animal1353 animal5368 2020 male Angler 101.74
animal5961 animal1353 animal4833 2020 female Angler 80.16
animal1697 animal1353 animal1360 2020 male Angler 89.01
animal5962 animal1353 animal4940 2020 female Angler 87.67
animal4614 animal1353 animal3994 2020 male Angler 102.57
animal8717 animal1353 animal6225 2020 male Angler 100.9
animal5963 animal1353 animal4833 2020 male Angler 90.68
animal7523 animal1353 animal5392 2020 male Angler 89.64
animal5964 animal1353 animal4931 2020 male Angler 88.05
animal4615 animal1353 animal4004 2020 male Angler 87.87
animal7524 animal1353 animal5400 2020 male Angler 81.98
animal7525 animal5458 animal3991 2020 female Angler 98.94
animal7526 animal5458 animal4813 2020 female Angler 87.09
animal7527 animal5458 animal4758 2020 male Angler 87.6
animal7528 animal5458 animal4807 2020 female Angler 84.02
animal7529 animal5458 animal5424 2020 female Angler 83.41
animal7530 animal5458 animal4348 2020 male Angler 76.8
animal7531 animal5458 animal5473 2020 male Angler 103.36
animal7532 animal5458 animal3971 2020 female Angler 96.54
animal7533 animal5458 animal4781 2020 female Angler 71.4
animal7534 animal5458 animal4377 2020 female Angler 92.15
animal7535 animal5458 animal3757 2020 male Angler 83.3
animal8718 animal5458 animal6165 2020 female Angler 85.03
animal7536 animal5458 animal4749 2020 female Angler 106.16
animal7537 animal5458 animal4067 2020 male Angler 81.53
animal7538 animal5458 animal4020 2020 male Angler 74.92
animal7539 animal5458 animal4301 2020 male Angler 83.98
animal7540 animal5458 animal4086 2020 female Angler 84.76
animal7541 animal5458 animal3372 2020 male Angler 91.5
animal7542 animal5458 animal3963 2020 male Angler 91.72
animal7543 animal5458 animal4895 2020 male Angler 77.6
animal10760 animal5458 animal8199 2020 female Angler 86.99
animal8719 animal5458 animal6244 2020 male Angler 102.82
animal7544 animal5458 animal5343 2020 female Angler 93.98
animal7545 animal5458 animal4800 2020 female Angler 84.13
animal7546 animal5458 animal5485 2020 male Angler 90.73
animal7547 animal5458 animal4343 2020 female Angler 93.4
animal7548 animal5458 animal3980 2020 male Angler 77.96
animal7549 animal5458 animal4300 2020 male Angler 78.44
animal10761 animal5458 animal8183 2020 male Angler 78.51
animal7550 animal5458 animal4284 2020 male Angler 89.93
animal7551 animal5458 animal4778 2020 male Angler 100.07
animal7552 animal5458 animal3753 2020 female Angler 81.53
animal7553 animal5458 animal1368 2020 female Angler 96.77
animal13047 animal5458 animal11704 2020 male Angler 93.74
animal8720 animal5458 animal6224 2020 female Angler 91.92
animal7554 animal5458 animal4101 2020 male Angler 93.29
animal7555 animal5458 animal4939 2020 male Angler 90.62
animal7556 animal5458 animal1371 2020 female Angler 73.14
animal7557 animal5458 animal4847 2020 female Angler 81.27
animal4616 animal4089 animal3607 2020 female Angler 100.09
animal4617 animal4089 animal1335 2020 female Angler 82.16
animal5965 animal4089 animal4798 2020 male Angler 82.47
animal4618 animal4089 animal3808 2020 female Angler 101.43
animal5966 animal4089 animal4799 2020 female Angler 99.39
animal4619 animal4089 animal4100 2020 male Angler 86.69
animal4620 animal4089 animal3618 2020 male Angler 90.5
animal4621 animal4089 animal4018 2020 female Angler 92.37
animal5196 animal4089 animal4360 2020 male Angler 100.65
animal10762 animal4089 animal8193 2020 male Angler 87.81
animal8721 animal4089 animal6179 2020 female Angler 82.62
animal8722 animal4089 animal6224 2020 male Angler 93.82
animal8723 animal4089 animal6245 2020 female Angler 102.45
animal5967 animal4089 animal4815 2020 male Angler 92.79
animal4622 animal4089 animal4042 2020 male Angler 94.36
animal5197 animal4089 animal4355 2020 male Angler 93.3
animal5198 animal4089 animal4337 2020 female Angler 87.16
animal4623 animal4089 animal4004 2020 female Angler 97.07
animal4624 animal4089 animal3965 2020 female Angler 107.25
animal4625 animal4089 animal3771 2020 female Angler 77.32
animal4626 animal4089 animal1350 2020 female Angler 90.99
animal10763 animal4089 animal8212 2020 male Angler 89.43
animal7558 animal4089 animal5448 2020 male Angler 95.03
animal8724 animal4089 animal6240 2020 male Angler 81.56
animal4627 animal4089 animal4090 2020 female Angler 92.85
animal4628 animal4089 animal4081 2020 male Angler 96.48
animal4629 animal4089 animal4038 2020 female Angler 101.72
animal4630 animal4089 animal1355 2020 male Angler 99.25
animal4631 animal4089 animal1373 2020 male Angler 89.26
animal4632 animal4089 animal3625 2020 male Angler 82.41
animal4633 animal4089 animal4088 2020 female Angler 87.35
animal4634 animal4089 animal4037 2020 female Angler 71.77
animal4635 animal4089 animal1319 2020 female Angler 110.41
animal7559 animal4089 animal5475 2020 female Angler 101.29
animal7560 animal4089 animal5354 2020 female Angler 94.35
animal4636 animal4089 animal4030 2020 male Angler 88.82
animal4637 animal4089 animal3632 2020 female Angler 83.83
animal8725 animal4089 animal6217 2020 male Angler 88.32
animal7561 animal4089 animal5431 2020 female Angler 88.93
animal5968 animal3814 animal4779 2020 male Angler 83.15
animal4638 animal3814 animal4058 2020 male Angler 96.75
animal4181 animal3814 animal1351 2020 male Angler 95.7
animal7562 animal3814 animal5454 2020 male Angler 73.53
animal4182 animal3814 animal3798 2020 male Angler 78.93
animal5199 animal3814 animal4314 2020 male Angler 67.67
animal4183 animal3814 animal3800 2020 male Angler 93.48
animal5200 animal3814 animal4306 2020 female Angler 87.98
animal4184 animal3814 animal3796 2020 male Angler 88.48
animal5201 animal3814 animal4275 2020 male Angler 95.38
animal8726 animal3814 animal6197 2020 female Angler 94.66
animal4185 animal3814 animal3808 2020 male Angler 107.46
animal5202 animal3814 animal4277 2020 male Angler 91.88
animal4639 animal3814 animal4009 2020 male Angler 94.96
animal5969 animal3814 animal4830 2020 male Angler 89.31
animal7563 animal3814 animal5481 2020 male Angler 84.98
animal10764 animal3814 animal8181 2020 female Angler 96.67
animal5970 animal3814 animal4885 2020 female Angler 88.36
animal5971 animal3814 animal4798 2020 male Angler 71.87
animal4186 animal3814 animal1359 2020 male Angler 96.15
animal4640 animal3814 animal4090 2020 female Angler 92.26
animal5203 animal3814 animal4371 2020 male Angler 81.78
animal5972 animal3814 animal4775 2020 female Angler 75.37
animal4641 animal3814 animal4007 2020 male Angler 80.46
animal11724 animal3814 animal10293 2020 female Angler 92.03
animal7564 animal3814 animal5450 2020 female Angler 99.4
animal5204 animal3814 animal4387 2020 female Angler 88.9
animal8727 animal3814 animal6200 2020 male Angler 101.4
animal4642 animal3814 animal4102 2020 female Angler 74.4
animal4643 animal3814 animal3969 2020 male Angler 89.73
animal10765 animal3814 animal8181 2020 male Angler 99.72
animal5205 animal3814 animal4340 2020 male Angler 86.3
animal8728 animal3814 animal6169 2020 female Angler 90.89
animal4187 animal3814 animal3822 2020 female Angler 93.61
animal10766 animal3814 animal8174 2020 female Angler 88.4
animal4188 animal3814 animal3750 2020 male Angler 95.4
animal5206 animal3814 animal4345 2020 female Angler 95.61
animal4189 animal3814 animal3372 2020 female Angler 87.75
animal4190 animal3814 animal3760 2020 female Angler 84.96
animal7565 animal3636 animal5402 2020 female Angler 80.23
animal7566 animal3636 animal5452 2020 male Angler 74.7
animal3876 animal3636 animal3628 2020 male Angler 80.7
animal5973 animal3636 animal4844 2020 female Angler 88.79
animal3877 animal3636 animal1351 2020 female Angler 88.45
animal7567 animal3636 animal5475 2020 female Angler 100.53
animal5974 animal3636 animal4836 2020 female Angler 84.52
animal5975 animal3636 animal4865 2020 female Angler 89.46
animal3878 animal3636 animal1327 2020 male Angler 76.51
animal5207 animal3636 animal4385 2020 female Angler 85.27
animal7568 animal3636 animal5489 2020 female Angler 98.5
animal5976 animal3636 animal4773 2020 male Angler 65.6
animal7569 animal3636 animal5367 2020 male Angler 92.53
animal8729 animal3636 animal6191 2020 male Angler 88.19
animal5977 animal3636 animal4875 2020 female Angler 78.06
animal5208 animal3636 animal4357 2020 female Angler 94.97
animal4191 animal3636 animal3753 2020 male Angler 76.14
animal7570 animal3636 animal5471 2020 female Angler 96.04
animal4192 animal3636 animal3796 2020 female Angler 93.58
animal8730 animal3636 animal6232 2020 male Angler 80.27
animal7571 animal3636 animal5371 2020 male Angler 114.2
animal7572 animal3636 animal5450 2020 male Angler 105.5
animal4193 animal3636 animal3802 2020 female Angler 85.28
animal4194 animal3636 animal3761 2020 female Angler 93.17
animal8731 animal3636 animal6220 2020 male Angler 76.18
animal5209 animal3636 animal4366 2020 female Angler 66.4
animal4644 animal3636 animal3975 2020 male Angler 90.9
animal7573 animal3636 animal5439 2020 female Angler 94.85
animal10767 animal3636 animal8192 2020 male Angler 95.19
animal5210 animal3636 animal4386 2020 male Angler 99.64
animal5978 animal3636 animal4926 2020 male Angler 77.21
animal7574 animal3636 animal5451 2020 male Angler 91.34
animal5979 animal3636 animal4903 2020 female Angler 81.34
animal5211 animal3636 animal4396 2020 male Angler 96.05
animal8732 animal3636 animal6192 2020 female Angler 77.57
animal5980 animal3636 animal4758 2020 male Angler 88.51
animal5212 animal3636 animal4304 2020 female Angler 88.94
animal5981 animal3636 animal4784 2020 male Angler 94.43
animal5982 animal3636 animal4810 2020 male Angler 90.09
animal8733 animal6252 animal1346 2020 male Angler 94.49
animal8734 animal6252 animal5471 2020 male Angler 97.31
animal8735 animal6252 animal4931 2020 male Angler 86.87
animal8736 animal6252 animal4824 2020 female Angler 79.33
animal10768 animal6252 animal8170 2020 female Angler 93.79
animal8737 animal6252 animal5337 2020 female Angler 100.31
animal8738 animal6252 animal3619 2020 female Angler 83.09
animal8739 animal6252 animal3764 2020 female Angler 93.81
animal8740 animal6252 animal4085 2020 female Angler 85.62
animal8741 animal6252 animal4374 2020 female Angler 92.16
animal8742 animal6252 animal5435 2020 female Angler 81.85
animal8743 animal6252 animal4076 2020 female Angler 81.55
animal8744 animal6252 animal4962 2020 male Angler 89.55
animal8745 animal6252 animal6231 2020 female Angler 89.35
animal8746 animal6252 animal4023 2020 male Angler 71.21
animal8747 animal6252 animal3963 2020 male Angler 93.7
animal8748 animal6252 animal4399 2020 female Angler 88.26
animal8749 animal6252 animal3996 2020 male Angler 89.41
animal8750 animal6252 animal4309 2020 female Angler 91.72
animal8751 animal6252 animal3622 2020 female Angler 98.12
animal8752 animal6252 animal4962 2020 male Angler 101.88
animal8753 animal6252 animal4372 2020 female Angler 92.93
animal8754 animal6252 animal6228 2020 male Angler 90.35
animal8755 animal6252 animal4092 2020 female Angler 88.54
animal8756 animal6252 animal5379 2020 male Angler 84.55
animal8757 animal6252 animal3780 2020 male Angler 98.52
animal8758 animal6252 animal5487 2020 female Angler 95.65
animal8759 animal6252 animal4857 2020 male Angler 95.4
animal8760 animal6252 animal4389 2020 male Angler 90.49
animal8761 animal6252 animal4305 2020 male Angler 96.21
animal8762 animal6252 animal4929 2020 female Angler 82.85
animal8763 animal6252 animal5348 2020 male Angler 95.49
animal8764 animal6252 animal5359 2020 female Angler 84.65
animal8765 animal6252 animal4061 2020 female Angler 89.4
animal8766 animal6252 animal5357 2020 male Angler 89.35
animal8767 animal6252 animal5356 2020 female Angler 71.18
animal8768 animal6252 animal3980 2020 female Angler 85.37
animal8769 animal6252 animal4350 2020 female Angler 82.11
animal8770 animal6252 animal4018 2020 male Angler 90.08
animal7575 animal5340 animal1339 2020 female Angler 90.96
animal7576 animal5340 animal4805 2020 female Angler 88.66
animal7577 animal5340 animal3600 2020 male Angler 103.91
animal7578 animal5340 animal5479 2020 male Angler 82.3
animal7579 animal5340 animal4847 2020 female Angler 96.71
animal7580 animal5340 animal4335 2020 female Angler 80.94
animal7581 animal5340 animal1322 2020 female Angler 91.56
animal7582 animal5340 animal5383 2020 male Angler 84.05
animal7583 animal5340 animal4356 2020 male Angler 100.15
animal7584 animal5340 animal4042 2020 female Angler 100.88
animal7585 animal5340 animal4281 2020 female Angler 78.69
animal7586 animal5340 animal1354 2020 female Angler 79.3
animal10769 animal5340 animal8174 2020 female Angler 103.34
animal10770 animal5340 animal8174 2020 female Angler 98.39
animal7587 animal5340 animal3979 2020 female Angler 82.17
animal7588 animal5340 animal3781 2020 female Angler 98.82
animal7589 animal5340 animal3994 2020 female Angler 105.04
animal7590 animal5340 animal1356 2020 male Angler 93.75
animal10771 animal5340 animal8200 2020 male Angler 108.03
animal7591 animal5340 animal1354 2020 male Angler 80.19
animal7592 animal5340 animal4749 2020 male Angler 106.88
animal7593 animal5340 animal5407 2020 male Angler 94.42
animal7594 animal5340 animal4275 2020 male Angler 95.01
animal7595 animal5340 animal4017 2020 male Angler 96.6
animal7596 animal5340 animal4827 2020 female Angler 94.23
animal7597 animal5340 animal4837 2020 female Angler 105.9
animal7598 animal5340 animal5359 2020 male Angler 96.91
animal7599 animal5340 animal3595 2020 male Angler 94.48
animal7600 animal5340 animal3620 2020 male Angler 86.43
animal7601 animal5340 animal3620 2020 female Angler 90.44
animal7602 animal5340 animal1346 2020 male Angler 97.48
animal10772 animal5340 animal8210 2020 female Angler 92.62
animal8771 animal5340 animal6197 2020 male Angler 98.72
animal7603 animal5340 animal4858 2020 female Angler 89.4
animal7604 animal5340 animal1327 2020 male Angler 84.83
animal7605 animal5340 animal3753 2020 female Angler 82.1
animal7606 animal5340 animal4391 2020 male Angler 90.96
animal7607 animal5340 animal4030 2020 female Angler 99.49
animal3653 animal3490 animal1318 2020 female Angler 92.19
animal7608 animal3490 animal5473 2020 male Angler 104.35
animal3654 animal3490 animal1346 2020 female Angler 106.86
animal5983 animal3490 animal4814 2020 male Angler 85.21
animal7609 animal3490 animal5452 2020 female Angler 80.13
animal4645 animal3490 animal4084 2020 male Angler 98.67
animal4195 animal3490 animal3771 2020 female Angler 92.78
animal3655 animal3490 animal3496 2020 female Angler 108.03
animal8772 animal3490 animal6188 2020 female Angler 81.82
animal7610 animal3490 animal5480 2020 male Angler 79.97
animal7611 animal3490 animal5445 2020 male Angler 81.09
animal4646 animal3490 animal4058 2020 male Angler 101.57
animal7612 animal3490 animal5486 2020 female Angler 93.92
animal11725 animal3490 animal10293 2020 female Angler 101.41
animal8773 animal3490 animal6202 2020 male Angler 88.88
animal8774 animal3490 animal6228 2020 female Angler 84.45
animal3656 animal3490 animal1326 2020 female Angler 90.22
animal5984 animal3490 animal4789 2020 male Angler 96.59
animal5985 animal3490 animal4838 2020 male Angler 96.24
animal5986 animal3490 animal4815 2020 male Angler 81.63
animal5987 animal3490 animal4905 2020 female Angler 84.34
animal7613 animal3490 animal5371 2020 female Angler 92.23
animal7614 animal3490 animal5337 2020 female Angler 87.61
animal5988 animal3490 animal4857 2020 female Angler 106.27
animal5213 animal3490 animal4374 2020 female Angler 82.22
animal4647 animal3490 animal4004 2020 male Angler 97.43
animal5989 animal3490 animal4774 2020 female Angler 78.41
animal4648 animal3490 animal4014 2020 male Angler 100.71
animal3657 animal3490 animal1318 2020 male Angler 95.67
animal4649 animal3490 animal4088 2020 male Angler 86.32
animal5990 animal3490 animal4786 2020 female Angler 81.87
animal3879 animal3490 animal3607 2020 female Angler 94.06
animal3658 animal3490 animal1325 2020 female Angler 87.8
animal5214 animal3490 animal4296 2020 male Angler 82.17
animal8775 animal3490 animal6179 2020 male Angler 93.5
animal8776 animal3490 animal6241 2020 male Angler 86.34
animal3880 animal3490 animal3621 2020 female Angler 74.58
animal4650 animal3490 animal4055 2020 male Angler 97.77
animal13048 animal11701 animal4030 2020 male Angler 98.29
animal13049 animal11701 animal3994 2020 male Angler 107.76
animal13050 animal11701 animal1341 2020 male Angler 86.37
animal13051 animal11701 animal1350 2020 male Angler 96.33
animal13052 animal11701 animal5454 2020 female Angler 95.17
animal13053 animal11701 animal5489 2020 male Angler 99.9
animal13054 animal11701 animal4815 2020 male Angler 92.75
animal13055 animal11701 animal6243 2020 female Angler 89.04
animal13056 animal11701 animal6201 2020 male Angler 77.69
animal13057 animal11701 animal4372 2020 male Angler 96.69
animal13058 animal11701 animal4075 2020 female Angler 96.11
animal13059 animal11701 animal3600 2020 male Angler 107.94
animal13060 animal11701 animal5445 2020 male Angler 82.8
animal13061 animal11701 animal4772 2020 female Angler 81.45
animal13062 animal11701 animal3638 2020 male Angler 82.34
animal13063 animal11701 animal4786 2020 male Angler 87.48
animal13064 animal11701 animal3592 2020 female Angler 79.49
animal13065 animal11701 animal4864 2020 male Angler 95.14
animal13066 animal11701 animal8193 2020 male Angler 96.15
animal13067 animal11701 animal6163 2020 female Angler 79.12
animal13068 animal11701 animal4882 2020 female Angler 99.83
animal13069 animal11701 animal3973 2020 female Angler 91.16
animal13070 animal11701 animal4299 2020 female Angler 95.44
animal13071 animal11701 animal4765 2020 female Angler 95.57
animal13072 animal11701 animal4816 2020 male Angler 88.83
animal13073 animal11701 animal3762 2020 female Angler 101.42
animal13074 animal11701 animal3372 2020 female Angler 102.72
animal13075 animal11701 animal3757 2020 male Angler 109.36
animal13076 animal11701 animal4038 2020 female Angler 93.45
animal13077 animal11701 animal4389 2020 male Angler 91.91
animal13078 animal11701 animal4359 2020 male Angler 92.55
animal13079 animal11701 animal5391 2020 male Angler 88.55
animal13080 animal11701 animal4773 2020 male Angler 79.08
animal13081 animal11701 animal4847 2020 male Angler 100.71
animal13082 animal11701 animal4371 2020 male Angler 98.93
animal13083 animal11701 animal5370 2020 female Angler 89.1
animal13084 animal11701 animal5450 2020 male Angler 96.95
animal13085 animal11701 animal4865 2020 male Angler 86.83
animal7615 animal5350 animal4396 2020 male Angler 95.48
animal7616 animal5350 animal4840 2020 female Angler 93.63
animal7617 animal5350 animal4803 2020 male Angler 91.83
animal8777 animal5350 animal6234 2020 male Angler 94.34
animal7618 animal5350 animal4031 2020 female Angler 71.46
animal7619 animal5350 animal1337 2020 female Angler 86.12
animal8778 animal5350 animal6249 2020 female Angler 101.38
animal7620 animal5350 animal4026 2020 female Angler 83.24
animal7621 animal5350 animal3795 2020 female Angler 82.77
animal7622 animal5350 animal4911 2020 female Angler 95.52
animal7623 animal5350 animal4391 2020 male Angler 83.99
animal7624 animal5350 animal4870 2020 male Angler 109.2
animal10773 animal5350 animal8188 2020 female Angler 84.56
animal7625 animal5350 animal5475 2020 female Angler 96.18
animal7626 animal5350 animal4838 2020 male Angler 93.97
animal7627 animal5350 animal5446 2020 female Angler 95.78
animal7628 animal5350 animal4306 2020 male Angler 91.72
animal7629 animal5350 animal1373 2020 female Angler 80.33
animal7630 animal5350 animal4900 2020 female Angler 86.34
animal7631 animal5350 animal3963 2020 male Angler 93.8
animal7632 animal5350 animal4026 2020 female Angler 89.48
animal7633 animal5350 animal3788 2020 female Angler 95.39
animal7634 animal5350 animal3496 2020 male Angler 84.71
animal8779 animal5350 animal6162 2020 male Angler 83.98
animal7635 animal5350 animal4384 2020 female Angler 92.6
animal7636 animal5350 animal4953 2020 female Angler 85.23
animal7637 animal5350 animal5388 2020 female Angler 96.65
animal7638 animal5350 animal3822 2020 female Angler 96.66
animal7639 animal5350 animal4772 2020 female Angler 78.03
animal7640 animal5350 animal3801 2020 female Angler 94.86
animal7641 animal5350 animal5489 2020 female Angler 95.85
animal8780 animal5350 animal6229 2020 female Angler 94.34
animal7642 animal5350 animal4302 2020 male Angler 90.79
animal7643 animal5350 animal1368 2020 male Angler 101.08
animal7644 animal5350 animal4386 2020 male Angler 96.19
animal7645 animal5350 animal4295 2020 male Angler 87.21
animal7646 animal5350 animal3818 2020 female Angler 88.03
animal7647 animal5350 animal1335 2020 male Angler 94.4
animal7648 animal3597 animal5436 2020 male Angler 97.8
animal4651 animal3597 animal4000 2020 male Angler 100.12
animal5215 animal3597 animal4388 2020 male Angler 78.09
animal7649 animal3597 animal5391 2020 male Angler 80.43
animal10774 animal3597 animal8170 2020 female Angler 87.13
animal5991 animal3597 animal4883 2020 female Angler 96.59
animal8781 animal3597 animal6229 2020 male Angler 97.04
animal8782 animal3597 animal6165 2020 male Angler 89.1
animal5216 animal3597 animal4362 2020 male Angler 93.7
animal13086 animal3597 animal11704 2020 female Angler 87.05
animal4652 animal3597 animal4090 2020 male Angler 92.63
animal5992 animal3597 animal4873 2020 male Angler 91.8
animal5217 animal3597 animal4361 2020 male Angler 94.34
animal5218 animal3597 animal4395 2020 female Angler 88.25
animal5219 animal3597 animal4316 2020 male Angler 96.95
animal5220 animal3597 animal4364 2020 male Angler 86.65
animal5221 animal3597 animal4296 2020 female Angler 90.79
animal5993 animal3597 animal4816 2020 male Angler 94.47
animal10775 animal3597 animal8169 2020 male Angler 105.31
animal10776 animal3597 animal8181 2020 male Angler 104.88
animal4196 animal3597 animal3789 2020 male Angler 87.15
animal7650 animal3597 animal5355 2020 female Angler 92.57
animal5994 animal3597 animal4800 2020 male Angler 81.75
animal5222 animal3597 animal4397 2020 female Angler 98.49
animal5995 animal3597 animal4797 2020 male Angler 75.96
animal7651 animal3597 animal5370 2020 male Angler 107.32
animal5996 animal3597 animal4861 2020 female Angler 108.62
animal5223 animal3597 animal4396 2020 female Angler 88.03
animal13087 animal3597 animal11702 2020 female Angler 97.56
animal8783 animal3597 animal6236 2020 female Angler 89.86
animal10777 animal3597 animal8192 2020 female Angler 84.71
animal5997 animal3597 animal4921 2020 female Angler 96.27
animal5998 animal3597 animal4959 2020 male Angler 90.19
animal5999 animal3597 animal4852 2020 female Angler 76.87
animal4653 animal3597 animal4033 2020 female Angler 100.63
animal7652 animal3597 animal5423 2020 male Angler 88.47
animal5224 animal3597 animal4352 2020 male Angler 91.79
animal3881 animal3597 animal3374 2020 female Angler 81.26
animal6000 animal4783 animal4950 2020 female Angler 84.03
animal7653 animal4783 animal5464 2020 female Angler 88.29
animal8784 animal4783 animal6215 2020 female Angler 78.64
animal7654 animal4783 animal5459 2020 male Angler 83.03
animal6001 animal4783 animal4349 2020 male Angler 90.91
animal8785 animal4783 animal6241 2020 female Angler 85.06
animal6002 animal4783 animal4097 2020 male Angler 90.53
animal6003 animal4783 animal4342 2020 male Angler 88.93
animal6004 animal4783 animal4926 2020 female Angler 80.64
animal6005 animal4783 animal4398 2020 female Angler 90.93
animal6006 animal4783 animal4273 2020 female Angler 102.89
animal6007 animal4783 animal1325 2020 female Angler 89.54
animal7655 animal4783 animal5459 2020 female Angler 87.53
animal6008 animal4783 animal4835 2020 male Angler 90.18
animal6009 animal4783 animal3618 2020 female Angler 95.66
animal6010 animal4783 animal4394 2020 female Angler 77.97
animal6011 animal4783 animal4065 2020 male Angler 71.57
animal8786 animal4783 animal6170 2020 male Angler 89.41
animal6012 animal4783 animal4781 2020 male Angler 76.65
animal6013 animal4783 animal1351 2020 male Angler 85.99
animal6014 animal4783 animal4843 2020 female Angler 94.94
animal6015 animal4783 animal3793 2020 female Angler 77.57
animal10778 animal4783 animal8213 2020 female Angler 90.74
animal6016 animal4783 animal4102 2020 female Angler 79.11
animal10779 animal4783 animal8196 2020 female Angler 94.01
animal6017 animal4783 animal1322 2020 female Angler 69.22
animal8787 animal4783 animal6201 2020 female Angler 82.43
animal6018 animal4783 animal4100 2020 female Angler 96.93
animal7656 animal4783 animal5435 2020 female Angler 83.8
animal6019 animal4783 animal4101 2020 male Angler 99.34
animal7657 animal4783 animal5486 2020 female Angler 95.43
animal6020 animal4783 animal4939 2020 female Angler 83.06
animal6021 animal4783 animal1366 2020 female Angler 89.29
animal10780 animal4783 animal8199 2020 male Angler 82.41
animal10781 animal4783 animal8178 2020 male Angler 89.42
animal6022 animal4783 animal4316 2020 female Angler 89.14
animal6023 animal4783 animal3607 2020 male Angler 92.08
animal6024 animal4783 animal3592 2020 male Angler 75.1
animal5225 animal4291 animal4025 2020 male Angler 84.88
animal6025 animal4291 animal4779 2020 male Angler 73.93
animal5226 animal4291 animal4343 2020 female Angler 86.45
animal5227 animal4291 animal4079 2020 male Angler 78.24
animal5228 animal4291 animal4399 2020 male Angler 91.24
animal7658 animal4291 animal5457 2020 male Angler 96.54
animal7659 animal4291 animal5386 2020 female Angler 94.68
animal5229 animal4291 animal3372 2020 male Angler 86.98
animal5230 animal4291 animal4274 2020 male Angler 82.12
animal5231 animal4291 animal3803 2020 female Angler 92.32
animal5232 animal4291 animal4390 2020 male Angler 81.96
animal6026 animal4291 animal4817 2020 female Angler 77.18
animal6027 animal4291 animal4857 2020 female Angler 93.88
animal8788 animal4291 animal6168 2020 female Angler 82.99
animal5233 animal4291 animal3988 2020 male Angler 93.31
animal6028 animal4291 animal4779 2020 female Angler 81.35
animal6029 animal4291 animal4873 2020 female Angler 79.78
animal6030 animal4291 animal4953 2020 male Angler 87.66
animal5234 animal4291 animal4023 2020 male Angler 81.23
animal5235 animal4291 animal4020 2020 male Angler 83.1
animal5236 animal4291 animal4014 2020 male Angler 84.09
animal5237 animal4291 animal4350 2020 male Angler 80.64
animal5238 animal4291 animal4360 2020 female Angler 100.45
animal6031 animal4291 animal4957 2020 female Angler 89.32
animal6032 animal4291 animal4775 2020 male Angler 75.43
animal8789 animal4291 animal6244 2020 female Angler 95.13
animal8790 animal4291 animal6236 2020 female Angler 94.32
animal6033 animal4291 animal4830 2020 male Angler 84.04
animal7660 animal4291 animal5441 2020 female Angler 88.85
animal5239 animal4291 animal4281 2020 female Angler 86.03
animal5240 animal4291 animal4364 2020 female Angler 89.79
animal5241 animal4291 animal3813 2020 female Angler 85.57
animal5242 animal4291 animal4086 2020 male Angler 74.35
animal7661 animal4291 animal5481 2020 female Angler 82.65
animal5243 animal4291 animal4355 2020 male Angler 91.22
animal7662 animal4291 animal5441 2020 male Angler 74.91
animal5244 animal4291 animal4036 2020 female Angler 90.18
animal5245 animal4291 animal4354 2020 female Angler 88.95
animal7663 animal5365 animal4027 2020 male Angler 76.11
animal7664 animal5365 animal3632 2020 male Angler 78.12
animal7665 animal5365 animal4828 2020 male Angler 76.35
animal7666 animal5365 animal5384 2020 female Angler 93.02
animal7667 animal5365 animal5364 2020 male Angler 91.51
animal7668 animal5365 animal4065 2020 male Angler 94.77
animal7669 animal5365 animal5349 2020 male Angler 99.64
animal7670 animal5365 animal5439 2020 male Angler 89.32
animal7671 animal5365 animal3622 2020 female Angler 89.74
animal7672 animal5365 animal4832 2020 female Angler 94.36
animal7673 animal5365 animal4348 2020 female Angler 82.57
animal8791 animal5365 animal6224 2020 female Angler 96.39
animal7674 animal5365 animal3764 2020 female Angler 85.25
animal7675 animal5365 animal3616 2020 male Angler 89.99
animal7676 animal5365 animal5473 2020 male Angler 94.22
animal7677 animal5365 animal4945 2020 female Angler 78.43
animal7678 animal5365 animal4931 2020 female Angler 93.39
animal8792 animal5365 animal6174 2020 female Angler 94.27
animal7679 animal5365 animal3603 2020 female Angler 73.22
animal7680 animal5365 animal5407 2020 male Angler 81.23
animal7681 animal5365 animal5394 2020 male Angler 87.2
animal7682 animal5365 animal1335 2020 male Angler 92.19
animal7683 animal5365 animal4354 2020 male Angler 87.07
animal7684 animal5365 animal4361 2020 male Angler 96.39
animal7685 animal5365 animal4805 2020 male Angler 99.41
animal7686 animal5365 animal3981 2020 male Angler 90.37
animal7687 animal5365 animal4345 2020 male Angler 89.63
animal7688 animal5365 animal3606 2020 male Angler 83.04
animal8793 animal5365 animal6191 2020 male Angler 72.13
animal7689 animal5365 animal5448 2020 female Angler 84.01
animal7690 animal5365 animal3786 2020 female Angler 81.05
animal7691 animal5365 animal4762 2020 female Angler 80.12
animal7692 animal5365 animal4944 2020 male Angler 92.37
animal7693 animal5365 animal4925 2020 male Angler 88.26
animal7694 animal5365 animal4788 2020 male Angler 91.76
animal13088 animal5365 animal11704 2020 female Angler 88.84
animal8794 animal5365 animal6226 2020 male Angler 99.55
animal7695 animal5365 animal5485 2020 male Angler 102.09
animal10782 animal8182 animal3606 2020 male Angler 90.23
animal10783 animal8182 animal5359 2020 male Angler 96.76
animal10784 animal8182 animal3824 2020 male Angler 78.7
animal10785 animal8182 animal8198 2020 male Angler 90.96
animal10786 animal8182 animal3779 2020 male Angler 80.96
animal10787 animal8182 animal5417 2020 male Angler 88.73
animal10788 animal8182 animal6249 2020 female Angler 86.88
animal10789 animal8182 animal5482 2020 female Angler 85.92
animal10790 animal8182 animal1327 2020 male Angler 83
animal10791 animal8182 animal4075 2020 male Angler 100.56
animal10792 animal8182 animal4937 2020 female Angler 92.81
animal10793 animal8182 animal3756 2020 male Angler 90.1
animal10794 animal8182 animal3989 2020 male Angler 93.98
animal10795 animal8182 animal5362 2020 male Angler 90.78
animal10796 animal8182 animal3634 2020 male Angler 82.29
animal10797 animal8182 animal1359 2020 male Angler 72.9
animal10798 animal8182 animal3798 2020 female Angler 84.41
animal10799 animal8182 animal3989 2020 female Angler 86.09
animal10800 animal8182 animal3599 2020 male Angler 74.33
animal10801 animal8182 animal5433 2020 female Angler 102.23
animal10802 animal8182 animal3764 2020 female Angler 87.51
animal10803 animal8182 animal3634 2020 female Angler 98.29
animal10804 animal8182 animal3808 2020 male Angler 93.02
animal10805 animal8182 animal4907 2020 female Angler 74.91
animal10806 animal8182 animal4938 2020 male Angler 102.9
animal10807 animal8182 animal4092 2020 female Angler 92.01
animal10808 animal8182 animal1360 2020 female Angler 82.48
animal10809 animal8182 animal3771 2020 female Angler 74.65
animal10810 animal8182 animal8210 2020 male Angler 90.01
animal10811 animal8182 animal4090 2020 female Angler 85.7
animal10812 animal8182 animal8188 2020 male Angler 99.86
animal10813 animal8182 animal6180 2020 male Angler 87.72
animal10814 animal8182 animal4960 2020 female Angler 90.9
animal10815 animal8182 animal4925 2020 female Angler 75.06
animal10816 animal8182 animal3780 2020 male Angler 81.68
animal10817 animal8182 animal1371 2020 male Angler 71.51
animal10818 animal8182 animal3789 2020 male Angler 92.17
animal10819 animal8182 animal4936 2020 female Angler 79.61
animal7696 animal5378 animal4033 2020 male Angler 92.84
animal8795 animal5378 animal6243 2020 male Angler 90.31
animal7697 animal5378 animal5475 2020 male Angler 88.55
animal7698 animal5378 animal3603 2020 male Angler 84.81
animal8796 animal5378 animal6219 2020 female Angler 77.02
animal7699 animal5378 animal5362 2020 female Angler 89.35
animal7700 animal5378 animal5357 2020 female Angler 88.23
animal7701 animal5378 animal5448 2020 female Angler 87.17
animal7702 animal5378 animal5374 2020 female Angler 94.96
animal7703 animal5378 animal4036 2020 male Angler 99.98
animal7704 animal5378 animal3370 2020 female Angler 77.55
animal7705 animal5378 animal5423 2020 male Angler 90.33
animal7706 animal5378 animal4037 2020 female Angler 79.34
animal7707 animal5378 animal5446 2020 male Angler 86.57
animal7708 animal5378 animal3628 2020 male Angler 85.51
animal8797 animal5378 animal6214 2020 male Angler 104.14
animal7709 animal5378 animal4942 2020 male Angler 80.82
animal7710 animal5378 animal3998 2020 female Angler 96.99
animal8798 animal5378 animal6214 2020 male Angler 115.66
animal7711 animal5378 animal3819 2020 female Angler 86.54
animal7712 animal5378 animal5476 2020 female Angler 91.87
animal7713 animal5378 animal5451 2020 female Angler 94.62
animal7714 animal5378 animal1319 2020 male Angler 99.52
animal7715 animal5378 animal4921 2020 female Angler 102.44
animal7716 animal5378 animal4351 2020 male Angler 88.75
animal7717 animal5378 animal4962 2020 male Angler 98.11
animal7718 animal5378 animal4366 2020 female Angler 93.94
animal7719 animal5378 animal5487 2020 male Angler 94.64
animal7720 animal5378 animal3749 2020 male Angler 90.75
animal7721 animal5378 animal5435 2020 female Angler 83.97
animal7722 animal5378 animal4049 2020 male Angler 86.95
animal7723 animal5378 animal5356 2020 female Angler 85.99
animal8799 animal5378 animal6242 2020 male Angler 82.64
animal7724 animal5378 animal5367 2020 male Angler 97.5
animal7725 animal5378 animal4895 2020 male Angler 83.89
animal7726 animal5378 animal4081 2020 male Angler 107.63
animal7727 animal5378 animal5417 2020 male Angler 98.09
animal7728 animal5378 animal3824 2020 male Angler 78.71
animal8800 animal4001 animal6209 2020 female Angler 98.2
animal4654 animal4001 animal3788 2020 female Angler 116.2
animal4655 animal4001 animal3810 2020 male Angler 101.77
animal5246 animal4001 animal4306 2020 male Angler 89.25
animal4656 animal4001 animal3779 2020 male Angler 90.28
animal6034 animal4001 animal4853 2020 male Angler 87.02
animal4657 animal4001 animal3491 2020 male Angler 98.7
animal6035 animal4001 animal4846 2020 male Angler 109.25
animal4658 animal4001 animal3761 2020 male Angler 98.03
animal4659 animal4001 animal3990 2020 male Angler 90.39
animal4660 animal4001 animal4088 2020 male Angler 93.34
animal4661 animal4001 animal3635 2020 female Angler 103.26
animal4662 animal4001 animal3625 2020 female Angler 89.16
animal4663 animal4001 animal4024 2020 female Angler 109.82
animal5247 animal4001 animal4387 2020 male Angler 89.38
animal6036 animal4001 animal4850 2020 male Angler 97.33
animal8801 animal4001 animal6187 2020 female Angler 93.73
animal6037 animal4001 animal4914 2020 male Angler 96.54
animal5248 animal4001 animal4335 2020 female Angler 88.03
animal7729 animal4001 animal5339 2020 female Angler 94.11
animal5249 animal4001 animal4392 2021 female Angler 99.08
animal4664 animal4001 animal3977 2021 male Angler 94.78
animal6038 animal4001 animal4874 2021 male Angler 104.01
animal4665 animal4001 animal1356 2021 male Angler 110.27
animal8802 animal4001 animal6217 2021 female Angler 94.56
animal7730 animal4001 animal5454 2021 male Angler 87.3
animal6039 animal4001 animal4954 2021 male Angler 99.05
animal6040 animal4001 animal4870 2021 male Angler 103.7
animal4666 animal4001 animal3611 2021 male Angler 95.19
animal10820 animal4001 animal8183 2021 male Angler 89.45
animal10821 animal4001 animal8170 2021 female Angler 94.32
animal4667 animal4001 animal3965 2021 female Angler 93.07
animal7731 animal4001 animal5339 2021 male Angler 77.16
animal6041 animal4001 animal4934 2021 male Angler 93.54
animal4668 animal4001 animal3965 2021 male Angler 100.12
animal4669 animal4001 animal3497 2021 male Angler 101.8
animal5250 animal4001 animal4399 2021 female Angler 95.78
animal4670 animal4001 animal3610 2021 female Angler 108.37
animal5251 animal1329 animal4305 2021 female Angler 94.7
animal8803 animal1329 animal6232 2021 male Angler 80.91
animal4197 animal1329 animal3823 2021 female Angler 97.9
animal10822 animal1329 animal8204 2021 male Angler 78.67
animal6042 animal1329 animal4777 2021 male Angler 84.32
animal6043 animal1329 animal4807 2021 female Angler 88.71
animal7732 animal1329 animal5439 2021 female Angler 101.78
animal5252 animal1329 animal4398 2021 female Angler 77.59
animal10823 animal1329 animal8212 2021 male Angler 91.34
animal4198 animal1329 animal3820 2021 male Angler 83.93
animal6044 animal1329 animal4944 2021 female Angler 89.16
animal4671 animal1329 animal4034 2021 female Angler 85.5
animal6045 animal1329 animal4749 2021 female Angler 89.58
animal4199 animal1329 animal3803 2021 male Angler 105.58
animal7733 animal1329 animal5479 2021 male Angler 87.96
animal8804 animal1329 animal6191 2021 male Angler 75.17
animal7734 animal1329 animal5440 2021 female Angler 89.99
animal5253 animal1329 animal4366 2021 male Angler 79.16
animal8805 animal1329 animal6193 2021 female Angler 85.44
animal6046 animal1329 animal4903 2021 male Angler 92.27
animal6047 animal1329 animal4885 2021 female Angler 89.68
animal7735 animal1329 animal5371 2021 female Angler 92.08
animal10824 animal1329 animal8211 2021 female Angler 101.96
animal4200 animal1329 animal3761 2021 female Angler 72.93
animal7736 animal1329 animal5343 2021 male Angler 92.13
animal7737 animal1329 animal5349 2021 female Angler 104.49
animal5254 animal1329 animal4297 2021 male Angler 87.12
animal7738 animal1329 animal5431 2021 female Angler 91.88
animal6048 animal1329 animal4843 2021 female Angler 88.35
animal8806 animal1329 animal6209 2021 male Angler 88.16
animal4201 animal1329 animal3820 2021 female Angler 78.54
animal6049 animal1329 animal4932 2021 male Angler 91.69
animal4672 animal1329 animal4024 2021 female Angler 99.03
animal6050 animal1329 animal4853 2021 female Angler 85.22
animal4202 animal1329 animal3753 2021 female Angler 75.02
animal5255 animal1329 animal4314 2021 female Angler 75.16
animal5256 animal1329 animal4297 2021 male Angler 79.23
animal6051 animal1329 animal4882 2021 female Angler 87.88
animal8807 animal6183 animal4302 2021 female Angler 94.06
animal8808 animal6183 animal5478 2021 female Angler 99.42
animal8809 animal6183 animal6232 2021 male Angler 90.03
animal8810 animal6183 animal3756 2021 female Angler 92.54
animal8811 animal6183 animal4931 2021 female Angler 99.8
animal8812 animal6183 animal4078 2021 male Angler 88.21
animal8813 animal6183 animal4934 2021 female Angler 95.36
animal8814 animal6183 animal6200 2021 female Angler 94.71
animal8815 animal6183 animal3793 2021 female Angler 79.8
animal8816 animal6183 animal5447 2021 male Angler 92.58
animal8817 animal6183 animal1359 2021 male Angler 92.66
animal8818 animal6183 animal5478 2021 female Angler 90.02
animal8819 animal6183 animal4301 2021 female Angler 89.19
animal8820 animal6183 animal3612 2021 female Angler 104.51
animal8821 animal6183 animal4758 2021 female Angler 96.33
animal8822 animal6183 animal5449 2021 male Angler 85.53
animal8823 animal6183 animal3370 2021 female Angler 88.9
animal8824 animal6183 animal3619 2021 female Angler 74.22
animal8825 animal6183 animal4275 2021 male Angler 87.62
animal8826 animal6183 animal4333 2021 male Angler 95.72
animal8827 animal6183 animal4814 2021 female Angler 101.75
animal8828 animal6183 animal4377 2021 female Angler 95.54
animal8829 animal6183 animal4789 2021 female Angler 81.96
animal8830 animal6183 animal3792 2021 male Angler 85.25
animal8831 animal6183 animal6245 2021 female Angler 94.62
animal8832 animal6183 animal4807 2021 male Angler 95.81
animal8833 animal6183 animal3971 2021 female Angler 103.74
animal8834 animal6183 animal6178 2021 male Angler 117.19
animal8835 animal6183 animal6215 2021 female Angler 100.45
animal8836 animal6183 animal4828 2021 male Angler 77.79
animal10825 animal6183 animal8178 2021 male Angler 98.15
animal8837 animal6183 animal4031 2021 male Angler 85.38
animal8838 animal6183 animal4774 2021 female Angler 85.59
animal8839 animal6183 animal4070 2021 female Angler 86.48
animal8840 animal6183 animal4360 2021 female Angler 102.23
animal8841 animal6183 animal4827 2021 male Angler 85.93
animal8842 animal6183 animal5451 2021 female Angler 99.81
animal8843 animal6183 animal3604 2021 female Angler 87.51
animal13089 animal11703 animal5474 2021 female Angler 96.46
animal13090 animal11703 animal3755 2021 female Angler 96.51
animal13091 animal11703 animal4758 2021 female Angler 89.78
animal13092 animal11703 animal4788 2021 male Angler 95.79
animal13093 animal11703 animal4940 2021 male Angler 81.31
animal13094 animal11703 animal4284 2021 male Angler 93.26
animal13095 animal11703 animal4781 2021 female Angler 88.23
animal13096 animal11703 animal6169 2021 female Angler 88.26
animal13097 animal11703 animal4778 2021 male Angler 102.03
animal13098 animal11703 animal4352 2021 male Angler 103.65
animal13099 animal11703 animal8193 2021 female Angler 105.57
animal13100 animal11703 animal5476 2021 male Angler 100.15
animal13101 animal11703 animal5392 2021 male Angler 88.38
animal13102 animal11703 animal4875 2021 male Angler 87.17
animal13103 animal11703 animal4007 2021 female Angler 87.55
animal13104 animal11703 animal4040 2021 male Angler 94.6
animal13105 animal11703 animal3749 2021 male Angler 102.39
animal13106 animal11703 animal5405 2021 male Angler 109.44
animal13107 animal11703 animal4894 2021 male Angler 83.2
animal13108 animal11703 animal4937 2021 male Angler 87.28
animal13109 animal11703 animal4345 2021 male Angler 102.4
animal13110 animal11703 animal6220 2021 female Angler 81.06
animal13111 animal11703 animal3981 2021 female Angler 86.81
animal13112 animal11703 animal4376 2021 male Angler 104.88
animal13113 animal11703 animal4022 2021 female Angler 95.95
animal13114 animal11703 animal5481 2021 female Angler 112.89
animal13115 animal11703 animal4881 2021 male Angler 104.71
animal13116 animal11703 animal4055 2021 female Angler 90.52
animal13117 animal11703 animal4084 2021 male Angler 91.82
animal13118 animal11703 animal1355 2021 female Angler 94.99
animal13119 animal11703 animal1338 2021 male Angler 105.88
animal13120 animal11703 animal4022 2021 female Angler 92.15
animal13121 animal11703 animal4775 2021 male Angler 74.05
animal13122 animal11703 animal3755 2021 male Angler 90.68
animal13123 animal11703 animal4020 2021 male Angler 94.49
animal13124 animal11703 animal5383 2021 male Angler 94.05
animal13125 animal11703 animal4936 2021 male Angler 101.55
animal13126 animal11703 animal6240 2021 female Angler 101.34
animal7739 animal5399 animal3977 2021 male Angler 95.89
animal7740 animal5399 animal4804 2021 female Angler 83.11
animal7741 animal5399 animal4338 2021 male Angler 97.27
animal7742 animal5399 animal4321 2021 male Angler 96.18
animal7743 animal5399 animal4067 2021 male Angler 80.85
animal7744 animal5399 animal4384 2021 male Angler 96.09
animal7745 animal5399 animal4837 2021 male Angler 91.64
animal7746 animal5399 animal4018 2021 female Angler 100.54
animal7747 animal5399 animal1341 2021 male Angler 99.71
animal7748 animal5399 animal3818 2021 female Angler 84.82
animal10826 animal5399 animal8205 2021 male Angler 88.92
animal7749 animal5399 animal1337 2021 male Angler 87.57
animal7750 animal5399 animal4824 2021 male Angler 105.04
animal7751 animal5399 animal5421 2021 female Angler 96.3
animal7752 animal5399 animal4929 2021 male Angler 95.28
animal7753 animal5399 animal4359 2021 male Angler 93.12
animal7754 animal5399 animal5364 2021 female Angler 81.04
animal7755 animal5399 animal3640 2021 male Angler 87.33
animal7756 animal5399 animal5480 2021 male Angler 95.09
animal7757 animal5399 animal4905 2021 female Angler 102.91
animal7758 animal5399 animal3996 2021 male Angler 93.1
animal8844 animal5399 animal6163 2021 male Angler 97.24
animal8845 animal5399 animal6192 2021 female Angler 91.11
animal10827 animal5399 animal8192 2021 female Angler 88.46
animal7759 animal5399 animal3792 2021 female Angler 81.7
animal7760 animal5399 animal4324 2021 male Angler 88.19
animal7761 animal5399 animal5429 2021 male Angler 84.3
animal7762 animal5399 animal5379 2021 female Angler 86.23
animal10828 animal5399 animal8203 2021 female Angler 108.16
animal7763 animal5399 animal4907 2021 female Angler 90.33
animal7764 animal5399 animal4064 2021 female Angler 99.82
animal7765 animal5399 animal4340 2021 female Angler 99.4
animal7766 animal5399 animal5400 2021 female Angler 81.26
animal7767 animal5399 animal4305 2021 male Angler 109.67
animal7768 animal5399 animal5485 2021 female Angler 87.78
animal7769 animal5399 animal4894 2021 male Angler 89.48
animal7770 animal5399 animal3621 2021 female Angler 83.17
animal7771 animal5399 animal4000 2021 female Angler 105.27
animal7772 animal5399 animal4792 2021 female Angler 92.61
animal10829 animal8191 animal3604 2021 male Angler 93.1
animal10830 animal8191 animal3602 2021 male Angler 99.89
animal10831 animal8191 animal3996 2021 male Angler 94.68
animal10832 animal8191 animal4798 2021 male Angler 78.49
animal10833 animal8191 animal4274 2021 female Angler 100.15
animal10834 animal8191 animal4277 2021 male Angler 82.88
animal10835 animal8191 animal4047 2021 female Angler 95.14
animal10836 animal8191 animal4836 2021 female Angler 95.15
animal10837 animal8191 animal3622 2021 male Angler 88.14
animal13127 animal8191 animal11708 2021 male Angler 88.11
animal10838 animal8191 animal1326 2021 female Angler 87.04
animal10839 animal8191 animal4832 2021 male Angler 92.48
animal10840 animal8191 animal4027 2021 male Angler 78.9
animal10841 animal8191 animal3992 2021 female Angler 88.09
animal10842 animal8191 animal8183 2021 female Angler 90.04
animal10843 animal8191 animal8198 2021 female Angler 94.08
animal10844 animal8191 animal5395 2021 female Angler 91.31
animal10845 animal8191 animal4078 2021 male Angler 98
animal10846 animal8191 animal3760 2021 female Angler 97.15
animal10847 animal8191 animal4861 2021 male Angler 93.57
animal10848 animal8191 animal5343 2021 male Angler 102
animal10849 animal8191 animal8199 2021 female Angler 91.55
animal10850 animal8191 animal3778 2021 male Angler 76.62
animal10851 animal8191 animal5414 2021 male Angler 82.37
animal10852 animal8191 animal5401 2021 male Angler 82
animal10853 animal8191 animal4929 2021 male Angler 85.47
animal10854 animal8191 animal1328 2021 male Angler 84.53
animal10855 animal8191 animal8202 2021 male Angler 96.66
animal10856 animal8191 animal4040 2021 male Angler 85.69
animal10857 animal8191 animal5431 2021 female Angler 88.36
animal10858 animal8191 animal4880 2021 male Angler 92.28
animal10859 animal8191 animal3374 2021 female Angler 80.26
animal10860 animal8191 animal3640 2021 female Angler 88.31
animal10861 animal8191 animal6225 2021 female Angler 96.17
animal10862 animal8191 animal4850 2021 male Angler 87.03
animal10863 animal8191 animal4058 2021 male Angler 86.61
animal10864 animal8191 animal5400 2021 female Angler 84.69
animal10865 animal8191 animal4826 2021 male Angler 87.83
animal10866 animal8191 animal3750 2021 male Angler 103.46
animal7773 animal5406 animal4824 2021 female Angler 98.81
animal7774 animal5406 animal5354 2021 female Angler 103.97
animal7775 animal5406 animal4858 2021 male Angler 96.13
animal7776 animal5406 animal3975 2021 female Angler 82.22
animal7777 animal5406 animal4817 2021 male Angler 100.68
animal7778 animal5406 animal4349 2021 female Angler 95.5
animal7779 animal5406 animal5402 2021 male Angler 90.89
animal7780 animal5406 animal5374 2021 male Angler 89.86
animal7781 animal5406 animal3760 2021 female Angler 71.42
animal8846 animal5406 animal6161 2021 female Angler 97.5
animal7782 animal5406 animal1360 2021 male Angler 78.99
animal7783 animal5406 animal4042 2021 male Angler 94.96
animal7784 animal5406 animal4330 2021 female Angler 97.58
animal8847 animal5406 animal6202 2021 male Angler 85.12
animal7785 animal5406 animal5447 2021 male Angler 86.59
animal7786 animal5406 animal3638 2021 female Angler 76.56
animal11726 animal5406 animal10293 2021 male Angler 95.04
animal7787 animal5406 animal3795 2021 male Angler 86.03
animal7788 animal5406 animal4315 2021 female Angler 113.75
animal7789 animal5406 animal4813 2021 female Angler 76.24
animal11727 animal5406 animal10296 2021 male Angler 98.7
animal7790 animal5406 animal3819 2021 female Angler 93.82
animal7791 animal5406 animal4844 2021 male Angler 92.54
animal7792 animal5406 animal4309 2021 male Angler 103.31
animal7793 animal5406 animal5440 2021 female Angler 84.73
animal7794 animal5406 animal3971 2021 female Angler 97.37
animal7795 animal5406 animal4852 2021 male Angler 81.79
animal7796 animal5406 animal4895 2021 male Angler 76.96
animal7797 animal5406 animal4864 2021 male Angler 95.49
animal7798 animal5406 animal4940 2021 female Angler 79.13
animal7799 animal5406 animal4295 2021 male Angler 84.38
animal8848 animal5406 animal6228 2021 female Angler 93.6
animal7800 animal5406 animal5354 2021 male Angler 97.98
animal7801 animal5406 animal4273 2021 male Angler 92.8
animal7802 animal5406 animal4765 2021 male Angler 93.02
animal7803 animal5406 animal4314 2021 female Angler 88.49
animal7804 animal5406 animal5433 2021 female Angler 107.94
animal8849 animal5406 animal6200 2021 male Angler 102.7
animal10867 animal5406 animal8169 2021 female Angler 102.1
animal8850 animal4866 animal6220 2021 female Angler 80.59
animal6052 animal4866 animal1330 2021 male Angler 98.23
animal8851 animal4866 animal6173 2021 male Angler 102.42
animal6053 animal4866 animal4804 2021 male Angler 81.96
animal6054 animal4866 animal3808 2021 male Angler 119.31
animal6055 animal4866 animal3611 2021 female Angler 86.1
animal7805 animal4866 animal5463 2021 female Angler 68.75
animal6056 animal4866 animal4061 2021 female Angler 97.8
animal6057 animal4866 animal3624 2021 male Angler 76.91
animal10868 animal4866 animal8181 2021 female Angler 101.93
animal6058 animal4866 animal4357 2021 female Angler 88.17
animal7806 animal4866 animal5382 2021 male Angler 73.29
animal6059 animal4866 animal4926 2021 male Angler 91.59
animal6060 animal4866 animal3628 2021 male Angler 82.44
animal6061 animal4866 animal1371 2021 male Angler 88.05
animal6062 animal4866 animal1351 2021 female Angler 87.16
animal6063 animal4866 animal4841 2021 female Angler 89.66
animal6064 animal4866 animal4085 2021 male Angler 81.48
animal8852 animal4866 animal6179 2021 male Angler 87.83
animal6065 animal4866 animal4395 2021 male Angler 98.06
animal8853 animal4866 animal6244 2021 female Angler 89.04
animal6066 animal4866 animal3497 2021 male Angler 97.28
animal6067 animal4866 animal4887 2021 female Angler 92.65
animal7807 animal4866 animal5367 2021 male Angler 83.6
animal6068 animal4866 animal3595 2021 male Angler 81.82
animal6069 animal4866 animal4017 2021 female Angler 102.82
animal6070 animal4866 animal4386 2021 male Angler 91.23
animal6071 animal4866 animal4881 2021 female Angler 90.87
animal6072 animal4866 animal4067 2021 male Angler 86.97
animal6073 animal4866 animal4079 2021 male Angler 87.47
animal8854 animal4866 animal6217 2021 female Angler 87.89
animal6074 animal4866 animal4287 2021 male Angler 105.23
animal6075 animal4866 animal4784 2021 female Angler 91.5
animal6076 animal4866 animal4875 2021 male Angler 93.87
animal7808 animal4866 animal5337 2021 male Angler 113.02
animal6077 animal4866 animal3624 2021 female Angler 95.39
animal6078 animal4866 animal4326 2021 female Angler 97.5
animal10869 animal4866 animal8203 2021 male Angler 96.42
animal6079 animal4866 animal4355 2021 female Angler 81.77
animal7809 animal5418 animal1338 2021 male Angler 95.37
animal8855 animal5418 animal6170 2021 female Angler 88.24
animal7810 animal5418 animal4394 2021 male Angler 97.69
animal7811 animal5418 animal4287 2021 female Angler 89.27
animal7812 animal5418 animal3961 2021 female Angler 73.5
animal7813 animal5418 animal5463 2021 male Angler 68.13
animal7814 animal5418 animal4939 2021 male Angler 85.9
animal7815 animal5418 animal3599 2021 female Angler 76.84
animal7816 animal5418 animal1357 2021 female Angler 91.31
animal7817 animal5418 animal4081 2021 female Angler 86.54
animal7818 animal5418 animal4061 2021 male Angler 85.25
animal7819 animal5418 animal4007 2021 male Angler 81.9
animal7820 animal5418 animal4397 2021 female Angler 93.85
animal7821 animal5418 animal4949 2021 male Angler 86.04
animal7822 animal5418 animal3778 2021 female Angler 101.68
animal7823 animal5418 animal4950 2021 female Angler 94.5
animal8856 animal5418 animal6168 2021 female Angler 104.64
animal7824 animal5418 animal4301 2021 female Angler 79.11
animal7825 animal5418 animal3979 2021 male Angler 73.94
animal10870 animal5418 animal8196 2021 female Angler 85.99
animal7826 animal5418 animal3969 2021 female Angler 86.97
animal7827 animal5418 animal4072 2021 female Angler 84.21
animal7828 animal5418 animal4797 2021 female Angler 88.89
animal7829 animal5418 animal4376 2021 male Angler 86.01
animal7830 animal5418 animal1366 2021 male Angler 71.79
animal7831 animal5418 animal3988 2021 female Angler 83.63
animal7832 animal5418 animal4833 2021 male Angler 92.22
animal7833 animal5418 animal4351 2021 male Angler 79.56
animal7834 animal5418 animal4903 2021 male Angler 93.16
animal7835 animal5418 animal4304 2021 male Angler 87.86
animal7836 animal5418 animal3800 2021 male Angler 87.7
animal10871 animal5418 animal8177 2021 male Angler 89.94
animal7837 animal5418 animal4300 2021 female Angler 80.06
animal7838 animal5418 animal4085 2021 male Angler 73.92
animal7839 animal5418 animal3985 2021 male Angler 80.86
animal7840 animal5418 animal4932 2021 male Angler 82.29
animal7841 animal5418 animal5422 2021 male Angler 98.6
animal7842 animal5418 animal3765 2021 male Angler 78.69
animal7843 animal5418 animal5348 2021 female Angler 106.81
animal13128 animal11706 animal11708 2021 female Angler 95.92
animal13129 animal11706 animal4938 2021 male Angler 89.85
animal13130 animal11706 animal3985 2021 female Angler 96.03
animal13131 animal11706 animal4885 2021 male Angler 91.08
animal13132 animal11706 animal6231 2021 male Angler 88.75
animal13133 animal11706 animal3813 2021 female Angler 81.86
animal13134 animal11706 animal4945 2021 female Angler 80.26
animal13135 animal11706 animal5392 2021 female Angler 88.7
animal13136 animal11706 animal3618 2021 female Angler 88.22
animal13137 animal11706 animal4810 2021 male Angler 80.62
animal13138 animal11706 animal3822 2021 female Angler 99.85
animal13139 animal11706 animal3810 2021 female Angler 87.94
animal13140 animal11706 animal8202 2021 female Angler 96.9
animal13141 animal11706 animal5363 2021 female Angler 95.17
animal13142 animal11706 animal8189 2021 female Angler 95.41
animal13143 animal11706 animal10296 2021 female Angler 82.74
animal13144 animal11706 animal6169 2021 female Angler 89.77
animal13145 animal11706 animal6234 2021 female Angler 88.19
animal13146 animal11706 animal5379 2021 male Angler 107.09
animal13147 animal11706 animal5368 2021 male Angler 101.03
animal13148 animal11706 animal4326 2021 female Angler 88.66
animal13149 animal11706 animal4385 2021 male Angler 98.82
animal13150 animal11706 animal4009 2021 male Angler 96.54
animal13151 animal11706 animal4942 2021 female Angler 83.33
animal13152 animal11706 animal3799 2021 female Angler 105.29
animal13153 animal11706 animal3961 2021 male Angler 85.21
animal13154 animal11706 animal4390 2021 female Angler 96.73
animal13155 animal11706 animal3796 2021 female Angler 92.5
animal13156 animal11706 animal5377 2021 male Angler 99.57
animal13157 animal11706 animal6178 2021 female Angler 103.08
animal13158 animal11706 animal4307 2021 male Angler 81.99
animal13159 animal11706 animal4341 2021 female Angler 89.04
animal13160 animal11706 animal4315 2021 female Angler 113.72
animal13161 animal11706 animal4019 2021 female Angler 100.65
animal13162 animal11706 animal8177 2021 male Angler 86.64
animal13163 animal11706 animal4844 2021 male Angler 97.67
animal13164 animal11706 animal4072 2021 male Angler 89.4
animal13165 animal11706 animal4356 2021 female Angler 100.27
animal13166 animal11706 animal5422 2021 female Angler 99.86
animal4673 animal1353 animal4102 2021 female Angler 88.54
animal7844 animal1353 animal5474 2021 male Angler 89.79
animal4674 animal1353 animal4070 2021 female Angler 96.11
animal5257 animal1353 animal4321 2021 male Angler 104.24
animal6080 animal1353 animal4803 2021 male Angler 81.69
animal5258 animal1353 animal4299 2021 male Angler 90.87
animal5259 animal1353 animal4277 2021 male Angler 89.24
animal7845 animal1353 animal5414 2021 female Angler 78.33
animal4675 animal1353 animal4064 2021 female Angler 97
animal6081 animal1353 animal4920 2021 male Angler 107.78
animal4676 animal1353 animal4092 2021 female Angler 84.86
animal6082 animal1353 animal4959 2021 female Angler 94.38
animal8857 animal1353 animal6180 2021 female Angler 85.68
animal4677 animal1353 animal4076 2021 female Angler 91.45
animal4678 animal1353 animal4004 2021 female Angler 85.65
animal5260 animal1353 animal4357 2021 female Angler 87.81
animal8858 animal1353 animal6188 2021 male Angler 79.56
animal4679 animal1353 animal4097 2021 male Angler 87.44
animal10872 animal1353 animal8211 2021 female Angler 92.88
animal8859 animal1353 animal6187 2021 female Angler 76.61
animal6083 animal1353 animal4883 2021 male Angler 97.45
animal5261 animal1353 animal4304 2021 male Angler 92.94
animal10873 animal1353 animal8204 2021 female Angler 87.79
animal7846 animal1353 animal5429 2021 female Angler 78.91
animal7847 animal1353 animal5487 2021 male Angler 97.71
animal5262 animal1353 animal4333 2021 female Angler 82.8
animal7848 animal1353 animal5368 2021 male Angler 103.43
animal4680 animal1353 animal4008 2021 male Angler 93.54
animal5263 animal1353 animal4284 2021 female Angler 88.3
animal6084 animal1353 animal4960 2021 male Angler 85.86
animal7849 animal1353 animal5384 2021 male Angler 91.08
animal5264 animal1353 animal4342 2021 male Angler 95.24
animal10874 animal1353 animal8171 2021 female Angler 88.36
animal7850 animal1353 animal5402 2021 male Angler 79.1
animal4681 animal1353 animal4100 2021 female Angler 104.12
animal7851 animal1353 animal5430 2021 female Angler 104.19
animal7852 animal1353 animal5421 2021 female Angler 83.54
animal1698 animal1353 animal1373 2021 female Angler 84.4
animal5265 animal1353 animal4307 2021 female Angler 77.68
animal7853 animal5458 animal3781 2021 male Angler 97.09
animal7854 animal5458 animal4330 2021 male Angler 77.96
animal7855 animal5458 animal3963 2021 female Angler 89.01
animal7856 animal5458 animal3625 2021 male Angler 91.9
animal7857 animal5458 animal5382 2021 male Angler 80.05
animal8860 animal5458 animal6162 2021 female Angler 75.36
animal10875 animal5458 animal8213 2021 male Angler 97.74
animal7858 animal5458 animal4389 2021 male Angler 88.39
animal7859 animal5458 animal4798 2021 female Angler 76.2
animal7860 animal5458 animal4392 2021 male Angler 78.5
animal7861 animal5458 animal5442 2021 male Angler 84.5
animal7862 animal5458 animal4961 2021 female Angler 77.58
animal7863 animal5458 animal4830 2021 male Angler 93.03
animal7864 animal5458 animal4760 2021 male Angler 73.21
animal7865 animal5458 animal4777 2021 female Angler 92.36
animal7866 animal5458 animal3823 2021 male Angler 85.86
animal7867 animal5458 animal5477 2021 male Angler 91.56
animal7868 animal5458 animal4371 2021 male Angler 91
animal7869 animal5458 animal5471 2021 male Angler 89.38
animal7870 animal5458 animal4076 2021 male Angler 82.78
animal7871 animal5458 animal3780 2021 female Angler 80.1
animal7872 animal5458 animal3765 2021 female Angler 95.4
animal7873 animal5458 animal4309 2021 male Angler 81.01
animal7874 animal5458 animal4836 2021 female Angler 89.19
animal7875 animal5458 animal3802 2021 female Angler 83.61
animal8861 animal5458 animal6219 2021 male Angler 88.89
animal7876 animal5458 animal4388 2021 male Angler 88.09
animal7877 animal5458 animal4324 2021 female Angler 80.27
animal7878 animal5458 animal4082 2021 female Angler 79.75
animal7879 animal5458 animal4826 2021 female Angler 90.92
animal7880 animal5458 animal4961 2021 female Angler 85.11
animal7881 animal5458 animal4337 2021 male Angler 81.9
animal7882 animal5458 animal4773 2021 female Angler 85.25
animal7883 animal5458 animal5386 2021 female Angler 102.55
animal8862 animal5458 animal6161 2021 female Angler 82.2
animal7884 animal5458 animal5457 2021 female Angler 85.63
animal7885 animal5458 animal3980 2021 female Angler 79.5
animal7886 animal5458 animal3975 2021 female Angler 95.18
animal7887 animal5458 animal4762 2021 male Angler 76.74
animal8863 animal4089 animal6245 2021 female Angler 91.92
animal4682 animal4089 animal3980 2021 female Angler 90.7
animal4683 animal4089 animal1349 2021 female Angler 103.05
animal6085 animal4089 animal4889 2021 male Angler 84.52
animal6086 animal4089 animal4889 2021 male Angler 93.08
animal4684 animal4089 animal4049 2021 female Angler 85.48
animal4685 animal4089 animal3968 2021 male Angler 84.72
animal4686 animal4089 animal3750 2021 female Angler 92.55
animal4687 animal4089 animal3491 2021 female Angler 81.49
animal4688 animal4089 animal3602 2021 male Angler 107.74
animal7888 animal4089 animal5471 2021 female Angler 87.01
animal6087 animal4089 animal4792 2021 male Angler 99.05
animal5266 animal4089 animal4337 2021 female Angler 88.93
animal4689 animal4089 animal3990 2021 male Angler 87.82
animal4690 animal4089 animal3968 2021 male Angler 93.74
animal4691 animal4089 animal3786 2021 female Angler 77.65
animal4692 animal4089 animal1348 2021 female Angler 83.99
animal6088 animal4089 animal4954 2021 male Angler 93
animal6089 animal4089 animal4841 2021 female Angler 88.17
animal5267 animal4089 animal4341 2021 female Angler 84.02
animal7889 animal4089 animal5363 2021 female Angler 92.24
animal6090 animal4089 animal4911 2021 male Angler 83.98
animal4693 animal4089 animal1342 2021 male Angler 86.49
animal6091 animal4089 animal4865 2021 male Angler 89.33
animal4694 animal4089 animal3610 2021 female Angler 106.33
animal6092 animal4089 animal4900 2021 male Angler 96.63
animal8864 animal4089 animal6193 2021 female Angler 91.38
animal8865 animal4089 animal6173 2021 female Angler 90.66
animal6093 animal4089 animal4957 2021 female Angler 96.33
animal7890 animal4089 animal5348 2021 female Angler 110.23
animal6094 animal4089 animal4962 2021 male Angler 81.68
animal6095 animal4089 animal4802 2021 female Angler 89.97
animal8866 animal4089 animal6192 2021 female Angler 87.47
animal4695 animal4089 animal1355 2021 male Angler 91.66
animal7891 animal4089 animal5405 2021 male Angler 95.85
animal4696 animal4089 animal3757 2021 female Angler 91.29
animal6096 animal4089 animal4784 2021 female Angler 102.29
animal13167 animal4089 animal11702 2021 male Angler 93.8
animal10876 animal4089 animal8205 2021 male Angler 98.31
animal6097 animal3814 animal4760 2021 male Angler 85.04
animal8867 animal3814 animal6197 2021 male Angler 97.71
animal4697 animal3814 animal3991 2021 female Angler 87.43
animal4203 animal3814 animal1350 2021 female Angler 78.17
animal7892 animal3814 animal5394 2021 female Angler 85.82
animal7893 animal3814 animal5425 2021 female Angler 85.12
animal8868 animal3814 animal6225 2021 female Angler 101.82
animal7894 animal3814 animal5425 2021 male Angler 93.28
animal4698 animal3814 animal4037 2021 female Angler 74.78
animal4204 animal3814 animal1328 2021 male Angler 79.12
animal7895 animal3814 animal5424 2021 female Angler 90.96
animal10877 animal3814 animal8171 2021 female Angler 83.93
animal5268 animal3814 animal4343 2021 female Angler 100.64
animal5269 animal3814 animal4340 2021 female Angler 95.84
animal7896 animal3814 animal5430 2021 male Angler 96.73
animal7897 animal3814 animal5355 2021 female Angler 95.55
animal4699 animal3814 animal4008 2021 female Angler 97.5
animal7898 animal3814 animal5395 2021 male Angler 87.17
animal6098 animal3814 animal4810 2021 female Angler 86.21
animal4700 animal3814 animal4019 2021 female Angler 91.19
animal5270 animal3814 animal4387 2021 male Angler 93.42
animal5271 animal3814 animal4300 2021 female Angler 80.24
animal4205 animal3814 animal3796 2021 male Angler 86.13
animal6099 animal3814 animal4799 2021 male Angler 87.01
animal7899 animal3814 animal5357 2021 male Angler 100.22
animal7900 animal3814 animal5477 2021 male Angler 83.21
animal8869 animal3814 animal6242 2021 female Angler 78.51
animal6100 animal3814 animal4920 2021 male Angler 87.72
animal6101 animal3814 animal4846 2021 female Angler 104.22
animal10878 animal3814 animal8189 2021 female Angler 84.84
animal4701 animal3814 animal3998 2021 male Angler 90.98
animal7901 animal3814 animal5464 2021 male Angler 83.07
animal4206 animal3814 animal1339 2021 female Angler 80.71
animal6102 animal3814 animal4800 2021 male Angler 80.75
animal4702 animal3814 animal4047 2021 female Angler 79.52
animal5272 animal3814 animal4385 2021 female Angler 90.1
animal7902 animal3814 animal5442 2021 male Angler 87.47
animal4703 animal3814 animal4082 2021 male Angler 87.75
animal4704 animal3814 animal4101 2021 female Angler 98.73
animal6103 animal3636 animal4813 2021 female Angler 86.69
animal4207 animal3636 animal3799 2021 female Angler 69.41
animal6104 animal3636 animal4802 2021 female Angler 86.88
animal6105 animal3636 animal4880 2021 male Angler 85.54
animal5273 animal3636 animal4311 2021 male Angler 95.92
animal6106 animal3636 animal4799 2021 male Angler 77.42
animal7903 animal3636 animal5388 2021 female Angler 90.65
animal4705 animal3636 animal4034 2021 female Angler 85.9
animal3882 animal3636 animal1368 2021 female Angler 99.33
animal8870 animal3636 animal6174 2021 female Angler 93
animal5274 animal3636 animal4372 2021 male Angler 88.38
animal10879 animal3636 animal8179 2021 male Angler 80.46
animal5275 animal3636 animal4338 2021 female Angler 94.63
animal3883 animal3636 animal1357 2021 male Angler 92.93
animal4706 animal3636 animal3969 2021 female Angler 108.29
animal7904 animal3636 animal5356 2021 female Angler 80.65
animal8871 animal3636 animal6189 2021 female Angler 61.96
animal4707 animal3636 animal4086 2021 female Angler 94.62
animal5276 animal3636 animal4362 2021 female Angler 95.47
animal4708 animal3636 animal4018 2021 male Angler 89.39
animal7905 animal3636 animal5482 2021 female Angler 91.46
animal10880 animal3636 animal8200 2021 male Angler 93.37
animal10881 animal3636 animal8197 2021 female Angler 87.47
animal3884 animal3636 animal1349 2021 male Angler 85.55
animal10882 animal3636 animal8212 2021 male Angler 87.31
animal4208 animal3636 animal3798 2021 female Angler 76.36
animal6107 animal3636 animal4887 2021 male Angler 85.63
animal6108 animal3636 animal4833 2021 female Angler 85.82
animal4709 animal3636 animal4038 2021 male Angler 86.63
animal4209 animal3636 animal3801 2021 female Angler 102.98
animal4710 animal3636 animal4025 2021 female Angler 90.81
animal10883 animal3636 animal8179 2021 male Angler 78.26
animal4711 animal3636 animal4009 2021 male Angler 95.78
animal8872 animal3636 animal6231 2021 female Angler 95.86
animal3885 animal3636 animal3632 2021 female Angler 90.45
animal5277 animal3636 animal4350 2021 male Angler 86.13
animal6109 animal3636 animal4835 2021 male Angler 84.84
animal4712 animal3636 animal3973 2021 female Angler 90.16
animal4210 animal3636 animal3762 2021 male Angler 71.44
animal8873 animal6252 animal3802 2021 female Angler 83.41
animal8874 animal6252 animal5401 2021 female Angler 83.28
animal8875 animal6252 animal5450 2021 female Angler 106.72
animal8876 animal6252 animal3616 2021 female Angler 88.8
animal8877 animal6252 animal4914 2021 male Angler 87.2
animal8878 animal6252 animal3800 2021 male Angler 93.67
animal8879 animal6252 animal5424 2021 female Angler 92.54
animal8880 animal6252 animal3992 2021 female Angler 99.47
animal8881 animal6252 animal4023 2021 male Angler 70.19
animal8882 animal6252 animal4778 2021 female Angler 93.18
animal8883 animal6252 animal4311 2021 female Angler 100.9
animal8884 animal6252 animal3635 2021 male Angler 84.87
animal8885 animal6252 animal1342 2021 female Angler 85.49
animal8886 animal6252 animal1330 2021 female Angler 89.85
animal8887 animal6252 animal5452 2021 male Angler 83.44
animal8888 animal6252 animal6165 2021 female Angler 100.33
animal8889 animal6252 animal4949 2021 male Angler 89.04
animal8890 animal6252 animal4840 2021 male Angler 96.59
animal8891 animal6252 animal3807 2021 female Angler 97.51
animal8892 animal6252 animal6189 2021 female Angler 82.08
animal8893 animal6252 animal6226 2021 female Angler 103.94
animal8894 animal6252 animal6224 2021 female Angler 95.19
animal8895 animal6252 animal4874 2021 female Angler 98.28
animal8896 animal6252 animal3612 2021 male Angler 89.01
animal8897 animal6252 animal4280 2021 female Angler 88.28
animal8898 animal6252 animal3807 2021 male Angler 90.76
animal10884 animal6252 animal8197 2021 male Angler 92.41
animal8899 animal6252 animal5436 2021 male Angler 93.03
animal8900 animal6252 animal4348 2021 female Angler 75.29
animal8901 animal6252 animal4377 2021 female Angler 81.14
animal8902 animal6252 animal1319 2021 female Angler 95.69
animal8903 animal6252 animal1348 2021 female Angler 86.38
animal8904 animal6252 animal5449 2021 male Angler 95.98
animal8905 animal6252 animal6240 2021 female Angler 96.97
animal8906 animal6252 animal3619 2021 male Angler 77.11
animal8907 animal6252 animal3991 2021 male Angler 79.86
animal8908 animal6252 animal5377 2021 male Angler 102.48
animal8909 animal6252 animal4374 2021 female Angler 86.03
animal8910 animal6252 animal4280 2021 female Angler 81.52
animal8911 animal6263 animal6350 2021 female Angler 102.73
animal8912 animal6263 animal4996 2021 female Angler 113.53
animal11728 animal6263 animal10387 2021 male Angler 91.03
animal8913 animal6263 animal4121 2021 male Angler 109.52
animal11729 animal6263 animal10308 2021 male Angler 100.16
animal8914 animal6263 animal5021 2021 male Angler 99.89
animal8915 animal6263 animal5031 2021 female Angler 100.71
animal8916 animal6263 animal5573 2021 male Angler 97.21
animal8917 animal6263 animal6489 2021 male Angler 94.46
animal13181 animal6263 animal12573 2021 male Angler 105.72
animal8918 animal6263 animal5521 2021 male Angler 104.77
animal8919 animal6263 animal5509 2021 female Angler 97.1
animal8920 animal6263 animal6506 2021 male Angler 103.42
animal8921 animal6263 animal5541 2021 female Angler 87.7
animal8922 animal6263 animal6535 2021 male Angler 103.92
animal13182 animal6263 animal12625 2021 male Angler 100.67
animal8923 animal6263 animal6528 2021 male Angler 105.01
animal10885 animal6263 animal8332 2021 male Angler 106.01
animal8924 animal6263 animal4411 2021 male Angler 99.67
animal8925 animal6263 animal5010 2021 male Angler 103.7
animal8926 animal6263 animal5028 2021 female Angler 104.22
animal8927 animal6263 animal5522 2021 male Angler 93.93
animal8928 animal6263 animal5559 2021 female Angler 97.92
animal8929 animal6263 animal6318 2021 female Angler 94.86
animal8930 animal6263 animal5536 2021 male Angler 104.33
animal8931 animal6263 animal4997 2021 male Angler 99.23
animal8932 animal6263 animal6278 2021 male Angler 109.63
animal8933 animal6263 animal4411 2021 female Angler 98.43
animal8934 animal6263 animal4439 2021 male Angler 113.57
animal8935 animal6263 animal6385 2021 female Angler 97.02
animal10886 animal6263 animal8267 2021 female Angler 117.75
animal11730 animal6263 animal10395 2021 male Angler 102.77
animal13183 animal6263 animal12611 2021 male Angler 115.86
animal8936 animal6263 animal5512 2021 male Angler 111.75
animal8937 animal6263 animal6550 2021 female Angler 88.3
animal8938 animal6263 animal5563 2021 female Angler 93.17
animal8939 animal6263 animal5584 2021 male Angler 104.55
animal11731 animal6263 animal10303 2021 male Angler 100.18
animal8940 animal6275 animal6520 2021 female Angler 111.86
animal8941 animal6275 animal5001 2021 male Angler 108.93
animal10887 animal6275 animal8299 2021 male Angler 91.32
animal8942 animal6275 animal6486 2021 female Angler 99.17
animal8943 animal6275 animal6531 2021 male Angler 98.08
animal8944 animal6275 animal6434 2021 male Angler 97.64
animal13184 animal6275 animal12641 2021 male Angler 106.15
animal8945 animal6275 animal6532 2021 female Angler 94.76
animal8946 animal6275 animal6287 2021 male Angler 113.03
animal10888 animal6275 animal8260 2021 female Angler 103.19
animal8947 animal6275 animal6520 2021 female Angler 96.27
animal8948 animal6275 animal5577 2021 male Angler 101.07
animal10889 animal6275 animal8259 2021 male Angler 103.44
animal8949 animal6275 animal6566 2021 female Angler 93.06
animal8950 animal6275 animal1682 2021 female Angler 104.4
animal8951 animal6275 animal4981 2021 female Angler 84.14
animal13185 animal6275 animal12576 2021 male Angler 110.48
animal13186 animal6275 animal12600 2021 male Angler 117.32
animal11732 animal6275 animal10314 2021 female Angler 93.8
animal13187 animal6275 animal12623 2021 male Angler 94.93
animal8952 animal6275 animal6488 2021 male Angler 103.38
animal10890 animal6275 animal8239 2021 female Angler 99.83
animal10891 animal6275 animal8306 2021 male Angler 116.09
animal11733 animal6275 animal10310 2021 female Angler 105.42
animal8953 animal6275 animal5006 2021 male Angler 99.05
animal11734 animal6275 animal10323 2021 female Angler 92.64
animal8954 animal6275 animal6476 2021 male Angler 94.95
animal8955 animal6275 animal4984 2021 male Angler 96.93
animal10892 animal6275 animal8251 2021 female Angler 95.1
animal13188 animal6275 animal12651 2021 male Angler 112.6
animal13189 animal6275 animal12586 2021 female Angler 108.95
animal8956 animal6275 animal6562 2021 female Angler 100.32
animal11735 animal6275 animal10325 2021 male Angler 99.78
animal8957 animal6275 animal6539 2021 male Angler 98.83
animal11736 animal6275 animal10331 2021 male Angler 106.82
animal11737 animal6275 animal10322 2021 male Angler 90.42
animal8958 animal6275 animal5007 2021 male Angler 89.09
animal8959 animal6275 animal6571 2021 male Angler 95.38
animal8960 animal6286 animal6550 2021 male Angler 84.53
animal8961 animal6286 animal6408 2021 male Angler 96.47
animal13190 animal6286 animal12653 2021 female Angler 110.13
animal8962 animal6286 animal5019 2021 female Angler 108.34
animal8963 animal6286 animal5545 2021 female Angler 107.44
animal11738 animal6286 animal10403 2021 female Angler 102.14
animal8964 animal6286 animal6416 2021 female Angler 107.51
animal8965 animal6286 animal5606 2021 female Angler 86.23
animal8966 animal6286 animal6515 2021 male Angler 94.88
animal8967 animal6286 animal5514 2021 male Angler 104.89
animal8968 animal6286 animal6493 2021 female Angler 104.92
animal8969 animal6286 animal6308 2021 female Angler 99.49
animal8970 animal6286 animal4977 2021 female Angler 79.8
animal8971 animal6286 animal6325 2021 female Angler 100.17
animal8972 animal6286 animal6344 2021 male Angler 95.82
animal11739 animal6286 animal10302 2021 female Angler 92.47
animal11740 animal6286 animal10396 2021 male Angler 95.74
animal8973 animal6286 animal6544 2021 female Angler 101.45
animal13191 animal6286 animal12646 2021 female Angler 105.17
animal13192 animal6286 animal12656 2021 male Angler 110.72
animal8974 animal6286 animal6422 2021 male Angler 110.86
animal8975 animal6286 animal4996 2021 female Angler 100.28
animal13193 animal6286 animal12668 2021 male Angler 90.08
animal10893 animal6286 animal8286 2021 female Angler 86.84
animal11741 animal6286 animal10400 2021 male Angler 88.08
animal11742 animal6286 animal10329 2021 female Angler 98.62
animal13168 animal6286 animal11711 2021 female Angler 93.17
animal8976 animal6286 animal5020 2021 female Angler 91.19
animal11743 animal6286 animal10380 2021 male Angler 100.79
animal13194 animal6286 animal12607 2021 male Angler 111.93
animal8977 animal6286 animal6311 2021 male Angler 101.33
animal8978 animal6286 animal5005 2021 female Angler 100.88
animal8979 animal6286 animal6571 2021 male Angler 95.25
animal10894 animal6286 animal8284 2021 male Angler 123.23
animal8980 animal6286 animal6585 2021 female Angler 102.72
animal8981 animal6286 animal5567 2021 female Angler 101.48
animal11744 animal6286 animal10329 2021 female Angler 100.98
animal8982 animal6286 animal5032 2021 male Angler 93.86
animal13195 animal12569 animal6325 2021 male Angler 102.23
animal13196 animal12569 animal6276 2021 female Angler 98.37
animal13197 animal12569 animal5558 2021 female Angler 104.9
animal13198 animal12569 animal12596 2021 male Angler 117.4
animal13199 animal12569 animal6417 2021 male Angler 110.16
animal13200 animal12569 animal10378 2021 male Angler 108.6
animal13201 animal12569 animal5596 2021 male Angler 110.1
animal13202 animal12569 animal10357 2021 female Angler 118.55
animal13203 animal12569 animal8242 2021 female Angler 105.49
animal13204 animal12569 animal5503 2021 female Angler 111.75
animal13205 animal12569 animal5579 2021 male Angler 106.85
animal13206 animal12569 animal6419 2021 male Angler 121.7
animal13207 animal12569 animal5603 2021 female Angler 100.08
animal13208 animal12569 animal5512 2021 male Angler 98.76
animal13209 animal12569 animal5520 2021 female Angler 88.76
animal13210 animal12569 animal6426 2021 male Angler 115.47
animal13211 animal12569 animal12636 2021 female Angler 111.29
animal13212 animal12569 animal4455 2021 female Angler 93.69
animal13213 animal12569 animal4965 2021 male Angler 106.75
animal13214 animal12569 animal10370 2021 female Angler 94.05
animal13215 animal12569 animal6555 2021 male Angler 90.15
animal13216 animal12569 animal8281 2021 male Angler 98.06
animal13217 animal12569 animal12620 2021 male Angler 114.71
animal13218 animal12569 animal4125 2021 male Angler 106.81
animal13219 animal12569 animal8304 2021 female Angler 99.34
animal13220 animal12569 animal8244 2021 female Angler 112.44
animal13221 animal12569 animal10399 2021 male Angler 100.37
animal13222 animal12569 animal8281 2021 male Angler 110.13
animal13223 animal12569 animal8228 2021 male Angler 92.63
animal13224 animal12569 animal6345 2021 female Angler 100.56
animal13225 animal12569 animal8342 2021 female Angler 95.63
animal13226 animal12569 animal4416 2021 male Angler 105.3
animal13227 animal12569 animal6333 2021 female Angler 121.77
animal13228 animal12569 animal5559 2021 male Angler 112.97
animal13229 animal12569 animal12595 2021 female Angler 109.56
animal13230 animal12569 animal12672 2021 female Angler 105.44
animal13231 animal12569 animal6428 2021 male Angler 108.97
animal13232 animal12569 animal8276 2021 male Angler 103.35
animal13233 animal12577 animal6360 2021 female Angler 103.14
animal13234 animal12577 animal8239 2021 male Angler 99.89
animal13235 animal12577 animal8241 2021 female Angler 101.81
animal13236 animal12577 animal8308 2021 male Angler 100.54
animal13237 animal12577 animal8251 2021 female Angler 111.13
animal13238 animal12577 animal12574 2021 female Angler 95.99
animal13239 animal12577 animal5532 2021 male Angler 102.14
animal13240 animal12577 animal6339 2021 female Angler 101.68
animal13241 animal12577 animal4983 2021 female Angler 95.04
animal13242 animal12577 animal10416 2021 male Angler 103.74
animal13243 animal12577 animal8337 2021 male Angler 102.48
animal13244 animal12577 animal10402 2021 male Angler 102.3
animal13245 animal12577 animal12673 2021 female Angler 98.77
animal13246 animal12577 animal8237 2021 male Angler 102.55
animal13247 animal12577 animal4122 2021 male Angler 91.18
animal13248 animal12577 animal6360 2021 male Angler 96.63
animal13249 animal12577 animal6468 2021 male Angler 108.57
animal13250 animal12577 animal6361 2021 male Angler 100.74
animal13251 animal12577 animal6428 2021 male Angler 124.94
animal13252 animal12577 animal8320 2021 male Angler 89.02
animal13253 animal12577 animal6529 2021 male Angler 96.36
animal13254 animal12577 animal10335 2021 male Angler 100.12
animal13255 animal12577 animal10325 2021 female Angler 93.69
animal13256 animal12577 animal12679 2021 male Angler 100.9
animal13257 animal12577 animal6435 2021 female Angler 102.54
animal13258 animal12577 animal10414 2021 male Angler 110.91
animal13259 animal12577 animal12632 2021 female Angler 106.28
animal13260 animal12577 animal12680 2021 female Angler 110.02
animal13261 animal12577 animal4984 2021 female Angler 96.75
animal13262 animal12577 animal4975 2021 female Angler 104.45
animal13263 animal12577 animal12661 2021 female Angler 100.75
animal13264 animal12577 animal4120 2021 female Angler 96.21
animal13265 animal12577 animal12651 2021 female Angler 102.97
animal13266 animal12577 animal6334 2021 female Angler 104.3
animal13267 animal12577 animal6482 2021 female Angler 108.66
animal13268 animal12577 animal6587 2021 female Angler 101.43
animal13269 animal12577 animal5011 2021 male Angler 99.8
animal13270 animal12577 animal5554 2021 male Angler 94.01
animal13271 animal12588 animal10393 2021 female Angler 93.94
animal13272 animal12588 animal3831 2021 male Angler 103.98
animal13273 animal12588 animal12587 2021 male Angler 113.41
animal13274 animal12588 animal12685 2021 male Angler 113.8
animal13275 animal12588 animal6346 2021 male Angler 82.47
animal13276 animal12588 animal12608 2021 male Angler 99.35
animal13277 animal12588 animal12595 2021 female Angler 125.57
animal13278 animal12588 animal6503 2021 male Angler 88.14
animal13279 animal12588 animal5535 2021 female Angler 116.52
animal13280 animal12588 animal6491 2021 female Angler 99.96
animal13281 animal12588 animal8229 2021 female Angler 101.92
animal13282 animal12588 animal8341 2021 female Angler 108.55
animal13283 animal12588 animal5551 2021 female Angler 102.22
animal13284 animal12588 animal8326 2021 female Angler 94.49
animal13285 animal12588 animal8224 2021 female Angler 87.78
animal13286 animal12588 animal6546 2021 female Angler 110.51
animal13287 animal12588 animal5596 2021 male Angler 103.86
animal13288 animal12588 animal10303 2021 female Angler 98.87
animal13289 animal12588 animal8341 2021 female Angler 109.46
animal13290 animal12588 animal12688 2021 female Angler 105.17
animal13291 animal12588 animal8339 2021 female Angler 94.23
animal13292 animal12588 animal12586 2021 female Angler 101.53
animal13293 animal12588 animal6466 2021 female Angler 94
animal13294 animal12588 animal12683 2021 male Angler 87.74
animal13295 animal12588 animal5562 2021 female Angler 103.76
animal13296 animal12588 animal4449 2021 female Angler 106.02
animal13297 animal12588 animal12643 2021 female Angler 104.42
animal13298 animal12588 animal4432 2021 male Angler 88.3
animal13299 animal12588 animal12682 2021 female Angler 111.71
animal13300 animal12588 animal8350 2021 female Angler 96.7
animal13301 animal12588 animal4444 2021 male Angler 91.13
animal13302 animal12588 animal6323 2021 female Angler 115.77
animal13303 animal12588 animal4991 2021 male Angler 88.38
animal13304 animal12588 animal6419 2021 female Angler 100.9
animal13305 animal12588 animal5029 2021 male Angler 102.77
animal13306 animal12588 animal8320 2021 male Angler 95.95
animal13307 animal12588 animal8307 2021 male Angler 100.89
animal13308 animal12588 animal6293 2021 male Angler 97.21
animal11745 animal5517 animal10335 2021 female Angler 100.04
animal10895 animal5517 animal8315 2021 female Angler 102.19
animal8983 animal5517 animal6351 2021 male Angler 88.67
animal8984 animal5517 animal6298 2021 female Angler 80.14
animal8985 animal5517 animal6372 2021 female Angler 88.42
animal7906 animal5517 animal5016 2021 female Angler 106.22
animal10896 animal5517 animal8336 2021 female Angler 89.65
animal10897 animal5517 animal8283 2021 male Angler 91.04
animal10898 animal5517 animal8283 2021 male Angler 95.99
animal10899 animal5517 animal8329 2021 female Angler 92.21
animal11746 animal5517 animal10347 2021 male Angler 107.43
animal7907 animal5517 animal5014 2021 female Angler 101.69
animal7908 animal5517 animal5532 2021 female Angler 107.31
animal7909 animal5517 animal1683 2021 female Angler 107.05
animal8986 animal5517 animal6513 2021 female Angler 109.86
animal8987 animal5517 animal6304 2021 male Angler 105.42
animal11747 animal5517 animal10324 2021 female Angler 105.72
animal11748 animal5517 animal10306 2021 male Angler 84.19
animal8988 animal5517 animal6573 2021 male Angler 95.01
animal13309 animal5517 animal12605 2021 male Angler 106
animal10900 animal5517 animal8237 2021 male Angler 91.58
animal8989 animal5517 animal6573 2021 male Angler 97.08
animal10901 animal5517 animal8348 2021 female Angler 96.17
animal11749 animal5517 animal10407 2021 male Angler 106.31
animal8990 animal5517 animal6404 2021 female Angler 92.72
animal10902 animal5517 animal8255 2021 female Angler 87.18
animal8991 animal5517 animal6409 2021 male Angler 112.39
animal8992 animal5517 animal6558 2021 female Angler 103.5
animal7910 animal5517 animal5514 2021 female Angler 93.73
animal7911 animal5517 animal4120 2021 male Angler 90.51
animal10903 animal5517 animal8235 2021 female Angler 94.03
animal8993 animal5517 animal6515 2021 female Angler 90.39
animal7912 animal5517 animal4416 2021 female Angler 103.22
animal7913 animal5517 animal4982 2021 female Angler 92.07
animal10904 animal5517 animal8228 2021 female Angler 88.78
animal10905 animal5517 animal8328 2021 male Angler 99.65
animal8994 animal5517 animal6583 2021 male Angler 104.55
animal8995 animal5517 animal6317 2021 female Angler 100.27
animal10906 animal8236 animal4103 2021 female Angler 96.2
animal11750 animal8236 animal10363 2021 female Angler 103.78
animal10907 animal8236 animal8316 2021 male Angler 105.83
animal10908 animal8236 animal6318 2021 male Angler 105.54
animal10909 animal8236 animal5492 2021 female Angler 102.37
animal10910 animal8236 animal8318 2021 male Angler 103.2
animal10911 animal8236 animal8235 2021 male Angler 94.72
animal13310 animal8236 animal12668 2021 male Angler 105.72
animal10912 animal8236 animal5527 2021 male Angler 97.03
animal10913 animal8236 animal5499 2021 female Angler 95.9
animal10914 animal8236 animal5515 2021 female Angler 100.25
animal10915 animal8236 animal5019 2021 female Angler 111.77
animal10916 animal8236 animal1685 2021 female Angler 97.4
animal11751 animal8236 animal10368 2021 female Angler 114.47
animal10917 animal8236 animal6283 2021 female Angler 108.98
animal10918 animal8236 animal8340 2021 male Angler 103.28
animal10919 animal8236 animal5597 2021 male Angler 107.27
animal10920 animal8236 animal4429 2021 male Angler 108.31
animal10921 animal8236 animal6293 2021 male Angler 105.86
animal10922 animal8236 animal6532 2021 male Angler 96.06
animal10923 animal8236 animal6346 2021 male Angler 101.03
animal10924 animal8236 animal6308 2021 female Angler 109.97
animal13311 animal8236 animal12603 2021 female Angler 105.58
animal10925 animal8236 animal4975 2021 male Angler 98.6
animal10926 animal8236 animal4107 2021 male Angler 93.49
animal10927 animal8236 animal4455 2021 male Angler 103.61
animal10928 animal8236 animal6519 2021 female Angler 98
animal10929 animal8236 animal5033 2021 female Angler 99.69
animal10930 animal8236 animal8238 2021 male Angler 114.8
animal13312 animal8236 animal12616 2021 male Angler 116
animal13313 animal8236 animal12579 2021 male Angler 105.08
animal13314 animal8236 animal12590 2021 male Angler 107.42
animal10931 animal8236 animal6537 2021 female Angler 105.55
animal10932 animal8236 animal5567 2021 male Angler 97.88
animal10933 animal8236 animal8275 2022 male Angler 101.38
animal10934 animal8236 animal4448 2022 male Angler 92.97
animal10935 animal8236 animal6397 2022 female Angler 116.94
animal10936 animal8236 animal5602 2022 female Angler 101.79
animal7914 animal5542 animal5536 2022 female Angler 110.89
animal8996 animal5542 animal6512 2022 male Angler 100.41
animal10937 animal5542 animal8333 2022 female Angler 97.47
animal7915 animal5542 animal4115 2022 female Angler 97.13
animal13315 animal5542 animal12670 2022 male Angler 91.11
animal8997 animal5542 animal6568 2022 female Angler 94.26
animal13316 animal5542 animal12604 2022 male Angler 99.11
animal8998 animal5542 animal6326 2022 female Angler 90.67
animal11752 animal5542 animal10394 2022 male Angler 106.42
animal13317 animal5542 animal12631 2022 female Angler 97.25
animal7916 animal5542 animal5513 2022 female Angler 92.18
animal8999 animal5542 animal6394 2022 female Angler 101.24
animal13318 animal5542 animal12571 2022 female Angler 96.28
animal11753 animal5542 animal10414 2022 female Angler 98.67
animal7917 animal5542 animal4447 2022 male Angler 89.66
animal10938 animal5542 animal8308 2022 male Angler 106.89
animal10939 animal5542 animal8255 2022 male Angler 101.71
animal9000 animal5542 animal6342 2022 female Angler 111.75
animal7918 animal5542 animal5031 2022 female Angler 109.36
animal13169 animal5542 animal11713 2022 female Angler 94.37
animal9001 animal5542 animal6510 2022 male Angler 103.82
animal7919 animal5542 animal4431 2022 male Angler 102.01
animal9002 animal5542 animal6451 2022 male Angler 104.45
animal7920 animal5542 animal5010 2022 female Angler 97.69
animal10940 animal5542 animal8327 2022 male Angler 91.29
animal13319 animal5542 animal12644 2022 male Angler 107.82
animal7921 animal5542 animal5579 2022 female Angler 105.05
animal7922 animal5542 animal5519 2022 male Angler 98.14
animal9003 animal5542 animal6351 2022 male Angler 91.56
animal9004 animal5542 animal6447 2022 male Angler 109.74
animal7923 animal5542 animal5494 2022 male Angler 101.29
animal13170 animal5542 animal11712 2022 male Angler 97.83
animal9005 animal5542 animal6381 2022 male Angler 115.41
animal10941 animal5542 animal8323 2022 male Angler 108.98
animal7924 animal5542 animal4415 2022 male Angler 94.89
animal7925 animal5542 animal5560 2022 female Angler 95.82
animal11754 animal5542 animal10402 2022 male Angler 110.97
animal9006 animal5542 animal6312 2022 male Angler 100.37
animal11755 animal10353 animal8238 2022 male Angler 101.31
animal11756 animal10353 animal5534 2022 female Angler 96.56
animal11757 animal10353 animal5008 2022 female Angler 90.68
animal11758 animal10353 animal5511 2022 female Angler 99.99
animal11759 animal10353 animal10321 2022 male Angler 104.17
animal11760 animal10353 animal6310 2022 male Angler 105.25
animal11761 animal10353 animal6567 2022 male Angler 111.45
animal11762 animal10353 animal8276 2022 female Angler 111.27
animal11763 animal10353 animal4124 2022 male Angler 98.46
animal11764 animal10353 animal3825 2022 male Angler 106.82
animal13320 animal10353 animal12643 2022 female Angler 109.91
animal11765 animal10353 animal6358 2022 female Angler 95.54
animal11766 animal10353 animal5558 2022 male Angler 109.35
animal11767 animal10353 animal5513 2022 male Angler 104.85
animal11768 animal10353 animal6451 2022 female Angler 99.57
animal11769 animal10353 animal10302 2022 female Angler 100.09
animal11770 animal10353 animal10381 2022 female Angler 91.54
animal11771 animal10353 animal10317 2022 female Angler 83.15
animal11772 animal10353 animal6525 2022 female Angler 94.23
animal11773 animal10353 animal8340 2022 female Angler 107.81
animal11774 animal10353 animal6440 2022 male Angler 98.11
animal11775 animal10353 animal4123 2022 male Angler 90.64
animal11776 animal10353 animal6575 2022 male Angler 94.14
animal11777 animal10353 animal6435 2022 male Angler 104.42
animal13321 animal10353 animal12666 2022 female Angler 105.5
animal11778 animal10353 animal6560 2022 female Angler 104.1
animal11779 animal10353 animal3831 2022 male Angler 107.11
animal11780 animal10353 animal6381 2022 male Angler 93.36
animal11781 animal10353 animal6505 2022 female Angler 99.22
animal11782 animal10353 animal6404 2022 female Angler 93.45
animal11783 animal10353 animal8311 2022 female Angler 104.8
animal11784 animal10353 animal6544 2022 female Angler 98.69
animal11785 animal10353 animal5499 2022 male Angler 100.08
animal11786 animal10353 animal4995 2022 male Angler 91.8
animal11787 animal10353 animal5523 2022 female Angler 96.41
animal11788 animal10353 animal6443 2022 male Angler 106.05
animal13322 animal10353 animal12650 2022 male Angler 94.82
animal11789 animal10353 animal5577 2022 female Angler 110.16
animal9007 animal4420 animal6499 2022 male Angler 110.07
animal9008 animal4420 animal6399 2022 male Angler 109.13
animal5278 animal4420 animal4422 2022 female Angler 97.09
animal9009 animal4420 animal6468 2022 female Angler 100.72
animal9010 animal4420 animal6328 2022 male Angler 106.6
animal9011 animal4420 animal6333 2022 female Angler 93.22
animal7926 animal4420 animal5606 2022 female Angler 101.23
animal9012 animal4420 animal6540 2022 female Angler 106.53
animal10942 animal4420 animal8289 2022 male Angler 96.41
animal11790 animal4420 animal10400 2022 male Angler 94.81
animal10943 animal4420 animal8305 2022 male Angler 102.74
animal13323 animal4420 animal12594 2022 male Angler 109.61
animal11791 animal4420 animal10378 2022 male Angler 113.2
animal11792 animal4420 animal10321 2022 female Angler 111.22
animal5279 animal4420 animal4436 2022 male Angler 104.8
animal9013 animal4420 animal6341 2022 female Angler 96.44
animal7927 animal4420 animal5545 2022 female Angler 113.59
animal7928 animal4420 animal5515 2022 female Angler 110.13
animal9014 animal4420 animal6341 2022 female Angler 100.89
animal13171 animal4420 animal11713 2022 female Angler 104.45
animal10944 animal4420 animal8298 2022 male Angler 109.59
animal9015 animal4420 animal6486 2022 male Angler 112.71
animal11793 animal4420 animal10387 2022 male Angler 99.84
animal9016 animal4420 animal6442 2022 male Angler 100.05
animal9017 animal4420 animal6471 2022 female Angler 95.7
animal5280 animal4420 animal4454 2022 female Angler 98.1
animal9018 animal4420 animal6344 2022 male Angler 104.66
animal10945 animal4420 animal8265 2022 male Angler 103.51
animal9019 animal4420 animal6267 2022 male Angler 109.12
animal13324 animal4420 animal12656 2022 male Angler 113.87
animal11794 animal4420 animal10399 2022 male Angler 110.42
animal9020 animal4420 animal6469 2022 female Angler 117.15
animal5281 animal4420 animal1683 2022 female Angler 110.74
animal10946 animal4420 animal8266 2022 female Angler 91.72
animal7929 animal4420 animal5551 2022 male Angler 97.81
animal5282 animal4420 animal4440 2022 female Angler 114.98
animal9021 animal4420 animal6373 2022 male Angler 110.98
animal9022 animal4420 animal6339 2022 female Angler 96.16
animal10947 animal8272 animal4422 2022 male Angler 92.01
animal13325 animal8272 animal12614 2022 male Angler 110.83
animal10948 animal8272 animal8343 2022 male Angler 95.97
animal10949 animal8272 animal8323 2022 male Angler 98.32
animal10950 animal8272 animal4440 2022 male Angler 91.76
animal13326 animal8272 animal12590 2022 female Angler 99.45
animal10951 animal8272 animal5520 2022 female Angler 92.34
animal13327 animal8272 animal12686 2022 female Angler 94.19
animal10952 animal8272 animal4969 2022 female Angler 75.61
animal10953 animal8272 animal8333 2022 male Angler 91.34
animal13328 animal8272 animal12614 2022 male Angler 100.46
animal13329 animal8272 animal12637 2022 male Angler 103.16
animal10954 animal8272 animal4449 2022 female Angler 86.7
animal10955 animal8272 animal6493 2022 male Angler 94.68
animal10956 animal8272 animal8229 2022 male Angler 80.86
animal11795 animal8272 animal10319 2022 male Angler 85.88
animal13330 animal8272 animal12572 2022 male Angler 103.03
animal10957 animal8272 animal8259 2022 female Angler 94.14
animal10958 animal8272 animal6423 2022 male Angler 112.08
animal11796 animal8272 animal10300 2022 female Angler 95.66
animal10959 animal8272 animal5564 2022 female Angler 98.39
animal10960 animal8272 animal8343 2022 female Angler 96.09
animal10961 animal8272 animal6287 2022 female Angler 106.23
animal10962 animal8272 animal4408 2022 female Angler 107.06
animal10963 animal8272 animal5013 2022 male Angler 86.6
animal10964 animal8272 animal6509 2022 female Angler 94.31
animal10965 animal8272 animal6329 2022 female Angler 94.81
animal10966 animal8272 animal5020 2022 male Angler 79.63
animal10967 animal8272 animal6541 2022 female Angler 92.29
animal10968 animal8272 animal6427 2022 female Angler 90.44
animal13331 animal8272 animal12579 2022 male Angler 96.14
animal10969 animal8272 animal8218 2022 female Angler 91.45
animal10970 animal8272 animal6570 2022 female Angler 99.24
animal10971 animal8272 animal4431 2022 female Angler 98.58
animal10972 animal8272 animal5521 2022 female Angler 102.78
animal10973 animal8272 animal6469 2022 female Angler 87.54
animal10974 animal8272 animal6459 2022 female Angler 91.86
animal10975 animal8272 animal6408 2022 male Angler 102.61
animal13332 animal12612 animal6559 2022 male Angler 98.2
animal13333 animal12612 animal6440 2022 male Angler 95.59
animal13334 animal12612 animal1685 2022 male Angler 101.1
animal13335 animal12612 animal6521 2022 male Angler 102.24
animal13336 animal12612 animal6476 2022 male Angler 100
animal13337 animal12612 animal10309 2022 male Angler 112.04
animal13338 animal12612 animal6257 2022 male Angler 105.4
animal13339 animal12612 animal6347 2022 female Angler 100.85
animal13340 animal12612 animal12661 2022 male Angler 106.01
animal13341 animal12612 animal6462 2022 female Angler 95.27
animal13342 animal12612 animal5600 2022 male Angler 87.3
animal13343 animal12612 animal12594 2022 female Angler 109.02
animal13344 animal12612 animal5534 2022 male Angler 102.09
animal13345 animal12612 animal6416 2022 male Angler 104.85
animal13346 animal12612 animal4989 2022 male Angler 94.14
animal13347 animal12612 animal12640 2022 female Angler 97.82
animal13348 animal12612 animal8332 2022 female Angler 107.45
animal13349 animal12612 animal5523 2022 female Angler 97.35
animal13350 animal12612 animal8342 2022 male Angler 105.04
animal13351 animal12612 animal6322 2022 female Angler 100.6
animal13352 animal12612 animal10379 2022 male Angler 88.07
animal13353 animal12612 animal6555 2022 female Angler 92.76
animal13354 animal12612 animal4992 2022 female Angler 98.88
animal13355 animal12612 animal6409 2022 female Angler 110.01
animal13356 animal12612 animal6465 2022 female Angler 97.5
animal13357 animal12612 animal12587 2022 male Angler 101.18
animal13358 animal12612 animal5007 2022 male Angler 93.78
animal13359 animal12612 animal6479 2022 male Angler 91.21
animal13360 animal12612 animal10317 2022 female Angler 110.94
animal13361 animal12612 animal4992 2022 male Angler 98.34
animal13362 animal12612 animal6512 2022 male Angler 95.33
animal13363 animal12612 animal6257 2022 male Angler 97.45
animal13364 animal12612 animal8253 2022 male Angler 94.74
animal13365 animal12612 animal6454 2022 female Angler 106.93
animal13366 animal12612 animal5029 2022 female Angler 89.12
animal13367 animal12612 animal5014 2022 male Angler 112.85
animal13368 animal12612 animal6480 2022 male Angler 100.7
animal13369 animal12612 animal6525 2022 male Angler 100.25
animal13370 animal12633 animal10308 2022 female Angler 118.06
animal13371 animal12633 animal8299 2022 male Angler 99.47
animal13372 animal12633 animal4122 2022 male Angler 101.1
animal13373 animal12633 animal8338 2022 female Angler 93.3
animal13374 animal12633 animal8242 2022 male Angler 96.85
animal13375 animal12633 animal6290 2022 male Angler 109.32
animal13376 animal12633 animal12665 2022 female Angler 113.31
animal13377 animal12633 animal8315 2022 male Angler 103.25
animal13378 animal12633 animal6499 2022 female Angler 89.86
animal13379 animal12633 animal6384 2022 male Angler 104.59
animal13380 animal12633 animal10368 2022 male Angler 104.04
animal13381 animal12633 animal12685 2022 female Angler 109.33
animal13382 animal12633 animal10391 2022 female Angler 101.55
animal13383 animal12633 animal10355 2022 male Angler 100.06
animal13384 animal12633 animal8330 2022 female Angler 109.13
animal13385 animal12633 animal6519 2022 female Angler 93.21
animal13386 animal12633 animal5552 2022 male Angler 100.89
animal13387 animal12633 animal4446 2022 female Angler 97.19
animal13388 animal12633 animal8214 2022 male Angler 94.78
animal13389 animal12633 animal6405 2022 male Angler 95.47
animal13390 animal12633 animal6399 2022 male Angler 100.75
animal13391 animal12633 animal12596 2022 male Angler 104.26
animal13392 animal12633 animal10324 2022 female Angler 100.19
animal13393 animal12633 animal8339 2022 female Angler 96.47
animal13394 animal12633 animal4107 2022 female Angler 88.15
animal13395 animal12633 animal8318 2022 male Angler 106.95
animal13396 animal12633 animal6482 2022 male Angler 94.88
animal13397 animal12633 animal10370 2022 female Angler 94.74
animal13398 animal12633 animal10307 2022 female Angler 93.27
animal13399 animal12633 animal6431 2022 female Angler 101.6
animal13400 animal12633 animal12681 2022 male Angler 88.18
animal13401 animal12633 animal8305 2022 male Angler 95.17
animal13402 animal12633 animal4414 2022 female Angler 102.67
animal13403 animal12633 animal8286 2022 female Angler 99.07
animal13404 animal12633 animal6506 2022 male Angler 111.48
animal13405 animal12633 animal8271 2022 female Angler 93.73
animal13406 animal12633 animal6369 2022 female Angler 100.25
animal13407 animal12633 animal8330 2022 female Angler 110.46
animal13408 animal10361 animal12649 2022 male Angler 101.28
animal11797 animal10361 animal6323 2022 female Angler 96.96
animal11798 animal10361 animal4403 2022 female Angler 103.43
animal13409 animal10361 animal12655 2022 female Angler 102.4
animal11799 animal10361 animal8226 2022 female Angler 105.49
animal11800 animal10361 animal6334 2022 male Angler 97.86
animal11801 animal10361 animal8307 2022 female Angler 104.99
animal11802 animal10361 animal6372 2022 male Angler 86.12
animal11803 animal10361 animal6509 2022 male Angler 95.23
animal11804 animal10361 animal6535 2022 female Angler 106.1
animal11805 animal10361 animal10314 2022 male Angler 95.74
animal11806 animal10361 animal3827 2022 male Angler 107.59
animal11807 animal10361 animal6570 2022 male Angler 90.58
animal11808 animal10361 animal5562 2022 female Angler 99.93
animal11809 animal10361 animal5589 2022 female Angler 100.46
animal11810 animal10361 animal6458 2022 female Angler 107.96
animal11811 animal10361 animal5535 2022 male Angler 94.51
animal11812 animal10361 animal8329 2022 male Angler 97.14
animal11813 animal10361 animal4999 2022 male Angler 108.48
animal11814 animal10361 animal6488 2022 female Angler 99.95
animal11815 animal10361 animal6262 2022 male Angler 95.43
animal11816 animal10361 animal6561 2022 female Angler 103.02
animal13410 animal10361 animal12635 2022 male Angler 112.42
animal11817 animal10361 animal8226 2022 female Angler 98.44
animal11818 animal10361 animal10381 2022 male Angler 97.48
animal11819 animal10361 animal6283 2022 female Angler 105.36
animal11820 animal10361 animal6410 2022 male Angler 101.75
animal11821 animal10361 animal6413 2022 male Angler 93.49
animal11822 animal10361 animal6553 2022 male Angler 90.5
animal13411 animal10361 animal12572 2022 male Angler 100.14
animal11823 animal10361 animal6580 2022 female Angler 103.44
animal11824 animal10361 animal10330 2022 female Angler 91.2
animal11825 animal10361 animal6426 2022 female Angler 107.56
animal11826 animal10361 animal5560 2022 male Angler 107.08
animal11827 animal10361 animal6303 2022 male Angler 99.12
animal11828 animal10361 animal10397 2022 female Angler 103.61
animal13412 animal10361 animal12672 2022 male Angler 101.6
animal11829 animal10361 animal8311 2022 female Angler 103.38
animal13413 animal10361 animal12644 2022 female Angler 91.35
animal11830 animal6432 animal10396 2022 female Angler 107.03
animal9023 animal6432 animal5009 2022 male Angler 100.37
animal9024 animal6432 animal3825 2022 male Angler 114.07
animal13414 animal6432 animal12683 2022 male Angler 108.53
animal9025 animal6432 animal6588 2022 male Angler 103.06
animal9026 animal6432 animal6368 2022 female Angler 101.85
animal9027 animal6432 animal5505 2022 male Angler 112.57
animal9028 animal6432 animal6405 2022 female Angler 90.12
animal11831 animal6432 animal10323 2022 male Angler 95.81
animal11832 animal6432 animal10401 2022 female Angler 100.82
animal9029 animal6432 animal4447 2022 male Angler 93.9
animal11833 animal6432 animal10375 2022 male Angler 110
animal9030 animal6432 animal6279 2022 female Angler 117.37
animal9031 animal6432 animal5533 2022 male Angler 103.21
animal10976 animal6432 animal8241 2022 male Angler 103.54
animal9032 animal6432 animal4965 2022 female Angler 106.98
animal13415 animal6432 animal12637 2022 female Angler 107.89
animal9033 animal6432 animal6538 2022 female Angler 106.35
animal9034 animal6432 animal6377 2022 female Angler 115.73
animal10977 animal6432 animal8230 2022 male Angler 91.66
animal9035 animal6432 animal5603 2022 male Angler 94.32
animal9036 animal6432 animal6587 2022 male Angler 98.67
animal11834 animal6432 animal10408 2022 male Angler 94.06
animal9037 animal6432 animal6393 2022 male Angler 93.58
animal9038 animal6432 animal6581 2022 female Angler 109.13
animal10978 animal6432 animal8227 2022 male Angler 96.81
animal9039 animal6432 animal6537 2022 female Angler 104.44
animal9040 animal6432 animal4439 2022 male Angler 116.04
animal9041 animal6432 animal6502 2022 female Angler 97.18
animal11835 animal6432 animal10338 2022 male Angler 90.07
animal13416 animal6432 animal12681 2022 female Angler 103.33
animal10979 animal6432 animal8263 2022 female Angler 102.55
animal11836 animal6432 animal10312 2022 female Angler 104.46
animal9042 animal6432 animal6581 2022 female Angler 109.31
animal9043 animal6432 animal6507 2022 female Angler 95.34
animal9044 animal6432 animal6489 2022 male Angler 89.93
animal10980 animal6432 animal8313 2022 female Angler 98.3
animal13417 animal6432 animal12625 2022 female Angler 113.59
animal11837 animal6432 animal10403 2022 female Angler 100.92
animal9045 animal6449 animal6413 2022 male Angler 101.29
animal9046 animal6449 animal5496 2022 male Angler 100.77
animal9047 animal6449 animal5522 2022 male Angler 94.34
animal9048 animal6449 animal5032 2022 female Angler 87.91
animal9049 animal6449 animal5556 2022 female Angler 120.66
animal9050 animal6449 animal6567 2022 male Angler 106.59
animal13418 animal6449 animal12630 2022 male Angler 108.8
animal9051 animal6449 animal6588 2022 female Angler 92.77
animal9052 animal6449 animal4436 2022 male Angler 106.63
animal9053 animal6449 animal5008 2022 male Angler 96.08
animal11838 animal6449 animal10415 2022 female Angler 98.65
animal10981 animal6449 animal8264 2022 female Angler 84.41
animal13419 animal6449 animal12670 2022 male Angler 96.76
animal9054 animal6449 animal6498 2022 female Angler 101.69
animal9055 animal6449 animal5027 2022 female Angler 100.02
animal13420 animal6449 animal12640 2022 male Angler 94.92
animal13421 animal6449 animal12603 2022 male Angler 109.8
animal9056 animal6449 animal6347 2022 female Angler 97.78
animal9057 animal6449 animal5546 2022 male Angler 100.56
animal13422 animal6449 animal12620 2022 male Angler 116.63
animal9058 animal6449 animal5549 2022 male Angler 100.54
animal9059 animal6449 animal4104 2022 male Angler 93.8
animal10982 animal6449 animal8344 2022 female Angler 100.86
animal11839 animal6449 animal10380 2022 female Angler 99.55
animal9060 animal6449 animal4408 2022 male Angler 101.17
animal9061 animal6449 animal5028 2022 male Angler 98.1
animal9062 animal6449 animal6447 2022 female Angler 104.25
animal11840 animal6449 animal10372 2022 female Angler 103.98
animal9063 animal6449 animal5533 2022 male Angler 98.63
animal9064 animal6449 animal6498 2022 female Angler 90.37
animal9065 animal6449 animal4123 2022 male Angler 86.65
animal9066 animal6449 animal6305 2022 female Angler 103.9
animal9067 animal6449 animal6386 2022 male Angler 107.55
animal13423 animal6449 animal12581 2022 female Angler 107.78
animal9068 animal6449 animal6368 2022 male Angler 105.05
animal13424 animal6449 animal12666 2022 female Angler 88.95
animal9069 animal6449 animal6276 2022 female Angler 90.71
animal9070 animal6449 animal6453 2022 male Angler 90.76
animal9071 animal6449 animal6427 2022 female Angler 99.73
animal9072 animal6455 animal6540 2022 female Angler 113.31
animal9073 animal6455 animal6502 2022 female Angler 98.73
animal9074 animal6455 animal6382 2022 female Angler 99.57
animal9075 animal6455 animal6321 2022 female Angler 109.89
animal9076 animal6455 animal5537 2022 female Angler 100.31
animal9077 animal6455 animal6500 2022 female Angler 100.1
animal9078 animal6455 animal5490 2022 male Angler 73.27
animal9079 animal6455 animal6558 2022 female Angler 94.61
animal9080 animal6455 animal6434 2022 male Angler 98.95
animal11841 animal6455 animal10309 2022 female Angler 93.61
animal9081 animal6455 animal6382 2022 female Angler 109.07
animal9082 animal6455 animal6431 2022 female Angler 101.8
animal13425 animal6455 animal12680 2022 female Angler 108.91
animal11842 animal6455 animal10299 2022 male Angler 97.62
animal9083 animal6455 animal6477 2022 male Angler 95.79
animal11843 animal6455 animal10304 2022 male Angler 85.11
animal9084 animal6455 animal6531 2022 male Angler 89.01
animal11844 animal6455 animal10319 2022 male Angler 87.37
animal9085 animal6455 animal5554 2022 female Angler 93.37
animal9086 animal6455 animal5538 2022 male Angler 100.11
animal9087 animal6455 animal4977 2022 male Angler 91.66
animal9088 animal6455 animal6492 2022 male Angler 98.55
animal9089 animal6455 animal5016 2022 male Angler 97.87
animal9090 animal6455 animal6358 2022 male Angler 102.44
animal9091 animal6455 animal1682 2022 male Angler 91.09
animal9092 animal6455 animal6335 2022 female Angler 105.36
animal9093 animal6455 animal6398 2022 male Angler 94.38
animal9094 animal6455 animal6312 2022 male Angler 105.76
animal10983 animal6455 animal8218 2022 female Angler 96.19
animal13426 animal6455 animal12604 2022 female Angler 103.39
animal9095 animal6455 animal6466 2022 male Angler 92.83
animal9096 animal6455 animal4990 2022 male Angler 89.75
animal9097 animal6455 animal5033 2022 male Angler 97.77
animal10984 animal6455 animal8326 2022 female Angler 99.96
animal10985 animal6455 animal8312 2022 male Angler 100.94
animal9098 animal6455 animal5516 2022 female Angler 87.88
animal9099 animal6455 animal6533 2022 male Angler 89.45
animal9100 animal6455 animal5006 2022 male Angler 98.46
animal9101 animal6455 animal6528 2022 female Angler 113.24
animal13427 animal8292 animal12622 2022 female Angler 103.1
animal10986 animal8292 animal8271 2022 female Angler 89.93
animal10987 animal8292 animal6288 2022 female Angler 110.48
animal10988 animal8292 animal4415 2022 male Angler 84.81
animal11845 animal8292 animal10394 2022 female Angler 92.98
animal10989 animal8292 animal8263 2022 female Angler 95.23
animal10990 animal8292 animal8267 2022 female Angler 110.79
animal13428 animal8292 animal12653 2022 male Angler 105.27
animal10991 animal8292 animal8304 2022 female Angler 84.7
animal10992 animal8292 animal5494 2022 female Angler 99.33
animal10993 animal8292 animal6497 2022 female Angler 101.66
animal10994 animal8292 animal6328 2022 male Angler 96.08
animal10995 animal8292 animal4425 2022 male Angler 91.96
animal10996 animal8292 animal6354 2022 female Angler 109.56
animal13429 animal8292 animal12636 2022 female Angler 109.22
animal10997 animal8292 animal8344 2022 female Angler 92.3
animal13430 animal8292 animal12607 2022 male Angler 86.75
animal10998 animal8292 animal4414 2022 female Angler 93.47
animal10999 animal8292 animal6321 2022 female Angler 81.94
animal11000 animal8292 animal8265 2022 male Angler 103.36
animal11001 animal8292 animal5001 2022 female Angler 100.16
animal11002 animal8292 animal8336 2022 male Angler 113.56
animal11003 animal8292 animal6393 2022 male Angler 117.5
animal11004 animal8292 animal5496 2022 male Angler 100.61
animal11005 animal8292 animal6562 2022 female Angler 91
animal11006 animal8292 animal4978 2022 male Angler 83.9
animal11007 animal8292 animal6398 2022 female Angler 105.92
animal11008 animal8292 animal6385 2022 female Angler 88.28
animal11009 animal8292 animal6267 2022 female Angler 89.97
animal11010 animal8292 animal4999 2022 male Angler 104.36
animal11011 animal8292 animal6390 2022 male Angler 98.31
animal11012 animal8292 animal6541 2022 male Angler 104.39
animal11013 animal8292 animal6442 2022 female Angler 111.51
animal11014 animal8292 animal5504 2022 female Angler 95.88
animal11015 animal8292 animal4991 2022 male Angler 98.19
animal11016 animal8292 animal5518 2022 male Angler 102.46
animal11017 animal8292 animal5573 2022 female Angler 91.33
animal13431 animal8292 animal12631 2022 female Angler 100.61
animal11018 animal8292 animal5597 2022 male Angler 95.48
animal11019 animal8293 animal8328 2022 male Angler 104.46
animal13432 animal8293 animal12655 2022 male Angler 114.01
animal11020 animal8293 animal8275 2022 female Angler 100.78
animal11021 animal8293 animal5519 2022 female Angler 99.86
animal11022 animal8293 animal6329 2022 female Angler 125.13
animal11023 animal8293 animal6397 2022 male Angler 116.13
animal11024 animal8293 animal6394 2022 female Angler 105.39
animal13433 animal8293 animal12688 2022 male Angler 115.37
animal11025 animal8293 animal8313 2022 female Angler 97.31
animal13434 animal8293 animal12582 2022 female Angler 102.86
animal11026 animal8293 animal6459 2022 male Angler 107.08
animal11027 animal8293 animal8316 2022 female Angler 123.86
animal11028 animal8293 animal6479 2022 male Angler 97.26
animal11029 animal8293 animal6560 2022 male Angler 92.95
animal11030 animal8293 animal5500 2022 female Angler 84.01
animal11031 animal8293 animal6359 2022 male Angler 100.27
animal11032 animal8293 animal6477 2022 male Angler 102.78
animal11033 animal8293 animal5022 2022 male Angler 104.02
animal13435 animal8293 animal12645 2022 female Angler 101.49
animal11034 animal8293 animal6317 2022 female Angler 112.67
animal11035 animal8293 animal4432 2022 male Angler 96.41
animal11036 animal8293 animal6584 2022 female Angler 114.71
animal11037 animal8293 animal5504 2022 male Angler 114.08
animal11846 animal8293 animal10315 2022 female Angler 107.02
animal11038 animal8293 animal8264 2022 male Angler 98.92
animal11847 animal8293 animal10338 2022 female Angler 108.59
animal11848 animal8293 animal10397 2022 female Angler 111.53
animal11039 animal8293 animal4448 2022 male Angler 98.42
animal11040 animal8293 animal6513 2022 male Angler 100.88
animal11041 animal8293 animal6304 2022 male Angler 120.77
animal11042 animal8293 animal6561 2022 male Angler 99.55
animal11043 animal8293 animal5538 2022 male Angler 119.1
animal11044 animal8293 animal4989 2022 female Angler 98.31
animal13436 animal8293 animal12658 2022 female Angler 105.29
animal11849 animal8293 animal10301 2022 female Angler 100.35
animal13437 animal8293 animal12679 2022 female Angler 105.75
animal11850 animal8293 animal10389 2022 female Angler 109.68
animal11045 animal8293 animal6424 2022 male Angler 112.67
animal11046 animal8293 animal6454 2022 female Angler 113.34
animal9102 animal6526 animal6326 2022 female Angler 94.8
animal9103 animal6526 animal6538 2022 male Angler 108.54
animal9104 animal6526 animal4997 2022 male Angler 96.88
animal9105 animal6526 animal5600 2022 female Angler 84.96
animal9106 animal6526 animal6305 2022 male Angler 93.39
animal9107 animal6526 animal5590 2022 male Angler 91.95
animal9108 animal6526 animal4454 2022 female Angler 97.84
animal9109 animal6526 animal4423 2022 male Angler 106.77
animal9110 animal6526 animal6480 2022 female Angler 100.25
animal9111 animal6526 animal5589 2022 male Angler 90.72
animal11851 animal6526 animal10401 2022 male Angler 102.02
animal11852 animal6526 animal10307 2022 male Angler 97.62
animal9112 animal6526 animal4103 2022 male Angler 90.03
animal9113 animal6526 animal6345 2022 female Angler 101.75
animal9114 animal6526 animal6420 2022 male Angler 99.95
animal11853 animal6526 animal10322 2022 male Angler 102.72
animal9115 animal6526 animal6448 2022 male Angler 101.88
animal9116 animal6526 animal6543 2022 female Angler 86.77
animal11047 animal6526 animal8280 2022 female Angler 102.61
animal9117 animal6526 animal6410 2022 female Angler 91.96
animal11854 animal6526 animal10391 2022 female Angler 100.51
animal13438 animal6526 animal12574 2022 male Angler 101.88
animal11855 animal6526 animal10330 2022 female Angler 100.35
animal9118 animal6526 animal6269 2022 female Angler 95.33
animal9119 animal6526 animal4983 2022 male Angler 92.96
animal9120 animal6526 animal6278 2022 female Angler 114.96
animal9121 animal6526 animal6390 2022 male Angler 93.52
animal13439 animal6526 animal12580 2022 male Angler 93.33
animal13172 animal6526 animal11711 2022 female Angler 92.99
animal9122 animal6526 animal6539 2022 female Angler 95.81
animal9123 animal6526 animal6484 2022 male Angler 88.23
animal9124 animal6526 animal4425 2022 female Angler 82.61
animal9125 animal6526 animal6335 2022 female Angler 83.77
animal9126 animal6526 animal6462 2022 female Angler 101.28
animal9127 animal6526 animal6384 2022 male Angler 96.2
animal9128 animal6526 animal6566 2022 male Angler 88.42
animal11048 animal6526 animal8227 2022 female Angler 96.46
animal11856 animal6526 animal10355 2022 female Angler 87.76
animal9129 animal6526 animal5013 2022 female Angler 88.2
animal13440 animal12662 animal6342 2022 female Angler 117.4
animal13441 animal12662 animal12576 2022 male Angler 106.37
animal13442 animal12662 animal5563 2022 female Angler 100.94
animal13443 animal12662 animal12575 2022 female Angler 111.37
animal13444 animal12662 animal12630 2022 male Angler 106.05
animal13445 animal12662 animal6420 2022 female Angler 111.42
animal13446 animal12662 animal12581 2022 male Angler 110.62
animal13447 animal12662 animal5516 2022 male Angler 101.25
animal13448 animal12662 animal10375 2022 male Angler 101.11
animal13449 animal12662 animal12580 2022 female Angler 105.37
animal13450 animal12662 animal4429 2022 male Angler 119.72
animal13451 animal12662 animal6507 2022 male Angler 109.9
animal13452 animal12662 animal6400 2022 female Angler 97.57
animal13453 animal12662 animal5492 2022 male Angler 87.36
animal13454 animal12662 animal8348 2022 female Angler 98.06
animal13455 animal12662 animal8289 2022 female Angler 106.13
animal13456 animal12662 animal4423 2022 male Angler 116.26
animal13457 animal12662 animal5518 2022 male Angler 108.41
animal13458 animal12662 animal8224 2022 female Angler 119
animal13459 animal12662 animal5503 2022 female Angler 107.38
animal13460 animal12662 animal5549 2022 female Angler 119.95
animal13461 animal12662 animal10310 2022 female Angler 108.41
animal13462 animal12662 animal4438 2022 female Angler 118.53
animal13463 animal12662 animal6553 2022 male Angler 105.27
animal13464 animal12662 animal10408 2022 male Angler 101.91
animal13465 animal12662 animal10304 2022 male Angler 111.71
animal13466 animal12662 animal5509 2022 male Angler 104.67
animal13467 animal12662 animal10315 2022 female Angler 106.42
animal13468 animal12662 animal6500 2022 male Angler 89.25
animal13469 animal12662 animal6386 2022 female Angler 114.91
animal13470 animal12662 animal6492 2022 female Angler 116.63
animal13471 animal12662 animal4114 2022 male Angler 104.15
animal13472 animal12662 animal6503 2022 female Angler 104.67
animal13473 animal12662 animal6417 2022 female Angler 92.07
animal13474 animal12662 animal12682 2022 male Angler 92.1
animal13475 animal12662 animal6354 2022 male Angler 103.41
animal13476 animal12662 animal6510 2022 female Angler 94.02
animal13477 animal12662 animal10404 2022 male Angler 112.38
animal13478 animal12662 animal12584 2022 male Angler 116.63
animal13479 animal12669 animal5025 2022 male Angler 104.85
animal13480 animal12669 animal12623 2022 female Angler 104.97
animal13481 animal12669 animal8312 2022 female Angler 88.78
animal13482 animal12669 animal12605 2022 female Angler 99.25
animal13483 animal12669 animal6521 2022 male Angler 93.07
animal13484 animal12669 animal5009 2022 female Angler 101.2
animal13485 animal12669 animal5500 2022 male Angler 86.18
animal13486 animal12669 animal6465 2022 female Angler 99.02
animal13487 animal12669 animal8337 2022 male Angler 103.32
animal13488 animal12669 animal6491 2022 male Angler 88.14
animal13489 animal12669 animal8244 2022 male Angler 102.06
animal13490 animal12669 animal6262 2022 male Angler 99.24
animal13491 animal12669 animal6396 2022 male Angler 98.6
animal13492 animal12669 animal6497 2022 female Angler 96.98
animal13493 animal12669 animal6546 2022 female Angler 95.62
animal13494 animal12669 animal5490 2022 male Angler 79.25
animal13495 animal12669 animal8214 2022 male Angler 109.62
animal13496 animal12669 animal10301 2022 male Angler 103.71
animal13497 animal12669 animal10372 2022 male Angler 95.93
animal13498 animal12669 animal4438 2022 female Angler 107.47
animal13499 animal12669 animal6269 2022 female Angler 99.2
animal13500 animal12669 animal8261 2022 male Angler 96.57
animal13501 animal12669 animal6396 2022 male Angler 98.05
animal13502 animal12669 animal10415 2022 male Angler 87.02
animal13503 animal12669 animal4104 2022 female Angler 100.72
animal13504 animal12669 animal5556 2022 male Angler 106.87
animal13505 animal12669 animal6453 2022 male Angler 107.5
animal13506 animal12669 animal6424 2022 female Angler 105.09
animal13507 animal12669 animal10404 2022 female Angler 93.96
animal13508 animal12669 animal10300 2022 female Angler 109.33
animal13509 animal12669 animal12611 2022 male Angler 112.12
animal13510 animal12669 animal6584 2022 female Angler 92.4
animal13511 animal12669 animal4121 2022 female Angler 98.11
animal13512 animal12669 animal4403 2022 female Angler 101.39
animal13513 animal12669 animal10363 2022 male Angler 98.96
animal13514 animal12669 animal6361 2022 male Angler 96.36
animal13515 animal12669 animal4430 2022 female Angler 102.7
animal13516 animal12669 animal6575 2022 male Angler 99.85
animal13517 animal12669 animal6310 2022 male Angler 97.32
animal9130 animal6534 animal6303 2022 female Angler 100.71
animal13518 animal6534 animal12571 2022 female Angler 97.1
animal9131 animal6534 animal6533 2022 female Angler 108.87
animal9132 animal6534 animal6359 2022 female Angler 92.28
animal11857 animal6534 animal10395 2022 male Angler 107.24
animal13519 animal6534 animal12619 2022 male Angler 110.73
animal9133 animal6534 animal4115 2022 female Angler 106.11
animal13520 animal6534 animal12645 2022 female Angler 110.08
animal9134 animal6534 animal5527 2022 female Angler 100.01
animal9135 animal6534 animal6373 2022 male Angler 104.68
animal13521 animal6534 animal12646 2022 female Angler 90.88
animal9136 animal6534 animal4446 2022 male Angler 107.37
animal9137 animal6534 animal4981 2022 female Angler 95.52
animal9138 animal6534 animal4124 2022 female Angler 102.26
animal11049 animal6534 animal8230 2022 female Angler 101.93
animal13522 animal6534 animal12650 2022 male Angler 95.06
animal9139 animal6534 animal6281 2022 female Angler 92.32
animal9140 animal6534 animal5511 2022 male Angler 111.12
animal13523 animal6534 animal12582 2022 male Angler 94.93
animal9141 animal6534 animal6290 2022 female Angler 95.53
animal11858 animal6534 animal10299 2022 female Angler 100.15
animal11859 animal6534 animal10306 2022 male Angler 104.71
animal9142 animal6534 animal6377 2022 female Angler 106.09
animal13524 animal6534 animal12649 2022 male Angler 106.45
animal9143 animal6534 animal6484 2022 female Angler 92.98
animal11050 animal6534 animal8261 2022 female Angler 101.75
animal9144 animal6534 animal4125 2022 female Angler 94.32
animal11860 animal6534 animal10416 2022 male Angler 108.86
animal11861 animal6534 animal10312 2022 male Angler 96.58
animal11051 animal6534 animal8298 2022 male Angler 104.58
animal9145 animal6534 animal6505 2022 male Angler 103.45
animal13525 animal6534 animal12673 2022 male Angler 118.23
animal9146 animal6534 animal4978 2022 male Angler 85.36
animal13526 animal6534 animal12600 2022 female Angler 101.67
animal11862 animal6534 animal10379 2022 male Angler 112.27
animal9147 animal6534 animal5543 2022 female Angler 110
animal9148 animal6534 animal5027 2022 male Angler 109.26
animal11863 animal6534 animal10407 2022 female Angler 98.05
animal9149 animal6534 animal6400 2022 female Angler 108.92
animal9150 animal4119 animal6350 2022 male Angler 99.46
animal9151 animal4119 animal6311 2022 male Angler 91.22
animal13527 animal4119 animal12616 2022 female Angler 114.11
animal9152 animal4119 animal6443 2022 female Angler 96.91
animal7930 animal4119 animal5543 2022 male Angler 91.73
animal13528 animal4119 animal12658 2022 female Angler 96.63
animal13529 animal4119 animal12641 2022 male Angler 98.69
animal13530 animal4119 animal12635 2022 female Angler 101.45
animal6110 animal4119 animal4968 2022 male Angler 104.28
animal11864 animal4119 animal10347 2022 male Angler 102.45
animal9153 animal4119 animal6298 2022 male Angler 80.14
animal9154 animal4119 animal6471 2022 female Angler 75.16
animal11052 animal4119 animal8338 2022 female Angler 100.95
animal6111 animal4119 animal5025 2022 female Angler 105.79
animal9155 animal4119 animal6559 2022 male Angler 93.98
animal6112 animal4119 animal5022 2022 female Angler 91.4
animal7931 animal4119 animal5557 2022 female Angler 109.35
animal9156 animal4119 animal6543 2022 female Angler 85.92
animal9157 animal4119 animal6322 2022 female Angler 102.16
animal11053 animal4119 animal8350 2022 male Angler 102.39
animal13531 animal4119 animal12584 2022 female Angler 88.05
animal7932 animal4119 animal5557 2022 female Angler 102.83
animal9158 animal4119 animal6288 2022 female Angler 98.97
animal13532 animal4119 animal12619 2022 female Angler 98.82
animal7933 animal4119 animal5541 2022 female Angler 108.44
animal6113 animal4119 animal5021 2022 male Angler 112.47
animal11054 animal4119 animal8260 2022 male Angler 96.36
animal6114 animal4119 animal4982 2022 female Angler 89.62
animal6115 animal4119 animal4990 2022 female Angler 85.33
animal11055 animal4119 animal8306 2022 male Angler 100.36
animal11865 animal4119 animal10331 2022 female Angler 94.66
animal11866 animal4119 animal10357 2022 male Angler 110.32
animal9159 animal4119 animal6585 2022 male Angler 99.22
animal11867 animal4119 animal10389 2022 male Angler 102.54
animal7934 animal4119 animal5505 2022 male Angler 89.64
animal13533 animal4119 animal12575 2022 female Angler 93.65
animal11056 animal4119 animal8266 2022 male Angler 94.57
animal9160 animal4119 animal6583 2022 female Angler 82.7
animal9161 animal4119 animal6423 2022 female Angler 93.73
animal9162 animal5024 animal6281 2022 female Angler 100.92
animal6116 animal5024 animal4969 2022 female Angler 95.65
animal13173 animal5024 animal11712 2022 female Angler 109.09
animal11057 animal5024 animal8327 2022 male Angler 85.85
animal11058 animal5024 animal8253 2022 female Angler 97.89
animal7935 animal5024 animal5552 2022 female Angler 113.1
animal7936 animal5024 animal5590 2022 male Angler 94.02
animal9163 animal5024 animal6580 2022 female Angler 99.71
animal11868 animal5024 animal10393 2022 male Angler 94.71
animal13534 animal5024 animal12665 2022 male Angler 108.44
animal9164 animal5024 animal6279 2022 female Angler 111.08
animal11059 animal5024 animal8280 2022 male Angler 106.53
animal13535 animal5024 animal12622 2022 male Angler 94.67
animal9165 animal5024 animal6529 2022 female Angler 93.21
animal13536 animal5024 animal12592 2022 female Angler 104.37
animal9166 animal5024 animal6458 2022 female Angler 105.56
[truncated: 235,909 more chars]
