# Supplementary material for: Optimum contribution selection for animal breeding and conservation: the R package optiSel
Source: BMC Bioinformatics. 2019 Jan 14;20:25. doi: 10.1186/s12859-018-2450-5 (PMC6332575; doi:10.1186/s12859-018-2450-5)
Supplement: Supplementary file 1 — Example data set and replication script. (ZIP 14700 kb) [file 12859_2018_2450_MOESM1_ESM.zip › Examples/Population/map.txt]

Name Chr Mb
ARS-BFGL-NGS-16466 1 0.26794
ARS-BFGL-NGS-98142 1 0.471078
ARS-BFGL-NGS-114208 1 0.533815
ARS-BFGL-NGS-65067 1 0.883895
ARS-BFGL-BAC-32722 1 0.929617
ARS-BFGL-BAC-34682 1 0.950841
ARS-BFGL-NGS-3964 1 0.974586
ARS-BFGL-NGS-98203 1 1.009504
ARS-BFGL-BAC-2376 1 1.114422
ARS-BFGL-BAC-31722 1 1.189382
ARS-BFGL-BAC-6557 1 1.234172
ARS-BFGL-BAC-7196 1 1.264369
ARS-BFGL-BAC-12931 1 1.28851
ARS-BFGL-BAC-14857 1 1.336351
ARS-BFGL-NGS-115971 1 1.385605
ARS-BFGL-NGS-62826 1 1.436503
ARS-BFGL-NGS-39992 1 1.668494
ARS-BFGL-NGS-109301 1 1.673525
ARS-BFGL-BAC-13059 1 1.760113
ARS-BFGL-BAC-14930 1 1.782724
ARS-BFGL-NGS-11433 1 1.851399
ARS-BFGL-NGS-25183 1 1.896112
ARS-BFGL-NGS-76349 1 1.921756
ARS-BFGL-BAC-7317 1 1.983902
ARS-BFGL-NGS-29653 1 2.0494
ARS-BFGL-NGS-85297 1 2.211567
ARS-BFGL-NGS-16727 1 2.291153
ARS-BFGL-NGS-115671 1 2.313042
ARS-BFGL-NGS-71085 1 2.393763
ARS-BFGL-NGS-103391 1 2.462297
ARS-BFGL-NGS-22858 1 2.524748
ARS-BFGL-NGS-21352 1 2.595577
ARS-BFGL-NGS-89044 1 2.645246
ARS-BFGL-NGS-79093 1 2.676888
ARS-BFGL-NGS-58892 1 2.714141
ARS-BFGL-NGS-98287 1 2.74992
BTB-00001612 1 2.77183
ARS-BFGL-NGS-15775 1 2.847001
ARS-BFGL-NGS-59192 1 2.886955
ARS-BFGL-NGS-37412 1 2.977063
ARS-BFGL-NGS-16784 1 3.010948
BTB-00001074 1 3.116101
ARS-BFGL-NGS-43924 1 3.148834
ARS-BFGL-NGS-30999 1 3.197378
ARS-BFGL-NGS-37505 1 3.295844
BTB-02081949 1 3.31907
ARS-BFGL-NGS-107481 1 3.343059
ARS-BFGL-NGS-108686 1 3.377291
ARS-BFGL-NGS-36096 1 3.433611
ARS-BFGL-NGS-109014 1 3.495838
ARS-BFGL-NGS-43005 1 3.568205
BTB-00002335 1 3.628012
ARS-BFGL-NGS-81011 1 3.792863
BTB-00003162 1 3.846214
BTB-00002966 1 3.913742
ARS-BFGL-BAC-15173 1 3.953844
BTB-00002687 1 4.104195
BTB-01747944 1 4.282516
BTB-01991572 1 4.290404
BTB-02105769 1 4.311365
ARS-BFGL-NGS-65157 1 4.348137
BTB-01996267 1 4.451105
BTB-01160486 1 4.648383
BTB-01160333 1 4.755056
BTB-01160178 1 4.827245
ARS-BFGL-NGS-111125 1 4.910208
BTB-01160026 1 4.933748
BTB-01159977 1 4.957717
BTB-01159966 1 4.986591
ARS-BFGL-NGS-114983 1 5.034441
BTB-01728863 1 5.179453
ARS-BFGL-NGS-100349 1 5.319965
BTB-00003715 1 5.428215
BTB-00003652 1 5.519845
ARS-BFGL-NGS-115182 1 5.649323
ARS-BFGL-NGS-113844 1 5.936648
ARS-BFGL-NGS-28832 1 5.962522
BTB-01489336 1 5.997487
ARS-BFGL-NGS-115389 1 6.024691
BTB-01489466 1 6.082018
ARS-BFGL-NGS-41525 1 6.383413
UA-IFASA-8265 1 6.492449
ARS-BFGL-NGS-62077 1 7.035977
ARS-BFGL-NGS-38621 1 7.212793
ARS-BFGL-NGS-103833 1 7.260284
ARS-BFGL-NGS-114174 1 7.344117
BTB-01493780 1 7.530524
ARS-BFGL-NGS-116504 1 7.7554
ARS-BFGL-NGS-105113 1 7.94343
ARS-BFGL-NGS-44292 1 8.054589
ARS-BFGL-NGS-109383 1 8.217339
ARS-BFGL-BAC-32146 1 8.237792
ARS-BFGL-NGS-119108 1 8.34716
ARS-BFGL-BAC-27364 1 8.43753
ARS-BFGL-NGS-40533 1 9.072009
ARS-BFGL-NGS-14644 1 9.114098
ARS-BFGL-NGS-118398 1 9.226731
ARS-BFGL-NGS-113570 1 9.601018
UA-IFASA-5979 1 9.852144
ARS-BFGL-NGS-548 1 9.900095
ARS-BFGL-NGS-43310 1 9.940497
ARS-BFGL-NGS-113551 1 10.369662
ARS-BFGL-NGS-113751 1 10.468415
ARS-BFGL-NGS-36767 1 10.776728
ARS-BFGL-NGS-115663 1 11.74359
BTB-00005611 1 12.196038
ARS-BFGL-BAC-14244 1 12.537616
ARS-BFGL-BAC-11044 1 12.805406
ARS-BFGL-BAC-685 1 12.996787
ARS-BFGL-NGS-21333 1 13.304658
ARS-BFGL-NGS-26402 1 14.02566
ARS-BFGL-BAC-14883 1 14.102864
ARS-BFGL-NGS-104754 1 14.260986
ARS-BFGL-NGS-107530 1 14.468037
BTB-00502293 1 14.587033
BTB-00502247 1 14.626307
ARS-BFGL-NGS-78179 1 15.048776
ARS-BFGL-NGS-102441 1 15.071831
ARS-BFGL-BAC-13008 1 15.091381
BTB-01193581 1 15.605365
BTB-00569345 1 15.646164
ARS-BFGL-NGS-95377 1 15.677492
BTB-01193494 1 15.755523
BTB-01999110 1 15.893046
ARS-BFGL-NGS-32422 1 15.937076
BTB-01084253 1 16.245203
BTB-01084177 1 16.277524
BTB-01083987 1 16.452185
ARS-BFGL-NGS-22727 1 16.525498
BTB-01872049 1 16.585111
BTB-00757888 1 16.923285
ARS-BFGL-NGS-51809 1 16.963232
ARS-BFGL-NGS-112632 1 17.425222
BTB-00005987 1 17.448939
ARS-BFGL-NGS-104769 1 17.641624
ARS-BFGL-NGS-26632 1 17.790637
ARS-BFGL-NGS-99611 1 18.002981
BTB-01511695 1 18.099231
BTB-01511764 1 18.131757
BTB-01931918 1 18.170722
BTB-01511592 1 18.390386
ARS-BFGL-NGS-29732 1 19.182174
ARS-BFGL-NGS-1416 1 19.511716
UA-IFASA-3994 1 19.667901
ARS-BFGL-BAC-11761 1 19.709807
ARS-BFGL-NGS-116430 1 20.084515
ARS-BFGL-BAC-11750 1 20.155063
ARS-BFGL-BAC-15578 1 20.19242
ARS-BFGL-NGS-10334 1 20.213558
ARS-BFGL-NGS-68915 1 20.697089
UA-IFASA-1500 1 20.775439
ARS-BFGL-NGS-41203 1 20.956918
ARS-BFGL-NGS-100534 1 21.145921
UA-IFASA-9700 1 21.202424
BTB-01332122 1 21.264221
BTB-01210202 1 21.330326
BTB-01210232 1 21.429051
BTB-01116126 1 21.574286
BTB-01116136 1 21.600761
BTB-01116164 1 21.656798
BTB-01897472 1 21.714209
ARS-BFGL-NGS-51361 1 21.864313
ARS-BFGL-BAC-15637 1 21.925903
UA-IFASA-9053 1 21.965277
ARS-BFGL-NGS-117957 1 22.031001
BTB-00010729 1 22.074275
DPI-50 1 22.076309
BTB-00010930 1 22.148647
BTB-00011076 1 22.510052
BTB-01668820 1 22.590942
BTB-02025707 1 22.630942
BTB-01437861 1 22.662759
BTB-01438016 1 22.8236
ARS-BFGL-NGS-46591 1 22.863734
ARS-BFGL-NGS-97225 1 22.985729
ARS-BFGL-NGS-29682 1 23.170625
BTB-01153392 1 23.217832
BTB-01153206 1 23.255987
BTB-01153241 1 23.307655
BTB-01821892 1 23.421942
BTB-01885509 1 23.44563
ARS-BFGL-BAC-6737 1 23.680672
BTB-00007705 1 23.938895
UA-IFASA-5116 1 24.001042
BTB-00007882 1 24.057738
BTB-00008090 1 24.196197
BTB-00008277 1 24.278057
BTB-00014074 1 24.503396
BTB-00010532 1 24.692046
ARS-BFGL-BAC-14984 1 24.735033
BTB-00010474 1 24.757983
ARS-BFGL-NGS-85045 1 24.77979
ARS-BFGL-NGS-115371 1 24.835526
BTB-00010021 1 24.88071
BTB-00009762 1 25.010799
ARS-BFGL-BAC-13086 1 25.289457
ARS-BFGL-NGS-34568 1 25.321721
BTB-00009232 1 25.607948
ARS-BFGL-NGS-20807 1 25.647321
BTB-00009156 1 25.685179
ARS-BFGL-NGS-36242 1 26.038159
ARS-BFGL-NGS-50954 1 26.063684
ARS-BFGL-BAC-13724 1 26.223335
ARS-BFGL-NGS-11151 1 26.425477
BTB-01265899 1 26.674804
BTB-01533869 1 26.920553
ARS-BFGL-NGS-115015 1 27.181523
BTB-00011225 1 27.249385
ARS-BFGL-NGS-46004 1 27.35751
BTB-01285304 1 27.761036
BTB-01285382 1 27.786985
BTB-01285492 1 27.816806
ARS-BFGL-NGS-111117 1 28.012133
BTB-01285855 1 28.034525
BTB-01334105 1 28.216247
BTB-01333903 1 28.362687
BTB-01333940 1 28.413168
BTB-00012150 1 28.572974
BTB-00012128 1 28.599381
ARS-BFGL-BAC-14387 1 28.622946
BTB-00011988 1 28.648176
ARS-BFGL-NGS-20624 1 28.675718
ARS-BFGL-BAC-15059 1 28.868362
ARS-BFGL-NGS-119690 1 28.906462
BTB-00012425 1 28.978223
BTB-00012448 1 29.004968
BTB-01734615 1 29.049389
BTB-01734642 1 29.073969
ARS-BFGL-NGS-108911 1 29.095768
ARS-BFGL-NGS-74692 1 29.151717
ARS-BFGL-BAC-11193 1 29.303546
ARS-BFGL-NGS-24142 1 29.420091
ARS-BFGL-NGS-101348 1 29.454246
ARS-BFGL-NGS-114084 1 29.507209
BTB-00013095 1 29.624956
BTB-02049040 1 29.69601
BTB-00013460 1 29.917811
ARS-BFGL-BAC-7369 1 29.984406
ARS-BFGL-NGS-14285 1 30.024945
BTB-01370718 1 30.156822
ARS-BFGL-NGS-73149 1 30.259943
BTB-01490065 1 30.397221
BTB-01490270 1 30.414871
ARS-BFGL-NGS-40158 1 30.570926
ARS-BFGL-BAC-11830 1 30.606444
BTB-01303393 1 30.655372
BTB-01303334 1 30.701874
BTB-00013894 1 30.987508
BTB-01653794 1 31.239593
BTB-01335754 1 31.26902
BTB-01335860 1 31.325294
BTB-01843131 1 31.659179
ARS-BFGL-NGS-80747 1 31.700738
BTB-01955576 1 31.81575
ARS-BFGL-NGS-64530 1 31.840031
BTB-01755357 1 31.870106
BTB-02018681 1 31.923335
BTB-00014368 1 32.078797
ARS-BFGL-NGS-1179 1 32.115552
BTB-00014500 1 32.207504
BTB-00014686 1 32.411801
BTB-00014722 1 32.449976
BTB-00014527 1 32.469461
BTB-00014929 1 32.558213
BTB-00015102 1 32.598751
ARS-BFGL-NGS-19127 1 32.883377
BTB-00015939 1 33.036107
BTB-00015961 1 33.068789
BTB-00016058 1 33.098389
BTB-00016647 1 33.129259
BTB-00901823 1 33.284142
BTB-00901868 1 33.305018
BTB-00901957 1 33.343019
BTB-00902072 1 33.376191
BTB-00902144 1 33.407744
ARS-BFGL-NGS-45064 1 33.487311
BTB-01419286 1 33.673851
BTB-00929993 1 33.806073
ARS-BFGL-BAC-11852 1 33.883601
BTB-00930093 1 33.970922
BTB-00930215 1 33.995685
BTB-00930351 1 34.033754
BTB-01965833 1 34.179096
BTB-01965810 1 34.202504
BTB-01211075 1 34.304788
BTB-01890914 1 34.386012
UA-IFASA-4161 1 34.407892
ARS-BFGL-BAC-12481 1 34.492226
BTB-00017000 1 34.515637
BTB-01210806 1 34.63512
ARS-BFGL-NGS-100434 1 34.864497
BTB-00016718 1 34.90357
BTB-00016701 1 34.934516
DPI-55 1 35.014129
BTB-00016898 1 35.314693
BTB-00016906 1 35.367693
ARS-BFGL-NGS-60721 1 35.406392
DPI-2 1 35.604177
ARS-BFGL-BAC-837 1 35.69276
BTB-00017157 1 35.81253
BTB-00017988 1 35.993477
ARS-BFGL-BAC-4996 1 36.059447
BTB-00017697 1 36.181744
ARS-BFGL-BAC-11284 1 36.209316
ARS-BFGL-NGS-116207 1 36.239709
BTB-00017422 1 36.293997
ARS-BFGL-NGS-44057 1 36.636902
DPI-27 1 36.985868
ARS-BFGL-NGS-84905 1 37.209389
ARS-BFGL-NGS-12168 1 37.321005
DPI-28 1 37.330885
ARS-BFGL-BAC-14429 1 37.355979
ARS-BFGL-BAC-11938 1 37.373294
ARS-BFGL-NGS-23720 1 37.542495
ARS-BFGL-NGS-114608 1 37.909243
ARS-BFGL-NGS-42813 1 38.230818
ARS-BFGL-NGS-85768 1 38.307976
ARS-BFGL-NGS-97815 1 38.624975
ARS-BFGL-NGS-26011 1 38.908284
ARS-BFGL-BAC-7483 1 39.053558
ARS-BFGL-NGS-84347 1 39.08324
ARS-BFGL-BAC-12579 1 39.339779
ARS-BFGL-NGS-107020 1 39.572166
BTB-00018760 1 39.653311
ARS-BFGL-BAC-13195 1 39.754319
ARS-BFGL-NGS-34353 1 39.813886
BTB-01810584 1 39.815054
BTB-00018513 1 39.840805
BTB-00018431 1 39.902902
BTB-00018408 1 39.922217
BTB-01249999 1 40.046179
ARS-BFGL-NGS-86662 1 40.206017
ARS-BFGL-BAC-13216 1 40.258896
ARS-BFGL-NGS-110537 1 40.300907
ARS-BFGL-NGS-23908 1 40.323085
BTB-01250420 1 40.353369
ARS-BFGL-NGS-111921 1 40.42745
BTB-01952363 1 40.465985
ARS-BFGL-NGS-32825 1 40.540792
BTB-01462455 1 40.589118
BTB-01555269 1 40.794773
BTB-01555328 1 40.830066
ARS-BFGL-NGS-45335 1 40.87969
BTB-01135743 1 41.067306
ARS-BFGL-NGS-104431 1 41.216079
BTB-01848824 1 41.465449
BTB-01136210 1 41.516238
ARS-BFGL-NGS-106725 1 41.577955
ARS-BFGL-NGS-23369 1 41.639553
ARS-BFGL-NGS-118356 1 41.732937
ARS-BFGL-NGS-63816 1 41.75644
ARS-BFGL-NGS-106432 1 41.89332
ARS-BFGL-BAC-15157 1 41.91398
ARS-BFGL-NGS-43530 1 41.955764
BTB-01708786 1 42.142033
ARS-BFGL-NGS-81807 1 42.313742
BTB-00019582 1 42.49301
ARS-BFGL-NGS-10059 1 42.542346
BTB-00019705 1 42.721268
ARS-BFGL-NGS-106220 1 42.74958
BTB-00019769 1 42.771916
ARS-BFGL-NGS-12781 1 42.843006
ARS-BFGL-BAC-15804 1 42.960837
BTB-00019912 1 43.06702
ARS-BFGL-NGS-89857 1 43.145332
BTB-00020638 1 43.424668
BTB-00020648 1 43.449434
BTB-00020263 1 43.497297
ARS-BFGL-NGS-19097 1 43.541278
ARS-BFGL-NGS-106743 1 43.56966
ARS-BFGL-NGS-118112 1 43.670143
ARS-BFGL-NGS-96886 1 43.694788
ARS-BFGL-NGS-116079 1 43.861492
ARS-BFGL-NGS-118317 1 43.932562
BTB-00021247 1 44.143107
BTB-01788892 1 44.446453
BTB-00021385 1 44.471054
ARS-BFGL-NGS-75951 1 45.375265
BTB-01462206 1 45.515052
BTB-01462237 1 45.546359
ARS-BFGL-NGS-68706 1 45.569587
ARS-BFGL-NGS-119382 1 45.65794
BTB-00478386 1 45.683339
ARS-BFGL-NGS-10512 1 45.804182
ARS-BFGL-NGS-34687 1 45.900804
BTB-01462011 1 45.926861
BTB-01461996 1 45.957974
UA-IFASA-4106 1 45.965682
ARS-BFGL-NGS-114234 1 46.283541
BTB-00468519 1 46.556034
ARS-BFGL-NGS-110320 1 46.595049
ARS-BFGL-NGS-67684 1 46.620571
BTB-00468476 1 46.675519
BTB-01608930 1 46.778649
ARS-BFGL-NGS-69858 1 46.808068
ARS-BFGL-NGS-41577 1 47.12316
ARS-BFGL-NGS-23106 1 47.251774
ARS-BFGL-BAC-24524 1 47.389301
BTB-02090792 1 47.445935
BTB-01702372 1 47.479177
BTB-01572184 1 47.524118
BTB-01967977 1 47.669197
BTB-01202368 1 47.788706
BTB-01202377 1 47.807494
ARS-BFGL-NGS-105365 1 48.026603
ARS-BFGL-BAC-16973 1 48.130491
BTB-00021951 1 48.222988
BTB-01645280 1 48.701612
BTB-01146838 1 48.802718
BTB-01847183 1 48.84308
ARS-BFGL-NGS-49634 1 48.971016
BTB-00132817 1 49.161822
BTB-01077379 1 49.2795
BTB-01077277 1 49.318678
BTB-01077261 1 49.341658
BTB-01077007 1 49.532893
BTB-00022142 1 49.909405
ARS-BFGL-BAC-15402 1 50.19113
BTB-01699628 1 50.230596
BTB-00022097 1 50.410352
BTB-01165109 1 50.511043
BTB-01164952 1 50.652927
BTB-01164946 1 50.680039
BTB-01164879 1 50.775613
BTB-00022352 1 50.815882
ARS-BFGL-NGS-103521 1 50.993685
ARS-BFGL-NGS-101533 1 51.03323
BTB-00184675 1 51.289087
ARS-BFGL-NGS-27696 1 51.329816
BTB-01661970 1 51.403723
ARS-BFGL-NGS-80227 1 51.598998
UA-IFASA-6260 1 51.721572
BTB-00023322 1 51.994611
ARS-BFGL-NGS-29536 1 52.075648
ARS-BFGL-NGS-26781 1 52.135065
UA-IFASA-5103 1 52.306846
ARS-BFGL-NGS-105123 1 52.409229
ARS-BFGL-NGS-112553 1 52.644883
ARS-BFGL-BAC-23725 1 52.696732
ARS-BFGL-NGS-89588 1 52.834285
BTB-00026002 1 52.874728
ARS-BFGL-NGS-76469 1 52.979497
ARS-BFGL-BAC-18388 1 52.98434
ARS-BFGL-NGS-78259 1 53.064069
BTB-00025875 1 53.133677
BTB-00025760 1 53.238076
ARS-BFGL-NGS-100189 1 53.29644
BTB-00025322 1 53.364989
BTB-00025197 1 53.38844
BTB-00025135 1 53.528573
ARS-BFGL-NGS-18743 1 53.630189
ARS-BFGL-NGS-94761 1 53.6566
ARS-BFGL-NGS-107096 1 53.75359
ARS-BFGL-BAC-20881 1 54.052439
BTB-00026752 1 54.102324
BTB-00026585 1 54.179627
ARS-BFGL-NGS-111929 1 54.342104
ARS-BFGL-NGS-40967 1 54.371655
UA-IFASA-7275 1 54.390349
BTB-00217542 1 54.460795
ARS-BFGL-NGS-24057 1 54.501549
ARS-BFGL-NGS-114712 1 54.556914
BTB-01044365 1 54.625163
BTB-01605050 1 54.714755
ARS-BFGL-NGS-43783 1 54.774488
BTB-01712157 1 54.819828
BTB-01712147 1 54.84455
ARS-BFGL-NGS-86970 1 54.988164
BTB-01914655 1 55.016374
BTB-01315516 1 55.057917
BTB-01315457 1 55.174553
BTB-01131103 1 55.28812
BTB-01131178 1 55.359042
ARS-BFGL-BAC-32896 1 55.444187
BTB-01131384 1 55.499124
ARS-BFGL-NGS-115305 1 55.784222
ARS-BFGL-NGS-87494 1 55.982457
ARS-BFGL-NGS-115307 1 56.29404
ARS-BFGL-NGS-31315 1 56.648072
ARS-BFGL-NGS-111138 1 56.817352
ARS-BFGL-NGS-38890 1 56.864714
ARS-BFGL-NGS-59270 1 56.901848
ARS-BFGL-NGS-15221 1 56.983259
ARS-BFGL-NGS-52696 1 57.050886
ARS-BFGL-NGS-89 1 57.17098
UA-IFASA-5597 1 57.192123
ARS-BFGL-NGS-18996 1 57.238377
ARS-BFGL-NGS-34519 1 57.623335
ARS-BFGL-NGS-112451 1 57.913747
ARS-BFGL-NGS-40337 1 58.444431
ARS-BFGL-NGS-63947 1 58.668639
ARS-BFGL-NGS-103637 1 58.760778
UA-IFASA-2169 1 59.435634
ARS-BFGL-NGS-16908 1 59.463782
BTB-00028136 1 59.561102
ARS-BFGL-NGS-94997 1 59.754059
BTB-00028383 1 59.796999
BTB-00028406 1 59.824412
BTB-00028647 1 60.008528
BTB-00028594 1 60.082447
BTB-00028937 1 60.321156
ARS-BFGL-NGS-36297 1 60.435125
ARS-BFGL-NGS-115239 1 60.477492
BTB-01413909 1 60.56202
BTB-02009342 1 60.753573
ARS-BFGL-NGS-117152 1 60.822626
UA-IFASA-7336 1 60.862725
UA-IFASA-5504 1 60.889674
ARS-BFGL-BAC-20015 1 60.901299
ARS-BFGL-NGS-63954 1 60.93042
ARS-BFGL-NGS-30543 1 60.983992
BTB-00029666 1 61.026239
ARS-BFGL-NGS-58051 1 61.155727
ARS-BFGL-NGS-107624 1 61.228131
BTB-00030270 1 61.259392
ARS-BFGL-NGS-3821 1 61.286751
ARS-BFGL-NGS-14821 1 61.469035
BTB-00031129 1 61.530474
BTB-00030962 1 61.652849
BTB-00030894 1 61.749066
BTB-00030699 1 61.806466
ARS-BFGL-NGS-27164 1 61.83267
BTB-00030560 1 61.900596
ARS-BFGL-NGS-2189 1 61.996164
ARS-BFGL-NGS-40229 1 62.184184
BTB-02071091 1 62.25159
BTB-01806856 1 62.607089
BTB-00031464 1 62.81167
BTB-00031535 1 62.842581
ARS-BFGL-NGS-42248 1 62.873964
ARS-BFGL-NGS-114995 1 62.998921
ARS-BFGL-NGS-100977 1 63.025706
ARS-BFGL-NGS-14335 1 63.098616
BTB-01506507 1 63.127376
ARS-BFGL-NGS-106011 1 63.159279
BTB-01285049 1 63.199096
ARS-BFGL-NGS-112682 1 63.235795
BTB-01285245 1 63.277846
ARS-BFGL-NGS-4583 1 63.421529
BTB-00031779 1 63.49188
ARS-BFGL-NGS-116361 1 63.706033
ARS-BFGL-NGS-44433 1 63.799085
ARS-BFGL-NGS-31791 1 63.823978
ARS-BFGL-NGS-105436 1 63.951419
BTB-00451094 1 63.998504
ARS-BFGL-NGS-3132 1 64.031787
BTB-00640138 1 64.077996
BTB-00639971 1 64.145803
BTB-01687859 1 64.301934
BTB-00639914 1 64.3229
ARS-BFGL-NGS-27619 1 64.474719
UA-IFASA-9174 1 64.592861
BTB-00033060 1 64.73069
ARS-BFGL-NGS-71757 1 64.76694
BTB-00033090 1 64.78816
BTB-00033167 1 64.864266
ARS-BFGL-NGS-15927 1 64.908763
ARS-BFGL-NGS-112971 1 64.955929
BTB-00026837 1 64.990681
ARS-BFGL-NGS-33635 1 65.082461
BTB-00027047 1 65.103965
BTB-00027056 1 65.126749
ARS-BFGL-NGS-112600 1 65.226899
ARS-BFGL-NGS-36873 1 65.252905
BTB-00027149 1 65.27648
ARS-BFGL-NGS-54090 1 65.410263
BTB-00027298 1 65.433706
BTB-00027332 1 65.466612
BTB-00027405 1 65.495613
ARS-BFGL-NGS-83021 1 65.937547
ARS-BFGL-NGS-35041 1 65.971873
BTB-00027583 1 65.992275
ARS-BFGL-NGS-38335 1 65.998387
BTB-02069463 1 66.017181
ARS-BFGL-NGS-115763 1 66.139653
ARS-BFGL-NGS-43799 1 66.188527
ARS-BFGL-BAC-19439 1 66.252625
ARS-BFGL-BAC-19440 1 66.344261
BTB-00027638 1 66.369026
ARS-BFGL-NGS-111569 1 66.398856
BTB-00032574 1 66.624717
ARS-BFGL-NGS-117561 1 66.696653
ARS-BFGL-NGS-14087 1 66.721297
ARS-BFGL-NGS-103348 1 67.055698
BTB-00032674 1 67.083238
BTB-00032648 1 67.115284
BTB-00033186 1 67.16004
ARS-BFGL-NGS-4572 1 67.212088
ARS-BFGL-NGS-6075 1 67.286095
BTB-00026096 1 67.310117
BTB-00026110 1 67.331639
BTB-00028704 1 67.491689
UA-IFASA-7116 1 67.702576
BTB-00032205 1 67.734488
BTB-00032200 1 67.764428
BTB-00032163 1 67.792994
BTB-00032153 1 67.814251
ARS-BFGL-NGS-119133 1 67.969838
ARS-BFGL-NGS-117312 1 68.066718
ARS-BFGL-NGS-113914 1 68.135318
BTB-01736179 1 68.153635
ARS-BFGL-NGS-7521 1 68.268931
ARS-BFGL-NGS-4503 1 68.307813
ARS-BFGL-NGS-27724 1 68.353295
ARS-BFGL-NGS-111491 1 68.457522
ARS-BFGL-NGS-9429 1 68.507419
ARS-BFGL-NGS-31379 1 68.891058
ARS-BFGL-NGS-26771 1 69.022384
ARS-BFGL-NGS-100745 1 69.0455
ARS-BFGL-NGS-118306 1 69.244252
ARS-BFGL-NGS-109126 1 69.250962
ARS-BFGL-NGS-114985 1 69.28388
ARS-BFGL-NGS-115898 1 69.386583
ARS-BFGL-NGS-59612 1 69.435214
ARS-BFGL-NGS-30730 1 69.520131
ARS-BFGL-NGS-40924 1 69.593576
ARS-BFGL-NGS-41287 1 69.659023
ARS-BFGL-NGS-110495 1 69.803449
UA-IFASA-5307 1 69.83586
ARS-BFGL-NGS-62687 1 69.867959
ARS-BFGL-NGS-111716 1 69.905532
ARS-BFGL-NGS-111271 1 70.15984
BTB-00031796 1 70.169153
ARS-BFGL-NGS-111283 1 70.191957
ARS-BFGL-NGS-80523 1 70.996099
ARS-BFGL-NGS-119161 1 71.070958
ARS-BFGL-NGS-5124 1 71.263427
ARS-BFGL-BAC-35332 1 71.349186
ARS-BFGL-NGS-97095 1 71.431023
ARS-BFGL-NGS-56509 1 71.742005
ARS-BFGL-NGS-16910 1 71.764838
ARS-BFGL-NGS-117761 1 72.080335
ARS-BFGL-NGS-118075 1 72.442882
ARS-BFGL-NGS-118725 1 72.482979
ARS-BFGL-NGS-78165 1 72.605572
ARS-BFGL-NGS-45476 1 72.640881
ARS-BFGL-NGS-117741 1 72.689874
ARS-BFGL-NGS-72532 1 72.844496
ARS-BFGL-NGS-103884 1 72.93874
ARS-BFGL-NGS-94206 1 73.048145
ARS-BFGL-NGS-112042 1 73.077982
ARS-BFGL-NGS-100698 1 73.106447
ARS-BFGL-NGS-59448 1 73.140918
ARS-BFGL-NGS-40388 1 73.321288
ARS-BFGL-BAC-32073 1 73.455754
ARS-BFGL-NGS-39750 1 73.757146
ARS-BFGL-NGS-25392 1 73.821868
ARS-BFGL-BAC-34001 1 73.984119
ARS-BFGL-NGS-114968 1 74.009574
ARS-BFGL-NGS-53144 1 74.046575
ARS-BFGL-NGS-23062 1 74.075179
ARS-BFGL-NGS-32169 1 74.197805
UA-IFASA-4774 1 74.3254
ARS-BFGL-NGS-114627 1 74.355653
ARS-BFGL-NGS-7099 1 74.45984
ARS-BFGL-NGS-37438 1 75.146323
ARS-BFGL-NGS-81861 1 75.171303
ARS-BFGL-NGS-37067 1 75.301239
ARS-BFGL-NGS-34525 1 75.588102
ARS-BFGL-NGS-15456 1 75.618069
ARS-BFGL-BAC-31478 1 75.691167
ARS-BFGL-NGS-64672 1 76.248393
ARS-BFGL-NGS-30137 1 76.378436
ARS-BFGL-NGS-41839 1 76.416854
ARS-BFGL-BAC-31487 1 76.471373
ARS-BFGL-NGS-1406 1 76.645192
ARS-BFGL-BAC-31482 1 76.792695
ARS-BFGL-NGS-34347 1 76.994474
ARS-BFGL-NGS-4661 1 77.322075
ARS-BFGL-NGS-80187 1 77.606842
ARS-BFGL-NGS-56146 1 78.088393
ARS-BFGL-NGS-13617 1 78.637787
ARS-BFGL-BAC-31500 1 78.791994
BTB-00034886 1 78.904951
ARS-BFGL-NGS-47287 1 78.964672
ARS-BFGL-NGS-119431 1 78.986953
ARS-BFGL-BAC-33415 1 79.009807
BTB-00034743 1 79.034999
BTB-00034692 1 79.109155
ARS-BFGL-NGS-111725 1 79.274441
BTB-00034294 1 79.49825
BTB-00034221 1 79.591551
BTB-00034202 1 79.671395
ARS-BFGL-NGS-106728 1 79.755519
ARS-BFGL-NGS-24966 1 79.780029
ARS-BFGL-NGS-68451 1 79.841328
ARS-BFGL-NGS-113198 1 79.880934
ARS-BFGL-NGS-111888 1 79.961896
BTB-00036018 1 80.019442
ARS-BFGL-NGS-100951 1 80.063107
ARS-BFGL-NGS-38958 1 80.198903
ARS-BFGL-NGS-22536 1 80.269992
BTB-00036138 1 80.349645
ARS-BFGL-NGS-19741 1 80.54851
ARS-BFGL-NGS-1514 1 80.612046
ARS-BFGL-NGS-79990 1 80.661482
ARS-BFGL-NGS-44794 1 80.896616
ARS-BFGL-NGS-26946 1 80.974985
BTB-00035080 1 81.044806
UA-IFASA-6360 1 81.118415
ARS-BFGL-NGS-17054 1 81.16171
ARS-BFGL-NGS-96340 1 81.209053
ARS-BFGL-NGS-112626 1 81.458625
ARS-BFGL-NGS-106454 1 81.623098
ARS-BFGL-NGS-116286 1 81.656974
ARS-BFGL-NGS-71379 1 81.70223
ARS-BFGL-NGS-56254 1 81.859735
BTB-01187540 1 82.007029
BTB-01777594 1 82.05996
BTB-01187501 1 82.120231
BTB-01187418 1 82.261456
ARS-BFGL-NGS-50379 1 82.292403
BTB-00035766 1 82.51097
ARS-BFGL-NGS-19217 1 82.680131
ARS-BFGL-NGS-111849 1 82.725824
BTB-01059241 1 82.787221
ARS-BFGL-NGS-14913 1 82.951366
ARS-BFGL-NGS-68869 1 83.006326
ARS-BFGL-NGS-98669 1 83.030921
ARS-BFGL-NGS-69661 1 83.132079
ARS-BFGL-NGS-2950 1 83.267242
BTB-00036349 1 83.316586
ARS-BFGL-NGS-35667 1 83.402539
ARS-BFGL-NGS-64789 1 83.458884
ARS-BFGL-NGS-116572 1 83.838758
BTB-00036444 1 84.345904
BTB-01702174 1 84.424501
BTB-01702150 1 84.44608
BTB-01431374 1 84.580772
ARS-BFGL-NGS-4047 1 84.614199
ARS-BFGL-NGS-118640 1 84.944278
BTB-00038446 1 85.620319
ARS-BFGL-NGS-117410 1 85.671043
ARS-BFGL-NGS-54077 1 85.911356
BTB-00037084 1 86.029442
ARS-BFGL-NGS-58323 1 86.057271
BTB-00037008 1 86.134439
ARS-BFGL-NGS-72201 1 86.417467
BTB-00036985 1 86.476259
BTB-00036965 1 86.543082
ARS-BFGL-NGS-115710 1 86.596243
ARS-BFGL-NGS-82014 1 86.77737
BTB-00036683 1 86.818418
ARS-BFGL-NGS-110543 1 86.867787
BTB-00036784 1 86.888776
ARS-BFGL-BAC-6363 1 87.100663
ARS-BFGL-NGS-20558 1 87.454919
BTB-00038588 1 87.615299
BTB-00038586 1 87.664746
BTB-01858021 1 87.829634
ARS-BFGL-NGS-105257 1 87.992112
ARS-BFGL-NGS-114428 1 88.150843
BTB-00039314 1 88.358715
BTB-00039253 1 88.462591
ARS-BFGL-NGS-112470 1 88.489434
BTB-01195902 1 89.059581
BTB-01196519 1 89.176973
BTB-01195945 1 89.189213
BTB-00040624 1 89.238413
BTB-01196345 1 89.284818
ARS-BFGL-NGS-94042 1 89.3254
ARS-BFGL-NGS-16663 1 89.453518
BTB-01196775 1 89.475293
BTB-00040563 1 89.592448
BTB-01401420 1 89.810818
ARS-BFGL-NGS-107398 1 89.840519
ARS-BFGL-NGS-23253 1 89.900842
ARS-BFGL-NGS-29136 1 90.025134
BTB-00041036 1 90.156001
ARS-BFGL-NGS-3794 1 90.311323
BTB-00040808 1 90.34703
ARS-BFGL-NGS-12933 1 90.637
ARS-BFGL-BAC-36098 1 90.689913
BTB-01331667 1 91.248261
BTB-01331698 1 91.270222
BTB-01331738 1 91.315818
BTB-01846098 1 91.460563
ARS-BFGL-NGS-67044 1 91.582464
ARS-BFGL-BAC-36911 1 91.718782
ARS-BFGL-BAC-36910 1 91.748217
ARS-BFGL-NGS-20424 1 91.840712
BTB-02064590 1 91.857655
ARS-BFGL-NGS-115400 1 91.888946
BTB-01762766 1 91.904464
ARS-BFGL-NGS-54694 1 92.049324
ARS-BFGL-NGS-39699 1 92.144828
BTB-01748272 1 92.171349
BTB-01331221 1 92.30813
BTB-01331173 1 92.331878
ARS-BFGL-NGS-23990 1 92.687973
ARS-BFGL-NGS-107347 1 93.601848
ARS-BFGL-BAC-36880 1 94.090278
BTB-00768631 1 94.367295
BTB-01087150 1 94.5121
ARS-BFGL-NGS-14083 1 94.677356
BTB-01086885 1 94.776896
ARS-BFGL-NGS-80214 1 94.860836
BTB-01086841 1 94.882093
BTB-01086804 1 94.952782
BTB-01086791 1 94.980756
BTB-01591692 1 95.297194
ARS-BFGL-NGS-113387 1 95.343592
ARS-BFGL-NGS-83934 1 95.423065
ARS-BFGL-BAC-36902 1 95.68494
ARS-BFGL-NGS-104619 1 95.750768
ARS-BFGL-NGS-2011 1 95.847141
ARS-BFGL-NGS-8753 1 96.1699
ARS-BFGL-NGS-110016 1 96.217131
ARS-BFGL-NGS-104596 1 96.508341
ARS-BFGL-NGS-60021 1 96.568041
ARS-BFGL-NGS-14357 1 96.79194
ARS-BFGL-NGS-96389 1 97.16073
UA-IFASA-7818 1 97.19548
ARS-BFGL-BAC-31698 1 97.339425
ARS-BFGL-NGS-19572 1 97.420045
ARS-BFGL-NGS-4387 1 97.484342
ARS-BFGL-NGS-96411 1 97.515884
ARS-BFGL-NGS-112806 1 97.642612
ARS-BFGL-NGS-94323 1 97.746135
ARS-BFGL-NGS-72769 1 98.054518
ARS-BFGL-NGS-34686 1 98.133752
ARS-BFGL-NGS-29866 1 98.196332
BTB-00042406 1 98.60241
BTB-00042454 1 98.664177
BTB-00042539 1 98.702244
BTB-00042515 1 98.728925
BTB-00042676 1 98.779294
BTB-01469883 1 99.345463
BTB-01469847 1 99.374603
BTB-01832367 1 99.526306
BTB-01568192 1 99.905012
BTB-00044639 1 99.997409
BTB-00044397 1 100.172966
ARS-BFGL-NGS-38583 1 100.348072
ARS-BFGL-NGS-22608 1 100.4818
BTB-00043787 1 100.564241
BTB-00043646 1 100.663074
BTB-01631847 1 100.760752
BTB-01631727 1 100.800828
BTB-00043545 1 100.862935
ARS-BFGL-NGS-61644 1 100.957801
BTB-01234729 1 101.033651
BTB-01234598 1 101.103098
BTB-01234531 1 101.140718
BTB-01234416 1 101.188217
BTB-01234321 1 101.366448
BTB-01136854 1 101.664632
BTB-01997024 1 101.686457
BTB-01136812 1 101.816107
BTB-01136517 1 102.001717
BTB-01136480 1 102.026796
BTB-01136347 1 102.05671
BTB-01757785 1 102.183929
BTB-00807137 1 102.44276
BTB-00807095 1 102.464968
BTB-00047321 1 102.567034
ARS-BFGL-NGS-35839 1 102.589009
BTB-01992706 1 102.94264
BTB-00046888 1 103.034522
BTB-00046704 1 103.105517
BTB-00046682 1 103.15483
BTB-00046603 1 103.185339
BTB-02007023 1 103.442041
BTB-00007274 1 103.463199
BTB-01582427 1 103.543035
BTB-00006833 1 103.623793
BTB-00046514 1 103.72842
BTB-00046543 1 103.766703
BTB-02074068 1 103.833758
BTB-00045786 1 103.926075
BTB-00045751 1 103.950225
BTB-01831301 1 104.220701
BTB-01579733 1 104.280525
BTB-00044897 1 105.477614
BTB-00044677 1 105.651348
ARS-BFGL-NGS-24511 1 105.88483
ARS-BFGL-NGS-73237 1 105.908625
ARS-BFGL-NGS-111524 1 106.015356
BTB-00048624 1 106.034837
BTB-00048807 1 106.245603
BTB-00048761 1 106.267009
BTB-00048739 1 106.295981
ARS-BFGL-NGS-70855 1 106.53866
BTB-00048535 1 106.709414
BTB-00048482 1 106.735559
BTB-00048449 1 106.802833
ARS-BFGL-NGS-115565 1 106.824629
BTB-00048319 1 106.881204
BTB-00048133 1 107.033065
BTB-00048035 1 107.149909
BTB-00047642 1 107.257059
BTB-00047563 1 107.284449
UA-IFASA-4990 1 107.333592
BTB-00049060 1 107.573707
BTB-00049075 1 107.611829
ARS-BFGL-NGS-63747 1 107.69836
BTB-00049653 1 107.91069
BTB-00045631 1 108.09187
ARS-BFGL-BAC-31718 1 108.17447
ARS-BFGL-NGS-235 1 108.199006
ARS-BFGL-NGS-114023 1 108.249215
ARS-BFGL-NGS-111509 1 108.282363
BTB-00049354 1 108.453122
BTB-00049502 1 108.547611
BTB-01319681 1 108.612475
ARS-BFGL-NGS-110222 1 108.673807
ARS-BFGL-NGS-116315 1 108.782509
ARS-BFGL-NGS-35848 1 108.864882
BTB-01263441 1 109.007793
BTB-01961443 1 109.03256
ARS-BFGL-NGS-32083 1 109.099488
BTB-02008740 1 109.136062
ARS-BFGL-NGS-118240 1 109.2
ARS-BFGL-NGS-535 1 109.221369
ARS-BFGL-NGS-10422 1 109.25237
BTB-01201574 1 109.284636
ARS-BFGL-NGS-115502 1 109.431433
BTB-01568926 1 109.46471
ARS-BFGL-NGS-66914 1 109.521534
ARS-BFGL-NGS-118671 1 109.543734
ARS-BFGL-NGS-93455 1 109.649036
ARS-BFGL-NGS-33623 1 109.680994
ARS-BFGL-NGS-115228 1 109.706655
BTB-01568935 1 110.093503
BTB-00006126 1 110.299855
BTB-01184881 1 110.389787
ARS-BFGL-NGS-19707 1 110.557741
ARS-BFGL-BAC-16136 1 110.580221
BTB-01166725 1 110.629127
ARS-BFGL-BAC-16138 1 110.694748
BTB-01166773 1 110.720832
ARS-BFGL-NGS-105415 1 110.808219
BTB-01167043 1 110.946536
ARS-BFGL-NGS-32687 1 110.982956
ARS-BFGL-NGS-57889 1 111.030092
ARS-BFGL-NGS-119115 1 111.060336
ARS-BFGL-NGS-109823 1 111.122389
BTB-01140101 1 111.289853
ARS-BFGL-NGS-18066 1 111.357945
ARS-BFGL-NGS-26803 1 111.389074
ARS-BFGL-NGS-110339 1 111.495891
ARS-BFGL-NGS-26090 1 111.544625
ARS-BFGL-NGS-89681 1 111.577424
ARS-BFGL-NGS-26007 1 111.855994
BTB-02056490 1 111.955405
ARS-BFGL-NGS-104170 1 111.997359
ARS-BFGL-NGS-104436 1 112.039035
ARS-BFGL-BAC-6549 1 112.225759
BTB-01229664 1 112.247273
ARS-BFGL-NGS-18134 1 112.497788
ARS-BFGL-NGS-68690 1 112.508657
ARS-BFGL-NGS-61822 1 112.526671
ARS-BFGL-BAC-16144 1 112.551212
UA-IFASA-7369 1 112.649918
BTB-00049981 1 112.675358
BTB-00738261 1 112.729281
BTB-00049996 1 112.82723
ARS-BFGL-NGS-104897 1 112.863292
ARS-BFGL-NGS-16950 1 113.064926
ARS-BFGL-NGS-110332 1 113.085294
ARS-BFGL-NGS-25368 1 113.296627
ARS-BFGL-BAC-6558 1 113.346075
BTB-01058465 1 113.745976
ARS-BFGL-NGS-43953 1 113.855984
BTB-01058228 1 113.906808
ARS-BFGL-NGS-2027 1 114.23974
BTB-01649757 1 114.338523
ARS-BFGL-NGS-76535 1 114.868818
ARS-BFGL-NGS-92715 1 114.945541
ARS-BFGL-NGS-11580 1 114.981065
BTB-01457148 1 115.033039
ARS-BFGL-NGS-37145 1 115.072563
UA-IFASA-1795 1 115.133648
BTB-01744054 1 115.185215
BTB-00050464 1 115.499944
ARS-BFGL-NGS-57677 1 116.472073
BTB-01575226 1 116.518604
BTB-02041724 1 116.700751
BTB-00051291 1 116.853616
BTB-02083452 1 116.879644
BTB-02047820 1 117.318567
ARS-BFGL-NGS-20062 1 117.547653
BTB-01305960 1 117.722957
BTB-01305946 1 117.751796
ARS-BFGL-NGS-25618 1 117.781148
BTB-01641194 1 117.817906
BTB-01499384 1 117.894695
UA-IFASA-1947 1 117.973576
ARS-BFGL-NGS-93375 1 118.105327
ARS-BFGL-NGS-13821 1 118.127187
BTB-00051887 1 118.22674
ARS-BFGL-NGS-10545 1 118.289543
BTB-00052307 1 118.331487
BTB-01543375 1 118.552415
BTB-00052514 1 118.609659
BTB-00052487 1 118.643593
BTB-00052471 1 118.672043
ARS-BFGL-NGS-31534 1 118.750689
ARS-BFGL-NGS-23299 1 118.752046
BTB-00052201 1 118.81577
ARS-BFGL-NGS-105650 1 118.882592
BTB-01543431 1 119.018882
BTB-01632443 1 119.106826
ARS-BFGL-NGS-59470 1 119.329151
BTB-02013809 1 119.399386
ARS-BFGL-NGS-112497 1 119.421373
BTB-01877866 1 119.446658
ARS-BFGL-NGS-119723 1 119.470974
BTB-00052737 1 119.544478
ARS-BFGL-NGS-27741 1 119.579301
ARS-BFGL-NGS-91306 1 119.72596
ARS-BFGL-NGS-117328 1 119.749415
BTB-00052826 1 119.790569
BTB-01943865 1 119.835847
ARS-BFGL-NGS-50236 1 119.931878
ARS-BFGL-BAC-7205 1 119.976661
ARS-BFGL-NGS-110032 1 120.109716
ARS-BFGL-BAC-7198 1 120.303037
BTB-00052125 1 120.479376
BTB-01476130 1 120.496926
BTB-00052149 1 120.625309
BTB-00053634 1 120.732249
ARS-BFGL-BAC-13578 1 120.752725
ARS-BFGL-NGS-23874 1 120.842008
BTB-00053769 1 121.341406
BTB-01117225 1 121.498622
BTB-01904540 1 121.68676
BTB-01116994 1 121.733487
BTB-01116848 1 121.845053
BTB-01116846 1 121.871117
ARS-BFGL-NGS-114386 1 121.897831
BTB-00054117 1 121.928156
BTB-00054095 1 122.032672
BTB-00054360 1 122.271495
ARS-BFGL-NGS-12402 1 122.427093
BTB-00054052 1 122.565912
BTB-00054069 1 122.60604
BTB-00054470 1 122.789893
ARS-BFGL-NGS-105510 1 122.814776
ARS-BFGL-BAC-14216 1 122.884941
ARS-BFGL-NGS-7472 1 122.91138
BTB-01382680 1 122.973343
BTB-00055938 1 122.99895
ARS-BFGL-NGS-15972 1 123.130845
BTB-01694763 1 123.153828
BTB-01694723 1 123.176398
BTB-01694682 1 123.199831
ARS-BFGL-NGS-39073 1 123.23083
BTB-00054661 1 123.335404
BTB-00054647 1 123.372013
BTB-00056029 1 123.403379
UA-IFASA-8594 1 123.44276
BTB-00055741 1 123.536637
ARS-BFGL-BAC-14851 1 123.646279
ARS-BFGL-NGS-91292 1 123.713681
ARS-BFGL-BAC-14843 1 123.759167
BTB-00055621 1 123.795324
ARS-BFGL-NGS-72670 1 123.825385
BTB-01479818 1 123.876268
ARS-BFGL-NGS-553 1 124.068962
BTB-00056059 1 124.785274
BTB-01369713 1 125.943303
BTB-01369884 1 126.027422
ARS-BFGL-NGS-89910 1 126.118941
BTB-01615126 1 126.142305
ARS-BFGL-NGS-107861 1 126.434398
BTB-00060880 1 126.523428
BTB-00060751 1 126.549908
ARS-BFGL-NGS-98257 1 126.567481
ARS-BFGL-NGS-113021 1 126.606801
ARS-BFGL-NGS-100109 1 126.680933
ARS-BFGL-NGS-79291 1 126.898336
ARS-BFGL-BAC-7227 1 126.931293
ARS-BFGL-NGS-55389 1 127.00664
ARS-BFGL-NGS-27011 1 127.112983
BTB-00056214 1 127.167727
BTB-00056233 1 127.191498
BTB-01472166 1 127.358003
BTB-00056151 1 127.491286
BTB-00056188 1 127.546305
BTB-01663737 1 127.84133
ARS-BFGL-NGS-105585 1 127.998001
ARS-BFGL-BAC-16161 1 128.09295
ARS-BFGL-NGS-92777 1 128.320901
BTB-00056583 1 128.372905
BTB-00056613 1 128.398119
ARS-BFGL-NGS-34197 1 128.420783
ARS-BFGL-NGS-1224 1 128.436375
ARS-BFGL-NGS-111607 1 128.447062
ARS-BFGL-NGS-118073 1 128.471733
ARS-BFGL-NGS-118749 1 128.518666
ARS-BFGL-NGS-42035 1 128.58114
ARS-BFGL-NGS-86926 1 128.637028
ARS-BFGL-NGS-411 1 128.702093
BTB-00056939 1 128.731809
ARS-BFGL-NGS-36975 1 128.799966
ARS-BFGL-NGS-82206 1 128.864268
ARS-BFGL-NGS-104657 1 128.908587
ARS-BFGL-NGS-31046 1 128.962989
BTB-00057251 1 129.00702
ARS-BFGL-NGS-116868 1 129.049315
ARS-BFGL-NGS-57577 1 129.076257
ARS-BFGL-NGS-24528 1 129.101492
ARS-BFGL-NGS-99827 1 129.125371
BTB-02067404 1 129.17005
ARS-BFGL-NGS-110636 1 129.181008
BTB-00055174 1 129.305266
ARS-BFGL-NGS-14969 1 129.339868
BTB-00055549 1 129.424205
ARS-BFGL-NGS-64270 1 129.505485
ARS-BFGL-NGS-40583 1 129.625019
ARS-BFGL-NGS-31421 1 129.646287
ARS-BFGL-NGS-80200 1 129.680892
ARS-BFGL-NGS-33537 1 129.774934
ARS-BFGL-NGS-96173 1 129.833191
BTB-01744858 1 129.942985
ARS-BFGL-NGS-33162 1 129.974968
BTB-01662109 1 130.217213
BTB-01476933 1 130.381286
ARS-BFGL-NGS-35567 1 130.414598
ARS-BFGL-NGS-5193 1 130.4893
ARS-BFGL-NGS-18962 1 130.517998
ARS-BFGL-NGS-74871 1 130.586554
ARS-BFGL-NGS-112867 1 130.616566
ARS-BFGL-NGS-6392 1 131.22752
ARS-BFGL-NGS-56582 1 131.261969
BTB-00058404 1 131.282768
ARS-BFGL-NGS-117553 1 131.32681
ARS-BFGL-BAC-5990 1 131.46373
ARS-BFGL-NGS-111760 1 131.501278
BTB-00058659 1 131.533041
BTB-00058727 1 131.642361
BTB-00059126 1 131.751589
ARS-BFGL-NGS-107359 1 131.785094
ARS-BFGL-NGS-56103 1 131.806595
ARS-BFGL-NGS-26489 1 131.865531
ARS-BFGL-NGS-37759 1 131.906267
ARS-BFGL-NGS-23583 1 132.049236
BTB-00059412 1 132.069357
ARS-BFGL-NGS-10455 1 132.112092
ARS-BFGL-NGS-82386 1 132.182348
ARS-BFGL-NGS-98442 1 132.21389
ARS-BFGL-NGS-14657 1 132.312674
ARS-BFGL-NGS-37095 1 132.497074
ARS-BFGL-NGS-1834 1 132.696696
ARS-BFGL-NGS-79259 1 132.768483
ARS-BFGL-NGS-30324 1 132.907828
ARS-BFGL-BAC-11042 1 132.983082
BTB-00059569 1 133.027725
BTB-00059627 1 133.113456
ARS-BFGL-NGS-4200 1 133.141325
ARS-BFGL-NGS-104132 1 133.264196
BTB-00061242 1 133.323967
BTB-01215066 1 133.570495
BTB-01287574 1 133.671941
BTB-01215096 1 133.818841
BTB-01963898 1 133.936071
BTB-00061551 1 133.95891
ARS-BFGL-BAC-11057 1 134.030804
ARS-BFGL-NGS-115064 1 134.069561
ARS-BFGL-NGS-26880 1 134.090244
BTB-01641095 1 134.467319
ARS-BFGL-NGS-100206 1 134.500353
BTB-01789715 1 134.666688
ARS-BFGL-NGS-119029 1 134.692148
ARS-BFGL-NGS-3162 1 134.808305
BTB-00062051 1 134.862036
ARS-BFGL-BAC-11680 1 134.918415
ARS-BFGL-NGS-35508 1 135.028845
ARS-BFGL-NGS-108336 1 135.050488
ARS-BFGL-NGS-106616 1 135.194234
ARS-BFGL-NGS-34641 1 135.232682
BTB-00062715 1 135.269426
ARS-BFGL-NGS-114679 1 135.291628
ARS-BFGL-NGS-78666 1 135.36645
ARS-BFGL-NGS-2595 1 135.444745
ARS-BFGL-NGS-106296 1 135.470382
ARS-BFGL-NGS-105305 1 135.491887
ARS-BFGL-NGS-101030 1 135.530772
ARS-BFGL-NGS-30809 1 135.580651
BTB-01355084 1 135.602002
ARS-BFGL-NGS-72308 1 135.751118
ARS-BFGL-NGS-113451 1 135.81292
BTB-00063891 1 135.883989
BTB-00063876 1 135.947079
ARS-BFGL-NGS-13683 1 135.995337
ARS-BFGL-NGS-113807 1 136.029972
ARS-BFGL-NGS-99025 1 136.127682
ARS-BFGL-NGS-2473 1 136.150358
ARS-BFGL-BAC-11687 1 136.210358
ARS-BFGL-NGS-11236 1 136.476195
ARS-BFGL-NGS-12806 1 136.603695
ARS-BFGL-NGS-107390 1 136.623809
ARS-BFGL-NGS-27844 1 136.770555
ARS-BFGL-NGS-119153 1 136.996471
ARS-BFGL-NGS-91055 1 137.033675
ARS-BFGL-NGS-10246 1 137.08038
ARS-BFGL-NGS-37290 1 137.129006
BTB-00039698 1 137.1703
ARS-BFGL-NGS-112400 1 137.426143
ARS-BFGL-BAC-14872 1 137.467169
ARS-BFGL-BAC-14873 1 137.500339
ARS-BFGL-NGS-116855 1 137.526694
BTB-00406913 1 137.821564
ARS-BFGL-NGS-60119 1 138.243679
ARS-BFGL-BAC-5529 1 138.362306
ARS-BFGL-NGS-78397 1 138.395988
ARS-BFGL-NGS-76451 1 138.927511
BTB-01773000 1 138.993085
BTB-01777620 1 139.094903
ARS-BFGL-NGS-117937 1 139.104963
ARS-BFGL-NGS-103518 1 139.280415
BTB-01305554 1 139.334259
ARS-BFGL-NGS-13725 1 139.381706
ARS-BFGL-NGS-105560 1 139.450331
BTB-00126668 1 139.524491
ARS-BFGL-NGS-4637 1 139.979761
ARS-BFGL-NGS-82122 1 140.000659
ARS-BFGL-NGS-76160 1 140.120689
UA-IFASA-3942 1 140.149026
BTB-00070923 1 140.276805
BTB-00070861 1 140.302093
BTB-00070740 1 140.401992
ARS-BFGL-NGS-73455 1 140.524195
ARS-BFGL-NGS-13638 1 140.569637
ARS-BFGL-NGS-14502 1 140.685557
ARS-BFGL-NGS-104662 1 140.726958
ARS-BFGL-NGS-52663 1 140.87049
ARS-BFGL-NGS-31585 1 140.956576
BTB-01839901 1 140.99673
ARS-BFGL-NGS-111417 1 141.205936
BTB-00067270 1 141.351312
ARS-BFGL-NGS-118700 1 141.396322
BTB-01951526 1 141.419386
UA-IFASA-4369 1 141.531071
ARS-BFGL-NGS-91441 1 141.691093
ARS-BFGL-NGS-22768 1 141.713896
BTB-01225777 1 141.738871
ARS-BFGL-NGS-106484 1 141.767788
ARS-BFGL-NGS-44907 1 141.807977
ARS-BFGL-NGS-114203 1 141.903958
BTB-00067063 1 141.926248
UA-IFASA-3744 1 141.950092
BTB-01955138 1 142.041527
BTB-01844108 1 142.071725
ARS-BFGL-NGS-39171 1 142.172755
ARS-BFGL-NGS-40286 1 142.192985
ARS-BFGL-NGS-118672 1 142.296642
BTB-01710763 1 142.446153
ARS-BFGL-NGS-39460 1 142.475932
ARS-BFGL-NGS-117826 1 142.502514
BTB-00066611 1 142.595255
BTB-00066658 1 142.616678
ARS-BFGL-NGS-112657 1 142.958416
ARS-BFGL-NGS-10924 1 143.109768
ARS-BFGL-NGS-34751 1 143.136809
ARS-BFGL-NGS-114130 1 143.21193
ARS-BFGL-NGS-31728 1 143.291643
UA-IFASA-2306 1 143.359127
ARS-BFGL-NGS-29228 1 143.37985
ARS-BFGL-NGS-57723 1 143.413848
ARS-BFGL-NGS-104426 1 143.474642
ARS-BFGL-NGS-2621 1 143.524601
ARS-BFGL-BAC-15516 1 143.567931
ARS-BFGL-NGS-105531 1 143.615536
ARS-BFGL-BAC-15523 1 143.711195
ARS-BFGL-NGS-110098 1 143.831554
ARS-BFGL-NGS-115887 1 143.871665
BTB-00067759 1 143.988123
BTB-00067814 1 144.010687
ARS-BFGL-NGS-32029 1 144.1985
BTB-00068200 1 144.273046
ARS-BFGL-NGS-13498 1 144.314248
ARS-BFGL-NGS-26672 1 144.348682
ARS-BFGL-NGS-25984 1 144.386276
ARS-BFGL-NGS-106123 1 144.411032
ARS-BFGL-NGS-68058 1 144.43852
BTB-00977334 1 144.52486
ARS-BFGL-NGS-117505 1 144.55198
ARS-BFGL-NGS-20055 1 144.655943
ARS-BFGL-NGS-119891 1 144.704305
ARS-BFGL-NGS-103161 1 144.733397
ARS-BFGL-NGS-82590 1 144.758824
ARS-BFGL-NGS-40393 1 144.797574
ARS-BFGL-NGS-17766 1 144.972015
ARS-BFGL-NGS-34622 1 145.222792
ARS-BFGL-NGS-24811 1 145.258083
ARS-BFGL-BAC-15514 1 145.280015
ARS-BFGL-NGS-105140 1 145.470565
ARS-BFGL-NGS-109985 1 145.524894
ARS-BFGL-NGS-56584 1 145.598398
ARS-BFGL-NGS-4901 1 145.643805
ARS-BFGL-NGS-100090 1 145.682206
ARS-BFGL-NGS-113213 1 145.777153
ARS-BFGL-NGS-40732 1 145.804209
ARS-BFGL-NGS-22713 1 145.833897
ARS-BFGL-NGS-63622 1 145.873011
ARS-BFGL-NGS-25579 1 145.943761
ARS-BFGL-NGS-100302 1 145.971743
ARS-BFGL-NGS-105691 1 146.011363
ARS-BFGL-NGS-90750 1 146.033173
ARS-BFGL-NGS-41123 1 146.059099
ARS-BFGL-NGS-4848 1 146.131914
ARS-BFGL-NGS-109493 1 146.222233
ARS-BFGL-NGS-53898 1 146.433117
ARS-BFGL-NGS-108391 1 146.455377
ARS-BFGL-NGS-105044 1 146.632014
ARS-BFGL-NGS-103649 1 146.677989
ARS-BFGL-NGS-76347 1 146.704618
ARS-BFGL-NGS-87570 1 146.790949
ARS-BFGL-NGS-13121 1 146.833973
ARS-BFGL-NGS-31102 1 146.86257
BTB-01598310 1 146.897615
ARS-BFGL-NGS-26133 1 146.940031
ARS-BFGL-NGS-113680 1 146.969169
ARS-BFGL-NGS-1705 1 147.06683
ARS-BFGL-NGS-5057 1 147.121098
ARS-BFGL-NGS-78784 1 147.141657
BTB-01301015 1 147.255491
ARS-BFGL-NGS-13206 1 147.335277
ARS-BFGL-NGS-103851 1 147.358989
ARS-BFGL-NGS-29750 1 147.383154
ARS-BFGL-NGS-65139 1 147.421398
ARS-BFGL-NGS-110564 1 147.484581
ARS-BFGL-NGS-69609 1 147.527101
ARS-BFGL-NGS-43565 1 147.556901
ARS-BFGL-NGS-26772 1 147.58298
ARS-BFGL-NGS-25873 1 147.640547
ARS-BFGL-NGS-13051 1 147.672973
ARS-BFGL-NGS-30170 1 147.698384
ARS-BFGL-NGS-117882 1 147.737756
BTB-00043331 1 147.787147
ARS-BFGL-BAC-12960 1 147.81223
BTB-00043127 1 147.883938
ARS-BFGL-NGS-113002 1 147.920597
ARS-BFGL-NGS-8140 1 147.955914
BTB-01761180 1 147.978297
BTB-00043033 1 148.009894
ARS-BFGL-NGS-676 1 148.05785
UA-IFASA-9633 1 148.088593
ARS-BFGL-NGS-91705 1 148.35177
ARS-BFGL-NGS-33258 1 148.388848
ARS-BFGL-NGS-72541 1 148.510695
ARS-BFGL-NGS-54529 1 148.684318
ARS-BFGL-NGS-107257 1 148.756389
ARS-BFGL-NGS-59701 1 148.794544
ARS-BFGL-NGS-67754 1 148.816004
ARS-BFGL-NGS-72865 1 148.841496
ARS-BFGL-NGS-102593 1 148.893434
ARS-BFGL-NGS-97531 1 148.969868
ARS-BFGL-NGS-103594 1 149.043397
BTB-01975281 1 149.101763
ARS-BFGL-NGS-105884 1 149.123433
ARS-BFGL-NGS-60951 1 149.279017
BTB-00069838 1 149.305906
BTB-00069749 1 149.377013
BTB-00069681 1 149.418667
ARS-BFGL-BAC-5688 1 149.514049
ARS-BFGL-NGS-119736 1 149.551396
ARS-BFGL-NGS-95621 1 149.85284
ARS-BFGL-NGS-117639 1 149.86899
BTB-00070218 1 149.901682
ARS-BFGL-NGS-105124 1 150.043489
ARS-BFGL-NGS-110193 1 150.19169
ARS-BFGL-NGS-104670 1 150.215815
ARS-BFGL-NGS-22078 1 150.253325
ARS-BFGL-NGS-71332 1 150.490806
ARS-BFGL-NGS-39807 1 150.546427
ARS-BFGL-NGS-108762 1 150.574361
ARS-BFGL-NGS-110653 1 150.650424
ARS-BFGL-NGS-116625 1 150.900517
ARS-BFGL-NGS-5854 1 150.924038
ARS-BFGL-NGS-41125 1 150.974434
ARS-BFGL-NGS-14751 1 150.998344
ARS-BFGL-NGS-70523 1 151.125563
ARS-BFGL-NGS-57499 1 151.146817
ARS-BFGL-NGS-116979 1 151.179972
ARS-BFGL-NGS-16536 1 151.379106
ARS-BFGL-NGS-76122 1 151.590393
BTB-01241144 1 151.61527
ARS-BFGL-NGS-112213 1 151.66562
ARS-BFGL-NGS-117060 1 151.693959
BTB-00070977 1 152.225015
ARS-BFGL-NGS-110293 1 152.509935
ARS-BFGL-NGS-109294 1 152.638655
ARS-BFGL-NGS-41812 1 152.673753
BTB-00071918 1 152.74097
ARS-BFGL-NGS-98981 1 152.779702
ARS-BFGL-NGS-22321 1 152.831377
ARS-BFGL-NGS-16576 1 152.850837
ARS-BFGL-NGS-102650 1 152.934177
ARS-BFGL-NGS-77917 1 152.967323
ARS-BFGL-NGS-45342 1 153.017273
ARS-BFGL-NGS-39761 1 153.085257
ARS-BFGL-NGS-100423 1 153.190553
ARS-BFGL-BAC-13028 1 153.326272
ARS-BFGL-NGS-57103 1 153.3479
ARS-BFGL-NGS-118847 1 153.421779
ARS-BFGL-NGS-18905 1 153.624165
ARS-BFGL-NGS-105231 1 153.643695
ARS-BFGL-NGS-61565 1 153.648152
ARS-BFGL-NGS-45330 1 153.692517
BTB-01686439 1 153.727592
BTB-01008912 1 153.775818
BTB-01660026 1 153.817556
ARS-BFGL-NGS-115711 1 153.842441
ARS-BFGL-NGS-110570 1 153.879972
ARS-BFGL-NGS-114385 1 154.030956
ARS-BFGL-NGS-103669 1 154.061961
ARS-BFGL-NGS-4798 1 154.109345
ARS-BFGL-NGS-40247 1 154.133697
ARS-BFGL-NGS-78856 1 154.18574
ARS-BFGL-NGS-118315 1 154.235336
ARS-BFGL-NGS-26782 1 154.299737
BTB-01486160 1 154.377666
BTB-00073037 1 154.755981
ARS-BFGL-NGS-24636 1 154.835531
BTB-00072962 1 154.857059
ARS-BFGL-NGS-12744 1 154.886451
ARS-BFGL-NGS-35476 1 154.9898
ARS-BFGL-NGS-15024 1 155.101934
ARS-BFGL-NGS-31767 1 155.203052
ARS-BFGL-BAC-14292 1 155.283483
ARS-BFGL-NGS-43112 1 155.323212
ARS-BFGL-NGS-58627 1 155.345571
ARS-BFGL-NGS-284 1 155.367316
ARS-BFGL-NGS-83392 1 155.4208
ARS-BFGL-NGS-93838 1 155.455156
ARS-BFGL-NGS-102466 1 155.478973
ARS-BFGL-NGS-103480 1 155.574774
ARS-BFGL-NGS-61517 1 155.597212
ARS-BFGL-NGS-104351 1 155.835816
BTB-00023885 1 155.866844
BTB-00074258 1 156.105357
BTB-00024024 1 156.294225
BTB-00073892 1 156.571397
BTB-01824186 1 156.67804
ARS-BFGL-NGS-114975 1 156.710174
ARS-BFGL-NGS-2430 1 156.85453
BTB-00074122 1 156.900139
BTB-00382006 1 156.99366
ARS-BFGL-NGS-24919 1 157.016123
ARS-BFGL-NGS-32312 1 157.039952
ARS-BFGL-NGS-27443 1 157.07458
ARS-BFGL-NGS-36332 1 157.124942
ARS-BFGL-NGS-87492 1 157.156898
ARS-BFGL-NGS-75385 1 157.17698
ARS-BFGL-NGS-39036 1 157.199658
BTB-00074914 1 157.260458
BTB-00074935 1 157.284336
ARS-BFGL-NGS-54653 1 157.355192
ARS-BFGL-BAC-16186 1 157.395805
ARS-BFGL-NGS-5053 1 157.419451
BTB-01633174 1 157.457269
BTB-01633159 1 157.496407
BTB-00075551 1 157.682341
ARS-BFGL-NGS-12147 1 157.723699
BTB-00075380 1 157.746878
ARS-BFGL-NGS-108970 1 157.809496
UA-IFASA-4140 1 157.837373
ARS-BFGL-NGS-27660 1 157.948736
ARS-BFGL-NGS-111718 1 158.037465
BTB-00076308 1 158.111999
BTB-00076382 1 158.13979
ARS-BFGL-NGS-42512 1 158.14001
ARS-BFGL-NGS-1001 1 158.14002
ARS-BFGL-NGS-29472 1 158.14007
ARS-BFGL-NGS-116700 1 158.1401
BTB-00076647 1 158.14011
ARS-BFGL-NGS-5747 1 158.14012
ARS-BFGL-NGS-99002 1 158.14014
ARS-BFGL-NGS-4086 1 158.14016
ARS-BFGL-NGS-73542 1 158.14017
ARS-BFGL-NGS-19721 1 158.14018
ARS-BFGL-NGS-101788 1 158.14019
BTB-01585499 1 158.14021
ARS-BFGL-NGS-90894 1 158.14023
BTB-00076466 1 158.161585
BTB-01789851 2 0.189886
ARS-BFGL-NGS-31104 2 0.215742
BTB-00077301 2 0.238962
ARS-BFGL-NGS-11180 2 0.346673
ARS-BFGL-NGS-112825 2 0.487391
BTB-01204098 2 0.577898
ARS-BFGL-NGS-5376 2 0.608357
BTB-01204067 2 0.631108
ARS-BFGL-NGS-101054 2 0.657753
ARS-BFGL-NGS-55528 2 0.747465
ARS-BFGL-BAC-44757 2 0.93036
ARS-BFGL-NGS-74920 2 0.944429
ARS-BFGL-NGS-16717 2 0.970561
ARS-BFGL-NGS-117794 2 1.039834
UA-IFASA-5944 2 1.066919
ARS-BFGL-NGS-118760 2 1.112333
BTB-00077456 2 1.164256
BTB-00077399 2 1.185087
ARS-BFGL-NGS-6050 2 1.216101
BTB-00077286 2 1.247436
ARS-BFGL-NGS-55090 2 1.273475
BTB-01710358 2 1.341326
ARS-BFGL-NGS-27330 2 1.406013
ARS-BFGL-NGS-118297 2 1.467475
ARS-BFGL-NGS-31985 2 1.524538
BTB-00077049 2 1.692982
ARS-BFGL-NGS-60387 2 1.795004
ARS-BFGL-NGS-18261 2 1.896078
ARS-BFGL-NGS-108007 2 1.926143
ARS-BFGL-NGS-115117 2 1.982197
ARS-BFGL-BAC-35148 2 2.043096
ARS-BFGL-NGS-113652 2 2.303356
ARS-BFGL-NGS-23733 2 2.333403
ARS-BFGL-NGS-110437 2 2.70407
ARS-BFGL-NGS-113403 2 2.944452
ARS-BFGL-NGS-40516 2 2.966881
ARS-BFGL-NGS-118313 2 3.046092
ARS-BFGL-NGS-36537 2 3.151989
ARS-BFGL-NGS-67261 2 3.172895
ARS-BFGL-NGS-53839 2 3.197666
ARS-BFGL-NGS-60640 2 3.242217
ARS-BFGL-BAC-42496 2 3.407803
ARS-BFGL-NGS-58709 2 3.435871
ARS-BFGL-NGS-46839 2 3.673286
ARS-BFGL-NGS-15763 2 3.793543
ARS-BFGL-NGS-102353 2 3.900181
ARS-BFGL-NGS-63030 2 3.950794
ARS-BFGL-NGS-112731 2 4.125005
ARS-BFGL-NGS-4063 2 4.16588
BTB-00078030 2 4.421299
BTB-00077963 2 4.460405
BTB-01790271 2 4.543996
BTB-01739851 2 4.650209
ARS-BFGL-NGS-43499 2 4.758063
BTB-00078999 2 4.779103
BTB-00079042 2 4.848753
ARS-BFGL-NGS-17759 2 4.883261
ARS-BFGL-NGS-12749 2 4.921527
ARS-BFGL-NGS-6152 2 4.97983
ARS-BFGL-NGS-24135 2 5.193223
ARS-BFGL-NGS-24537 2 5.276521
ARS-BFGL-NGS-21306 2 5.305197
ARS-BFGL-NGS-2658 2 5.370008
ARS-BFGL-NGS-4106 2 5.390383
ARS-BFGL-NGS-101125 2 5.537379
ARS-BFGL-NGS-106761 2 5.601419
ARS-BFGL-NGS-39978 2 5.757355
ARS-BFGL-BAC-2619 2 5.780265
ARS-BFGL-NGS-6033 2 5.844056
ARS-BFGL-NGS-100748 2 6.073765
ARS-BFGL-NGS-4516 2 6.151365
ARS-BFGL-NGS-17147 2 6.183129
ARS-BFGL-NGS-15417 2 6.64559
ARS-BFGL-NGS-112454 2 6.675045
ARS-BFGL-NGS-11319 2 6.763227
ARS-BFGL-NGS-81865 2 7.046478
ARS-BFGL-NGS-59102 2 7.248683
BTB-00078586 2 7.427864
ARS-BFGL-NGS-52961 2 7.45731
BTB-00078691 2 7.492224
BTB-01977132 2 7.52021
ARS-BFGL-BAC-2817 2 7.562127
BTB-01717869 2 7.635061
ARS-BFGL-NGS-110677 2 7.650023
BTB-00078927 2 7.676702
UA-IFASA-9562 2 7.798268
ARS-BFGL-NGS-1661 2 8.000159
BTB-01110991 2 8.153715
BTB-01929922 2 8.188132
BTB-01929933 2 8.212407
BTB-01435656 2 8.30574
ARS-BFGL-NGS-37283 2 8.340148
BTB-01435557 2 8.361295
ARS-BFGL-NGS-59921 2 8.430515
BTB-00079213 2 8.476975
ARS-BFGL-NGS-35384 2 8.637217
ARS-BFGL-NGS-11560 2 8.736092
BTB-00862033 2 8.884527
BTB-00079285 2 8.979837
BTB-00079297 2 9.003563
BTB-00079257 2 9.113368
BTB-00079368 2 9.163293
ARS-BFGL-NGS-111530 2 9.202511
BTB-00079476 2 9.311143
BTB-01282688 2 9.392865
BTB-00079551 2 9.454144
BTB-02016659 2 9.537636
ARS-BFGL-NGS-64273 2 9.594421
ARS-BFGL-NGS-114790 2 9.785462
ARS-BFGL-NGS-69447 2 10.52899
ARS-BFGL-NGS-30075 2 10.560879
ARS-BFGL-NGS-38353 2 11.215815
ARS-BFGL-NGS-53911 2 11.458935
ARS-BFGL-NGS-39506 2 11.485041
ARS-BFGL-NGS-91026 2 11.605232
ARS-BFGL-NGS-116628 2 11.732396
ARS-BFGL-NGS-40106 2 11.925246
ARS-BFGL-NGS-103955 2 12.11855
ARS-BFGL-BAC-27295 2 12.326602
ARS-BFGL-NGS-91327 2 12.533969
ARS-BFGL-BAC-27271 2 12.63249
ARS-BFGL-BAC-35552 2 12.823369
ARS-BFGL-BAC-27305 2 13.202377
ARS-BFGL-BAC-32402 2 13.277993
ARS-BFGL-NGS-43437 2 13.309591
ARS-BFGL-BAC-32404 2 13.343685
ARS-BFGL-NGS-88388 2 13.411225
ARS-BFGL-NGS-38281 2 13.80047
ARS-BFGL-NGS-89098 2 13.901492
ARS-BFGL-NGS-74668 2 13.941524
ARS-BFGL-NGS-112128 2 14.336331
ARS-BFGL-NGS-98581 2 14.403663
BTB-01144233 2 14.428308
ARS-BFGL-NGS-117019 2 14.717851
ARS-BFGL-NGS-45446 2 14.738491
BTB-01084842 2 15.021561
ARS-BFGL-NGS-82028 2 15.075787
BTB-01084639 2 15.13063
ARS-BFGL-NGS-105012 2 15.2121
BTB-01084561 2 15.25005
BTB-01084484 2 15.338769
ARS-BFGL-NGS-104492 2 15.361703
BTB-01600567 2 15.510901
BTB-01600593 2 15.542136
BTB-01410599 2 15.652034
ARS-BFGL-NGS-36375 2 15.709188
BTB-01410432 2 15.730233
BTB-01845736 2 15.916907
ARS-BFGL-NGS-118141 2 15.99324
BTB-00080812 2 16.026397
ARS-BFGL-NGS-1216 2 16.087638
BTB-01363466 2 16.356005
BTB-01952715 2 16.484729
BTB-01792501 2 16.527366
BTB-00081694 2 16.686097
ARS-BFGL-NGS-38278 2 17.14268
BTB-01290659 2 17.379799
BTB-01290636 2 17.408424
ARS-BFGL-NGS-71755 2 17.461491
BTB-00081745 2 17.627839
BTB-02054371 2 17.774569
BTB-01559455 2 17.830735
ARS-BFGL-NGS-104601 2 17.857541
BTB-01559610 2 17.930178
BTB-00082046 2 17.942946
BTB-00081145 2 18.07829
BTB-00081257 2 18.16465
ARS-BFGL-NGS-113397 2 18.197654
BTB-00081403 2 18.292435
BTB-00081518 2 18.408562
ARS-BFGL-BAC-35137 2 18.548104
ARS-BFGL-NGS-86079 2 18.570639
BTB-00065996 2 18.660276
BTB-00066182 2 18.745691
BTB-00082256 2 18.978322
ARS-BFGL-NGS-101460 2 19.105629
BTB-01112664 2 19.155572
ARS-BFGL-NGS-17648 2 19.228789
BTB-01112800 2 19.338223
ARS-BFGL-NGS-23300 2 19.463458
ARS-BFGL-NGS-32739 2 19.611904
BTB-01555229 2 19.807432
BTB-01555215 2 19.827577
ARS-BFGL-NGS-105466 2 19.851161
BTB-01112976 2 19.965497
ARS-BFGL-NGS-39206 2 20.011011
BTB-00083220 2 20.136165
BTB-00083120 2 20.212418
ARS-BFGL-NGS-111881 2 20.399423
ARS-BFGL-NGS-116058 2 20.421605
BTB-00082770 2 20.568089
ARS-BFGL-NGS-27536 2 20.672829
ARS-BFGL-NGS-118009 2 20.760409
BTB-00086860 2 20.896601
BTB-00083549 2 21.029759
BTB-01168588 2 21.185174
BTB-01168392 2 21.191311
UA-IFASA-1574 2 21.214256
BTB-01728391 2 21.267547
ARS-BFGL-NGS-102509 2 21.290918
ARS-BFGL-NGS-119036 2 21.323746
BTB-01168531 2 21.352903
ARS-BFGL-NGS-77089 2 21.378013
BTB-01782721 2 21.389327
ARS-BFGL-NGS-86527 2 21.448855
ARS-BFGL-NGS-37899 2 21.512341
BTB-00085394 2 21.696086
BTB-00085347 2 21.802428
BTB-00085328 2 21.826349
BTB-00085286 2 21.884395
ARS-BFGL-NGS-32709 2 21.98004
ARS-BFGL-NGS-23786 2 22.12532
ARS-BFGL-BAC-30348 2 22.151093
BTB-00084907 2 22.283989
BTB-00084791 2 22.352656
BTB-00084784 2 22.395493
BTB-00084343 2 22.644664
ARS-BFGL-NGS-59293 2 22.768217
ARS-BFGL-NGS-32608 2 22.946115
BTB-01693574 2 23.061078
ARS-BFGL-NGS-118058 2 23.09168
ARS-BFGL-NGS-14826 2 23.142668
BTB-00721870 2 23.180223
BTB-01543286 2 23.256213
BTB-01543251 2 23.28701
BTB-01543204 2 23.313156
BTB-01543144 2 23.334606
BTB-00085503 2 23.405887
BTB-00085538 2 23.498197
BTB-00085877 2 23.628756
ARS-BFGL-NGS-14141 2 23.654385
ARS-BFGL-NGS-103110 2 23.715994
BTB-00086968 2 24.221002
ARS-BFGL-NGS-10872 2 24.325003
ARS-BFGL-NGS-99222 2 24.362479
ARS-BFGL-NGS-14875 2 24.403108
ARS-BFGL-NGS-4499 2 24.441912
BTB-00087562 2 24.543348
BTB-00087717 2 24.592039
BTB-00087761 2 24.662233
BTB-00087821 2 24.695545
ARS-BFGL-NGS-3079 2 24.773731
BTB-00083874 2 24.801186
ARS-BFGL-NGS-113556 2 24.882812
BTB-00084004 2 24.905225
ARS-BFGL-NGS-28193 2 24.987192
ARS-BFGL-NGS-108909 2 25.253188
BTB-00085949 2 25.359234
BTB-00086044 2 25.498932
ARS-BFGL-NGS-67669 2 25.762707
ARS-BFGL-NGS-61392 2 25.949259
ARS-BFGL-NGS-6133 2 26.108646
BTB-00088008 2 26.191728
ARS-BFGL-NGS-38536 2 26.212397
ARS-BFGL-NGS-26680 2 26.263326
BTB-00091700 2 26.308838
BTB-00091568 2 26.362611
ARS-BFGL-NGS-11470 2 26.861021
BTB-00089002 2 26.904683
ARS-BFGL-NGS-39504 2 26.994889
ARS-BFGL-NGS-14624 2 27.055328
BTB-01724071 2 27.122705
UA-IFASA-5527 2 27.180995
BTB-00091356 2 27.266773
BTB-00091350 2 27.323747
BTB-00091195 2 27.412491
ARS-BFGL-NGS-16854 2 27.714533
BTB-00090874 2 27.72493
ARS-BFGL-NGS-48318 2 27.756641
ARS-BFGL-NGS-77438 2 27.814925
ARS-BFGL-NGS-63575 2 27.915549
ARS-BFGL-NGS-77240 2 28.035273
ARS-BFGL-NGS-40971 2 28.073362
ARS-BFGL-NGS-110725 2 28.105529
BTB-00090016 2 28.310926
ARS-BFGL-NGS-60458 2 28.438999
BTB-01141030 2 28.462521
ARS-BFGL-NGS-13789 2 28.508619
BTB-01141260 2 28.533076
ARS-BFGL-BAC-31010 2 28.635618
BTB-01494206 2 28.803276
ARS-BFGL-NGS-19813 2 28.834748
ARS-BFGL-NGS-99856 2 29.055572
BTB-01987495 2 29.215002
ARS-BFGL-NGS-13167 2 29.335326
ARS-BFGL-NGS-104761 2 29.356111
BTB-01978664 2 29.509798
BTB-01817112 2 29.591727
ARS-BFGL-BAC-33169 2 29.812959
BTB-01045439 2 29.83957
ARS-BFGL-NGS-118404 2 29.893086
ARS-BFGL-NGS-38622 2 29.919184
ARS-BFGL-NGS-72090 2 30.011666
ARS-BFGL-BAC-2683 2 30.131
ARS-BFGL-BAC-28969 2 30.197027
BTB-01386993 2 30.262141
ARS-BFGL-BAC-29585 2 30.3078
ARS-BFGL-BAC-30773 2 30.369211
ARS-BFGL-NGS-103589 2 30.402454
ARS-BFGL-NGS-61127 2 30.528677
ARS-BFGL-BAC-28436 2 30.607947
ARS-BFGL-BAC-29664 2 30.635269
ARS-BFGL-BAC-30229 2 30.659411
ARS-BFGL-NGS-36416 2 30.899389
ARS-BFGL-BAC-29051 2 30.930693
ARS-BFGL-BAC-30252 2 30.970796
ARS-BFGL-BAC-30866 2 30.992555
ARS-BFGL-BAC-33842 2 31.050929
ARS-BFGL-BAC-29669 2 31.080979
ARS-BFGL-BAC-29706 2 31.112142
ARS-BFGL-BAC-68 2 31.242327
ARS-BFGL-BAC-32035 2 31.265623
ARS-BFGL-NGS-119470 2 31.327919
BTB-01944931 2 31.500118
BTB-00092571 2 31.647578
BTB-01571963 2 31.671085
ARS-BFGL-NGS-80635 2 31.695296
ARS-BFGL-NGS-38895 2 31.793643
BTB-00093493 2 31.87022
BTB-00093483 2 31.927369
ARS-BFGL-NGS-36319 2 31.971668
ARS-BFGL-NGS-39862 2 32.214197
BTB-00093074 2 32.305832
ARS-BFGL-NGS-3960 2 32.484368
BTB-00092817 2 32.5203
BTB-00092756 2 32.703555
ARS-BFGL-NGS-113793 2 32.770767
BTB-00094591 2 32.971826
BTB-00094379 2 33.121559
BTB-00094296 2 33.215993
BTB-00092669 2 33.23891
BTB-00094289 2 33.245068
ARS-BFGL-NGS-6378 2 33.365058
ARS-BFGL-BAC-42858 2 33.401608
BTB-00093853 2 33.433015
BTB-00093776 2 33.484646
BTB-00093748 2 33.570231
ARS-BFGL-NGS-7878 2 33.67886
ARS-BFGL-NGS-31279 2 33.776171
BTB-00093713 2 33.798764
BTB-00088434 2 33.966115
BTB-00088458 2 33.986797
ARS-BFGL-NGS-65913 2 34.015788
BTB-00088563 2 34.084746
BTB-00088621 2 34.1182
ARS-BFGL-BAC-30629 2 34.2295
BTB-00088688 2 34.258157
BTB-01896843 2 34.329085
BTB-00092589 2 34.379341
ARS-BFGL-NGS-64127 2 34.500208
UA-IFASA-6488 2 34.537333
ARS-BFGL-NGS-64022 2 34.594243
BTB-00969696 2 34.638721
BTB-00969746 2 34.657974
BTB-00969752 2 34.6797
ARS-BFGL-BAC-30745 2 34.918437
ARS-BFGL-NGS-100791 2 35.004695
BTB-00089384 2 35.2649
BTB-00089403 2 35.478963
BTB-01246228 2 35.727838
BTB-00295753 2 35.82791
BTB-00295725 2 35.852731
ARS-BFGL-NGS-8633 2 35.898373
ARS-BFGL-BAC-3633 2 35.936557
ARS-BFGL-NGS-32446 2 36.077493
ARS-BFGL-NGS-85296 2 36.206558
ARS-BFGL-NGS-110726 2 36.228793
ARS-BFGL-NGS-117164 2 36.393032
ARS-BFGL-NGS-102089 2 36.655521
ARS-BFGL-BAC-30704 2 36.891323
ARS-BFGL-BAC-30703 2 37.156818
ARS-BFGL-NGS-75 2 37.405656
ARS-BFGL-NGS-117267 2 37.675264
ARS-BFGL-NGS-28859 2 37.729012
ARS-BFGL-NGS-114956 2 37.769598
ARS-BFGL-NGS-118643 2 37.777606
ARS-BFGL-NGS-57870 2 37.813654
ARS-BFGL-NGS-34549 2 38.340255
ARS-BFGL-NGS-78890 2 38.436921
ARS-BFGL-NGS-3108 2 38.636687
ARS-BFGL-NGS-38727 2 38.670519
ARS-BFGL-BAC-31338 2 38.70948
BTB-00096057 2 38.880084
ARS-BFGL-NGS-29623 2 38.908651
ARS-BFGL-NGS-60043 2 39.056934
ARS-BFGL-BAC-2813 2 39.086521
ARS-BFGL-NGS-103291 2 39.158935
ARS-BFGL-NGS-20574 2 39.19541
UA-IFASA-9548 2 39.350058
ARS-BFGL-NGS-112315 2 39.654734
ARS-BFGL-NGS-104922 2 39.775205
BTB-01053796 2 39.842336
ARS-BFGL-NGS-98401 2 39.976359
BTB-01053755 2 40.313359
BTB-01053741 2 40.337325
ARS-BFGL-NGS-83225 2 40.358906
BTB-01053710 2 40.390786
ARS-BFGL-NGS-35226 2 40.513966
ARS-BFGL-NGS-30068 2 40.540747
ARS-BFGL-BAC-41568 2 40.65311
ARS-BFGL-NGS-2854 2 41.228198
ARS-BFGL-NGS-99769 2 41.353953
BTB-01341517 2 41.428478
ARS-BFGL-NGS-55184 2 41.564195
BTB-01883711 2 41.592409
ARS-BFGL-BAC-2790 2 41.672298
BTB-00096979 2 41.717655
BTB-00097114 2 41.987155
BTB-00097126 2 42.008005
BTB-01871274 2 42.035814
BTB-01242431 2 42.243268
BTB-01242342 2 42.336766
BTB-01242298 2 42.363937
ARS-BFGL-NGS-115659 2 42.77259
ARS-BFGL-NGS-105507 2 42.815136
BTB-01247298 2 42.897811
BTB-01247241 2 43.042276
ARS-BFGL-NGS-112050 2 43.396276
ARS-BFGL-NGS-41803 2 43.456893
ARS-BFGL-NGS-43758 2 43.48881
ARS-BFGL-NGS-8309 2 43.513143
ARS-BFGL-NGS-79459 2 43.905458
ARS-BFGL-NGS-81054 2 43.966884
UA-IFASA-9607 2 44.116574
ARS-BFGL-NGS-18591 2 44.193968
ARS-BFGL-NGS-30987 2 44.228718
ARS-BFGL-NGS-93283 2 44.264949
ARS-BFGL-NGS-25825 2 44.455898
BTB-01247268 2 44.996947
ARS-BFGL-NGS-66375 2 45.144958
ARS-BFGL-NGS-27169 2 45.309586
ARS-BFGL-NGS-6038 2 45.379047
ARS-BFGL-NGS-67924 2 45.643391
ARS-BFGL-BAC-41571 2 46.244844
ARS-BFGL-NGS-44416 2 46.498119
ARS-BFGL-NGS-16519 2 46.557061
ARS-BFGL-NGS-29014 2 46.661883
ARS-BFGL-NGS-119305 2 46.889391
ARS-BFGL-NGS-100319 2 46.995644
ARS-BFGL-NGS-110511 2 47.238139
ARS-BFGL-BAC-47330 2 47.339483
ARS-BFGL-NGS-83687 2 47.361073
ARS-BFGL-BAC-2793 2 47.449015
ARS-BFGL-NGS-103557 2 48.154122
ARS-BFGL-NGS-82865 2 48.217714
ARS-BFGL-BAC-35245 2 48.282793
UA-IFASA-9180 2 48.394699
ARS-BFGL-NGS-113042 2 49.095661
ARS-BFGL-NGS-38341 2 49.808137
ARS-BFGL-NGS-113925 2 49.94371
BTB-00099032 2 50.262148
BTB-00098912 2 50.506143
BTB-01720538 2 50.744605
ARS-BFGL-NGS-108848 2 50.767757
BTB-01741678 2 50.91649
BTB-00097813 2 51.012229
BTB-00098202 2 51.200785
BTB-00098220 2 51.227309
BTB-00098296 2 51.273999
ARS-BFGL-NGS-117857 2 51.430054
ARS-BFGL-NGS-115807 2 51.546568
BTB-00098343 2 51.621921
ARS-BFGL-BAC-37051 2 51.854482
ARS-BFGL-NGS-34526 2 51.914519
BTB-00098528 2 51.983283
BTB-00098730 2 52.130607
ARS-BFGL-NGS-3385 2 52.156024
ARS-BFGL-NGS-118744 2 52.176845
BTB-00098799 2 52.47685
BTB-00098773 2 52.497009
BTB-00098707 2 52.501859
BTB-01266880 2 52.692341
BTB-01266707 2 52.899889
BTB-01625704 2 52.986917
BTB-01274050 2 53.161676
ARS-BFGL-NGS-49789 2 53.369279
ARS-BFGL-NGS-59969 2 53.389738
BTB-01559051 2 53.431931
BTB-01412384 2 53.452826
BTB-01412526 2 53.502146
BTB-01412462 2 53.614731
BTB-01412441 2 53.64665
BTB-00082706 2 53.814015
BTB-01390827 2 53.907394
BTB-01390865 2 53.931759
ARS-BFGL-NGS-118904 2 53.951533
BTB-01390921 2 54.051242
ARS-BFGL-NGS-110491 2 54.186574
ARS-BFGL-NGS-34148 2 54.237423
BTB-01621450 2 54.409482
BTB-01775964 2 54.519795
ARS-BFGL-NGS-88182 2 54.588834
BTB-01391891 2 54.740773
UA-IFASA-8123 2 54.770542
BTB-00183404 2 54.812608
BTB-00183384 2 54.839057
BTB-01294125 2 55.067325
BTB-01293919 2 55.118828
BTB-01165311 2 55.283216
ARS-BFGL-NGS-111213 2 55.308672
BTB-01165248 2 55.372153
BTB-01165225 2 55.442525
BTB-01165150 2 55.546478
BTB-01892981 2 55.566541
ARS-BFGL-NGS-34732 2 55.698595
BTB-01753605 2 55.729126
BTB-00353784 2 55.85234
BTB-00353647 2 55.905779
BTB-01160816 2 55.976443
ARS-BFGL-NGS-105321 2 56.040478
BTB-01165238 2 56.203776
BTB-01819043 2 56.504541
BTB-01588936 2 56.583793
ARS-BFGL-NGS-43395 2 56.636575
BTB-01160731 2 56.723131
ARS-BFGL-NGS-15557 2 56.743409
BTB-01146092 2 56.775988
BTB-00335888 2 56.966172
BTB-00099725 2 57.449775
ARS-BFGL-NGS-43662 2 57.481115
BTB-01146113 2 57.483994
BTB-01145879 2 57.615057
BTB-01145846 2 57.689275
BTB-00099180 2 57.768704
ARS-BFGL-NGS-25349 2 57.833417
ARS-BFGL-NGS-117385 2 57.980393
BTB-01197150 2 58.351712
BTB-01196985 2 58.393701
ARS-BFGL-NGS-72562 2 58.492031
ARS-BFGL-NGS-33092 2 58.519836
ARS-BFGL-NGS-90955 2 58.545892
ARS-BFGL-NGS-111122 2 58.580638
ARS-BFGL-NGS-43350 2 58.622479
ARS-BFGL-NGS-23883 2 58.745694
ARS-BFGL-NGS-37839 2 59.083405
ARS-BFGL-NGS-117608 2 59.143632
BTB-01328981 2 59.261715
BTB-01361440 2 59.3185
BTB-01902301 2 59.461527
BTB-01402854 2 59.488095
ARS-BFGL-NGS-44854 2 59.569007
ARS-BFGL-NGS-74193 2 59.591867
ARS-BFGL-NGS-9262 2 59.61435
BTB-01651888 2 59.760905
BTB-01806590 2 59.799053
ARS-BFGL-NGS-108325 2 59.927024
BTB-00100191 2 60.08729
ARS-BFGL-NGS-4659 2 60.143778
ARS-BFGL-NGS-38875 2 60.308526
ARS-BFGL-NGS-114516 2 60.388375
ARS-BFGL-NGS-2796 2 60.451952
ARS-BFGL-NGS-117095 2 60.48716
BTB-01071488 2 60.592353
ARS-BFGL-NGS-13806 2 60.775596
ARS-BFGL-NGS-36803 2 61.015598
ARS-BFGL-NGS-42047 2 61.047858
ARS-BFGL-NGS-114507 2 61.080508
ARS-BFGL-NGS-50482 2 61.134245
ARS-BFGL-NGS-43990 2 61.173795
ARS-BFGL-NGS-119079 2 61.365176
ARS-BFGL-NGS-110203 2 61.411345
ARS-BFGL-NGS-3831 2 61.527377
ARS-BFGL-NGS-109852 2 61.611083
ARS-BFGL-NGS-65334 2 61.6631
ARS-BFGL-NGS-103465 2 61.822538
ARS-BFGL-NGS-92772 2 61.893116
ARS-BFGL-NGS-12099 2 62.447051
ARS-BFGL-NGS-106570 2 62.470718
ARS-BFGL-NGS-102253 2 62.853776
ARS-BFGL-NGS-79494 2 62.890977
ARS-BFGL-NGS-30962 2 63.13975
ARS-BFGL-NGS-115485 2 63.181292
ARS-BFGL-NGS-101408 2 63.275355
ARS-BFGL-NGS-35045 2 63.355675
ARS-BFGL-NGS-61102 2 63.43271
ARS-BFGL-NGS-100643 2 63.460235
ARS-BFGL-NGS-117921 2 63.551705
ARS-BFGL-NGS-42334 2 63.900374
ARS-BFGL-NGS-118706 2 63.948276
ARS-BFGL-NGS-85797 2 64.198992
ARS-BFGL-NGS-102881 2 64.375198
ARS-BFGL-NGS-91754 2 64.399273
ARS-BFGL-NGS-41523 2 64.485917
ARS-BFGL-NGS-111934 2 65.00449
ARS-BFGL-NGS-115279 2 65.017334
ARS-BFGL-NGS-72192 2 65.044427
ARS-BFGL-NGS-35984 2 65.172196
ARS-BFGL-NGS-100756 2 65.279621
ARS-BFGL-NGS-36544 2 65.41511
ARS-BFGL-NGS-116582 2 65.435521
ARS-BFGL-NGS-55238 2 65.513882
ARS-BFGL-NGS-96204 2 65.600025
UA-IFASA-3968 2 65.746051
ARS-BFGL-NGS-102636 2 65.946493
ARS-BFGL-NGS-110609 2 65.969723
ARS-BFGL-NGS-33852 2 66.070654
ARS-BFGL-NGS-24410 2 66.093445
ARS-BFGL-NGS-33412 2 66.143379
ARS-BFGL-NGS-55924 2 66.226122
ARS-BFGL-NGS-117458 2 66.329113
ARS-BFGL-NGS-118876 2 66.5856
ARS-BFGL-NGS-71473 2 66.73164
ARS-BFGL-NGS-59506 2 66.860284
ARS-BFGL-NGS-70734 2 67.055991
BTB-01332880 2 67.130856
BTB-01332833 2 67.165879
BTB-01332745 2 67.213974
ARS-BFGL-NGS-118138 2 67.292723
BTB-01332511 2 67.361632
ARS-BFGL-NGS-95329 2 67.387596
BTB-01730399 2 67.542665
ARS-BFGL-NGS-38034 2 67.575238
BTB-01953354 2 67.604758
ARS-BFGL-NGS-112281 2 67.700266
BTB-01601989 2 67.766127
BTB-01654063 2 67.847791
BTB-01297051 2 68.024655
ARS-BFGL-NGS-80573 2 68.089041
BTB-01297138 2 68.15464
ARS-BFGL-NGS-115732 2 68.190974
BTB-01536946 2 68.429456
BTB-01536920 2 68.514758
BTB-01352059 2 68.554311
ARS-BFGL-NGS-47229 2 68.718027
ARS-BFGL-BAC-40066 2 68.795555
BTB-01366705 2 68.911266
BTB-00121016 2 69.359925
BTB-00121035 2 69.415937
ARS-BFGL-NGS-90287 2 69.66299
ARS-BFGL-NGS-119922 2 69.75362
BTB-01611164 2 69.837548
ARS-BFGL-NGS-12128 2 70.232878
ARS-BFGL-NGS-105016 2 70.299376
ARS-BFGL-NGS-80431 2 70.357655
ARS-BFGL-NGS-95316 2 70.485741
BTB-00121590 2 70.491634
BTB-01522343 2 70.582764
BTB-01774593 2 70.680985
ARS-BFGL-NGS-83221 2 70.719167
ARS-BFGL-NGS-40052 2 70.978502
ARS-BFGL-NGS-26766 2 71.023597
ARS-BFGL-NGS-12123 2 71.238486
ARS-BFGL-NGS-1606 2 71.295677
ARS-BFGL-NGS-88046 2 71.38263
ARS-BFGL-NGS-103138 2 71.598307
ARS-BFGL-NGS-114814 2 71.632662
ARS-BFGL-NGS-12877 2 71.657308
ARS-BFGL-NGS-200 2 71.710397
ARS-BFGL-NGS-58619 2 71.779928
ARS-BFGL-NGS-16745 2 71.848377
ARS-BFGL-NGS-22157 2 71.906695
ARS-BFGL-NGS-26704 2 71.92787
ARS-BFGL-NGS-61695 2 72.100193
ARS-BFGL-NGS-112141 2 72.154256
ARS-BFGL-NGS-101411 2 72.163562
ARS-BFGL-NGS-1934 2 72.324157
ARS-BFGL-NGS-48402 2 72.445788
ARS-BFGL-NGS-29723 2 72.58389
ARS-BFGL-NGS-112489 2 72.632052
ARS-BFGL-NGS-22906 2 72.692197
ARS-BFGL-NGS-85252 2 72.752229
ARS-BFGL-NGS-86652 2 72.790595
ARS-BFGL-NGS-17953 2 72.814849
ARS-BFGL-NGS-81871 2 73.1655
ARS-BFGL-NGS-114696 2 73.185504
ARS-BFGL-NGS-43775 2 73.209337
ARS-BFGL-NGS-39860 2 73.234975
ARS-BFGL-NGS-25338 2 73.41208
ARS-BFGL-NGS-69450 2 73.653622
ARS-BFGL-NGS-33838 2 73.710328
ARS-BFGL-NGS-15669 2 74.063186
ARS-BFGL-NGS-106694 2 74.101924
ARS-BFGL-NGS-114498 2 74.130414
ARS-BFGL-NGS-38139 2 74.228539
ARS-BFGL-NGS-47830 2 74.289327
ARS-BFGL-NGS-110318 2 74.33282
ARS-BFGL-NGS-38374 2 74.388391
ARS-BFGL-NGS-104166 2 74.548518
ARS-BFGL-NGS-51807 2 74.877647
ARS-BFGL-NGS-23847 2 75.001159
ARS-BFGL-NGS-32559 2 75.724252
ARS-BFGL-NGS-69160 2 76.13646
ARS-BFGL-NGS-104820 2 76.27043
UA-IFASA-4619 2 76.309053
BTB-01063267 2 76.335841
BTB-01313469 2 76.38432
ARS-BFGL-NGS-78520 2 76.400643
BTB-01313376 2 76.422853
ARS-BFGL-NGS-102866 2 76.518493
BTB-02066351 2 76.563133
ARS-BFGL-NGS-106237 2 76.637668
BTB-00917603 2 76.730474
BTB-00917506 2 76.759957
ARS-BFGL-NGS-83161 2 76.852429
ARS-BFGL-NGS-109828 2 77.033601
BTB-00425912 2 77.09932
ARS-BFGL-NGS-18407 2 77.175718
BTB-00103137 2 77.202062
ARS-BFGL-NGS-111158 2 77.226464
BTB-00102936 2 77.289259
BTB-00425849 2 77.476978
ARS-BFGL-NGS-65669 2 77.583642
BTB-02007152 2 77.78622
ARS-BFGL-NGS-88183 2 78.028191
BTB-01720563 2 78.280305
BTB-01945480 2 78.366932
BTB-01767882 2 78.405537
BTB-01767855 2 78.433731
BTB-01963677 2 78.533652
BTB-01516197 2 78.53625
BTB-00103401 2 78.556325
ARS-BFGL-NGS-21252 2 78.581503
BTB-00103489 2 78.604521
BTB-01860738 2 78.691609
BTB-01860839 2 78.726622
BTB-00103543 2 78.749162
BTB-01374180 2 78.872254
ARS-BFGL-NGS-116036 2 78.993931
BTB-01373917 2 79.056259
BTB-01809666 2 79.090198
UA-IFASA-2241 2 79.15829
ARS-BFGL-NGS-37942 2 79.179255
ARS-BFGL-NGS-31780 2 79.226952
ARS-BFGL-NGS-110862 2 79.257749
ARS-BFGL-NGS-5148 2 79.300301
BTB-01374162 2 79.35396
ARS-BFGL-NGS-33744 2 79.388083
ARS-BFGL-NGS-65317 2 79.414331
ARS-BFGL-NGS-118432 2 79.759353
ARS-BFGL-NGS-117618 2 79.954468
ARS-BFGL-NGS-38368 2 80.044248
ARS-BFGL-NGS-114651 2 80.096393
ARS-BFGL-NGS-84024 2 80.133105
ARS-BFGL-NGS-94630 2 80.356639
ARS-BFGL-NGS-105974 2 80.426417
ARS-BFGL-NGS-5680 2 80.666057
ARS-BFGL-NGS-94696 2 80.970515
ARS-BFGL-NGS-55339 2 83.616368
ARS-BFGL-NGS-8503 2 84.37355
ARS-BFGL-NGS-117030 2 84.807787
ARS-BFGL-NGS-108914 2 85.452055
ARS-BFGL-NGS-114269 2 85.524425
ARS-BFGL-NGS-33177 2 85.585849
ARS-BFGL-NGS-147 2 86.035295
ARS-BFGL-NGS-55270 2 87.004473
ARS-BFGL-NGS-32625 2 87.10869
ARS-BFGL-NGS-100636 2 87.133202
ARS-BFGL-NGS-91673 2 87.843486
ARS-BFGL-NGS-94983 2 87.944722
ARS-BFGL-NGS-119235 2 88.162563
ARS-BFGL-NGS-87101 2 88.462321
ARS-BFGL-NGS-37296 2 88.511266
ARS-BFGL-NGS-115594 2 88.582171
ARS-BFGL-NGS-106192 2 88.609199
ARS-BFGL-NGS-40189 2 89.008935
ARS-BFGL-NGS-87633 2 89.240442
ARS-BFGL-NGS-110835 2 89.374373
ARS-BFGL-NGS-34371 2 89.478521
ARS-BFGL-NGS-118468 2 89.707126
ARS-BFGL-NGS-26540 2 89.752875
ARS-BFGL-NGS-102616 2 89.778173
ARS-BFGL-NGS-109793 2 89.801146
ARS-BFGL-NGS-15250 2 89.845085
ARS-BFGL-NGS-117117 2 89.931378
ARS-BFGL-NGS-102842 2 90.257472
ARS-BFGL-NGS-113881 2 90.325351
ARS-BFGL-NGS-116169 2 90.355514
ARS-BFGL-NGS-18347 2 90.381185
ARS-BFGL-NGS-25165 2 90.808788
ARS-BFGL-NGS-28347 2 90.897881
ARS-BFGL-NGS-26907 2 91.061862
ARS-BFGL-NGS-43977 2 91.117564
ARS-BFGL-NGS-20350 2 91.221891
ARS-BFGL-NGS-35056 2 92.080445
ARS-BFGL-NGS-25774 2 92.350004
ARS-BFGL-NGS-33666 2 92.796573
ARS-BFGL-NGS-92633 2 92.828714
ARS-BFGL-NGS-83045 2 92.923678
ARS-BFGL-NGS-25561 2 92.95041
ARS-BFGL-NGS-46633 2 93.003339
ARS-BFGL-NGS-40833 2 93.065483
ARS-BFGL-NGS-47406 2 93.144357
ARS-BFGL-NGS-111012 2 93.255549
ARS-BFGL-NGS-3031 2 93.369611
ARS-BFGL-NGS-55602 2 93.600676
ARS-BFGL-NGS-102205 2 93.885846
ARS-BFGL-NGS-31922 2 93.961513
ARS-BFGL-NGS-117556 2 94.057043
ARS-BFGL-NGS-29095 2 94.25789
ARS-BFGL-NGS-2970 2 94.407497
ARS-BFGL-NGS-21761 2 94.534831
ARS-BFGL-NGS-73869 2 94.702739
ARS-BFGL-NGS-109871 2 94.761274
ARS-BFGL-NGS-101080 2 94.804682
ARS-BFGL-NGS-3705 2 95.141342
ARS-BFGL-NGS-19042 2 95.245853
ARS-BFGL-NGS-98354 2 95.512347
ARS-BFGL-NGS-36683 2 95.861435
ARS-BFGL-NGS-103501 2 96.021111
ARS-BFGL-NGS-33331 2 96.388684
ARS-BFGL-NGS-100369 2 96.410491
ARS-BFGL-NGS-4709 2 96.612179
ARS-BFGL-NGS-1113 2 96.725242
ARS-BFGL-NGS-24608 2 96.85737
UA-IFASA-7039 2 96.953499
ARS-BFGL-NGS-115142 2 97.368169
ARS-BFGL-NGS-26395 2 97.457613
ARS-BFGL-NGS-113475 2 97.929853
ARS-BFGL-NGS-5965 2 98.073699
ARS-BFGL-NGS-99030 2 98.160191
ARS-BFGL-NGS-3990 2 98.217598
ARS-BFGL-NGS-107381 2 98.268164
ARS-BFGL-NGS-67961 2 98.490521
ARS-BFGL-NGS-12630 2 98.522351
ARS-BFGL-NGS-101219 2 98.580745
ARS-BFGL-NGS-97871 2 98.666598
ARS-BFGL-NGS-6067 2 98.764258
UA-IFASA-4555 2 98.822877
ARS-BFGL-NGS-43366 2 98.938838
ARS-BFGL-NGS-10610 2 99.398654
ARS-BFGL-NGS-29467 2 100.376419
ARS-BFGL-NGS-103616 2 100.407427
ARS-BFGL-NGS-113504 2 101.089845
ARS-BFGL-NGS-25939 2 101.255449
ARS-BFGL-NGS-10239 2 101.307425
ARS-BFGL-NGS-13829 2 101.636994
ARS-BFGL-NGS-100077 2 101.835294
ARS-BFGL-NGS-60714 2 102.060979
ARS-BFGL-NGS-94750 2 102.611374
ARS-BFGL-NGS-102802 2 102.825867
ARS-BFGL-NGS-17875 2 103.113956
ARS-BFGL-NGS-10767 2 103.3496
ARS-BFGL-NGS-37100 2 104.761159
ARS-BFGL-NGS-116538 2 105.169858
ARS-BFGL-NGS-35963 2 105.193025
ARS-BFGL-NGS-3947 2 105.246554
DPI-42 2 105.382162
ARS-BFGL-NGS-108514 2 105.521127
ARS-BFGL-NGS-31901 2 105.602018
ARS-BFGL-NGS-100821 2 105.666691
ARS-BFGL-NGS-86172 2 105.687751
ARS-BFGL-NGS-30149 2 105.813306
INRA-475 2 105.86079
ARS-BFGL-NGS-114318 2 105.900619
ARS-BFGL-NGS-105142 2 106.31132
ARS-BFGL-NGS-110823 2 106.465563
ARS-BFGL-NGS-108614 2 106.52613
BTB-00107988 2 106.604939
UA-IFASA-5357 2 106.663843
ARS-BFGL-NGS-116634 2 107.31808
ARS-BFGL-NGS-36309 2 107.370183
ARS-BFGL-NGS-5566 2 107.378666
BTB-00108904 2 107.455392
BTB-00108937 2 107.47859
ARS-BFGL-NGS-116461 2 107.505296
ARS-BFGL-NGS-41507 2 107.529096
ARS-BFGL-NGS-108395 2 107.555316
ARS-BFGL-NGS-20052 2 107.616903
UA-IFASA-6288 2 107.657675
ARS-BFGL-NGS-19219 2 107.747873
ARS-BFGL-NGS-31902 2 107.799001
BTB-00109355 2 107.880854
ARS-BFGL-NGS-7772 2 108.030356
BTB-00108873 2 108.129101
ARS-BFGL-NGS-19550 2 108.181274
ARS-BFGL-NGS-109206 2 108.269454
BTB-00108243 2 108.342493
ARS-BFGL-NGS-60484 2 108.399388
ARS-BFGL-NGS-82228 2 108.414809
ARS-BFGL-NGS-5061 2 108.423092
BTB-00109619 2 108.437574
BTB-00109560 2 108.486036
ARS-BFGL-NGS-99327 2 108.529237
ARS-BFGL-NGS-14681 2 108.549488
ARS-BFGL-NGS-117879 2 108.792569
ARS-BFGL-NGS-113828 2 108.823285
ARS-BFGL-NGS-23161 2 108.869015
BTB-01307548 2 108.928559
BTB-01307478 2 108.999223
BTB-01307462 2 109.020542
ARS-BFGL-NGS-10727 2 109.106216
ARS-BFGL-NGS-72876 2 109.12257
BTB-00109704 2 109.372695
BTB-00111033 2 109.50085
BTB-00111019 2 109.560947
BTB-00111010 2 109.586793
ARS-BFGL-NGS-78128 2 109.607207
BTB-00110958 2 109.63611
BTB-00110886 2 109.660849
ARS-BFGL-NGS-110109 2 109.873484
BTB-00110695 2 109.910398
BTB-00110654 2 109.969263
BTB-00110604 2 110.031447
BTB-00110277 2 110.266419
BTB-00110204 2 110.353189
BTB-00110046 2 110.477897
BTB-01169423 2 110.559605
BTB-01169886 2 110.598183
BTB-01169838 2 110.642302
BTB-01169774 2 110.668292
ARS-BFGL-NGS-58985 2 110.743602
ARS-BFGL-NGS-76658 2 111.024426
BTB-01291176 2 111.103057
UA-IFASA-5029 2 111.206088
ARS-BFGL-NGS-78979 2 111.255488
ARS-BFGL-BAC-34335 2 111.315241
ARS-BFGL-NGS-110787 2 111.403362
ARS-BFGL-NGS-66563 2 111.575978
ARS-BFGL-NGS-13938 2 111.650859
DPI-47 2 111.870534
BTB-00551399 2 111.929156
UA-IFASA-5601 2 111.996244
ARS-BFGL-NGS-25868 2 112.126934
BTB-00427067 2 112.147748
BTB-00111467 2 112.268897
ARS-BFGL-NGS-5579 2 112.301239
BTB-00111486 2 112.331026
ARS-BFGL-NGS-30241 2 112.351426
BTB-00111799 2 112.418955
BTB-00112380 2 112.75653
ARS-BFGL-NGS-63424 2 112.784738
ARS-BFGL-NGS-27703 2 112.819932
ARS-BFGL-NGS-23793 2 112.929325
BTB-00112740 2 112.955917
ARS-BFGL-NGS-12225 2 113.039609
BTB-00112997 2 113.064768
BTB-00113177 2 113.24542
ARS-BFGL-NGS-68289 2 113.287376
ARS-BFGL-NGS-6012 2 113.321109
ARS-BFGL-BAC-34933 2 113.483502
ARS-BFGL-NGS-33229 2 113.530859
ARS-BFGL-NGS-18886 2 113.655775
ARS-BFGL-NGS-5970 2 113.680314
UA-IFASA-2047 2 113.716333
ARS-BFGL-NGS-11306 2 113.749689
BTB-01145402 2 113.946668
ARS-BFGL-NGS-43428 2 114.060265
BTB-01694252 2 114.112197
ARS-BFGL-NGS-38350 2 114.216823
BTB-01301691 2 114.262794
ARS-BFGL-BAC-34939 2 114.317194
ARS-BFGL-NGS-5017 2 114.380742
ARS-BFGL-NGS-40251 2 114.415455
ARS-BFGL-NGS-59820 2 114.51727
ARS-BFGL-NGS-67309 2 114.710664
BTB-01991723 2 114.742983
ARS-BFGL-NGS-25010 2 114.93517
BTB-01343453 2 115.092998
ARS-BFGL-NGS-1630 2 115.122795
ARS-BFGL-NGS-71980 2 115.322601
ARS-BFGL-NGS-95256 2 115.475433
ARS-BFGL-NGS-34440 2 115.714967
ARS-BFGL-NGS-87148 2 115.771013
ARS-BFGL-NGS-102003 2 115.791101
UA-IFASA-4825 2 115.913656
ARS-BFGL-NGS-21107 2 115.973199
UA-IFASA-8833 2 116.087072
ARS-BFGL-NGS-117340 2 116.142693
ARS-BFGL-NGS-94004 2 116.293266
ARS-BFGL-BAC-35548 2 116.477222
ARS-BFGL-NGS-30337 2 116.542326
ARS-BFGL-NGS-14276 2 116.591724
ARS-BFGL-NGS-103753 2 116.628431
ARS-BFGL-NGS-43721 2 116.797036
ARS-BFGL-NGS-107330 2 116.829914
ARS-BFGL-NGS-107909 2 116.934708
ARS-BFGL-NGS-112195 2 117.022469
ARS-BFGL-BAC-27299 2 117.267277
ARS-BFGL-NGS-15373 2 117.575646
ARS-BFGL-NGS-317 2 117.94621
ARS-BFGL-NGS-89183 2 117.982134
ARS-BFGL-NGS-31620 2 118.217699
ARS-BFGL-NGS-115797 2 118.277989
ARS-BFGL-NGS-89972 2 118.581255
ARS-BFGL-NGS-67146 2 118.773633
ARS-BFGL-NGS-41173 2 118.897146
ARS-BFGL-BAC-2444 2 118.932435
ARS-BFGL-NGS-41920 2 119.015064
ARS-BFGL-NGS-25658 2 119.059379
ARS-BFGL-NGS-114878 2 119.104115
ARS-BFGL-NGS-110996 2 119.204532
ARS-BFGL-NGS-12170 2 119.489131
ARS-BFGL-NGS-90746 2 119.514496
ARS-BFGL-NGS-8841 2 119.543056
ARS-BFGL-NGS-15508 2 119.595498
DPI-38 2 119.70528
ARS-BFGL-NGS-81996 2 119.77203
ARS-BFGL-NGS-108985 2 119.844881
ARS-BFGL-NGS-101286 2 119.869465
ARS-BFGL-NGS-84106 2 119.970477
ARS-BFGL-NGS-118696 2 120.008794
ARS-BFGL-NGS-61938 2 120.111418
ARS-BFGL-NGS-66771 2 120.148776
ARS-BFGL-NGS-27277 2 120.174934
ARS-BFGL-NGS-31836 2 120.221738
ARS-BFGL-NGS-112016 2 120.350282
ARS-BFGL-NGS-38010 2 120.644489
ARS-BFGL-NGS-100978 2 120.663999
ARS-BFGL-NGS-83173 2 120.9755
ARS-BFGL-NGS-115856 2 121.35691
ARS-BFGL-NGS-108220 2 121.387324
ARS-BFGL-NGS-116850 2 121.432374
ARS-BFGL-NGS-84506 2 121.476153
UA-IFASA-7185 2 121.503634
ARS-BFGL-NGS-7234 2 121.649725
ARS-BFGL-NGS-4641 2 121.731564
ARS-BFGL-NGS-7800 2 121.753051
ARS-BFGL-NGS-64846 2 121.992956
ARS-BFGL-NGS-40444 2 122.409628
ARS-BFGL-NGS-58778 2 122.461245
ARS-BFGL-NGS-101039 2 122.509616
ARS-BFGL-NGS-66184 2 122.997112
ARS-BFGL-NGS-102874 2 123.152276
ARS-BFGL-NGS-73087 2 123.191539
ARS-BFGL-NGS-109463 2 123.226556
ARS-BFGL-NGS-98246 2 123.274465
ARS-BFGL-NGS-42079 2 123.296159
ARS-BFGL-NGS-100296 2 123.330136
ARS-BFGL-NGS-22422 2 123.421577
ARS-BFGL-NGS-33757 2 123.463996
ARS-BFGL-NGS-119472 2 123.56162
ARS-BFGL-NGS-108473 2 123.615442
ARS-BFGL-NGS-34396 2 123.645089
ARS-BFGL-NGS-69013 2 123.717269
ARS-BFGL-NGS-109716 2 123.738751
ARS-BFGL-NGS-81173 2 123.795837
ARS-BFGL-BAC-27287 2 123.829949
ARS-BFGL-NGS-83761 2 123.890726
ARS-BFGL-NGS-106374 2 123.919123
ARS-BFGL-NGS-15468 2 123.990664
ARS-BFGL-NGS-54715 2 124.052334
UA-IFASA-5041 2 124.086648
ARS-BFGL-NGS-63081 2 124.108914
ARS-BFGL-NGS-41408 2 124.137395
ARS-BFGL-NGS-58655 2 124.171901
ARS-BFGL-NGS-62504 2 124.265089
ARS-BFGL-NGS-75379 2 124.495893
ARS-BFGL-NGS-5804 2 124.553759
ARS-BFGL-NGS-19266 2 124.651277
ARS-BFGL-NGS-118090 2 124.82112
ARS-BFGL-NGS-64086 2 124.862319
ARS-BFGL-NGS-39882 2 124.900467
ARS-BFGL-NGS-73988 2 125.175094
ARS-BFGL-NGS-15108 2 125.248041
ARS-BFGL-NGS-47002 2 125.426036
ARS-BFGL-BAC-27911 2 125.497767
ARS-BFGL-NGS-117131 2 125.677712
ARS-BFGL-NGS-116217 2 125.772675
ARS-BFGL-NGS-35163 2 125.798507
ARS-BFGL-NGS-118068 2 126.058677
ARS-BFGL-NGS-112535 2 126.089026
ARS-BFGL-NGS-21164 2 126.126854
ARS-BFGL-NGS-113668 2 126.229389
ARS-BFGL-NGS-110953 2 126.249559
ARS-BFGL-NGS-119884 2 126.270358
ARS-BFGL-NGS-15428 2 126.341038
ARS-BFGL-NGS-60545 2 126.372006
BTB-00115953 2 126.420376
UA-IFASA-8340 2 126.684192
ARS-BFGL-NGS-20267 2 126.80926
ARS-BFGL-NGS-24930 2 126.860673
ARS-BFGL-NGS-118505 2 126.957475
ARS-BFGL-NGS-38248 2 127.047563
ARS-BFGL-BAC-32411 2 127.119233
ARS-BFGL-NGS-119799 2 127.192536
ARS-BFGL-NGS-115982 2 127.309459
ARS-BFGL-NGS-104716 2 127.375881
ARS-BFGL-NGS-108804 2 127.412313
ARS-BFGL-BAC-32424 2 127.47357
ARS-BFGL-NGS-75279 2 127.553417
ARS-BFGL-NGS-21994 2 127.65169
ARS-BFGL-NGS-6176 2 127.782861
ARS-BFGL-BAC-32707 2 127.814244
ARS-BFGL-NGS-68798 2 127.834529
ARS-BFGL-NGS-58272 2 128.013805
ARS-BFGL-NGS-80059 2 128.081087
ARS-BFGL-NGS-98458 2 128.149644
ARS-BFGL-NGS-55920 2 128.251331
ARS-BFGL-NGS-104560 2 128.362357
ARS-BFGL-NGS-45691 2 128.48479
ARS-BFGL-NGS-118924 2 128.529102
ARS-BFGL-NGS-116294 2 128.580697
ARS-BFGL-NGS-41994 2 128.602295
ARS-BFGL-NGS-10586 2 128.636098
ARS-BFGL-NGS-104227 2 128.670186
ARS-BFGL-NGS-17529 2 128.695085
ARS-BFGL-NGS-62579 2 128.947842
ARS-BFGL-NGS-77983 2 129.053865
ARS-BFGL-NGS-112511 2 129.160558
ARS-BFGL-NGS-106554 2 129.290171
ARS-BFGL-NGS-3925 2 129.314836
ARS-BFGL-NGS-63980 2 129.38825
ARS-BFGL-NGS-40911 2 129.554709
ARS-BFGL-NGS-118648 2 129.609082
ARS-BFGL-NGS-88498 2 129.677633
ARS-BFGL-NGS-116941 2 129.738866
ARS-BFGL-NGS-118140 2 129.768904
ARS-BFGL-NGS-111873 2 129.809374
ARS-BFGL-NGS-116403 2 129.845311
ARS-BFGL-NGS-36151 2 129.927678
ARS-BFGL-NGS-2341 2 129.947923
ARS-BFGL-NGS-102007 2 130.031069
ARS-BFGL-NGS-90021 2 130.076674
ARS-BFGL-NGS-33709 2 130.187033
ARS-BFGL-NGS-22750 2 130.328684
ARS-BFGL-NGS-106346 2 130.452409
ARS-BFGL-NGS-56131 2 130.511453
ARS-BFGL-NGS-63923 2 130.613164
ARS-BFGL-NGS-39631 2 130.652581
ARS-BFGL-NGS-118362 2 130.754721
ARS-BFGL-NGS-104608 2 130.786495
ARS-BFGL-NGS-114524 2 130.850007
ARS-BFGL-NGS-108175 2 130.910035
ARS-BFGL-NGS-43912 2 130.965838
ARS-BFGL-NGS-116330 2 131.016477
ARS-BFGL-NGS-54356 2 131.041728
ARS-BFGL-NGS-14778 2 131.089397
ARS-BFGL-NGS-60058 2 131.196339
ARS-BFGL-NGS-44323 2 131.305612
BTB-00117379 2 131.325971
UA-IFASA-1690 2 131.347628
BTB-02096577 2 131.372857
BTB-00117780 2 131.393741
ARS-BFGL-NGS-110186 2 131.46102
ARS-BFGL-NGS-37699 2 131.504361
ARS-BFGL-NGS-30621 2 131.539751
ARS-BFGL-NGS-31856 2 131.69567
BTB-01230903 2 131.754525
BTB-01978832 2 131.882804
ARS-BFGL-NGS-26965 2 131.906865
ARS-BFGL-NGS-105785 2 131.968682
ARS-BFGL-NGS-77887 2 131.994228
ARS-BFGL-NGS-83481 2 132.028943
ARS-BFGL-NGS-2286 2 132.158619
ARS-BFGL-NGS-110419 2 132.426982
BTB-00118121 2 132.476872
ARS-BFGL-NGS-118497 2 132.560449
ARS-BFGL-NGS-60038 2 132.602751
ARS-BFGL-NGS-108583 2 132.668144
ARS-BFGL-NGS-10357 2 132.764293
ARS-BFGL-NGS-100214 2 132.821698
ARS-BFGL-NGS-39303 2 132.921343
ARS-BFGL-NGS-10870 2 133.01947
BTB-01734946 2 133.043817
ARS-BFGL-NGS-116376 2 133.075404
ARS-BFGL-NGS-89509 2 133.210731
ARS-BFGL-NGS-113511 2 133.236851
ARS-BFGL-NGS-55823 2 133.297791
ARS-BFGL-NGS-22876 2 133.40311
BTB-01662262 2 133.427914
BTB-01411358 2 133.474052
ARS-BFGL-NGS-32991 2 133.504852
ARS-BFGL-NGS-18173 2 133.545906
ARS-BFGL-NGS-88930 2 133.56895
ARS-BFGL-NGS-110390 2 133.599634
ARS-BFGL-NGS-58955 2 133.620177
ARS-BFGL-NGS-40768 2 133.699531
ARS-BFGL-NGS-115355 2 133.816808
ARS-BFGL-NGS-109758 2 133.889239
ARS-BFGL-NGS-110038 2 133.914351
ARS-BFGL-NGS-40019 2 133.94138
ARS-BFGL-NGS-66860 2 133.979803
ARS-BFGL-NGS-22691 2 134.054689
ARS-BFGL-NGS-93576 2 134.162476
ARS-BFGL-NGS-35304 2 134.210058
ARS-BFGL-NGS-45803 2 134.246808
ARS-BFGL-NGS-1284 2 134.31069
ARS-BFGL-NGS-95583 2 134.33323
ARS-BFGL-NGS-86145 2 134.355559
ARS-BFGL-NGS-60573 2 134.388958
ARS-BFGL-NGS-73961 2 134.422281
ARS-BFGL-NGS-112835 2 134.444007
ARS-BFGL-NGS-113378 2 134.486603
ARS-BFGL-NGS-10134 2 134.632287
ARS-BFGL-NGS-36536 2 134.702903
ARS-BFGL-NGS-27023 2 134.738023
ARS-BFGL-NGS-5980 2 134.759459
ARS-BFGL-NGS-63440 2 134.792816
ARS-BFGL-NGS-37211 2 134.853068
ARS-BFGL-NGS-64060 2 134.896826
ARS-BFGL-NGS-110388 2 134.922862
ARS-BFGL-NGS-55916 2 134.985418
ARS-BFGL-NGS-93197 2 135.06875
ARS-BFGL-NGS-115989 2 135.09606
ARS-BFGL-NGS-42074 2 135.122819
ARS-BFGL-NGS-24053 2 135.138292
ARS-BFGL-NGS-67260 2 135.190642
ARS-BFGL-NGS-17276 2 135.268418
ARS-BFGL-NGS-1066 2 135.326169
ARS-BFGL-NGS-102755 2 135.34758
ARS-BFGL-NGS-111732 2 135.373581
BTB-01349174 2 135.378292
BTB-01349081 2 135.466648
ARS-BFGL-NGS-97851 2 135.491609
ARS-BFGL-NGS-108967 2 135.540126
ARS-BFGL-NGS-114321 2 135.615229
ARS-BFGL-NGS-59235 2 135.64236
ARS-BFGL-NGS-22059 2 135.697526
ARS-BFGL-NGS-36460 2 135.723087
ARS-BFGL-NGS-5444 2 135.751326
BTB-01367355 2 135.779233
ARS-BFGL-NGS-105413 2 135.879731
ARS-BFGL-NGS-65879 2 135.903459
ARS-BFGL-NGS-2645 2 135.926465
ARS-BFGL-NGS-110452 2 135.946704
ARS-BFGL-NGS-63882 2 135.994305
ARS-BFGL-NGS-37352 2 136.101696
ARS-BFGL-NGS-108902 2 136.128658
ARS-BFGL-NGS-116288 2 136.165185
ARS-BFGL-NGS-102467 2 136.18809
ARS-BFGL-NGS-14555 2 136.248228
ARS-BFGL-NGS-118957 2 136.30592
ARS-BFGL-NGS-18350 2 136.437458
ARS-BFGL-NGS-2129 3 0.306322
ARS-BFGL-NGS-64689 3 0.567542
ARS-BFGL-NGS-67047 3 0.787371
ARS-BFGL-NGS-15882 3 0.991777
ARS-BFGL-NGS-104680 3 1.079354
ARS-BFGL-NGS-100744 3 1.223441
UA-IFASA-7054 3 1.244879
ARS-BFGL-NGS-11332 3 1.267869
ARS-BFGL-NGS-32185 3 1.310626
ARS-BFGL-NGS-81937 3 1.68632
ARS-BFGL-NGS-55261 3 1.737421
ARS-BFGL-NGS-22647 3 1.779182
ARS-BFGL-NGS-103585 3 2.108535
ARS-BFGL-NGS-104816 3 2.142981
ARS-BFGL-NGS-65445 3 2.509595
ARS-BFGL-NGS-112097 3 2.621602
INRA-516 3 2.758916
ARS-BFGL-NGS-70807 3 2.786211
ARS-BFGL-NGS-56798 3 3.296452
ARS-BFGL-NGS-55588 3 3.320855
INRA-483 3 3.397426
ARS-BFGL-NGS-37900 3 3.424295
ARS-BFGL-NGS-100433 3 3.471942
ARS-BFGL-NGS-71702 3 3.53733
ARS-BFGL-NGS-35211 3 3.723881
BTB-01214837 3 3.963449
BTB-01214798 3 4.001307
INRA-603 3 4.099239
BTB-01769418 3 4.180412
BTB-01214581 3 4.224017
BTB-01214467 3 4.335766
ARS-BFGL-NGS-114501 3 4.390531
ARS-BFGL-NGS-112520 3 4.410951
ARS-BFGL-NGS-37237 3 4.475884
BTB-01879182 3 4.609457
ARS-BFGL-NGS-7652 3 4.828827
ARS-BFGL-NGS-81031 3 4.861761
ARS-BFGL-NGS-113026 3 4.924001
INRA-661 3 4.968828
ARS-BFGL-NGS-118372 3 5.056069
BTB-01234759 3 5.227519
BTB-01234863 3 5.306081
BTB-02093457 3 5.347767
BTB-01745829 3 5.37865
ARS-BFGL-NGS-13674 3 5.421419
BTB-01338216 3 5.720629
BTB-01862604 3 5.909921
BTB-01333281 3 6.156825
ARS-BFGL-NGS-26988 3 6.183874
ARS-BFGL-NGS-114131 3 6.217109
INRA-222 3 6.365877
BTB-01678000 3 6.397409
BTB-00296101 3 6.443358
ARS-BFGL-NGS-116469 3 6.614779
ARS-BFGL-NGS-7279 3 6.745189
ARS-BFGL-NGS-113472 3 6.765932
ARS-BFGL-NGS-39676 3 6.813316
UA-IFASA-4438 3 7.106278
ARS-BFGL-NGS-112786 3 7.147596
ARS-BFGL-NGS-104594 3 7.233318
ARS-BFGL-NGS-66206 3 7.255453
ARS-BFGL-NGS-101921 3 7.371235
ARS-BFGL-NGS-25819 3 7.416886
ARS-BFGL-NGS-21885 3 7.488354
ARS-BFGL-NGS-5956 3 7.866803
ARS-BFGL-NGS-112616 3 7.906099
INRA-345 3 7.928589
INRA-636 3 8.021336
INRA-442 3 8.250205
ARS-BFGL-NGS-5249 3 8.346751
ARS-BFGL-NGS-86173 3 8.602704
ARS-BFGL-NGS-30351 3 8.716142
ARS-BFGL-NGS-113990 3 9.461404
INRA-304 3 9.579325
ARS-BFGL-NGS-18442 3 9.610758
ARS-BFGL-NGS-1014 3 9.686101
ARS-BFGL-NGS-94819 3 9.7224
ARS-BFGL-NGS-113388 3 9.751086
ARS-BFGL-NGS-8587 3 9.788285
ARS-BFGL-NGS-118428 3 9.810337
ARS-BFGL-NGS-2694 3 9.980184
ARS-BFGL-NGS-27948 3 10.000411
ARS-BFGL-NGS-112230 3 10.020971
ARS-BFGL-NGS-40088 3 10.06038
ARS-BFGL-NGS-6957 3 10.144138
ARS-BFGL-NGS-103878 3 10.197292
ARS-BFGL-NGS-70744 3 10.422377
ARS-BFGL-NGS-740 3 10.518195
ARS-BFGL-NGS-25382 3 10.619258
ARS-BFGL-NGS-23174 3 10.660524
ARS-BFGL-NGS-73929 3 10.71347
ARS-BFGL-NGS-87298 3 10.746542
ARS-BFGL-NGS-23250 3 11.040167
ARS-BFGL-NGS-101769 3 11.105182
ARS-BFGL-NGS-33062 3 11.230921
ARS-BFGL-NGS-104320 3 11.696849
ARS-BFGL-NGS-109482 3 11.821056
ARS-BFGL-NGS-36635 3 12.312362
ARS-BFGL-NGS-37422 3 12.437424
ARS-BFGL-NGS-1819 3 12.475989
ARS-BFGL-NGS-38423 3 12.709854
ARS-BFGL-NGS-20009 3 12.917444
ARS-BFGL-NGS-6932 3 13.04663
ARS-BFGL-NGS-103120 3 13.080516
ARS-BFGL-NGS-16268 3 13.109132
ARS-BFGL-NGS-100336 3 13.148505
ARS-BFGL-NGS-26099 3 13.21726
ARS-BFGL-NGS-3374 3 13.474988
ARS-BFGL-NGS-106490 3 13.635591
ARS-BFGL-NGS-108231 3 13.657562
ARS-BFGL-NGS-119921 3 13.70403
ARS-BFGL-NGS-1316 3 13.974787
UA-IFASA-8925 3 14.084731
ARS-BFGL-NGS-73625 3 14.218748
ARS-BFGL-NGS-26797 3 14.321565
ARS-BFGL-NGS-16812 3 14.589894
ARS-BFGL-NGS-99010 3 14.627679
ARS-BFGL-NGS-84180 3 14.674365
ARS-BFGL-NGS-110659 3 14.727035
INRA-232 3 14.763882
ARS-BFGL-NGS-10423 3 14.791163
ARS-BFGL-NGS-106009 3 15.145012
ARS-BFGL-NGS-13586 3 15.380518
ARS-BFGL-NGS-91310 3 15.40493
ARS-BFGL-NGS-13057 3 15.425797
ARS-BFGL-NGS-64215 3 15.525599
ARS-BFGL-NGS-42677 3 15.791927
ARS-BFGL-NGS-18525 3 15.90442
ARS-BFGL-NGS-91059 3 15.950208
ARS-BFGL-NGS-37224 3 16.152133
ARS-BFGL-NGS-10941 3 16.179998
ARS-BFGL-NGS-6776 3 16.279733
ARS-BFGL-NGS-100248 3 16.400127
ARS-BFGL-NGS-41579 3 16.533823
ARS-BFGL-NGS-20167 3 16.55795
ARS-BFGL-NGS-1718 3 16.772763
ARS-BFGL-NGS-76278 3 16.983842
ARS-BFGL-NGS-32868 3 18.221204
ARS-BFGL-NGS-97793 3 18.299769
ARS-BFGL-NGS-92168 3 18.320912
ARS-BFGL-NGS-11615 3 18.520392
ARS-BFGL-NGS-102388 3 18.607477
ARS-BFGL-NGS-17105 3 18.649247
ARS-BFGL-NGS-32244 3 18.769778
INRA-404 3 19.048207
ARS-BFGL-NGS-109685 3 19.093097
INRA-453 3 19.24826
ARS-BFGL-NGS-34169 3 19.30922
ARS-BFGL-NGS-13158 3 19.33722
ARS-BFGL-NGS-115915 3 19.378254
ARS-BFGL-NGS-107446 3 19.666876
ARS-BFGL-NGS-61739 3 19.818747
INRA-533 3 19.860064
UA-IFASA-7892 3 19.995119
ARS-BFGL-NGS-100210 3 20.208987
INRA-269 3 20.401061
ARS-BFGL-NGS-36889 3 20.501858
INRA-683 3 20.575574
ARS-BFGL-NGS-76744 3 20.652293
ARS-BFGL-NGS-108054 3 20.851197
ARS-BFGL-NGS-97101 3 21.128533
ARS-BFGL-NGS-62323 3 21.371931
ARS-BFGL-NGS-18382 3 21.587811
ARS-BFGL-NGS-114746 3 21.640254
INRA-274 3 21.644213
ARS-BFGL-NGS-74921 3 21.683257
ARS-BFGL-NGS-24326 3 21.718092
INRA-584 3 21.776587
ARS-BFGL-NGS-99338 3 21.869985
ARS-BFGL-NGS-34492 3 21.925238
ARS-BFGL-NGS-6675 3 21.98464
ARS-BFGL-NGS-117867 3 22.115328
INRA-565 3 22.148716
ARS-BFGL-NGS-104522 3 22.175476
ARS-BFGL-NGS-102139 3 22.235265
ARS-BFGL-NGS-79371 3 22.550916
ARS-BFGL-NGS-41773 3 22.674353
ARS-BFGL-NGS-105811 3 22.706379
ARS-BFGL-NGS-34836 3 22.921514
INRA-335 3 23.206319
ARS-BFGL-NGS-24002 3 23.479543
ARS-BFGL-NGS-14193 3 23.710738
ARS-BFGL-NGS-28573 3 24.081964
INRA-289 3 24.149985
ARS-BFGL-NGS-118132 3 24.288407
INRA-474 3 24.336036
ARS-BFGL-NGS-98450 3 24.612286
ARS-BFGL-NGS-114548 3 25.037858
ARS-BFGL-NGS-105385 3 25.400391
ARS-BFGL-NGS-111769 3 25.533765
ARS-BFGL-NGS-76525 3 25.606097
ARS-BFGL-NGS-118942 3 25.654265
ARS-BFGL-NGS-3883 3 25.763148
ARS-BFGL-NGS-45686 3 26.031815
ARS-BFGL-NGS-104248 3 26.064913
ARS-BFGL-NGS-112496 3 26.212929
INRA-287 3 26.244281
UA-IFASA-699 3 26.33164
UA-IFASA-9337 3 26.393086
ARS-BFGL-NGS-81179 3 26.417331
ARS-BFGL-NGS-115816 3 26.438136
ARS-BFGL-NGS-40236 3 26.496378
ARS-BFGL-NGS-97373 3 26.542891
ARS-BFGL-NGS-5054 3 26.657734
ARS-BFGL-NGS-105342 3 26.738133
ARS-BFGL-NGS-25246 3 26.857944
ARS-BFGL-NGS-111883 3 26.914757
ARS-BFGL-NGS-111370 3 27.11558
ARS-BFGL-NGS-105333 3 27.170513
ARS-BFGL-NGS-15627 3 27.215754
ARS-BFGL-NGS-90407 3 27.600325
ARS-BFGL-NGS-111848 3 27.642301
ARS-BFGL-NGS-26956 3 27.698747
ARS-BFGL-NGS-22908 3 27.719287
ARS-BFGL-NGS-6812 3 27.775697
ARS-BFGL-NGS-32344 3 27.963904
ARS-BFGL-NGS-33324 3 28.061335
ARS-BFGL-NGS-83702 3 28.188297
ARS-BFGL-NGS-112694 3 28.853229
ARS-BFGL-NGS-25569 3 29.120058
ARS-BFGL-NGS-26693 3 29.155218
ARS-BFGL-NGS-118212 3 29.187683
ARS-BFGL-NGS-108661 3 29.358344
ARS-BFGL-NGS-113776 3 29.405986
ARS-BFGL-NGS-104159 3 29.4618
INRA-658 3 29.627982
INRA-534 3 29.739497
INRA-440 3 29.852694
INRA-595 3 29.880508
ARS-BFGL-NGS-23116 3 29.972408
ARS-BFGL-NGS-87081 3 30.124307
ARS-BFGL-NGS-37826 3 30.194236
UA-IFASA-9717 3 30.318611
ARS-BFGL-NGS-116953 3 30.651178
ARS-BFGL-NGS-86370 3 30.75698
ARS-BFGL-NGS-113072 3 30.853504
INRA-641 3 30.98858
BTB-01523770 3 31.03537
ARS-BFGL-NGS-72368 3 31.063129
ARS-BFGL-NGS-114461 3 31.093495
ARS-BFGL-NGS-119919 3 31.131027
ARS-BFGL-NGS-54540 3 31.166903
ARS-BFGL-NGS-108958 3 31.378175
ARS-BFGL-NGS-102586 3 31.434239
INRA-701 3 31.468383
ARS-BFGL-NGS-113746 3 31.496919
ARS-BFGL-NGS-76281 3 31.524593
ARS-BFGL-NGS-105297 3 31.607201
ARS-BFGL-NGS-66677 3 31.658875
ARS-BFGL-NGS-40213 3 31.775531
BTB-01420286 3 31.843839
INRA-378 3 31.991477
BTB-00125348 3 32.053703
ARS-BFGL-NGS-111118 3 32.077291
BTB-02075948 3 32.112753
ARS-BFGL-NGS-117779 3 32.233307
ARS-BFGL-NGS-33910 3 32.24
BTB-00125979 3 32.267174
BTB-01890822 3 32.454174
ARS-BFGL-NGS-5984 3 32.479004
BTB-01899293 3 32.527488
BTB-00126452 3 32.788575
BTB-02037802 3 32.829586
BTB-00126406 3 32.860177
ARS-BFGL-NGS-14671 3 32.92267
ARS-BFGL-NGS-38953 3 32.988739
ARS-BFGL-NGS-117560 3 33.018175
ARS-BFGL-NGS-85575 3 33.070794
ARS-BFGL-NGS-113982 3 33.182228
ARS-BFGL-NGS-103874 3 33.307217
ARS-BFGL-NGS-117870 3 33.332678
ARS-BFGL-NGS-42736 3 33.367402
ARS-BFGL-NGS-95773 3 33.403175
ARS-BFGL-NGS-77834 3 33.436465
INRA-194 3 33.483631
ARS-BFGL-NGS-119309 3 33.691011
BTB-00124726 3 33.71047
ARS-BFGL-NGS-86767 3 33.74185
ARS-BFGL-NGS-115128 3 33.895762
ARS-BFGL-NGS-43118 3 33.926048
ARS-BFGL-NGS-67960 3 34.263481
ARS-BFGL-NGS-114699 3 34.394447
ARS-BFGL-NGS-118771 3 34.624789
ARS-BFGL-NGS-36405 3 34.669774
ARS-BFGL-NGS-83049 3 34.817679
ARS-BFGL-NGS-24548 3 34.847957
ARS-BFGL-NGS-19686 3 34.869507
ARS-BFGL-NGS-2680 3 35.133372
ARS-BFGL-NGS-14022 3 35.25595
ARS-BFGL-NGS-101762 3 35.424831
INRA-476 3 35.659533
ARS-BFGL-NGS-109648 3 36.035377
ARS-BFGL-NGS-30334 3 36.393531
ARS-BFGL-NGS-100508 3 36.440107
ARS-BFGL-NGS-117495 3 36.531738
ARS-BFGL-NGS-30143 3 36.558927
ARS-BFGL-NGS-23295 3 36.695893
ARS-BFGL-NGS-1553 3 37.005589
INRA-110 3 37.059877
ARS-BFGL-NGS-1886 3 37.219384
ARS-BFGL-NGS-38910 3 37.288724
ARS-BFGL-NGS-56674 3 38.179166
ARS-BFGL-NGS-2067 3 38.661143
ARS-BFGL-NGS-15485 3 39.251194
INRA-465 3 39.273428
ARS-BFGL-NGS-103488 3 39.299783
BTB-01737920 3 39.36057
BTB-01155098 3 39.543882
ARS-BFGL-NGS-24876 3 39.599273
BTB-01436387 3 40.263643
BTB-01405574 3 40.333921
BTB-01405537 3 40.364628
BTB-01582389 3 40.625026
BTB-01704990 3 40.654331
INRA-332 3 40.67849
ARS-BFGL-NGS-110776 3 41.119556
ARS-BFGL-NGS-84893 3 41.190756
ARS-BFGL-NGS-113447 3 41.211668
ARS-BFGL-NGS-117662 3 41.702611
ARS-BFGL-NGS-22924 3 41.816541
ARS-BFGL-NGS-103300 3 41.844003
INRA-645 3 41.960076
ARS-BFGL-NGS-115249 3 42.102707
ARS-BFGL-NGS-115461 3 42.458258
ARS-BFGL-NGS-76208 3 42.791404
ARS-BFGL-NGS-94815 3 42.893462
ARS-BFGL-NGS-4915 3 42.971879
ARS-BFGL-NGS-115126 3 43.12984
INRA-196 3 43.157454
ARS-BFGL-NGS-102970 3 43.350303
ARS-BFGL-NGS-38388 3 43.476846
ARS-BFGL-NGS-4511 3 43.575069
ARS-BFGL-NGS-102336 3 43.74099
ARS-BFGL-NGS-43914 3 43.842172
ARS-BFGL-NGS-113910 3 43.939238
ARS-BFGL-NGS-57417 3 43.975868
ARS-BFGL-NGS-110746 3 44.028581
ARS-BFGL-NGS-4513 3 44.172303
ARS-BFGL-NGS-57015 3 44.23322
ARS-BFGL-NGS-33061 3 44.364191
INRA-624 3 44.610516
ARS-BFGL-NGS-55002 3 44.645973
ARS-BFGL-NGS-116605 3 45.057762
UA-IFASA-8370 3 45.826189
UA-IFASA-5469 3 45.996935
INRA-598 3 46.086314
ARS-BFGL-NGS-112152 3 46.134907
ARS-BFGL-NGS-26327 3 46.318628
ARS-BFGL-NGS-74304 3 46.410484
BTB-01704067 3 46.619554
BTB-01834875 3 46.721234
BTB-01463390 3 46.842537
BTB-01608641 3 46.922624
BTB-01898997 3 46.977886
BTB-01463352 3 47.061058
BTB-01851577 3 47.165828
BTB-01537126 3 47.227363
ARS-BFGL-NGS-34084 3 47.337477
BTB-01384383 3 47.448775
BTB-00462925 3 47.639897
BTB-00462855 3 47.677836
BTB-01924446 3 47.737541
ARS-BFGL-NGS-4358 3 47.777991
BTB-00462671 3 47.918979
BTB-00462657 3 47.9476
ARS-BFGL-NGS-115493 3 47.972502
BTB-01649999 3 48.062099
INRA-472 3 48.101141
ARS-BFGL-NGS-2006 3 48.168247
BTB-00127835 3 48.232935
INRA-492 3 48.313245
BTB-00127618 3 48.349888
BTB-00127606 3 48.392443
ARS-BFGL-NGS-35566 3 48.444429
ARS-BFGL-NGS-18230 3 48.600937
ARS-BFGL-NGS-114558 3 48.627062
ARS-BFGL-NGS-79934 3 48.692833
ARS-BFGL-NGS-54036 3 48.734443
ARS-BFGL-NGS-100739 3 48.80806
ARS-BFGL-NGS-2325 3 48.843387
ARS-BFGL-NGS-24128 3 48.935268
ARS-BFGL-NGS-112061 3 48.961484
ARS-BFGL-NGS-116978 3 49.200769
ARS-BFGL-NGS-60373 3 49.377491
ARS-BFGL-NGS-119151 3 49.544712
ARS-BFGL-NGS-116927 3 49.604937
ARS-BFGL-NGS-40545 3 49.639691
ARS-BFGL-NGS-114827 3 49.888628
ARS-BFGL-NGS-103527 3 49.894623
ARS-BFGL-NGS-104366 3 50.041414
ARS-BFGL-NGS-115817 3 50.056167
INRA-131 3 50.509843
ARS-BFGL-NGS-119852 3 50.62492
ARS-BFGL-NGS-34393 3 50.673505
INRA-611 3 51.399357
INRA-201 3 51.8675
ARS-BFGL-NGS-85284 3 51.914272
INRA-618 3 51.956243
ARS-BFGL-NGS-35164 3 52.000343
ARS-BFGL-NGS-111399 3 52.302576
ARS-BFGL-NGS-105483 3 52.329712
ARS-BFGL-NGS-83439 3 52.575462
INRA-510 3 53.000242
ARS-BFGL-NGS-25387 3 53.217333
ARS-BFGL-NGS-38691 3 53.296703
INRA-687 3 53.318789
ARS-BFGL-NGS-61489 3 53.495709
ARS-BFGL-NGS-113707 3 53.598182
ARS-BFGL-NGS-109989 3 53.638272
ARS-BFGL-NGS-43845 3 53.66166
ARS-BFGL-NGS-119065 3 53.730982
ARS-BFGL-NGS-98515 3 53.772746
ARS-BFGL-NGS-43853 3 53.92338
ARS-BFGL-NGS-112952 3 53.955669
ARS-BFGL-NGS-117514 3 54.245577
INRA-417 3 54.595841
ARS-BFGL-NGS-62913 3 55.218518
INRA-685 3 56.473625
ARS-BFGL-NGS-31407 3 56.705237
ARS-BFGL-NGS-103935 3 56.884677
ARS-BFGL-NGS-71355 3 57.005233
INRA-691 3 57.092692
ARS-BFGL-NGS-116677 3 57.131253
ARS-BFGL-NGS-119366 3 57.369567
INRA-63 3 57.679768
ARS-BFGL-NGS-2985 3 57.698997
ARS-BFGL-NGS-111614 3 58.387438
ARS-BFGL-NGS-20652 3 58.434544
ARS-BFGL-NGS-109806 3 58.697049
ARS-BFGL-NGS-112146 3 58.721756
ARS-BFGL-NGS-34944 3 58.882992
INRA-649 3 58.933414
ARS-BFGL-NGS-81 3 59.022652
INRA-519 3 59.080316
ARS-BFGL-NGS-16054 3 59.354122
INRA-451 3 59.411832
ARS-BFGL-NGS-53229 3 59.537128
ARS-BFGL-NGS-18095 3 59.685435
UA-IFASA-9204 3 59.809071
BTB-00130211 3 59.835074
ARS-BFGL-NGS-79057 3 59.859138
ARS-BFGL-NGS-13810 3 59.889122
ARS-BFGL-NGS-115664 3 59.92666
BTB-01830087 3 60.303679
ARS-BFGL-NGS-68572 3 60.362069
BTB-01323076 3 60.388539
BTB-01322840 3 60.502347
BTB-00130969 3 60.516915
ARS-BFGL-NGS-110525 3 60.570173
BTB-00130588 3 60.817205
ARS-BFGL-NGS-12004 3 60.851066
INRA-520 3 60.954055
ARS-BFGL-NGS-111744 3 61.052934
BTB-00131085 3 61.239989
ARS-BFGL-NGS-119733 3 61.528576
INRA-456 3 61.59952
BTB-00131364 3 61.630774
ARS-BFGL-NGS-27073 3 61.639888
BTB-00131540 3 61.698496
BTB-01587097 3 61.7586
ARS-BFGL-NGS-112148 3 61.920582
INRA-638 3 62.004226
BTB-02017777 3 62.035181
BTB-01982674 3 62.174708
ARS-BFGL-NGS-15662 3 62.196445
BTB-01629547 3 62.533324
ARS-BFGL-NGS-57708 3 62.615411
UA-IFASA-9724 3 62.668669
UA-IFASA-7751 3 62.689947
BTB-01359472 3 62.738616
BTB-01629524 3 62.918775
BTB-01629562 3 63.017796
BTB-01215981 3 63.315825
BTB-01659257 3 63.741374
BTB-01897140 3 63.939015
BTB-00132114 3 63.986613
BTB-00132105 3 64.012709
BTB-00132025 3 64.044549
BTB-00131847 3 64.097592
BTB-00131742 3 64.16602
BTB-00131667 3 64.186622
BTB-00131640 3 64.231123
ARS-BFGL-NGS-112978 3 64.268724
BTB-01755216 3 64.428546
BTB-01755246 3 64.467919
BTB-01662048 3 64.599121
BTB-01662069 3 64.619764
ARS-BFGL-NGS-28774 3 64.687676
ARS-BFGL-NGS-24905 3 65.303582
BTB-01177941 3 65.335142
BTB-01177772 3 65.409663
ARS-BFGL-NGS-43553 3 65.520107
ARS-BFGL-NGS-11902 3 65.567581
BTB-01580535 3 65.658133
BTB-01900082 3 65.718746
BTB-01819775 3 65.848664
ARS-BFGL-NGS-19966 3 66.111884
INRA-439 3 66.381935
ARS-BFGL-NGS-103136 3 66.455469
BTB-02075090 3 66.499809
BTB-01203398 3 66.625534
BTB-01203408 3 66.653007
BTB-01203529 3 66.768945
ARS-BFGL-NGS-44279 3 66.804676
BTB-01203653 3 66.846587
ARS-BFGL-NGS-2777 3 66.982081
ARS-BFGL-NGS-84153 3 67.096213
ARS-BFGL-NGS-25259 3 67.229918
BTB-01387385 3 67.255114
BTB-01805031 3 67.303946
BTB-00133369 3 67.59492
ARS-BFGL-NGS-11705 3 67.632435
ARS-BFGL-NGS-95501 3 67.672761
INRA-400 3 67.68775
ARS-BFGL-NGS-93369 3 67.717193
INRA-256 3 67.723115
BTB-01535640 3 67.86068
BTB-01097129 3 67.884386
BTB-01097190 3 67.924884
BTB-00133036 3 68.034408
BTB-00268758 3 68.078177
ARS-BFGL-NGS-100381 3 68.118726
ARS-BFGL-NGS-33433 3 68.207361
ARS-BFGL-NGS-32201 3 68.238543
BTB-01097609 3 68.271435
BTB-01097645 3 68.307607
ARS-BFGL-NGS-43311 3 68.371673
ARS-BFGL-NGS-5902 3 68.432145
ARS-BFGL-NGS-118001 3 68.465008
BTB-01098164 3 68.487836
BTB-01635437 3 68.575626
BTB-01098205 3 68.702409
BTB-01749645 3 68.822799
ARS-BFGL-NGS-116367 3 68.854192
ARS-BFGL-NGS-88177 3 68.906613
BTB-00134027 3 69.004282
INRA-99 3 69.043305
BTB-00133827 3 69.123629
BTB-01635025 3 69.182813
BTB-00133734 3 69.292666
BTB-01711286 3 69.391345
ARS-BFGL-NGS-69986 3 69.42192
ARS-BFGL-NGS-103155 3 69.490696
BTB-00134823 3 69.511339
BTB-00134893 3 69.579599
BTB-00134756 3 69.64007
BTB-00134713 3 69.665903
BTB-00133671 3 69.684308
BTB-00134661 3 69.716313
ARS-BFGL-NGS-14073 3 70.077512
BTB-00134495 3 70.107373
BTB-00134979 3 70.167658
BTB-00134966 3 70.190874
BTB-00135076 3 70.218036
BTB-00135094 3 70.265808
BTB-01472286 3 70.399891
BTB-00096666 3 70.496274
BTB-01093811 3 70.704122
BTB-01093766 3 70.748977
BTB-00096498 3 70.885343
ARS-BFGL-NGS-8303 3 71.190672
BTB-01293614 3 71.238926
BTB-01393342 3 71.304167
BTB-01282002 3 71.563255
BTB-01392993 3 71.596348
BTB-01702238 3 71.672549
BTB-01281916 3 71.760025
ARS-BFGL-NGS-115928 3 71.83668
BTB-01905862 3 71.882823
BTB-01230096 3 71.906864
BTB-00135233 3 71.929079
BTB-01281817 3 72.00095
BTB-01281718 3 72.067475
BTB-01229999 3 72.155223
ARS-BFGL-NGS-67327 3 72.519744
ARS-BFGL-NGS-49057 3 72.604524
ARS-BFGL-NGS-48139 3 73.229266
ARS-BFGL-NGS-108605 3 73.868215
ARS-BFGL-NGS-119369 3 73.999306
ARS-BFGL-NGS-18931 3 74.234478
BTB-01071906 3 74.240466
ARS-BFGL-NGS-67585 3 74.566488
BTB-01071609 3 74.601506
BTB-00135542 3 74.636373
BTB-00135596 3 74.897466
ARS-BFGL-NGS-16740 3 75.364755
ARS-BFGL-NGS-32439 3 75.567932
ARS-BFGL-NGS-8612 3 75.596061
BTB-00135420 3 75.690381
BTB-01933332 3 75.856447
BTB-01542662 3 75.947681
BTB-01542625 3 75.972207
ARS-BFGL-NGS-40979 3 76.035716
BTB-00136493 3 76.1539
ARS-BFGL-NGS-79186 3 76.179843
BTB-00135877 3 76.205196
BTB-00136380 3 76.297775
BTB-00136366 3 76.32759
BTB-02041459 3 76.367708
BTB-00136311 3 76.429465
BTB-00136233 3 76.454069
UA-IFASA-5864 3 76.56665
BTB-00136082 3 76.618845
ARS-BFGL-NGS-57421 3 76.647833
BTB-01508954 3 76.727514
BTB-01508965 3 76.75061
BTB-01509081 3 76.797698
BTB-01509091 3 76.821191
BTB-00136736 3 77.262487
BTB-01923614 3 77.312933
ARS-BFGL-NGS-66643 3 77.40475
BTB-01059999 3 77.446808
ARS-BFGL-NGS-39184 3 77.487187
BTB-00137106 3 77.712209
BTB-01869177 3 77.846465
BTB-00137261 3 77.923168
BTB-00137231 3 77.95905
BTB-00137287 3 77.975986
BTB-01917890 3 78.01819
ARS-BFGL-NGS-33377 3 78.108702
ARS-BFGL-NGS-34260 3 78.170557
BTB-00373687 3 78.242632
ARS-BFGL-NGS-114340 3 78.323155
ARS-BFGL-NGS-67919 3 78.38339
BTB-01375201 3 78.416963
ARS-BFGL-NGS-115005 3 78.617992
ARS-BFGL-NGS-111499 3 78.644818
BTB-01168168 3 78.728684
BTB-01168089 3 78.998337
BTB-01168059 3 79.025375
UA-IFASA-2622 3 79.06935
BTB-01155362 3 79.247381
BTB-01155381 3 79.282515
ARS-BFGL-NGS-60582 3 79.402892
BTB-01155798 3 79.581142
BTB-01155479 3 79.763958
BTB-01155969 3 79.777779
ARS-BFGL-NGS-34527 3 79.800652
BTB-00597108 3 79.99734
ARS-BFGL-NGS-74572 3 80.193703
UA-IFASA-6589 3 80.265751
ARS-BFGL-NGS-118303 3 80.304501
ARS-BFGL-NGS-118634 3 80.43727
ARS-BFGL-NGS-34570 3 80.562496
ARS-BFGL-NGS-63410 3 80.686312
BTB-01543508 3 80.798088
BTB-00138938 3 80.860593
ARS-BFGL-NGS-114072 3 80.889108
BTB-00139181 3 81.04778
ARS-BFGL-NGS-33471 3 81.094906
INRA-321 3 81.120497
ARS-BFGL-NGS-106180 3 81.21718
BTB-00139667 3 81.243127
ARS-BFGL-NGS-112987 3 81.355108
BTB-01832443 3 81.379707
BTB-00138441 3 81.42813
ARS-BFGL-NGS-103424 3 81.444356
ARS-BFGL-NGS-31952 3 81.472159
BTB-01876776 3 81.550138
BTB-00138041 3 81.67314
BTB-00137937 3 81.774972
BTB-00137929 3 81.800637
ARS-BFGL-NGS-77911 3 81.881084
BTB-01771876 3 81.906693
ARS-BFGL-NGS-117782 3 81.972876
ARS-BFGL-NGS-83572 3 82.014166
BTB-00139825 3 82.037605
ARS-BFGL-NGS-108208 3 82.141592
BTB-00139691 3 82.187624
INRA-137 3 82.55692
ARS-BFGL-NGS-34027 3 82.623974
BTB-00139963 3 82.984186
BTB-00140027 3 83.041113
ARS-BFGL-NGS-89351 3 83.242603
BTB-00140470 3 83.41009
BTB-00140947 3 83.534093
UA-IFASA-8398 3 83.599565
ARS-BFGL-NGS-17040 3 83.806574
BTB-00140750 3 83.833594
ARS-BFGL-NGS-65863 3 83.856945
ARS-BFGL-NGS-96076 3 84.150653
ARS-BFGL-NGS-44176 3 84.195302
BTB-01466399 3 84.295666
BTB-01466258 3 84.336502
BTB-01466252 3 84.343122
ARS-BFGL-NGS-109293 3 84.36591
BTB-01466122 3 84.416536
BTB-00140587 3 84.487946
BTB-00146339 3 84.542984
BTB-02040570 3 84.606113
ARS-BFGL-NGS-99481 3 84.669155
ARS-BFGL-NGS-2215 3 84.693517
ARS-BFGL-NGS-14549 3 84.764797
BTB-00141142 3 84.910227
BTB-00141153 3 84.938304
ARS-BFGL-NGS-26530 3 85.23205
ARS-BFGL-NGS-103524 3 85.253155
ARS-BFGL-NGS-38551 3 85.299919
BTB-01463885 3 85.429665
BTB-00057954 3 85.45005
ARS-BFGL-NGS-32615 3 85.552726
ARS-BFGL-NGS-114856 3 85.590312
ARS-BFGL-NGS-20008 3 85.737964
BTB-01389905 3 85.744437
BTB-01389843 3 85.764516
BTB-01389777 3 85.777031
BTB-01389725 3 85.901731
ARS-BFGL-NGS-66463 3 85.944553
BTB-01240416 3 86.121373
BTB-01240396 3 86.203369
ARS-BFGL-NGS-67595 3 86.270064
BTB-01240360 3 86.353035
BTB-01240408 3 86.393134
BTB-00141391 3 86.715849
BTB-00141486 3 86.78411
ARS-BFGL-NGS-101320 3 86.806376
ARS-BFGL-NGS-29278 3 86.865326
ARS-BFGL-NGS-117463 3 86.907103
BTB-01794313 3 86.941966
ARS-BFGL-NGS-15341 3 87.002768
ARS-BFGL-NGS-4407 3 87.068034
ARS-BFGL-NGS-109435 3 87.237528
ARS-BFGL-NGS-119952 3 87.293789
ARS-BFGL-NGS-112185 3 87.409431
ARS-BFGL-NGS-26741 3 87.486573
ARS-BFGL-NGS-113889 3 87.632354
ARS-BFGL-NGS-4690 3 87.702825
ARS-BFGL-NGS-102929 3 87.758663
ARS-BFGL-NGS-110127 3 87.809919
ARS-BFGL-NGS-11603 3 87.904203
ARS-BFGL-NGS-40956 3 87.993018
ARS-BFGL-NGS-104209 3 88.054073
ARS-BFGL-NGS-102902 3 88.136761
ARS-BFGL-NGS-57959 3 88.57985
BTB-00141992 3 88.683457
ARS-BFGL-NGS-104839 3 88.71239
ARS-BFGL-NGS-3521 3 88.741652
BTB-00141857 3 88.766772
ARS-BFGL-NGS-80560 3 88.796539
BTB-00141843 3 88.842253
ARS-BFGL-NGS-100159 3 88.864456
BTB-00143361 3 88.950716
ARS-BFGL-NGS-74207 3 88.976331
ARS-BFGL-NGS-10080 3 89.035862
ARS-BFGL-NGS-18659 3 89.193591
BTB-00143286 3 89.233653
BTB-00143272 3 89.257029
BTB-00142919 3 89.398993
BTB-00142904 3 89.422763
ARS-BFGL-NGS-100400 3 89.457353
ARS-BFGL-NGS-87511 3 89.48929
BTB-00142718 3 89.516613
ARS-BFGL-NGS-100813 3 89.555296
ARS-BFGL-NGS-44564 3 89.579376
ARS-BFGL-NGS-71626 3 89.621378
BTB-00142582 3 89.649212
BTB-00142550 3 89.718673
BTB-00142497 3 89.738009
ARS-BFGL-NGS-33677 3 89.758961
INRA-342 3 89.797436
ARS-BFGL-NGS-33630 3 89.897661
BTB-00142187 3 89.918282
BTB-00142159 3 89.942617
ARS-BFGL-NGS-44533 3 89.98858
BTB-00141705 3 90.043898
BTB-01755444 3 90.139402
ARS-BFGL-NGS-27852 3 90.258405
ARS-BFGL-NGS-61705 3 90.300101
BTB-01295488 3 90.367814
ARS-BFGL-NGS-4466 3 90.394566
ARS-BFGL-NGS-102021 3 90.467664
BTB-01295576 3 90.523019
BTB-00143468 3 90.639047
ARS-BFGL-NGS-21298 3 90.669666
BTB-00546619 3 90.715864
ARS-BFGL-NGS-104009 3 90.812068
BTB-01294529 3 90.870255
BTB-00143455 3 90.879808
BTB-01143243 3 90.944982
ARS-BFGL-NGS-13119 3 91.237656
ARS-BFGL-NGS-40591 3 91.304468
ARS-BFGL-NGS-117695 3 91.352963
ARS-BFGL-NGS-116962 3 91.486052
BTB-01195369 3 91.52431
BTB-01195129 3 91.644794
BTB-01899527 3 91.660272
ARS-BFGL-NGS-5408 3 91.757984
BTB-00142063 3 91.84002
ARS-BFGL-NGS-58887 3 91.877739
ARS-BFGL-NGS-8722 3 91.910014
BTB-00143481 3 92.015484
ARS-BFGL-NGS-1062 3 92.082212
ARS-BFGL-NGS-118592 3 92.14476
ARS-BFGL-NGS-40486 3 92.190368
ARS-BFGL-NGS-31520 3 92.22963
ARS-BFGL-NGS-12795 3 92.282547
ARS-BFGL-NGS-29595 3 92.304109
ARS-BFGL-NGS-36607 3 92.327315
ARS-BFGL-NGS-111526 3 92.3822
ARS-BFGL-NGS-20205 3 92.427474
BTB-00143793 3 92.447724
ARS-BFGL-NGS-85256 3 92.577459
ARS-BFGL-NGS-30450 3 92.623849
ARS-BFGL-NGS-94913 3 92.661872
ARS-BFGL-NGS-32792 3 92.794948
BTB-00144037 3 92.896187
ARS-BFGL-NGS-58066 3 92.986164
ARS-BFGL-NGS-116828 3 93.116911
ARS-BFGL-NGS-24090 3 93.16318
ARS-BFGL-NGS-65964 3 93.184806
ARS-BFGL-NGS-40934 3 93.206341
BTB-00143960 3 93.253204
UA-IFASA-2729 3 93.346014
ARS-BFGL-NGS-110079 3 93.40742
ARS-BFGL-NGS-2480 3 93.497168
ARS-BFGL-NGS-91142 3 93.523689
ARS-BFGL-NGS-103815 3 93.703308
ARS-BFGL-NGS-80689 3 93.744226
INRA-178 3 93.847303
BTB-01604189 3 93.936476
ARS-BFGL-NGS-84424 3 94.01764
ARS-BFGL-NGS-77516 3 94.104219
BTB-01517645 3 94.21282
INRA-431 3 94.250186
ARS-BFGL-NGS-114552 3 94.364377
ARS-BFGL-NGS-107522 3 94.558099
BTB-00145298 3 94.602436
BTB-00145372 3 94.758229
BTB-00145401 3 94.782166
BTB-00145863 3 94.808128
ARS-BFGL-NGS-116126 3 94.980177
ARS-BFGL-NGS-113944 3 95.120026
BTB-00145926 3 95.254105
ARS-BFGL-NGS-116734 3 95.33025
BTB-00145986 3 95.392999
BTB-00146049 3 95.49781
ARS-BFGL-NGS-21385 3 95.563985
BTB-00148014 3 95.625202
BTB-00146014 3 95.723966
BTB-02090559 3 95.803713
ARS-BFGL-NGS-103342 3 96.100754
BTB-00147118 3 96.238184
BTB-00147033 3 96.293488
BTB-00146940 3 96.417242
BTB-01991408 3 96.54562
ARS-BFGL-NGS-90515 3 96.702795
ARS-BFGL-NGS-69405 3 96.729115
ARS-BFGL-NGS-102590 3 96.790503
BTB-01675651 3 96.93177
ARS-BFGL-NGS-1871 3 96.977712
BTB-00033773 3 97.132442
BTB-00147504 3 97.194143
ARS-BFGL-NGS-113164 3 97.221503
ARS-BFGL-NGS-19108 3 97.247352
BTB-00147645 3 97.288935
BTB-00147684 3 97.371453
BTB-00147757 3 97.420954
ARS-BFGL-NGS-114466 3 97.46289
ARS-BFGL-NGS-67035 3 97.533858
ARS-BFGL-NGS-63629 3 97.583318
BTB-00147905 3 97.609382
BTB-01919893 3 97.657233
ARS-BFGL-NGS-113457 3 97.975773
ARS-BFGL-NGS-112757 3 98.022221
ARS-BFGL-NGS-102345 3 98.085843
ARS-BFGL-NGS-110549 3 98.199726
UA-IFASA-3979 3 98.222548
BTB-00152030 3 98.412071
ARS-BFGL-NGS-30298 3 98.422418
ARS-BFGL-NGS-98870 3 98.587436
ARS-BFGL-NGS-110586 3 98.712726
ARS-BFGL-NGS-113053 3 98.774663
ARS-BFGL-NGS-105312 3 98.819518
BTB-00150213 3 98.889151
ARS-BFGL-NGS-40397 3 98.929403
BTB-00150138 3 98.952564
ARS-BFGL-NGS-25489 3 98.978974
ARS-BFGL-NGS-117068 3 99.004471
ARS-BFGL-NGS-5068 3 99.035709
BTB-01621981 3 99.111024
BTB-00962989 3 99.188015
ARS-BFGL-NGS-43684 3 99.212078
ARS-BFGL-NGS-99618 3 99.242465
BTB-00962887 3 99.463049
BTB-00962857 3 99.525326
ARS-BFGL-NGS-18926 3 99.592696
ARS-BFGL-NGS-115184 3 99.644517
BTB-00962714 3 99.655499
BTB-00962866 3 99.809667
ARS-BFGL-NGS-111078 3 99.941168
ARS-BFGL-NGS-100867 3 100.031161
ARS-BFGL-NGS-88686 3 100.068719
ARS-BFGL-NGS-116359 3 100.184301
ARS-BFGL-NGS-36272 3 100.323316
ARS-BFGL-NGS-40683 3 100.402643
ARS-BFGL-NGS-16203 3 100.442675
BTB-01852630 3 100.563383
BTB-01461710 3 100.708781
BTB-01461761 3 100.736591
ARS-BFGL-NGS-3757 3 100.758921
BTB-01461865 3 100.7897
BTB-01461921 3 100.936726
BTB-01551546 3 100.982336
BTB-01461869 3 101.136271
UA-IFASA-7459 3 101.319929
BTB-00149135 3 101.736746
ARS-BFGL-NGS-3713 3 101.785952
ARS-BFGL-NGS-44013 3 101.833259
BTB-00148969 3 101.854732
ARS-BFGL-NGS-5703 3 101.914613
BTB-00152595 3 101.942771
ARS-BFGL-NGS-31154 3 102.026561
ARS-BFGL-NGS-117992 3 102.056606
ARS-BFGL-NGS-25027 3 102.116186
ARS-BFGL-NGS-8915 3 102.162018
ARS-BFGL-NGS-2973 3 102.28961
ARS-BFGL-NGS-104136 3 102.352899
ARS-BFGL-NGS-105245 3 102.513835
ARS-BFGL-NGS-32606 3 102.630338
BTB-00153270 3 102.722726
ARS-BFGL-NGS-57574 3 102.745604
BTB-00153367 3 102.775859
ARS-BFGL-NGS-102829 3 102.81033
ARS-BFGL-NGS-102138 3 103.021431
ARS-BFGL-NGS-94424 3 103.04329
ARS-BFGL-NGS-20122 3 103.214562
ARS-BFGL-NGS-38370 3 103.238207
ARS-BFGL-NGS-118597 3 103.268281
ARS-BFGL-NGS-25854 3 103.290903
ARS-BFGL-NGS-30263 3 103.650423
ARS-BFGL-NGS-29420 3 103.728246
ARS-BFGL-NGS-13927 3 103.800305
ARS-BFGL-NGS-35125 3 104.093652
ARS-BFGL-NGS-107015 3 104.24957
ARS-BFGL-NGS-114073 3 104.771097
ARS-BFGL-NGS-13534 3 104.814609
ARS-BFGL-NGS-118243 3 104.909909
ARS-BFGL-NGS-55043 3 104.930456
ARS-BFGL-NGS-1038 3 104.971166
ARS-BFGL-NGS-115055 3 104.99936
BTB-00154062 3 105.020596
ARS-BFGL-NGS-119590 3 105.043063
BTB-00154000 3 105.064402
ARS-BFGL-NGS-110816 3 105.09099
ARS-BFGL-NGS-119168 3 105.140384
ARS-BFGL-NGS-114028 3 105.173273
ARS-BFGL-NGS-59886 3 105.209697
ARS-BFGL-NGS-109983 3 105.240515
ARS-BFGL-NGS-54531 3 105.277008
ARS-BFGL-NGS-11573 3 105.3035
ARS-BFGL-NGS-113303 3 105.33652
ARS-BFGL-NGS-37152 3 105.442628
ARS-BFGL-NGS-52588 3 105.507423
ARS-BFGL-NGS-25455 3 105.536719
ARS-BFGL-NGS-116561 3 105.576161
ARS-BFGL-NGS-19484 3 105.654383
ARS-BFGL-NGS-98850 3 105.739637
ARS-BFGL-NGS-117787 3 105.787535
ARS-BFGL-NGS-81463 3 105.819329
ARS-BFGL-NGS-18305 3 105.994898
ARS-BFGL-NGS-110121 3 106.096905
BTB-00148881 3 106.28928
BTB-00148908 3 106.293026
INRA-111 3 106.347242
BTB-01932810 3 106.389461
ARS-BFGL-NGS-23119 3 106.412527
BTB-00148619 3 106.442016
BTB-00148451 3 106.510754
ARS-BFGL-NGS-27698 3 106.543574
BTB-00148396 3 106.574782
BTB-01676489 3 106.611961
ARS-BFGL-NGS-71944 3 106.703389
ARS-BFGL-NGS-74461 3 106.765711
ARS-BFGL-NGS-38199 3 106.833383
ARS-BFGL-NGS-40609 3 106.963577
ARS-BFGL-NGS-96503 3 107.00689
UA-IFASA-5880 3 107.043933
ARS-BFGL-NGS-103337 3 107.181167
ARS-BFGL-NGS-43577 3 107.203195
BTB-00154673 3 107.362756
BTB-00154795 3 107.386284
BTB-00154716 3 107.635333
BTB-00154681 3 107.698286
ARS-BFGL-NGS-4585 3 107.748322
ARS-BFGL-NGS-107219 3 107.80702
ARS-BFGL-NGS-114139 3 107.963026
ARS-BFGL-NGS-31442 3 108.000672
BTB-00155085 3 108.053826
ARS-BFGL-NGS-113079 3 108.074024
ARS-BFGL-NGS-37288 3 108.103203
ARS-BFGL-NGS-34880 3 108.129497
BTB-00154898 3 108.149565
ARS-BFGL-NGS-107731 3 108.189998
ARS-BFGL-NGS-28282 3 108.257297
ARS-BFGL-NGS-70647 3 108.283132
ARS-BFGL-NGS-66328 3 108.377884
ARS-BFGL-NGS-23576 3 108.427681
ARS-BFGL-NGS-112726 3 108.483066
ARS-BFGL-NGS-116391 3 108.528219
ARS-BFGL-NGS-14687 3 108.594928
ARS-BFGL-NGS-117810 3 108.630391
ARS-BFGL-NGS-12226 3 108.830101
ARS-BFGL-NGS-91446 3 109.015666
ARS-BFGL-NGS-118037 3 109.036828
ARS-BFGL-NGS-87394 3 109.111375
ARS-BFGL-NGS-181 3 109.157709
ARS-BFGL-NGS-60487 3 109.197586
ARS-BFGL-NGS-39799 3 109.303922
ARS-BFGL-NGS-32541 3 109.417883
ARS-BFGL-NGS-113490 3 109.493541
ARS-BFGL-NGS-83416 3 109.54293
ARS-BFGL-NGS-111293 3 109.565152
ARS-BFGL-NGS-114817 3 109.619527
ARS-BFGL-NGS-103191 3 109.702946
ARS-BFGL-NGS-54892 3 109.757416
ARS-BFGL-NGS-34881 3 109.979312
ARS-BFGL-NGS-22796 3 110.014389
ARS-BFGL-NGS-106737 3 110.043222
ARS-BFGL-NGS-102149 3 110.078547
INRA-329 3 110.137012
BTB-00156159 3 110.242807
ARS-BFGL-NGS-105427 3 110.272602
BTB-00156248 3 110.422692
ARS-BFGL-NGS-26847 3 110.55816
ARS-BFGL-NGS-107194 3 110.642401
ARS-BFGL-NGS-40837 3 110.76651
BTB-00156558 3 110.818143
ARS-BFGL-NGS-32157 3 110.830615
BTB-00156546 3 110.842832
ARS-BFGL-NGS-3489 3 110.902013
BTB-00390861 3 111.001826
BTB-00156807 3 111.072192
BTB-00156662 3 111.249977
ARS-BFGL-NGS-15623 3 111.276607
ARS-BFGL-NGS-118207 3 111.458159
ARS-BFGL-NGS-25919 3 111.525119
ARS-BFGL-NGS-13753 3 111.598515
BTB-00157833 3 111.842741
ARS-BFGL-NGS-82373 3 111.887731
ARS-BFGL-NGS-32314 3 112.024623
ARS-BFGL-NGS-74948 3 112.135228
BTB-01948148 3 112.286655
ARS-BFGL-NGS-37809 3 112.361478
ARS-BFGL-NGS-44131 3 112.416215
ARS-BFGL-NGS-6202 3 112.443572
ARS-BFGL-NGS-85333 3 112.542497
ARS-BFGL-NGS-97849 3 112.574733
ARS-BFGL-NGS-71345 3 112.600644
ARS-BFGL-NGS-110683 3 112.673479
ARS-BFGL-NGS-1158 3 112.749121
ARS-BFGL-NGS-18163 3 112.830526
ARS-BFGL-NGS-115246 3 112.86689
ARS-BFGL-NGS-19581 3 112.922761
ARS-BFGL-NGS-55894 3 112.955526
BTB-00158983 3 113.524798
ARS-BFGL-NGS-54891 3 113.637867
ARS-BFGL-NGS-1337 3 113.66641
BTB-00158861 3 113.701688
ARS-BFGL-NGS-115970 3 113.736435
ARS-BFGL-NGS-43320 3 113.845303
BTB-01626709 3 113.907407
BTB-01626711 3 113.930518
BTB-01648149 3 113.991679
ARS-BFGL-NGS-43764 3 114.170005
ARS-BFGL-NGS-22015 3 114.191841
BTB-01406305 3 114.220425
ARS-BFGL-NGS-116451 3 114.252911
ARS-BFGL-NGS-84593 3 114.388249
ARS-BFGL-NGS-17285 3 114.485022
ARS-BFGL-NGS-106280 3 114.505164
ARS-BFGL-NGS-65126 3 114.526324
ARS-BFGL-NGS-62557 3 114.583055
ARS-BFGL-NGS-100462 3 114.61603
BTB-00157794 3 114.6723
ARS-BFGL-NGS-59537 3 114.703617
ARS-BFGL-NGS-10529 3 114.766179
BTB-00160155 3 114.797789
ARS-BFGL-NGS-25543 3 114.819228
ARS-BFGL-NGS-108947 3 114.873116
BTB-00160067 3 114.911444
ARS-BFGL-NGS-2210 3 114.940539
ARS-BFGL-NGS-2229 3 114.995892
ARS-BFGL-NGS-115035 3 115.036354
ARS-BFGL-NGS-85967 3 115.072265
BTB-00159970 3 115.093403
BTB-00159950 3 115.140743
ARS-BFGL-NGS-58196 3 115.36982
BTB-02088155 3 115.395556
BTB-01326963 3 115.439388
ARS-BFGL-NGS-115542 3 115.472137
ARS-BFGL-NGS-113768 3 115.537299
ARS-BFGL-NGS-64994 3 115.600635
ARS-BFGL-NGS-29544 3 115.630359
ARS-BFGL-NGS-2988 3 115.69981
ARS-BFGL-NGS-116794 3 115.730569
ARS-BFGL-NGS-101112 3 115.957406
BTB-00160644 3 115.984091
ARS-BFGL-NGS-83233 3 116.012143
BTB-00160676 3 116.035968
ARS-BFGL-NGS-119955 3 116.061795
ARS-BFGL-NGS-114175 3 116.13196
ARS-BFGL-NGS-38891 3 116.193622
ARS-BFGL-NGS-41558 3 116.233438
BTB-00160996 3 116.30494
ARS-BFGL-NGS-104832 3 116.406001
ARS-BFGL-NGS-44462 3 116.425456
ARS-BFGL-NGS-41297 3 116.527252
ARS-BFGL-NGS-23162 3 116.574964
ARS-BFGL-NGS-80276 3 116.654687
ARS-BFGL-NGS-3169 3 116.694369
ARS-BFGL-NGS-32677 3 116.943803
ARS-BFGL-NGS-35462 3 116.968644
ARS-BFGL-NGS-26479 3 116.990141
ARS-BFGL-NGS-95951 3 117.023378
ARS-BFGL-NGS-34496 3 117.061271
ARS-BFGL-NGS-7438 3 117.155645
ARS-BFGL-NGS-105543 3 117.232908
BTB-00162978 3 117.327426
ARS-BFGL-NGS-69961 3 117.463394
ARS-BFGL-NGS-116445 3 117.502262
BTB-00163323 3 117.55745
ARS-BFGL-NGS-102745 3 117.575562
ARS-BFGL-NGS-7410 3 117.60723
BTB-00163570 3 117.652189
ARS-BFGL-NGS-27579 3 117.712313
ARS-BFGL-NGS-58312 3 117.725426
ARS-BFGL-NGS-91769 3 117.786391
ARS-BFGL-NGS-10379 3 117.960375
ARS-BFGL-NGS-101315 3 118.037523
ARS-BFGL-NGS-75987 3 118.06112
ARS-BFGL-NGS-90439 3 118.098722
ARS-BFGL-NGS-35269 3 118.124014
BTB-00163972 3 118.145216
ARS-BFGL-NGS-39448 3 118.214045
ARS-BFGL-NGS-105174 3 118.346051
ARS-BFGL-NGS-72055 3 118.397556
ARS-BFGL-NGS-30038 3 118.518956
ARS-BFGL-NGS-116145 3 118.671665
ARS-BFGL-NGS-35013 3 118.7157
ARS-BFGL-NGS-107739 3 118.813014
ARS-BFGL-NGS-115757 3 118.859918
ARS-BFGL-NGS-7542 3 118.963574
ARS-BFGL-NGS-76298 3 120.446774
ARS-BFGL-NGS-223 3 120.501439
ARS-BFGL-NGS-103152 3 120.547501
BTB-00161805 3 120.573628
ARS-BFGL-NGS-110914 3 120.689753
ARS-BFGL-NGS-104799 3 120.772981
ARS-BFGL-NGS-1034 3 120.793177
ARS-BFGL-NGS-115266 3 120.86051
BTB-00161751 3 120.891162
BTB-01784003 3 121.025205
ARS-BFGL-NGS-6917 3 121.087285
ARS-BFGL-NGS-57543 3 121.098536
ARS-BFGL-NGS-109754 3 121.128372
ARS-BFGL-NGS-108682 3 121.17995
ARS-BFGL-NGS-68307 3 121.20375
ARS-BFGL-NGS-101343 3 121.228888
ARS-BFGL-NGS-30905 3 121.251149
ARS-BFGL-NGS-12670 3 121.374825
ARS-BFGL-NGS-114472 4 0.253919
ARS-BFGL-NGS-18108 4 0.870437
ARS-BFGL-NGS-40647 4 1.376938
ARS-BFGL-NGS-102687 4 1.414719
ARS-BFGL-NGS-42949 4 1.435275
ARS-BFGL-NGS-22697 4 1.521968
ARS-BFGL-NGS-39239 4 1.598747
ARS-BFGL-NGS-114514 4 1.944399
ARS-BFGL-NGS-949 4 2.37533
ARS-BFGL-NGS-10160 4 2.817401
ARS-BFGL-NGS-57926 4 3.344403
ARS-BFGL-NGS-71592 4 3.516845
ARS-BFGL-NGS-24888 4 3.583133
ARS-BFGL-NGS-117422 4 3.75521
ARS-BFGL-NGS-115291 4 4.090824
ARS-BFGL-NGS-100374 4 4.258236
ARS-BFGL-NGS-81557 4 4.282334
UA-IFASA-6828 4 4.302472
ARS-BFGL-NGS-113798 4 4.340312
ARS-BFGL-NGS-6621 4 4.508164
ARS-BFGL-NGS-104060 4 4.593967
ARS-BFGL-NGS-19875 4 4.69919
ARS-BFGL-NGS-57716 4 4.728423
ARS-BFGL-NGS-17279 4 4.76765
ARS-BFGL-NGS-75685 4 4.840652
ARS-BFGL-NGS-118723 4 4.931375
ARS-BFGL-NGS-95980 4 4.954043
ARS-BFGL-NGS-41865 4 4.988616
ARS-BFGL-NGS-91047 4 5.032584
ARS-BFGL-NGS-112260 4 5.061724
ARS-BFGL-NGS-60734 4 5.090934
ARS-BFGL-NGS-36821 4 5.221637
ARS-BFGL-NGS-26036 4 5.262797
ARS-BFGL-NGS-5701 4 5.424181
ARS-BFGL-NGS-55059 4 5.463939
ARS-BFGL-NGS-20734 4 6.049251
ARS-BFGL-NGS-104086 4 6.248795
ARS-BFGL-NGS-66869 4 6.337362
ARS-BFGL-NGS-82018 4 6.470892
ARS-BFGL-NGS-46206 4 6.797677
BTB-00165156 4 6.842949
BTB-00165088 4 6.866807
BTB-01902057 4 6.879536
ARS-BFGL-NGS-89749 4 6.902207
ARS-BFGL-NGS-103761 4 6.968786
ARS-BFGL-NGS-118155 4 7.025908
BTB-01511967 4 7.083533
ARS-BFGL-NGS-6424 4 7.116629
BTB-02078736 4 7.212576
BTB-01580681 4 7.285114
ARS-BFGL-NGS-57919 4 7.313536
BTB-00685072 4 7.33837
ARS-BFGL-NGS-71657 4 7.366793
ARS-BFGL-NGS-34749 4 7.508951
ARS-BFGL-NGS-79631 4 7.530876
ARS-BFGL-NGS-48368 4 7.59452
ARS-BFGL-NGS-106704 4 7.681542
BTB-01951988 4 7.708368
ARS-BFGL-NGS-109936 4 7.823707
ARS-BFGL-NGS-61702 4 7.870863
ARS-BFGL-NGS-114611 4 7.942727
ARS-BFGL-NGS-12856 4 8.155616
BTB-01643687 4 8.200949
ARS-BFGL-NGS-31713 4 8.25164
ARS-BFGL-NGS-34128 4 8.403456
BTB-01244791 4 8.495236
ARS-BFGL-NGS-93391 4 8.625321
ARS-BFGL-NGS-10858 4 8.665331
ARS-BFGL-NGS-110061 4 8.779979
ARS-BFGL-NGS-70391 4 8.943433
BTB-01652367 4 8.99118
ARS-BFGL-NGS-106409 4 9.048776
BTB-00165658 4 9.249035
ARS-BFGL-NGS-10539 4 9.32427
BTB-00165398 4 9.404614
BTB-01476402 4 9.471143
BTB-01476421 4 9.513258
BTB-00165541 4 9.555206
ARS-BFGL-NGS-109843 4 9.615916
BTB-00165617 4 9.671376
ARS-BFGL-NGS-79026 4 9.702686
ARS-BFGL-NGS-27931 4 9.726535
ARS-BFGL-NGS-112143 4 9.748719
ARS-BFGL-NGS-26731 4 9.802046
ARS-BFGL-NGS-112129 4 9.837443
ARS-BFGL-NGS-78920 4 9.968578
ARS-BFGL-NGS-64636 4 10.235907
BTB-01200056 4 10.608965
BTB-01831345 4 10.648384
ARS-BFGL-NGS-68586 4 10.689062
BTB-00166030 4 10.715105
BTB-01695573 4 10.794285
ARS-BFGL-NGS-60306 4 10.841109
ARS-BFGL-NGS-102120 4 10.883984
BTB-01841922 4 10.967124
BTB-01873064 4 10.994381
ARS-BFGL-NGS-39533 4 11.098039
ARS-BFGL-NGS-74263 4 11.176127
ARS-BFGL-NGS-118059 4 11.215149
ARS-BFGL-NGS-105052 4 11.355642
BTB-00166174 4 11.560877
ARS-BFGL-NGS-31916 4 11.84027
ARS-BFGL-NGS-48662 4 12.068919
ARS-BFGL-NGS-78129 4 12.144709
ARS-BFGL-NGS-12804 4 12.342333
ARS-BFGL-NGS-48351 4 12.5269
ARS-BFGL-NGS-94150 4 12.560933
ARS-BFGL-NGS-33824 4 12.76044
ARS-BFGL-NGS-68531 4 13.061952
ARS-BFGL-NGS-15904 4 13.148484
ARS-BFGL-NGS-103410 4 13.235238
ARS-BFGL-NGS-100502 4 13.316709
ARS-BFGL-NGS-60358 4 13.384707
ARS-BFGL-NGS-9719 4 13.418972
ARS-BFGL-NGS-63842 4 13.519803
ARS-BFGL-NGS-108871 4 13.577398
ARS-BFGL-NGS-74427 4 14.162806
ARS-BFGL-NGS-113152 4 14.27142
ARS-BFGL-NGS-76578 4 14.767817
ARS-BFGL-NGS-15769 4 15.160644
ARS-BFGL-NGS-119147 4 15.279059
ARS-BFGL-NGS-7237 4 15.377028
ARS-BFGL-NGS-35546 4 15.468
ARS-BFGL-NGS-116209 4 15.537254
ARS-BFGL-NGS-89237 4 15.645122
ARS-BFGL-NGS-38976 4 15.749339
ARS-BFGL-NGS-37517 4 15.947178
ARS-BFGL-NGS-84310 4 16.244555
ARS-BFGL-NGS-107551 4 16.356283
UA-IFASA-6068 4 16.428953
BTB-01980891 4 16.639773
ARS-BFGL-NGS-40975 4 16.748166
BTB-01821537 4 16.829473
ARS-BFGL-NGS-20771 4 17.284846
ARS-BFGL-NGS-52712 4 17.358346
ARS-BFGL-NGS-117256 4 17.482624
ARS-BFGL-NGS-31254 4 17.5985
ARS-BFGL-NGS-56542 4 17.807404
UA-IFASA-7278 4 17.978432
ARS-BFGL-NGS-78286 4 18.173214
ARS-BFGL-NGS-102518 4 18.315058
BTB-00166627 4 18.463696
ARS-BFGL-NGS-86175 4 18.539967
ARS-BFGL-NGS-110781 4 18.623087
BTB-00167173 4 18.967053
BTB-00167286 4 19.001805
BTB-01238607 4 19.047749
BTB-01238546 4 19.132537
BTB-01238492 4 19.177096
BTB-00167380 4 19.280446
ARS-BFGL-NGS-4793 4 19.643696
ARS-BFGL-NGS-108298 4 19.715038
ARS-BFGL-NGS-110874 4 19.89941
ARS-BFGL-NGS-25363 4 20.004627
BTB-00224778 4 20.028003
BTB-00167579 4 20.136412
UA-IFASA-5600 4 20.16613
BTB-00167503 4 20.203447
BTB-01888967 4 20.211328
ARS-BFGL-NGS-60801 4 20.261426
BTB-00167820 4 20.285461
BTB-00168235 4 20.395856
BTB-00168310 4 20.425136
ARS-BFGL-NGS-111862 4 20.595729
ARS-BFGL-NGS-117041 4 20.663663
BTB-00168676 4 20.687277
ARS-BFGL-NGS-40177 4 20.756074
BTB-00168895 4 20.788689
BTB-01108729 4 21.063597
ARS-BFGL-NGS-79920 4 21.097164
BTB-01108785 4 21.118823
BTB-01054325 4 21.413167
BTB-01054355 4 21.452706
BTB-01054403 4 21.516258
ARS-BFGL-NGS-84478 4 21.574492
ARS-BFGL-NGS-20631 4 21.650408
ARS-BFGL-NGS-63022 4 21.854602
BTB-01054610 4 21.973829
ARS-BFGL-NGS-38914 4 22.227807
BTB-01054838 4 22.273559
BTB-01054853 4 22.295664
BTB-01054876 4 22.324195
BTB-00169017 4 22.504775
ARS-BFGL-NGS-59734 4 22.549817
BTB-01581703 4 22.646006
BTB-01054917 4 22.745371
ARS-BFGL-NGS-115125 4 22.811121
ARS-BFGL-NGS-78425 4 23.152067
BTB-01450068 4 23.648508
BTB-01483102 4 23.956551
BTB-00169573 4 24.209956
BTB-00169592 4 24.232071
BTB-01914792 4 24.361239
BTB-01768855 4 24.436431
BTB-00169811 4 24.445075
BTB-01931258 4 24.562717
BTB-01912042 4 24.589403
ARS-BFGL-NGS-76763 4 24.762575
BTB-00169898 4 25.023746
BTB-00169916 4 25.048072
ARS-BFGL-NGS-22423 4 25.23584
ARS-BFGL-NGS-68962 4 25.268332
BTB-01768836 4 25.371701
BTB-00170116 4 25.373005
ARS-BFGL-NGS-42454 4 25.433941
BTB-01186470 4 25.563039
ARS-BFGL-NGS-90892 4 25.68159
ARS-BFGL-NGS-83726 4 25.722942
BTB-01186320 4 25.753506
BTB-01186280 4 25.836368
BTB-01186204 4 25.887348
BTB-01383887 4 26.066864
BTB-01383912 4 26.089425
ARS-BFGL-NGS-57582 4 26.143428
BTB-01890990 4 26.18669
BTB-01383949 4 26.214926
BTB-01383975 4 26.262355
BTB-01858633 4 26.303344
BTB-01507338 4 26.328972
BTB-01507370 4 26.377148
BTB-01507411 4 26.435273
BTB-00171304 4 26.589342
ARS-BFGL-NGS-46509 4 26.626208
BTB-00170935 4 26.955066
BTB-00170785 4 27.067897
BTB-00170600 4 27.101116
ARS-BFGL-NGS-75741 4 27.339204
ARS-BFGL-NGS-72533 4 27.414604
BTB-00170362 4 27.437103
BTB-01114756 4 27.560851
UA-IFASA-4775 4 27.604132
ARS-BFGL-NGS-65240 4 27.701161
ARS-BFGL-NGS-1024 4 27.842356
BTB-01114634 4 27.927889
BTB-01114585 4 28.019857
BTB-01843574 4 28.295212
BTB-00171908 4 28.350426
BTB-00171880 4 28.384911
BTB-00171649 4 28.599075
ARS-BFGL-NGS-26477 4 28.621554
BTB-01575998 4 28.847032
BTB-01353572 4 28.941423
ARS-BFGL-NGS-14672 4 29.60223
ARS-BFGL-NGS-34851 4 29.740103
BTB-00172016 4 30.015003
BTB-00171972 4 30.038994
ARS-BFGL-NGS-24570 4 30.283237
ARS-BFGL-NGS-48336 4 30.308043
BTB-01538878 4 30.427937
BTB-01538862 4 30.457993
ARS-BFGL-NGS-63028 4 30.552306
ARS-BFGL-NGS-3588 4 30.606899
BTB-00172924 4 30.732178
BTB-01839830 4 30.737991
ARS-BFGL-NGS-70466 4 30.770711
BTB-00172076 4 30.775856
BTB-00172843 4 30.834682
ARS-BFGL-NGS-78071 4 31.127913
BTB-00172204 4 31.172819
ARS-BFGL-NGS-101969 4 31.29414
BTB-00172973 4 31.573521
ARS-BFGL-NGS-106740 4 31.702308
UA-IFASA-7669 4 31.759057
BTB-00173094 4 31.8037
ARS-BFGL-NGS-117872 4 31.838723
ARS-BFGL-NGS-13954 4 31.882336
BTB-00173411 4 31.905417
BTB-00173673 4 32.1177
ARS-BFGL-NGS-18278 4 32.14493
ARS-BFGL-NGS-105499 4 32.754738
ARS-BFGL-NGS-12244 4 33.363236
BTB-00174592 4 33.407366
BTB-00174573 4 33.445992
BTB-00174357 4 33.496136
BTB-01513833 4 33.607603
BTB-01513732 4 33.659806
BTB-01306265 4 33.731379
BTB-01306593 4 33.855422
BTB-00746336 4 34.019728
BTB-01934112 4 34.059453
BTB-01144391 4 34.104507
BTB-01793118 4 34.309918
ARS-BFGL-NGS-30948 4 34.437532
BTB-01269449 4 34.469271
BTB-01269980 4 34.828892
BTB-00174859 4 35.085729
BTB-00171619 4 35.310408
BTB-02009505 4 35.354923
BTB-01269751 4 35.443661
BTB-01204607 4 35.44766
ARS-BFGL-NGS-3000 4 35.555124
BTB-00175289 4 35.631723
ARS-BFGL-NGS-71927 4 35.661435
BTB-00175429 4 35.74221
ARS-BFGL-NGS-102878 4 35.763942
ARS-BFGL-NGS-71177 4 35.903023
BTB-01378225 4 35.964068
BTB-01812636 4 35.989091
BTB-01812529 4 36.015624
BTB-01378315 4 36.066056
ARS-BFGL-NGS-86219 4 36.14843
ARS-BFGL-NGS-114191 4 36.265776
ARS-BFGL-NGS-45761 4 36.37263
BTB-01330347 4 36.597279
BTB-01228397 4 36.616352
BTB-01228342 4 36.656495
BTB-01228256 4 36.80178
BTB-01007607 4 37.077005
ARS-BFGL-BAC-6642 4 37.109034
BTB-01007462 4 37.122228
BTB-01007411 4 37.145925
ARS-BFGL-NGS-39071 4 37.169907
ARS-BFGL-NGS-89253 4 37.312244
BTB-00175546 4 37.409461
BTB-00177281 4 37.523601
BTB-00177408 4 37.595676
BTB-00178002 4 38.189188
BTB-00178249 4 38.235868
BTB-00178261 4 38.257758
BTB-00178304 4 38.335417
BTB-00178575 4 38.793655
UA-IFASA-6877 4 38.819398
BTB-00178603 4 38.84256
BTB-00484017 4 38.908495
BTB-01885061 4 39.041063
ARS-BFGL-NGS-115775 4 39.210733
BTB-01308664 4 39.244447
BTB-01308655 4 39.283065
ARS-BFGL-NGS-119322 4 39.293197
BTB-00176906 4 39.763972
ARS-BFGL-NGS-5483 4 39.919542
BTB-01930921 4 39.987629
ARS-BFGL-NGS-80648 4 40.066281
ARS-BFGL-NGS-116298 4 40.137954
BTB-00176602 4 40.305345
BTB-01780414 4 40.685965
ARS-BFGL-NGS-113104 4 40.703642
BTB-00176269 4 40.746706
BTB-00176227 4 40.777514
ARS-BFGL-NGS-1278 4 40.806862
ARS-BFGL-NGS-110306 4 41.052453
BTB-00890646 4 41.150639
BTB-00890676 4 41.178661
BTB-01119935 4 41.263137
BTB-01120104 4 41.302649
BTB-01119916 4 41.376527
BTB-00178966 4 41.583591
BTB-00179180 4 41.657868
BTB-01478115 4 42.103377
BTB-01771861 4 42.257334
BTB-00178712 4 42.431385
BTB-00178810 4 42.523038
BTB-00178816 4 42.54523
BTB-00179461 4 42.577794
BTB-00179484 4 42.627843
BTB-00179514 4 42.694771
ARS-BFGL-NGS-63223 4 42.818215
BTB-00178642 4 43.085183
ARS-BFGL-NGS-112363 4 43.355786
ARS-BFGL-NGS-112234 4 43.439437
ARS-BFGL-NGS-113663 4 43.527371
ARS-BFGL-NGS-90974 4 43.710013
ARS-BFGL-NGS-15203 4 44.17787
ARS-BFGL-NGS-115790 4 44.224161
ARS-BFGL-NGS-12941 4 44.469848
BTB-00181826 4 44.505761
BTB-01652821 4 44.542142
BTB-01652857 4 44.57067
BTB-01721967 4 44.671762
BTB-01721944 4 44.694369
BTB-00181882 4 45.021369
ARS-BFGL-NGS-40525 4 45.079239
BTB-01330323 4 45.103652
ARS-BFGL-NGS-11339 4 45.128142
BTB-01330302 4 45.149895
BTB-00614426 4 45.338985
ARS-BFGL-NGS-29867 4 45.426146
BTB-00182993 4 45.513003
ARS-BFGL-NGS-90711 4 45.577225
BTB-01562667 4 45.664659
BTB-01351245 4 45.835326
ARS-BFGL-NGS-38285 4 45.945762
ARS-BFGL-NGS-108242 4 45.972263
ARS-BFGL-NGS-79746 4 46.008319
ARS-BFGL-NGS-835 4 46.084089
ARS-BFGL-NGS-101418 4 46.205276
BTB-00182742 4 46.484672
BTB-00182760 4 46.514849
BTB-00182813 4 46.583566
ARS-BFGL-NGS-23878 4 46.672918
ARS-BFGL-NGS-66875 4 46.860085
ARS-BFGL-NGS-25083 4 46.939032
ARS-BFGL-NGS-14155 4 46.967063
BTB-00182731 4 47.135805
ARS-BFGL-NGS-100769 4 47.137606
ARS-BFGL-NGS-105598 4 47.195467
ARS-BFGL-NGS-30059 4 47.216521
BTB-00183944 4 47.262921
ARS-BFGL-NGS-98878 4 47.329385
ARS-BFGL-NGS-102463 4 47.35835
BTB-00183730 4 47.463674
ARS-BFGL-NGS-25928 4 47.697368
ARS-BFGL-NGS-95937 4 47.737653
BTB-01651634 4 47.821591
ARS-BFGL-NGS-40546 4 47.869938
BTB-00183304 4 47.909532
ARS-BFGL-NGS-86664 4 47.949379
ARS-BFGL-NGS-25314 4 47.971872
BTB-01637746 4 48.028619
ARS-BFGL-NGS-20161 4 48.0784
ARS-USMARC-349 4 48.28068
BTB-00180546 4 48.431383
ARS-BFGL-NGS-112622 4 48.586647
BTB-00181018 4 48.819329
ARS-BFGL-NGS-80947 4 48.87079
BTB-00181232 4 48.945677
ARS-BFGL-NGS-78389 4 49.074467
BTB-00181387 4 49.129204
BTB-00180592 4 49.224237
BTB-00180381 4 49.318278
ARS-BFGL-NGS-61023 4 49.494267
UA-IFASA-8621 4 49.535036
UA-IFASA-6205 4 49.596104
ARS-BFGL-NGS-103863 4 49.616352
ARS-BFGL-NGS-14039 4 49.800685
BTB-01669008 4 49.824079
UA-IFASA-7498 4 49.907346
BTB-00180208 4 50.001287
ARS-BFGL-NGS-110245 4 50.09306
ARS-BFGL-NGS-110001 4 50.168417
ARS-BFGL-NGS-114035 4 50.300237
BTB-01287474 4 50.417818
ARS-BFGL-NGS-9028 4 50.516693
ARS-BFGL-NGS-27553 4 50.811861
BTB-00184775 4 51.406099
ARS-BFGL-NGS-113150 4 51.471353
BTB-00185536 4 51.65525
BTB-00184917 4 51.792757
BTB-00185584 4 51.866668
UA-IFASA-6226 4 51.927595
BTB-00185792 4 51.973703
BTB-00185806 4 52.014692
ARS-BFGL-NGS-77960 4 52.533927
BTB-01592886 4 52.58926
BTB-01592826 4 52.624584
BTB-01592646 4 52.669435
ARS-BFGL-NGS-25383 4 52.823821
UA-IFASA-1746 4 52.849283
BTB-01065803 4 52.974459
ARS-BFGL-NGS-114296 4 53.143855
BTB-01065966 4 53.240815
BTB-01066119 4 53.316893
BTB-01066167 4 53.400639
ARS-BFGL-NGS-38893 4 53.434639
BTB-01066266 4 53.523935
ARS-BFGL-NGS-38480 4 53.56033
BTB-01065788 4 53.761971
BTB-01066381 4 53.777012
ARS-BFGL-NGS-113702 4 53.829866
BTB-01066453 4 53.857273
BTB-00188660 4 54.00191
BTB-00188992 4 54.115002
ARS-BFGL-NGS-115783 4 54.145659
BTB-00189082 4 54.203153
BTB-00940872 4 54.38465
BTB-00940868 4 54.414487
BTB-00940849 4 54.474827
ARS-BFGL-NGS-34001 4 54.578893
BTB-00188504 4 54.685557
BTB-01298839 4 54.705552
BTB-00188617 4 54.730651
BTB-01298917 4 54.781445
ARS-BFGL-NGS-39795 4 54.872595
BTB-01298928 4 54.903404
BTB-01298953 4 54.930726
BTB-01263701 4 55.351773
ARS-BFGL-NGS-6723 4 55.439598
BTB-01738708 4 55.566787
BTB-01263878 4 55.59463
BTB-01263819 4 55.6217
BTB-01263848 4 55.656122
ARS-BFGL-NGS-35354 4 55.746256
BTB-01889269 4 56.00892
BTB-00186413 4 56.031281
BTB-00186432 4 56.0686
BTB-00186634 4 56.128581
ARS-BFGL-NGS-111478 4 56.222505
BTB-00186038 4 56.47903
BTB-00186089 4 56.54718
BTB-00186856 4 56.727118
ARS-BFGL-NGS-84791 4 57.085138
BTB-02035389 4 57.112422
BTB-01403737 4 57.165802
ARS-BFGL-NGS-99336 4 57.37593
BTB-00187975 4 57.553315
BTB-00188028 4 57.630023
BTB-00188171 4 57.787437
ARS-BFGL-NGS-105821 4 58.072287
BTB-01640588 4 58.171808
BTB-00187988 4 58.225946
BTB-01264154 4 58.349221
ARS-BFGL-NGS-109868 4 58.434323
ARS-BFGL-NGS-23272 4 58.468024
ARS-BFGL-NGS-28532 4 58.512174
ARS-BFGL-NGS-115676 4 58.94213
BTB-00189289 4 58.975234
UA-IFASA-1608 4 58.998553
BTB-00189357 4 59.021265
ARS-BFGL-NGS-31095 4 59.252442
BTB-00189889 4 59.291348
BTB-00189909 4 59.327227
BTB-00190417 4 59.466125
BTB-00190444 4 59.509462
ARS-BFGL-NGS-118588 4 59.539393
BTB-00190485 4 59.580367
ARS-BFGL-NGS-114455 4 59.744707
BTB-02042206 4 59.791354
BTB-00190917 4 59.890861
ARS-BFGL-NGS-5482 4 59.999976
ARS-BFGL-NGS-102202 4 60.094523
ARS-BFGL-NGS-119775 4 60.149181
ARS-BFGL-NGS-109556 4 60.185352
ARS-BFGL-NGS-36881 4 60.266268
ARS-BFGL-NGS-100984 4 60.324045
ARS-BFGL-NGS-42618 4 60.473007
ARS-BFGL-NGS-24133 4 60.677181
ARS-BFGL-NGS-56156 4 60.759757
ARS-BFGL-NGS-115377 4 60.781458
ARS-BFGL-NGS-42679 4 60.782082
ARS-BFGL-NGS-46170 4 60.809733
ARS-BFGL-NGS-38567 4 60.912924
ARS-BFGL-NGS-98675 4 60.917347
BTB-00187477 4 60.96705
ARS-BFGL-NGS-115237 4 61.015911
BTB-00187201 4 61.075731
ARS-BFGL-NGS-24321 4 61.350391
ARS-BFGL-NGS-101883 4 61.376132
ARS-BFGL-NGS-100947 4 61.444963
ARS-BFGL-NGS-110519 4 61.505994
BTB-00192005 4 61.542387
ARS-BFGL-NGS-3438 4 61.678239
BTB-02003236 4 61.702691
BTB-00191572 4 61.729628
BTB-00191519 4 61.847422
ARS-BFGL-NGS-92793 4 61.89788
ARS-BFGL-NGS-118506 4 62.189085
BTB-00191081 4 62.221016
ARS-BFGL-NGS-76682 4 62.549908
ARS-BFGL-NGS-19036 4 62.570795
BTB-00193327 4 62.606492
ARS-BFGL-NGS-86043 4 62.638018
BTB-00193368 4 62.661085
BTB-00193392 4 62.68565
BTB-00193466 4 62.76626
BTB-00193651 4 62.876037
ARS-BFGL-NGS-39957 4 63.139098
BTB-00187008 4 63.392301
ARS-BFGL-NGS-37873 4 63.420711
ARS-BFGL-NGS-43016 4 63.454908
ARS-BFGL-NGS-4920 4 63.65453
ARS-BFGL-NGS-113815 4 63.674872
ARS-BFGL-NGS-115492 4 63.710575
ARS-BFGL-NGS-31114 4 63.838909
ARS-BFGL-NGS-458 4 64.351574
ARS-BFGL-NGS-68143 4 64.492908
ARS-BFGL-NGS-32516 4 64.580076
BTB-01327575 4 65.172247
ARS-BFGL-NGS-118587 4 65.220395
BTB-01392193 4 65.299999
ARS-BFGL-NGS-91573 4 65.34687
BTB-01392143 4 65.375544
BTB-01392113 4 65.400608
BTB-01392065 4 65.458091
BTB-00193817 4 65.609188
ARS-BFGL-NGS-20949 4 65.984649
ARS-BFGL-NGS-26541 4 66.038939
ARS-BFGL-NGS-36762 4 66.077417
BTB-01411318 4 66.110869
BTB-01411209 4 66.155273
ARS-BFGL-NGS-13878 4 66.17817
ARS-BFGL-NGS-107905 4 66.322307
BTB-00194057 4 66.346549
BTB-00194018 4 66.421522
ARS-BFGL-NGS-23789 4 66.504063
ARS-BFGL-NGS-45911 4 66.60635
BTB-00194223 4 66.649741
ARS-BFGL-NGS-36591 4 66.830563
ARS-BFGL-NGS-44674 4 66.978951
ARS-BFGL-NGS-39056 4 67.007235
BTB-00194614 4 67.183757
ARS-BFGL-NGS-12934 4 67.313016
ARS-BFGL-NGS-116611 4 67.378804
ARS-BFGL-NGS-27521 4 67.489709
BTB-00195350 4 67.546405
ARS-BFGL-NGS-44314 4 67.822341
ARS-BFGL-NGS-79224 4 67.880668
BTB-00195098 4 68.062301
BTB-00195004 4 68.140952
ARS-BFGL-NGS-57945 4 68.59965
ARS-BFGL-NGS-26905 4 69.122638
ARS-BFGL-NGS-37048 4 69.262899
ARS-BFGL-NGS-7407 4 69.391131
ARS-BFGL-NGS-38191 4 69.431904
ARS-BFGL-NGS-4110 4 69.50086
ARS-BFGL-NGS-67967 4 69.539994
ARS-BFGL-NGS-68509 4 69.813232
ARS-BFGL-NGS-21631 4 69.831612
ARS-BFGL-NGS-88361 4 70.08916
ARS-BFGL-NGS-105661 4 70.197479
ARS-BFGL-NGS-115217 4 70.399494
ARS-BFGL-NGS-51759 4 70.419951
ARS-BFGL-NGS-36876 4 70.70096
ARS-BFGL-NGS-115010 4 70.839756
ARS-BFGL-NGS-105263 4 70.938762
ARS-BFGL-NGS-2994 4 70.990705
ARS-BFGL-NGS-119675 4 71.012361
ARS-BFGL-NGS-6754 4 71.089406
ARS-BFGL-NGS-64170 4 71.191782
ARS-BFGL-NGS-116468 4 71.200306
ARS-BFGL-NGS-51159 4 71.387663
ARS-BFGL-NGS-39510 4 71.484912
ARS-BFGL-NGS-102713 4 71.525452
ARS-BFGL-NGS-8047 4 71.551566
ARS-BFGL-NGS-53167 4 71.60353
ARS-BFGL-NGS-41489 4 71.899176
ARS-BFGL-NGS-20921 4 71.949013
ARS-BFGL-NGS-42794 4 72.18801
ARS-BFGL-NGS-11190 4 72.27512
ARS-BFGL-NGS-42898 4 72.328272
ARS-BFGL-NGS-42007 4 72.575811
BTB-01595589 4 73.023785
BTB-01595788 4 73.085109
BTB-01708864 4 73.13103
BTB-00196354 4 73.270175
ARS-BFGL-NGS-21842 4 73.531264
BTB-00196827 4 73.669041
ARS-BFGL-NGS-31033 4 73.730122
BTB-00197052 4 73.791282
BTB-00197128 4 73.861517
BTB-00197149 4 73.89413
ARS-BFGL-NGS-44382 4 73.933795
BTB-01709170 4 74.00626
BTB-00196579 4 74.043707
BTB-02044451 4 74.124684
BTB-01955910 4 74.148361
BTB-01327945 4 74.18386
BTB-01328019 4 74.23497
BTB-01664105 4 74.302903
ARS-BFGL-NGS-86255 4 74.350995
BTB-01328155 4 74.460194
BTB-00197584 4 74.579013
BTB-01555035 4 74.672227
ARS-BFGL-NGS-55672 4 74.70624
ARS-BFGL-NGS-67968 4 74.780951
ARS-BFGL-NGS-110471 4 74.934998
ARS-BFGL-NGS-61452 4 75.250982
ARS-BFGL-NGS-106987 4 75.272338
ARS-BFGL-NGS-21411 4 75.293134
BTB-00198412 4 75.379515
ARS-BFGL-NGS-71500 4 75.406763
ARS-BFGL-NGS-15231 4 75.487622
BTB-00198560 4 75.514419
ARS-BFGL-NGS-5226 4 75.539183
ARS-BFGL-NGS-110647 4 75.579874
BTB-00198758 4 75.640795
ARS-BFGL-NGS-60615 4 75.74122
BTB-00198956 4 75.890428
BTB-02088809 4 76.019347
ARS-BFGL-NGS-75548 4 76.072824
ARS-BFGL-NGS-113427 4 76.12384
ARS-BFGL-NGS-2431 4 76.149109
ARS-BFGL-NGS-102407 4 76.185033
ARS-BFGL-NGS-87527 4 76.344023
ARS-BFGL-NGS-36071 4 76.482235
ARS-BFGL-NGS-83904 4 76.524685
ARS-BFGL-NGS-117534 4 76.545016
ARS-BFGL-NGS-112329 4 76.583547
BTB-00200025 4 76.61665
ARS-BFGL-NGS-24039 4 76.739601
ARS-BFGL-NGS-31715 4 76.897822
ARS-BFGL-NGS-110085 4 76.943551
ARS-BFGL-NGS-37807 4 77.009788
ARS-BFGL-NGS-22118 4 77.074551
ARS-BFGL-NGS-30005 4 77.108951
ARS-BFGL-NGS-16805 4 77.150031
ARS-BFGL-NGS-105631 4 77.697936
ARS-BFGL-NGS-43041 4 77.762822
BTB-00195629 4 77.954275
BTB-00195600 4 77.995683
BTB-00197240 4 78.063188
ARS-BFGL-NGS-112549 4 78.227607
ARS-BFGL-NGS-28378 4 78.247625
ARS-BFGL-NGS-112268 4 78.361004
BTB-02051812 4 78.391303
BTB-00195550 4 78.541951
BTB-01096875 4 78.554747
ARS-BFGL-NGS-58613 4 78.609385
ARS-BFGL-NGS-116200 4 78.842925
ARS-BFGL-NGS-112048 4 78.876832
ARS-BFGL-NGS-11194 4 78.976354
ARS-BFGL-NGS-117732 4 79.4563
ARS-BFGL-NGS-92811 4 79.737033
ARS-BFGL-NGS-114694 4 79.785116
BTB-00200089 4 79.836019
BTB-00200143 4 79.904993
ARS-BFGL-NGS-98435 4 79.929392
ARS-BFGL-NGS-112996 4 79.99665
BTB-01425165 4 80.067104
ARS-BFGL-NGS-7918 4 80.110313
ARS-BFGL-NGS-104278 4 80.17453
BTB-01928726 4 80.280325
BTB-00200199 4 80.326425
ARS-BFGL-NGS-81609 4 80.350223
BTB-01687779 4 80.545103
BTB-01162076 4 80.706119
BTB-01162263 4 80.858604
ARS-BFGL-NGS-24833 4 80.93246
BTB-01162643 4 81.132286
ARS-BFGL-NGS-90094 4 81.789767
BTB-00567011 4 82.049617
BTB-01497193 4 82.138809
ARS-BFGL-NGS-108354 4 82.167575
BTB-00566951 4 82.313107
BTB-00566808 4 82.335779
BTB-00566778 4 82.370403
BTB-00566744 4 82.386574
ARS-BFGL-NGS-100651 4 82.409522
BTB-00566688 4 82.445297
BTB-00922140 4 82.550244
BTB-00567063 4 82.602144
ARS-BFGL-NGS-116146 4 82.615365
BTB-00200609 4 82.64304
ARS-BFGL-NGS-19836 4 82.671406
ARS-BFGL-NGS-86056 4 82.796269
BTB-01260470 4 82.861308
BTB-01260511 4 82.884593
ARS-BFGL-NGS-117077 4 83.040542
BTB-01261028 4 83.1214
BTB-01261088 4 83.238386
ARS-BFGL-NGS-21207 4 83.528318
ARS-BFGL-NGS-84090 4 83.737394
BTB-01857387 4 83.779701
BTB-01142755 4 83.897939
ARS-BFGL-NGS-43812 4 84.080999
BTB-01142924 4 84.118706
BTB-01744249 4 84.307106
BTB-01943785 4 84.339298
ARS-BFGL-NGS-16338 4 84.819672
BTB-01278441 4 84.963191
BTB-01278461 4 84.989314
ARS-BFGL-NGS-107560 4 85.029248
BTB-01278887 4 85.1656
ARS-BFGL-NGS-110046 4 85.188654
BTB-01443527 4 85.275928
BTB-01443471 4 85.328669
BTB-01739497 4 85.404095
BTB-01816187 4 85.514666
UA-IFASA-181 4 85.63527
ARS-BFGL-NGS-44363 4 85.664528
ARS-BFGL-NGS-92104 4 85.744219
BTB-01565771 4 85.785489
BTB-01257559 4 85.932751
BTB-01257567 4 85.983005
ARS-BFGL-NGS-90168 4 86.008404
BTB-01652664 4 86.259448
ARS-BFGL-NGS-17043 4 86.324014
ARS-BFGL-NGS-118088 4 86.354358
BTB-01032336 4 86.54079
ARS-BFGL-NGS-114143 4 86.64409
ARS-BFGL-NGS-112480 4 86.775968
ARS-BFGL-NGS-33395 4 86.925976
BTB-01774413 4 86.956341
ARS-BFGL-NGS-54357 4 87.027941
BTB-00367018 4 87.059911
ARS-BFGL-NGS-27980 4 87.086801
ARS-BFGL-NGS-77569 4 87.306937
BTB-01100556 4 87.392282
ARS-BFGL-NGS-54384 4 87.437547
ARS-BFGL-NGS-7797 4 87.643015
BTB-01290330 4 87.744523
BTB-01290382 4 87.770622
ARS-BFGL-NGS-118105 4 88.387484
ARS-BFGL-NGS-2327 4 88.434622
ARS-BFGL-NGS-103506 4 88.735532
ARS-BFGL-NGS-32488 4 89.09639
BTB-00879812 4 89.243529
ARS-BFGL-NGS-26218 4 89.343321
ARS-BFGL-NGS-26522 4 89.403027
BTB-01323560 4 89.470738
BTB-01323835 4 89.70881
ARS-BFGL-NGS-55428 4 89.744688
BTB-00880226 4 89.79332
BTB-01323946 4 89.79388
BTB-01323949 4 89.816176
BTB-01759027 4 89.850655
BTB-01591267 4 89.969381
ARS-BFGL-NGS-27273 4 90.056905
ARS-BFGL-NGS-95211 4 90.314494
BTB-01312850 4 90.502505
BTB-01312780 4 90.593176
BTB-01312713 4 90.703088
BTB-01312667 4 90.808106
BTB-00201541 4 90.949942
ARS-BFGL-NGS-114354 4 91.080419
BTB-01450748 4 91.127591
BTB-01845975 4 91.190158
BTB-01707050 4 91.352584
ARS-BFGL-NGS-40883 4 91.457379
ARS-BFGL-NGS-2409 4 91.498875
BTB-00202348 4 91.558419
BTB-00202376 4 91.597847
ARS-BFGL-NGS-11480 4 91.770132
BTB-01707017 4 91.855176
ARS-BFGL-NGS-109045 4 91.874324
BTB-02013962 4 91.899978
BTB-02000619 4 92.027885
ARS-BFGL-NGS-113124 4 92.054359
ARS-BFGL-NGS-12375 4 92.099005
ARS-BFGL-NGS-118100 4 92.141993
BTB-00201719 4 92.176712
BTB-00201722 4 92.201419
BTB-00201779 4 92.261682
BTB-00202149 4 92.364428
BTB-00202195 4 92.479695
BTB-00202224 4 92.518922
BTB-01295144 4 92.557035
ARS-BFGL-NGS-94823 4 92.588608
ARS-BFGL-NGS-114724 4 92.629602
BTB-01295203 4 92.678128
BTB-01295275 4 92.795803
BTB-01295280 4 92.822666
ARS-BFGL-NGS-37705 4 92.825855
ARS-BFGL-NGS-30397 4 93.058106
ARS-BFGL-NGS-101028 4 93.211337
ARS-BFGL-NGS-59298 4 93.257549
ARS-BFGL-NGS-34894 4 93.287422
ARS-BFGL-NGS-74821 4 93.333304
ARS-BFGL-NGS-89108 4 93.398396
BTB-00203359 4 93.489894
ARS-BFGL-NGS-75789 4 93.562599
ARS-BFGL-NGS-29534 4 93.644011
ARS-BFGL-NGS-110883 4 93.685544
ARS-BFGL-NGS-23095 4 93.769513
BTB-00202937 4 93.828702
ARS-BFGL-NGS-95926 4 93.872285
ARS-BFGL-NGS-102642 4 94.065239
ARS-BFGL-NGS-55655 4 94.285269
BTB-00202623 4 94.305981
BTB-00202516 4 94.332426
BTB-00202549 4 94.355557
ARS-BFGL-NGS-1781 4 94.379469
ARS-BFGL-NGS-66456 4 94.403013
ARS-BFGL-NGS-61449 4 94.569814
ARS-BFGL-NGS-110997 4 94.817054
BTB-01700995 4 94.843636
BTB-00203399 4 94.949328
BTB-00203384 4 94.973039
BTB-00203494 4 95.043917
ARS-BFGL-NGS-115061 4 95.059819
UA-IFASA-7564 4 95.069722
ARS-BFGL-NGS-17969 4 95.140408
ARS-BFGL-NGS-18171 4 95.336471
ARS-BFGL-NGS-16539 4 95.359641
BTB-00203567 4 95.38889
BTB-00203584 4 95.415564
ARS-BFGL-NGS-115390 4 95.601434
ARS-BFGL-NGS-101101 4 95.673375
ARS-BFGL-NGS-95268 4 95.700526
BTB-02090805 4 95.923766
UA-IFASA-8046 4 96.03492
ARS-BFGL-NGS-93211 4 96.100801
ARS-BFGL-NGS-104016 4 96.138289
ARS-BFGL-NGS-116643 4 96.258114
ARS-BFGL-NGS-104149 4 96.581019
ARS-BFGL-NGS-112856 4 96.631679
UA-IFASA-9287 4 96.661114
ARS-BFGL-NGS-100061 4 96.694659
ARS-BFGL-NGS-22905 4 96.728719
ARS-BFGL-NGS-95780 4 96.754893
ARS-BFGL-NGS-101094 4 96.889652
ARS-BFGL-NGS-37346 4 96.93432
ARS-BFGL-NGS-38881 4 96.970225
ARS-BFGL-NGS-103036 4 97.052195
ARS-BFGL-NGS-13008 4 97.107254
ARS-BFGL-NGS-23026 4 97.128968
ARS-BFGL-NGS-29465 4 97.185364
ARS-BFGL-NGS-66558 4 97.65701
ARS-BFGL-NGS-12738 4 97.832127
ARS-BFGL-NGS-27902 4 98.061156
ARS-BFGL-NGS-112658 4 98.486908
ARS-BFGL-NGS-38990 4 98.938593
ARS-BFGL-NGS-77010 4 99.082349
ARS-BFGL-NGS-112013 4 99.11009
ARS-BFGL-NGS-91439 4 99.381115
ARS-BFGL-NGS-1614 4 99.574406
ARS-BFGL-NGS-2354 4 99.691481
ARS-BFGL-NGS-100449 4 99.72947
ARS-BFGL-NGS-14075 4 99.992606
ARS-BFGL-NGS-95671 4 100.289958
ARS-BFGL-NGS-12793 4 100.325209
ARS-BFGL-NGS-2253 4 100.474163
ARS-BFGL-NGS-118823 4 100.706047
ARS-BFGL-NGS-111916 4 100.809275
ARS-BFGL-NGS-110051 4 100.847049
ARS-BFGL-NGS-51016 4 100.950237
ARS-BFGL-NGS-15146 4 101.10257
ARS-BFGL-NGS-94541 4 101.294744
ARS-BFGL-NGS-107258 4 101.448766
ARS-BFGL-NGS-84112 4 101.56194
ARS-BFGL-NGS-17060 4 101.710919
ARS-BFGL-NGS-7597 4 101.758469
ARS-BFGL-NGS-107748 4 101.790675
ARS-BFGL-NGS-7736 4 101.99018
ARS-BFGL-NGS-36185 4 102.185505
ARS-BFGL-NGS-31561 4 102.43351
ARS-BFGL-NGS-28579 4 102.489625
ARS-BFGL-NGS-25648 4 102.520286
ARS-BFGL-NGS-92785 4 103.051975
ARS-BFGL-NGS-116722 4 103.100577
ARS-BFGL-NGS-4050 4 103.154723
ARS-BFGL-NGS-115811 4 103.19429
ARS-BFGL-NGS-42985 4 103.252542
ARS-BFGL-NGS-73232 4 103.33538
ARS-BFGL-NGS-70987 4 103.371033
ARS-BFGL-NGS-119820 4 103.396245
ARS-BFGL-NGS-81546 4 103.417042
ARS-BFGL-NGS-109036 4 103.884199
ARS-BFGL-NGS-117579 4 103.955958
ARS-BFGL-NGS-105153 4 104.037612
ARS-BFGL-NGS-115725 4 104.226807
ARS-BFGL-NGS-110903 4 104.24805
ARS-BFGL-NGS-109861 4 104.405667
ARS-BFGL-NGS-24686 4 104.427527
ARS-BFGL-NGS-111427 4 104.521487
ARS-BFGL-NGS-32907 4 104.577143
ARS-BFGL-NGS-106683 4 104.783041
ARS-BFGL-NGS-110705 4 104.816971
ARS-BFGL-NGS-76618 4 104.90938
ARS-BFGL-NGS-40249 4 105.169576
ARS-BFGL-NGS-111574 4 105.240129
ARS-BFGL-NGS-118330 4 105.324609
ARS-BFGL-NGS-36520 4 105.502544
ARS-BFGL-NGS-5899 4 105.97893
ARS-BFGL-NGS-76596 4 106.018897
ARS-BFGL-NGS-103970 4 106.193024
ARS-BFGL-NGS-72134 4 106.253833
ARS-BFGL-NGS-3479 4 106.276208
ARS-BFGL-NGS-104647 4 106.404042
ARS-BFGL-NGS-54107 4 106.633751
ARS-BFGL-NGS-35219 4 106.885171
ARS-BFGL-NGS-4608 4 107.007048
ARS-BFGL-NGS-35727 4 107.060437
ARS-BFGL-NGS-100841 4 107.253901
ARS-BFGL-NGS-28655 4 107.353929
ARS-BFGL-NGS-114935 4 107.416505
ARS-BFGL-NGS-112115 4 107.510845
ARS-BFGL-NGS-115890 4 107.540967
ARS-BFGL-NGS-11642 4 107.70092
ARS-BFGL-NGS-40926 4 107.806828
ARS-BFGL-NGS-39879 4 108.008548
ARS-BFGL-NGS-91867 4 108.076254
ARS-BFGL-NGS-51989 4 108.446002
ARS-BFGL-NGS-33842 4 108.524327
ARS-BFGL-NGS-106898 4 108.570183
ARS-BFGL-NGS-45265 4 108.608248
ARS-BFGL-NGS-6837 4 108.70929
ARS-BFGL-NGS-73118 4 108.786955
ARS-BFGL-NGS-30190 4 108.834886
ARS-BFGL-NGS-27142 4 108.904498
ARS-BFGL-NGS-38080 4 109.342669
ARS-BFGL-NGS-22840 4 109.456341
ARS-BFGL-NGS-1972 4 109.887827
ARS-BFGL-NGS-16951 4 110.176402
BTB-00207638 4 110.317802
ARS-BFGL-NGS-4091 4 110.420705
BTB-00208066 4 110.740163
BTB-00208231 4 110.80682
UA-IFASA-2147 4 110.839255
BTB-00208407 4 110.906681
BTB-00208358 4 110.928698
ARS-BFGL-NGS-63988 4 111.047303
ARS-BFGL-NGS-2057 4 111.183448
BTB-00211171 4 111.245497
BTB-01472713 4 111.692622
BTB-01644763 4 111.788712
ARS-BFGL-NGS-5944 4 111.827935
BTB-01367046 4 111.863574
BTB-01367029 4 111.886747
BTB-01366974 4 111.916386
BTB-01366960 4 111.964621
BTB-01163345 4 112.080616
ARS-BFGL-NGS-42786 4 112.206671
BTB-01162852 4 112.231752
ARS-BFGL-NGS-24470 4 112.257305
BTB-01755781 4 112.317788
ARS-BFGL-NGS-87419 4 112.382782
ARS-BFGL-NGS-111592 4 112.433116
ARS-BFGL-NGS-61198 4 112.474006
ARS-BFGL-NGS-38659 4 112.594246
ARS-BFGL-NGS-74516 4 112.626112
ARS-BFGL-NGS-19306 4 112.701154
ARS-BFGL-NGS-33589 4 112.815065
ARS-BFGL-NGS-118333 4 112.985362
ARS-BFGL-NGS-97171 4 113.112933
ARS-BFGL-NGS-83962 4 113.146722
ARS-BFGL-NGS-43056 4 113.185416
ARS-BFGL-NGS-41071 4 113.257564
ARS-BFGL-NGS-103059 4 113.370783
ARS-BFGL-NGS-19833 4 113.416523
ARS-BFGL-NGS-60533 4 113.459011
ARS-BFGL-NGS-3908 4 113.506092
ARS-BFGL-NGS-80140 4 113.555764
ARS-BFGL-NGS-112056 4 113.614764
ARS-BFGL-NGS-29581 4 114.326665
ARS-BFGL-NGS-43533 4 114.350936
ARS-BFGL-NGS-25593 4 114.374609
ARS-BFGL-NGS-116908 4 114.396713
ARS-BFGL-NGS-100288 4 114.431179
ARS-BFGL-NGS-107181 4 114.464406
ARS-BFGL-NGS-113492 4 114.518137
ARS-BFGL-NGS-3026 4 114.540598
ARS-BFGL-NGS-31139 4 114.565961
ARS-BFGL-NGS-16030 4 114.640077
BTB-00213426 4 114.713614
ARS-BFGL-NGS-100194 4 114.744308
ARS-BFGL-NGS-21084 4 114.771017
ARS-BFGL-NGS-119660 4 114.85006
ARS-BFGL-NGS-30343 4 115.04819
ARS-BFGL-NGS-52807 4 115.082589
ARS-BFGL-NGS-10207 4 115.138746
ARS-BFGL-NGS-22851 4 115.170139
ARS-BFGL-NGS-35564 4 115.20384
BTB-00210179 4 115.371486
BTB-00211341 4 115.531863
ARS-BFGL-NGS-23036 4 115.581055
BTB-00692290 4 115.628672
ARS-BFGL-NGS-95252 4 115.747463
BTB-00691811 4 115.775029
ARS-BFGL-NGS-15767 4 115.895057
ARS-BFGL-NGS-73498 4 115.946071
ARS-BFGL-NGS-5125 4 116.013931
BTB-01493530 4 116.292574
BTB-01493550 4 116.316199
ARS-BFGL-NGS-108296 4 116.366923
ARS-BFGL-NGS-106832 4 116.840328
BTB-01544087 4 117.027527
ARS-BFGL-NGS-27759 4 117.058812
ARS-BFGL-NGS-80182 4 117.170573
ARS-BFGL-NGS-20970 4 117.197768
ARS-BFGL-NGS-22183 4 117.245533
ARS-BFGL-NGS-559 4 117.292302
ARS-BFGL-NGS-84093 4 117.3396
BTB-00212876 4 117.412387
ARS-BFGL-NGS-101811 4 117.435804
ARS-BFGL-NGS-115924 4 117.477031
ARS-BFGL-NGS-27061 4 117.545292
ARS-BFGL-NGS-118564 4 117.57148
ARS-BFGL-NGS-20980 4 117.716299
ARS-BFGL-NGS-83291 4 117.831202
ARS-BFGL-NGS-112113 4 117.934757
ARS-BFGL-NGS-107713 4 117.955439
BTB-01147791 4 118.04484
ARS-BFGL-NGS-83683 4 118.095592
ARS-BFGL-NGS-38960 4 118.127054
ARS-BFGL-NGS-17824 4 118.16922
ARS-BFGL-NGS-67251 4 118.281321
UA-IFASA-6990 4 118.351287
ARS-BFGL-NGS-32891 4 118.399391
ARS-BFGL-NGS-68153 4 118.465153
ARS-BFGL-NGS-75679 4 118.549162
ARS-BFGL-NGS-105018 4 118.655986
ARS-BFGL-NGS-118785 4 118.717994
ARS-BFGL-NGS-17799 4 118.873541
ARS-BFGL-NGS-107119 4 118.934474
BTB-01418405 4 119.041474
ARS-BFGL-NGS-38992 4 119.154746
ARS-BFGL-NGS-15678 4 119.178973
ARS-BFGL-NGS-34474 4 119.215447
ARS-BFGL-NGS-114119 4 119.2683
ARS-BFGL-NGS-102091 4 119.294331
ARS-BFGL-NGS-111133 4 119.341142
ARS-BFGL-NGS-8846 4 119.365573
ARS-BFGL-NGS-89379 4 119.40745
ARS-BFGL-NGS-11866 4 119.469804
ARS-BFGL-NGS-27615 4 119.524742
BTB-00164261 4 119.552457
ARS-BFGL-NGS-112019 4 119.574085
ARS-BFGL-NGS-33132 4 119.617605
BTB-01418542 4 119.621609
ARS-BFGL-NGS-163 4 119.649355
ARS-BFGL-NGS-21976 4 119.671976
ARS-BFGL-NGS-34604 4 119.69278
BTB-00502815 4 119.726978
ARS-BFGL-NGS-74447 4 119.753498
ARS-BFGL-NGS-112401 4 119.812699
ARS-BFGL-NGS-41393 4 119.846253
ARS-BFGL-NGS-19373 4 119.924805
ARS-BFGL-NGS-111407 4 119.961092
ARS-BFGL-NGS-12243 4 119.984992
ARS-BFGL-NGS-111974 4 120.133228
ARS-BFGL-NGS-85925 4 120.227878
ARS-BFGL-NGS-14567 4 120.307114
ARS-BFGL-NGS-77055 4 120.336279
ARS-BFGL-NGS-101955 4 120.33628
ARS-BFGL-NGS-35527 4 120.412745
ARS-BFGL-NGS-117596 4 120.458595
ARS-BFGL-NGS-31650 4 120.490292
ARS-BFGL-NGS-116168 4 120.532487
ARS-BFGL-NGS-24124 4 120.641946
BTB-01498887 5 0.097111
BTB-01942045 5 0.842274
ARS-BFGL-NGS-40261 5 0.864491
ARS-BFGL-NGS-39170 5 0.96891
BTB-01659437 5 1.026866
BTB-01735789 5 1.049822
BTB-01735758 5 1.087211
ARS-BFGL-NGS-26978 5 1.152296
BTB-01089317 5 1.223039
BTB-01089304 5 1.279065
BTB-01089169 5 1.415615
BTB-01089041 5 1.464457
ARS-BFGL-NGS-104371 5 1.67689
BTB-01252613 5 1.736633
ARS-BFGL-NGS-22578 5 1.764955
ARS-BFGL-NGS-64100 5 1.77668
BTB-01252633 5 1.790415
BTB-01927911 5 1.91273
BTB-01539669 5 2.038856
BTB-01539464 5 2.129114
BTB-01539416 5 2.157706
BTB-02075308 5 2.193788
BTB-00214224 5 2.236004
ARS-BFGL-NGS-111829 5 2.279211
BTB-01421314 5 2.307902
BTB-01421204 5 2.355951
BTB-02053074 5 2.517249
BTB-01817768 5 2.641792
BTB-00214261 5 2.67324
BTB-00214293 5 2.695774
BTB-00214536 5 2.755263
BTB-01787604 5 3.002741
ARS-BFGL-NGS-15330 5 3.07314
ARS-BFGL-NGS-22097 5 3.193766
BTB-01357389 5 3.303955
BTB-02041628 5 3.370056
BTB-01357570 5 3.473832
BTB-00909851 5 3.591811
BTB-00909994 5 3.66581
BTB-00214944 5 3.928512
BTB-00214965 5 3.951565
BTB-00910118 5 3.981504
ARS-BFGL-NGS-19171 5 4.078195
BTB-00910380 5 4.101269
ARS-BFGL-NGS-116227 5 4.156726
ARS-BFGL-NGS-7397 5 4.211243
BTB-00215584 5 4.334771
ARS-BFGL-NGS-3503 5 4.37814
BTB-00215105 5 4.472786
ARS-BFGL-NGS-41385 5 4.544521
ARS-BFGL-NGS-107356 5 4.597824
BTB-01486719 5 4.698476
BTB-01486771 5 4.774743
BTB-01486812 5 4.824708
ARS-BFGL-NGS-2956 5 5.012505
ARS-BFGL-NGS-104695 5 5.120813
BTB-00216386 5 5.214146
BTB-00216290 5 5.240327
ARS-BFGL-NGS-106198 5 5.345488
BTB-00216115 5 5.375156
BTB-00215816 5 5.550983
BTB-00215874 5 5.577631
BTB-01200617 5 5.644397
ARS-BFGL-NGS-35982 5 5.693439
ARS-BFGL-NGS-116916 5 5.740537
BTB-01793309 5 5.76603
BTB-01200493 5 5.883594
BTB-01610675 5 6.001881
UA-IFASA-4428 5 6.123234
BTB-00218064 5 6.49501
BTB-00218031 5 6.528982
BTB-00217980 5 6.550831
BTB-00217740 5 6.735328
ARS-BFGL-NGS-36420 5 6.786633
BTB-00217507 5 6.85997
ARS-BFGL-NGS-97510 5 6.942103
ARS-BFGL-NGS-39595 5 6.976839
ARS-BFGL-NGS-118379 5 7.022191
BTB-00218444 5 7.145497
ARS-BFGL-NGS-102015 5 7.175086
BTB-01858904 5 7.227616
BTB-00216913 5 7.271212
ARS-BFGL-NGS-39989 5 7.525986
BTB-01657584 5 7.674802
ARS-BFGL-NGS-57915 5 7.870014
BTB-01359812 5 7.924892
BTB-01507839 5 8.038841
BTB-00220600 5 8.204073
ARS-BFGL-NGS-32245 5 8.232512
ARS-BFGL-NGS-114785 5 8.371379
BTB-01752331 5 8.399818
BTB-00220941 5 8.435987
BTB-00220966 5 8.476871
UA-IFASA-4572 5 8.562667
ARS-BFGL-NGS-69702 5 8.621147
ARS-BFGL-NGS-78236 5 8.64604
ARS-BFGL-NGS-11736 5 8.683607
ARS-BFGL-NGS-109524 5 8.751248
BTB-00218821 5 8.807063
UA-IFASA-7270 5 8.849111
BTB-00218987 5 8.89308
ARS-BFGL-NGS-28269 5 8.926782
BTB-00219231 5 8.978484
ARS-BFGL-NGS-10677 5 9.126222
BTB-00219569 5 9.263262
ARS-BFGL-NGS-73619 5 9.317851
BTB-00219600 5 9.34425
BTB-00219662 5 9.371522
ARS-BFGL-NGS-25358 5 9.89916
BTB-01253890 5 9.922225
BTB-01253754 5 9.950705
ARS-BFGL-NGS-16627 5 10.027908
BTB-00221620 5 10.066097
ARS-BFGL-NGS-69509 5 10.236503
BTB-00222372 5 10.278129
ARS-BFGL-NGS-3679 5 10.381017
UA-IFASA-4222 5 10.511028
BTB-01739441 5 10.560048
ARS-BFGL-NGS-117548 5 10.788597
ARS-BFGL-NGS-117126 5 10.8621
BTB-01320246 5 11.025282
BTB-01320261 5 11.058587
BTB-00223023 5 11.314799
BTB-00223109 5 11.464705
ARS-BFGL-NGS-110594 5 11.702152
ARS-BFGL-NGS-40481 5 11.800467
ARS-BFGL-NGS-26310 5 12.123561
ARS-BFGL-NGS-29426 5 12.174285
ARS-BFGL-NGS-31399 5 12.213478
ARS-BFGL-NGS-58588 5 12.338455
ARS-BFGL-NGS-73207 5 12.408591
ARS-BFGL-NGS-1161 5 12.463666
ARS-BFGL-NGS-6826 5 12.725994
ARS-BFGL-NGS-60066 5 12.811138
ARS-BFGL-NGS-21381 5 12.971317
ARS-BFGL-NGS-116924 5 13.064372
ARS-BFGL-NGS-111940 5 13.142317
ARS-BFGL-NGS-22061 5 13.230398
ARS-BFGL-NGS-81155 5 13.271489
ARS-BFGL-NGS-84009 5 14.481898
ARS-BFGL-NGS-41475 5 14.556289
BTB-01113145 5 14.838419
ARS-BFGL-NGS-102679 5 15.024272
BTB-00861875 5 15.176813
ARS-BFGL-NGS-110395 5 15.203201
BTB-00862015 5 15.258458
BTB-00905450 5 15.322464
ARS-BFGL-NGS-3532 5 15.673486
ARS-BFGL-NGS-20187 5 16.024346
ARS-BFGL-NGS-68464 5 16.163636
ARS-BFGL-NGS-51490 5 16.522966
ARS-BFGL-NGS-66695 5 16.605412
ARS-BFGL-NGS-44205 5 16.952114
ARS-BFGL-NGS-114062 5 16.982383
ARS-BFGL-NGS-104042 5 17.016269
ARS-BFGL-NGS-10032 5 17.362801
ARS-BFGL-NGS-108063 5 17.507982
ARS-BFGL-NGS-29626 5 18.586765
ARS-BFGL-NGS-110624 5 19.128124
ARS-BFGL-NGS-58860 5 19.281986
ARS-BFGL-NGS-116388 5 19.494122
ARS-BFGL-NGS-36350 5 19.531689
ARS-BFGL-NGS-110925 5 19.594448
ARS-BFGL-NGS-119271 5 20.373701
ARS-BFGL-NGS-106792 5 20.90315
ARS-BFGL-NGS-54735 5 21.319989
ARS-BFGL-NGS-117294 5 21.561793
ARS-BFGL-NGS-115647 5 21.94726
ARS-BFGL-NGS-73823 5 21.994945
ARS-BFGL-NGS-12094 5 22.053661
ARS-BFGL-NGS-40167 5 22.327983
ARS-BFGL-NGS-44305 5 22.350178
ARS-BFGL-NGS-114594 5 22.599252
ARS-BFGL-NGS-35234 5 22.685406
ARS-BFGL-NGS-93953 5 22.737219
ARS-BFGL-NGS-90895 5 22.777192
ARS-BFGL-NGS-110971 5 23.031571
ARS-BFGL-NGS-97448 5 23.055154
ARS-BFGL-NGS-12640 5 23.861315
ARS-BFGL-NGS-111109 5 24.06477
ARS-BFGL-NGS-116514 5 24.168373
ARS-BFGL-NGS-112212 5 24.451576
ARS-BFGL-NGS-10291 5 24.512405
ARS-BFGL-NGS-77906 5 24.533402
ARS-BFGL-NGS-72504 5 24.605672
ARS-BFGL-NGS-101539 5 24.628072
ARS-BFGL-NGS-92025 5 25.204948
ARS-BFGL-NGS-14910 5 25.518483
ARS-USMARC-666 5 25.643874
ARS-USMARC-623 5 25.670284
ARS-USMARC-629 5 25.738874
ARS-BFGL-NGS-8255 5 25.915161
ARS-BFGL-NGS-23961 5 25.995476
ARS-BFGL-NGS-32724 5 26.056742
ARS-BFGL-NGS-82224 5 26.153069
ARS-BFGL-NGS-50553 5 26.18141
ARS-BFGL-NGS-32476 5 26.459925
ARS-USMARC-622 5 26.539525
ARS-BFGL-NGS-21191 5 26.549478
ARS-BFGL-NGS-12229 5 26.561662
ARS-BFGL-NGS-34382 5 26.661043
ARS-BFGL-NGS-4312 5 26.911621
ARS-BFGL-NGS-5790 5 26.986116
ARS-BFGL-NGS-59755 5 27.08696
ARS-BFGL-NGS-87170 5 27.235668
ARS-BFGL-NGS-34254 5 27.287454
ARS-BFGL-NGS-72551 5 27.498349
ARS-BFGL-NGS-113311 5 27.633265
ARS-BFGL-NGS-7725 5 27.839649
ARS-BFGL-NGS-98156 5 27.869236
ARS-BFGL-NGS-15960 5 28.024945
ARS-BFGL-NGS-5337 5 28.054954
ARS-BFGL-NGS-25578 5 28.12098
ARS-BFGL-NGS-100971 5 28.153566
ARS-BFGL-NGS-44455 5 28.304831
ARS-BFGL-NGS-7567 5 28.331294
ARS-BFGL-NGS-91751 5 28.573792
ARS-BFGL-NGS-110943 5 28.602448
ARS-BFGL-NGS-117977 5 28.640245
ARS-BFGL-NGS-90297 5 28.695066
ARS-BFGL-NGS-115973 5 28.757093
ARS-USMARC-624 5 28.859701
ARS-BFGL-NGS-8796 5 29.095603
ARS-BFGL-NGS-38020 5 29.264678
ARS-BFGL-NGS-20135 5 29.839619
UA-IFASA-2781 5 29.98986
ARS-BFGL-NGS-112542 5 30.159843
ARS-BFGL-NGS-119788 5 30.18584
ARS-USMARC-635 5 30.353509
ARS-USMARC-633 5 30.571044
ARS-BFGL-NGS-1251 5 30.639518
ARS-BFGL-NGS-53461 5 30.659497
ARS-BFGL-NGS-43909 5 30.879776
ARS-BFGL-NGS-23612 5 30.960699
ARS-BFGL-NGS-35577 5 31.100369
UA-IFASA-5621 5 31.246762
ARS-BFGL-NGS-118817 5 31.739928
ARS-BFGL-NGS-28024 5 32.220261
ARS-BFGL-NGS-12166 5 32.310418
ARS-BFGL-NGS-14419 5 32.502917
ARS-USMARC-637 5 32.596644
ARS-BFGL-NGS-101679 5 32.688182
ARS-BFGL-NGS-717 5 32.861996
BTB-00225685 5 32.864155
BTB-01733013 5 32.900374
UA-IFASA-3684 5 32.928151
ARS-BFGL-NGS-12553 5 32.983741
ARS-BFGL-NGS-110548 5 33.013488
ARS-BFGL-NGS-112730 5 33.054266
ARS-BFGL-NGS-92420 5 33.078266
BTB-01226625 5 33.374776
BTB-01226603 5 33.436079
BTB-01226567 5 33.457988
ARS-BFGL-NGS-53694 5 33.481261
BTB-01953426 5 33.709003
BTB-01205531 5 33.76272
BTB-01205481 5 33.8087
BTB-01496004 5 33.925229
BTB-01495858 5 33.981125
ARS-BFGL-NGS-127 5 34.002538
ARS-BFGL-NGS-25635 5 34.082902
BTB-01495784 5 34.101843
ARS-BFGL-NGS-117517 5 34.142015
BTB-01740719 5 34.180584
BTB-01591477 5 34.371932
BTB-01354509 5 34.446901
BTB-01354536 5 34.697493
BTB-01794441 5 34.859881
ARS-BFGL-NGS-110341 5 34.896625
BTB-00572772 5 34.937478
ARS-BFGL-NGS-119357 5 34.989903
BTB-00572731 5 35.023805
ARS-BFGL-NGS-119673 5 35.076006
ARS-BFGL-NGS-1649 5 35.186437
UA-IFASA-9489 5 35.300909
ARS-BFGL-NGS-109054 5 35.996403
ARS-BFGL-NGS-40375 5 36.041533
ARS-BFGL-NGS-66566 5 36.122701
ARS-BFGL-NGS-119343 5 36.388805
ARS-BFGL-NGS-29931 5 36.528436
BTB-02015191 5 36.553084
BTB-00225371 5 36.578127
BTB-00225243 5 36.772262
BTB-00225211 5 36.840356
ARS-USMARC-686 5 36.917783
ARS-BFGL-NGS-90269 5 37.072176
ARS-BFGL-NGS-23988 5 37.273786
BTB-01832706 5 37.331234
BTB-01248439 5 37.403771
BTB-01248388 5 37.440296
ARS-BFGL-NGS-92169 5 37.573018
ARS-BFGL-NGS-53488 5 38.106808
ARS-BFGL-NGS-108990 5 38.329881
ARS-BFGL-NGS-54580 5 38.862744
ARS-BFGL-NGS-14271 5 39.308331
ARS-BFGL-NGS-53475 5 39.482132
ARS-BFGL-NGS-55630 5 39.55356
ARS-BFGL-NGS-49659 5 39.720278
ARS-BFGL-NGS-29758 5 39.920171
BTB-01801679 5 40.092319
ARS-BFGL-NGS-23432 5 40.112322
BTB-01524285 5 40.192584
ARS-BFGL-NGS-10233 5 40.27455
ARS-BFGL-NGS-65543 5 40.512359
BTB-00226032 5 40.55372
UA-IFASA-8207 5 40.580237
BTB-01700124 5 40.638405
BTB-01700108 5 40.664008
BTB-01700084 5 40.692636
ARS-BFGL-NGS-104287 5 40.76283
BTB-01494277 5 40.939678
BTB-01494257 5 40.969028
BTB-01342721 5 41.565285
BTB-01812364 5 41.666974
ARS-BFGL-NGS-22065 5 41.695035
ARS-BFGL-NGS-28318 5 41.913821
ARS-BFGL-NGS-41080 5 42.166749
ARS-BFGL-NGS-18989 5 42.188101
ARS-BFGL-NGS-69056 5 42.285835
ARS-BFGL-NGS-98588 5 42.436216
ARS-BFGL-NGS-40367 5 42.528376
BTB-01255969 5 42.743482
ARS-BFGL-NGS-7850 5 42.775818
ARS-BFGL-NGS-73955 5 42.837081
BTB-00226490 5 43.034529
BTB-00226457 5 43.102083
BTB-00226439 5 43.125599
ARS-BFGL-NGS-65121 5 43.209929
ARS-BFGL-NGS-62008 5 43.253141
BTB-01968129 5 43.315469
BTB-01477536 5 43.417275
BTB-00226702 5 43.470419
BTB-01477571 5 43.481128
BTB-01477513 5 43.561036
ARS-BFGL-NGS-30677 5 43.565856
BTB-00227037 5 43.736571
ARS-BFGL-NGS-38733 5 43.940765
BTB-00226603 5 43.977904
BTB-00226565 5 44.009723
ARS-USMARC-609 5 44.107145
ARS-USMARC-610 5 44.129994
ARS-USMARC-674 5 44.187145
BTB-00226386 5 44.2685
BTB-01752230 5 44.578979
BTB-00226634 5 44.695924
ARS-BFGL-NGS-7433 5 44.885503
ARS-BFGL-NGS-7799 5 44.936099
ARS-BFGL-NGS-86348 5 45.134007
ARS-BFGL-NGS-42961 5 45.525436
ARS-USMARC-614 5 45.722126
ARS-USMARC-636 5 45.774499
ARS-USMARC-652 5 45.807839
ARS-USMARC-657 5 45.834943
ARS-BFGL-NGS-22009 5 46.279541
ARS-BFGL-NGS-98210 5 46.454015
ARS-BFGL-NGS-114616 5 46.49741
ARS-BFGL-NGS-73392 5 46.89529
ARS-BFGL-NGS-116781 5 46.944182
ARS-BFGL-NGS-10812 5 47.211302
ARS-BFGL-NGS-31328 5 47.44605
ARS-BFGL-NGS-58394 5 47.539203
ARS-BFGL-NGS-37989 5 47.906844
ARS-BFGL-NGS-113888 5 48.31533
ARS-BFGL-NGS-106186 5 49.154699
ARS-BFGL-NGS-43694 5 49.650207
ARS-BFGL-NGS-58429 5 49.727902
ARS-BFGL-NGS-34352 5 49.842685
ARS-BFGL-NGS-116292 5 49.977047
ARS-BFGL-NGS-112937 5 50.07981
ARS-BFGL-NGS-20825 5 50.335416
ARS-BFGL-NGS-114918 5 51.029985
ARS-BFGL-NGS-33745 5 51.064864
ARS-BFGL-NGS-80084 5 51.113065
ARS-BFGL-NGS-96600 5 51.141012
ARS-BFGL-NGS-111906 5 51.276764
ARS-BFGL-NGS-111969 5 51.662116
ARS-BFGL-NGS-119432 5 51.732343
ARS-BFGL-NGS-56648 5 51.762857
ARS-BFGL-NGS-116994 5 51.967497
ARS-BFGL-NGS-78314 5 52.77174
ARS-BFGL-NGS-8741 5 53.263967
ARS-BFGL-NGS-114150 5 53.610334
ARS-BFGL-NGS-55886 5 54.231399
ARS-BFGL-NGS-103359 5 54.333458
ARS-BFGL-NGS-67203 5 54.711045
ARS-BFGL-NGS-7003 5 54.745039
ARS-BFGL-NGS-3921 5 54.964499
ARS-BFGL-NGS-92026 5 55.40718
ARS-BFGL-NGS-115403 5 55.590501
ARS-BFGL-NGS-14970 5 55.865567
ARS-BFGL-NGS-109796 5 55.9891
ARS-BFGL-NGS-84483 5 56.130004
ARS-BFGL-NGS-12528 5 56.515069
ARS-BFGL-NGS-104746 5 56.618321
ARS-BFGL-NGS-108437 5 57.00888
ARS-BFGL-NGS-100634 5 57.335801
UA-IFASA-6196 5 57.383719
ARS-BFGL-NGS-44271 5 57.606624
ARS-BFGL-NGS-12487 5 57.953405
ARS-BFGL-NGS-103394 5 57.977594
ARS-BFGL-NGS-56672 5 58.583012
ARS-BFGL-NGS-35956 5 58.638702
ARS-BFGL-NGS-44413 5 59.84033
ARS-BFGL-NGS-55084 5 60.513092
ARS-BFGL-NGS-5504 5 60.55652
ARS-BFGL-NGS-7741 5 60.583869
ARS-BFGL-NGS-24154 5 60.604166
ARS-BFGL-NGS-110018 5 60.642347
ARS-BFGL-NGS-35987 5 60.711494
ARS-BFGL-NGS-2707 5 61.040367
UA-IFASA-2202 5 61.232643
ARS-BFGL-NGS-104182 5 61.286713
ARS-BFGL-NGS-44773 5 61.325606
ARS-BFGL-NGS-30685 5 61.363211
ARS-BFGL-NGS-76136 5 61.381996
ARS-BFGL-NGS-105299 5 61.517987
ARS-BFGL-NGS-7020 5 61.861737
ARS-BFGL-NGS-23104 5 61.959204
ARS-BFGL-NGS-115187 5 62.248841
ARS-BFGL-NGS-100699 5 62.469899
ARS-BFGL-NGS-16004 5 62.687768
ARS-BFGL-NGS-99269 5 62.832681
ARS-BFGL-NGS-72491 5 62.882624
ARS-BFGL-NGS-20969 5 62.92085
ARS-BFGL-NGS-44991 5 63.527807
ARS-BFGL-NGS-114987 5 63.555403
ARS-BFGL-NGS-115708 5 63.77142
ARS-BFGL-NGS-71801 5 63.870367
ARS-BFGL-NGS-45045 5 63.899453
ARS-BFGL-NGS-60284 5 64.396989
ARS-BFGL-NGS-101258 5 65.184723
ARS-BFGL-NGS-24122 5 65.228699
ARS-BFGL-NGS-20849 5 65.74392
ARS-BFGL-NGS-21991 5 65.851825
ARS-BFGL-NGS-62748 5 65.922088
ARS-BFGL-NGS-15520 5 65.986618
ARS-BFGL-NGS-15787 5 66.157408
ARS-BFGL-NGS-118135 5 66.386971
ARS-BFGL-NGS-104108 5 66.480185
ARS-BFGL-NGS-116459 5 66.577741
ARS-BFGL-NGS-100547 5 66.784879
ARS-BFGL-NGS-23025 5 66.976106
ARS-BFGL-NGS-54507 5 67.344893
ARS-BFGL-NGS-108589 5 67.408071
ARS-BFGL-NGS-28026 5 67.586221
ARS-BFGL-NGS-53578 5 67.780167
ARS-BFGL-NGS-8241 5 67.82422
ARS-BFGL-NGS-32909 5 67.846632
ARS-BFGL-NGS-3906 5 68.363301
ARS-BFGL-NGS-61694 5 68.433351
ARS-BFGL-NGS-25684 5 68.461765
ARS-BFGL-NGS-111469 5 68.525492
ARS-BFGL-NGS-118628 5 68.586846
ARS-BFGL-NGS-33119 5 68.632534
ARS-BFGL-NGS-119231 5 68.753154
ARS-BFGL-NGS-24738 5 68.8045
ARS-BFGL-NGS-26837 5 69.276358
ARS-BFGL-NGS-71718 5 69.483211
ARS-BFGL-NGS-81622 5 69.571158
ARS-BFGL-NGS-31540 5 69.719605
ARS-BFGL-NGS-36257 5 69.935577
ARS-BFGL-NGS-100875 5 69.956249
ARS-BFGL-NGS-54671 5 69.978115
ARS-BFGL-NGS-25359 5 70.049126
ARS-BFGL-NGS-106520 5 70.199843
ARS-BFGL-NGS-41363 5 70.743534
ARS-BFGL-NGS-119450 5 70.804748
ARS-BFGL-NGS-3506 5 70.897603
ARS-BFGL-NGS-19442 5 70.997483
ARS-BFGL-NGS-82844 5 71.097173
ARS-BFGL-NGS-111066 5 71.14463
ARS-BFGL-NGS-62562 5 71.176757
ARS-BFGL-NGS-80634 5 71.272297
ARS-BFGL-NGS-76692 5 71.475195
ARS-BFGL-NGS-113273 5 71.499453
ARS-BFGL-NGS-25941 5 71.587478
ARS-BFGL-NGS-8401 5 71.621207
ARS-BFGL-NGS-58020 5 71.726467
ARS-BFGL-NGS-12807 5 71.778071
ARS-BFGL-NGS-111008 5 71.884473
ARS-BFGL-NGS-25351 5 72.082602
ARS-BFGL-NGS-24506 5 72.142911
ARS-BFGL-NGS-70198 5 72.243381
ARS-BFGL-NGS-111053 5 72.264603
ARS-BFGL-NGS-38863 5 72.300259
ARS-BFGL-NGS-18105 5 72.390588
ARS-BFGL-NGS-18273 5 72.414582
ARS-BFGL-NGS-113861 5 72.464363
ARS-BFGL-NGS-113321 5 72.592835
ARS-BFGL-NGS-79121 5 72.618051
ARS-BFGL-NGS-88709 5 72.691446
ARS-BFGL-NGS-38275 5 72.771241
ARS-BFGL-NGS-26139 5 72.98275
ARS-BFGL-NGS-90377 5 73.187595
ARS-BFGL-NGS-119129 5 73.214162
ARS-BFGL-NGS-29546 5 73.258507
ARS-BFGL-NGS-98654 5 73.303219
ARS-BFGL-NGS-101650 5 73.334655
UA-IFASA-2027 5 73.446207
ARS-BFGL-NGS-119766 5 73.63221
ARS-BFGL-NGS-87789 5 73.799375
ARS-BFGL-NGS-100454 5 73.939508
ARS-BFGL-NGS-105011 5 73.976636
ARS-BFGL-NGS-103941 5 74.062827
ARS-BFGL-NGS-113371 5 74.0873
ARS-BFGL-NGS-44429 5 74.112235
ARS-BFGL-NGS-48741 5 74.170131
ARS-BFGL-NGS-101748 5 74.19159
ARS-BFGL-NGS-42948 5 74.27563
ARS-BFGL-NGS-118185 5 74.348477
BTB-00230297 5 74.38215
ARS-BFGL-NGS-103091 5 74.518588
ARS-BFGL-NGS-42926 5 74.551645
ARS-BFGL-NGS-68881 5 74.593114
ARS-BFGL-NGS-114209 5 74.808483
ARS-BFGL-NGS-107956 5 74.886585
ARS-BFGL-NGS-118891 5 75.114559
ARS-BFGL-NGS-10699 5 75.13782
ARS-BFGL-NGS-21953 5 75.164239
ARS-BFGL-NGS-25373 5 75.251445
ARS-BFGL-NGS-103088 5 75.265831
ARS-BFGL-NGS-44080 5 75.361846
ARS-BFGL-NGS-80785 5 75.518275
ARS-BFGL-NGS-4875 5 75.548821
ARS-BFGL-NGS-112184 5 75.627333
ARS-BFGL-NGS-21133 5 75.722589
ARS-BFGL-NGS-77601 5 75.757551
ARS-BFGL-NGS-60502 5 75.803531
ARS-BFGL-NGS-111568 5 75.933509
ARS-BFGL-NGS-73201 5 76.049319
ARS-BFGL-NGS-74886 5 76.091862
ARS-BFGL-NGS-116435 5 76.157488
ARS-BFGL-NGS-11281 5 76.200813
ARS-BFGL-NGS-101822 5 76.28667
ARS-BFGL-NGS-80555 5 76.317361
BTB-01830189 5 76.479355
BTB-01700719 5 76.533399
BTB-01456593 5 76.691828
ARS-BFGL-NGS-110374 5 76.718334
BTB-01738032 5 76.755076
ARS-BFGL-NGS-17195 5 76.954646
BTB-01930671 5 76.956329
BTB-00231742 5 77.095345
BTB-01456615 5 77.157227
BTB-00232546 5 77.311671
BTB-01908691 5 77.366488
BTB-01445567 5 77.431533
BTB-01445745 5 77.487739
ARS-BFGL-NGS-106744 5 77.780682
ARS-BFGL-NGS-118366 5 77.988054
ARS-BFGL-NGS-99356 5 78.158838
ARS-BFGL-NGS-18089 5 78.711065
ARS-BFGL-NGS-11787 5 78.714231
ARS-BFGL-NGS-7751 5 78.936196
ARS-BFGL-NGS-83318 5 79.277155
ARS-BFGL-NGS-21874 5 79.314115
ARS-BFGL-NGS-27002 5 79.357868
ARS-BFGL-NGS-91550 5 79.37708
ARS-BFGL-NGS-65287 5 79.436094
ARS-BFGL-NGS-110145 5 79.545564
ARS-BFGL-NGS-2567 5 79.585561
ARS-BFGL-NGS-19985 5 79.770759
ARS-BFGL-NGS-104557 5 79.860058
ARS-BFGL-NGS-27436 5 79.921213
ARS-BFGL-NGS-92011 5 80.194437
ARS-BFGL-NGS-11620 5 80.504904
ARS-BFGL-NGS-70834 5 80.573246
ARS-BFGL-NGS-98512 5 81.00734
ARS-BFGL-NGS-44344 5 81.520284
ARS-BFGL-NGS-12222 5 81.828636
ARS-BFGL-NGS-85328 5 82.169774
ARS-BFGL-NGS-32369 5 82.335857
ARS-BFGL-NGS-115597 5 82.445649
ARS-BFGL-NGS-72413 5 82.46692
ARS-BFGL-NGS-33004 5 82.513431
ARS-BFGL-NGS-117881 5 82.631679
ARS-BFGL-NGS-67878 5 82.818374
ARS-BFGL-NGS-30361 5 82.905656
ARS-BFGL-NGS-92176 5 83.013004
ARS-BFGL-NGS-117278 5 83.207567
UA-IFASA-7801 5 83.492863
UA-IFASA-6601 5 83.585669
UA-IFASA-6811 5 83.699791
ARS-BFGL-NGS-4683 5 83.926146
ARS-BFGL-NGS-16666 5 84.011309
ARS-BFGL-NGS-820 5 84.058638
ARS-BFGL-NGS-73495 5 84.19149
ARS-BFGL-NGS-6210 5 84.229576
ARS-BFGL-NGS-61587 5 84.941287
ARS-BFGL-NGS-17920 5 85.056054
ARS-BFGL-NGS-72008 5 85.16018
ARS-BFGL-NGS-71971 5 85.216331
ARS-BFGL-NGS-39308 5 85.288739
ARS-BFGL-NGS-110708 5 85.354353
ARS-BFGL-NGS-39913 5 85.535871
BTB-00233539 5 85.864983
ARS-BFGL-NGS-115024 5 86.172885
ARS-BFGL-NGS-111850 5 86.502735
ARS-BFGL-NGS-100028 5 86.753605
BTB-01497979 5 86.881651
BTB-01042489 5 87.023231
ARS-BFGL-NGS-73390 5 87.104035
ARS-BFGL-NGS-85748 5 87.389613
BTB-02020184 5 87.426979
ARS-BFGL-NGS-11173 5 87.539543
BTB-00143422 5 87.59869
BTB-00232920 5 87.90422
BTB-00232943 5 87.966409
BTB-01858480 5 88.249394
ARS-BFGL-NGS-111576 5 88.276496
ARS-BFGL-NGS-15506 5 88.334676
BTB-00234696 5 88.527947
BTB-01602960 5 88.626757
ARS-BFGL-NGS-102831 5 88.747918
ARS-BFGL-NGS-43980 5 88.878999
BTB-01278055 5 88.90927
ARS-BFGL-NGS-103973 5 89.065689
ARS-BFGL-NGS-14937 5 89.09898
BTB-01267305 5 89.425557
BTB-01267080 5 89.512928
BTB-01267098 5 89.545151
BTB-01267042 5 89.568937
ARS-BFGL-NGS-111627 5 89.682685
ARS-BFGL-NGS-45551 5 89.793252
ARS-BFGL-NGS-35776 5 89.85308
ARS-BFGL-NGS-31236 5 89.953588
ARS-BFGL-NGS-32643 5 90.003842
ARS-BFGL-NGS-60648 5 90.047789
ARS-BFGL-NGS-113558 5 90.088313
ARS-BFGL-NGS-58101 5 90.445432
ARS-BFGL-NGS-118221 5 90.684739
ARS-BFGL-NGS-111077 5 90.752558
ARS-BFGL-NGS-365 5 90.97292
ARS-BFGL-NGS-1939 5 91.235111
ARS-BFGL-NGS-64874 5 91.436307
ARS-BFGL-NGS-103415 5 91.553607
ARS-BFGL-NGS-108617 5 91.829138
ARS-BFGL-NGS-111260 5 91.947526
ARS-BFGL-NGS-116999 5 93.225456
ARS-BFGL-NGS-95906 5 93.92001
ARS-BFGL-NGS-119672 5 94.015986
ARS-BFGL-NGS-2762 5 94.381154
ARS-BFGL-NGS-20806 5 94.774194
ARS-BFGL-NGS-103226 5 95.127795
ARS-BFGL-NGS-35158 5 95.491399
UA-IFASA-6009 5 95.645754
ARS-BFGL-NGS-116897 5 95.743746
UA-IFASA-6544 5 96.047448
ARS-BFGL-NGS-40927 5 96.422792
ARS-BFGL-NGS-104787 5 96.581874
ARS-BFGL-NGS-26708 5 96.623157
ARS-BFGL-NGS-117040 5 96.676301
ARS-BFGL-NGS-119645 5 96.71009
ARS-BFGL-NGS-27184 5 96.732914
ARS-BFGL-NGS-29237 5 96.761879
ARS-BFGL-NGS-61040 5 96.905414
ARS-BFGL-NGS-15498 5 97.11528
ARS-BFGL-NGS-12289 5 97.223172
ARS-BFGL-NGS-114001 5 97.316071
ARS-BFGL-NGS-115294 5 97.378661
ARS-BFGL-NGS-44153 5 97.430973
ARS-BFGL-NGS-5720 5 97.468792
ARS-BFGL-NGS-5761 5 97.490658
ARS-BFGL-NGS-114591 5 97.530532
ARS-BFGL-NGS-52423 5 97.593586
ARS-BFGL-NGS-118551 5 97.862816
ARS-BFGL-NGS-101806 5 97.884594
ARS-BFGL-NGS-73099 5 97.905449
ARS-BFGL-NGS-110933 5 98.33851
ARS-BFGL-NGS-27838 5 98.51536
ARS-BFGL-NGS-103839 5 98.753414
ARS-BFGL-NGS-116729 5 98.802828
ARS-BFGL-NGS-115275 5 99.154068
ARS-BFGL-NGS-46783 5 99.476251
UA-IFASA-6587 5 100.033129
UA-IFASA-6670 5 100.206147
ARS-BFGL-NGS-80085 5 100.215381
ARS-BFGL-NGS-111323 5 100.452647
ARS-BFGL-NGS-114092 5 100.493514
ARS-BFGL-NGS-37981 5 100.800335
ARS-USMARC-244 5 101.309988
ARS-USMARC-226 5 101.34541
ARS-BFGL-NGS-16242 5 101.395566
ARS-BFGL-NGS-118033 5 101.518663
ARS-BFGL-NGS-81143 5 101.644908
ARS-BFGL-NGS-75847 5 101.721892
ARS-BFGL-NGS-14939 5 101.788321
ARS-BFGL-NGS-57509 5 101.880447
ARS-BFGL-NGS-25950 5 102.050795
ARS-BFGL-NGS-90522 5 102.174236
ARS-BFGL-NGS-29206 5 102.779831
ARS-BFGL-NGS-40945 5 102.855072
ARS-BFGL-NGS-1422 5 103.539042
ARS-BFGL-NGS-101402 5 103.583249
ARS-BFGL-NGS-678 5 103.860658
ARS-BFGL-NGS-18320 5 103.911258
ARS-BFGL-NGS-52457 5 104.116518
ARS-USMARC-201 5 104.230386
ARS-BFGL-NGS-43407 5 104.426051
BTB-00236217 5 104.502658
ARS-BFGL-NGS-67983 5 104.585591
UA-IFASA-8535 5 104.659347
ARS-BFGL-NGS-99256 5 104.71435
ARS-BFGL-NGS-26592 5 104.736163
ARS-BFGL-NGS-68670 5 104.843055
BTB-02050304 5 104.923011
ARS-BFGL-NGS-93819 5 105.018618
ARS-BFGL-NGS-66991 5 105.082846
ARS-BFGL-NGS-54841 5 105.128091
ARS-BFGL-NGS-42687 5 105.288314
ARS-BFGL-NGS-102312 5 105.337527
ARS-BFGL-NGS-32818 5 105.387546
ARS-BFGL-NGS-115862 5 105.424266
ARS-BFGL-NGS-8730 5 105.449703
ARS-BFGL-NGS-37546 5 105.566298
BTB-00237470 5 105.621447
ARS-BFGL-NGS-98808 5 105.664687
ARS-BFGL-NGS-3933 5 105.695909
ARS-BFGL-NGS-10549 5 105.931545
ARS-BFGL-NGS-118977 5 106.156728
ARS-BFGL-NGS-54496 5 106.178425
ARS-BFGL-NGS-39379 5 106.269362
ARS-BFGL-NGS-98420 5 106.375105
ARS-BFGL-NGS-116906 5 106.538208
ARS-BFGL-NGS-111020 5 106.558376
ARS-BFGL-NGS-22683 5 106.642264
ARS-BFGL-NGS-28247 5 106.681257
ARS-BFGL-NGS-44754 5 106.713645
ARS-BFGL-NGS-5240 5 106.813133
ARS-BFGL-NGS-112727 5 106.930295
ARS-BFGL-NGS-106171 5 106.951601
ARS-BFGL-NGS-2465 5 106.977557
ARS-BFGL-NGS-33993 5 107.03127
ARS-BFGL-NGS-2399 5 107.065695
ARS-BFGL-NGS-93667 5 107.141795
ARS-BFGL-NGS-37722 5 107.16776
ARS-BFGL-NGS-40451 5 107.190274
ARS-BFGL-NGS-56864 5 107.220093
ARS-BFGL-NGS-114373 5 107.337573
ARS-BFGL-NGS-99459 5 107.403824
ARS-BFGL-NGS-36738 5 107.426006
ARS-BFGL-NGS-51381 5 107.553915
ARS-BFGL-NGS-110183 5 107.603479
ARS-BFGL-NGS-14881 5 107.651793
ARS-BFGL-NGS-57495 5 107.674191
ARS-BFGL-NGS-60840 5 107.768318
ARS-BFGL-NGS-101738 5 107.792082
ARS-BFGL-NGS-118406 5 107.923893
ARS-BFGL-NGS-17216 5 107.984945
ARS-BFGL-NGS-110363 5 108.172899
ARS-BFGL-NGS-75998 5 108.257925
ARS-BFGL-NGS-57681 5 108.301599
ARS-BFGL-NGS-101848 5 108.579427
ARS-BFGL-NGS-91167 5 108.721301
ARS-BFGL-NGS-18294 5 108.746845
ARS-BFGL-NGS-111064 5 108.811739
ARS-BFGL-NGS-109072 5 108.900624
ARS-BFGL-NGS-40280 5 108.987909
ARS-BFGL-NGS-118038 5 109.024613
ARS-BFGL-NGS-38292 5 109.08497
ARS-BFGL-NGS-100053 5 109.167093
ARS-BFGL-NGS-33782 5 109.20865
ARS-BFGL-NGS-14293 5 109.229225
ARS-BFGL-NGS-28067 5 109.252813
ARS-BFGL-NGS-69000 5 109.274268
ARS-BFGL-NGS-85311 5 109.300257
ARS-BFGL-NGS-29150 5 109.333059
UA-IFASA-6163 5 109.49914
ARS-BFGL-NGS-63306 5 109.560984
ARS-BFGL-NGS-103912 5 109.59306
ARS-BFGL-NGS-16738 5 109.655733
ARS-BFGL-NGS-627 5 109.734406
ARS-BFGL-NGS-10118 5 109.774563
ARS-BFGL-NGS-75342 5 110.11804
ARS-BFGL-NGS-109711 5 110.149999
ARS-BFGL-NGS-6829 5 110.237957
ARS-BFGL-NGS-61240 5 110.300207
ARS-BFGL-NGS-8293 5 110.435582
ARS-BFGL-NGS-103658 5 110.483953
ARS-BFGL-NGS-67358 5 110.507617
ARS-BFGL-NGS-32612 5 110.671789
ARS-BFGL-NGS-106749 5 110.864795
ARS-BFGL-NGS-43800 5 110.98264
ARS-BFGL-NGS-35689 5 111.079258
ARS-BFGL-NGS-13748 5 111.147507
ARS-BFGL-NGS-15778 5 111.227019
ARS-BFGL-NGS-27090 5 111.267142
ARS-BFGL-NGS-30168 5 111.31374
ARS-BFGL-NGS-24956 5 111.330031
ARS-BFGL-NGS-68582 5 111.380409
ARS-BFGL-NGS-86565 5 111.420622
ARS-BFGL-NGS-81456 5 111.547059
ARS-BFGL-NGS-13341 5 111.581087
ARS-BFGL-NGS-104808 5 111.635921
ARS-BFGL-NGS-3924 5 111.709914
ARS-BFGL-NGS-43376 5 111.790193
ARS-BFGL-NGS-37823 5 111.858987
ARS-BFGL-NGS-112482 5 111.884371
ARS-BFGL-NGS-100816 5 111.909943
ARS-BFGL-NGS-62190 5 111.930616
ARS-BFGL-NGS-105727 5 112.11976
ARS-BFGL-NGS-58949 5 112.25658
ARS-BFGL-NGS-21778 5 112.47263
ARS-BFGL-NGS-10616 5 112.494968
ARS-BFGL-NGS-117254 5 112.513864
ARS-BFGL-NGS-45453 5 112.521878
ARS-BFGL-NGS-102035 5 112.591306
ARS-BFGL-NGS-116417 5 112.775479
ARS-BFGL-NGS-80020 5 112.945811
ARS-BFGL-NGS-58126 5 113.040432
ARS-BFGL-NGS-36745 5 113.411233
ARS-BFGL-NGS-7380 5 113.49915
ARS-BFGL-NGS-113238 5 113.76114
ARS-BFGL-NGS-43084 5 113.817271
ARS-BFGL-NGS-15922 5 113.874131
ARS-BFGL-NGS-4894 5 114.355659
ARS-BFGL-NGS-3939 5 114.440233
ARS-BFGL-NGS-25270 5 114.49952
ARS-BFGL-NGS-6559 5 114.594935
ARS-BFGL-NGS-106826 5 114.621971
ARS-BFGL-NGS-61091 5 114.698428
ARS-BFGL-NGS-1404 5 114.727723
ARS-BFGL-NGS-19275 5 114.818206
ARS-BFGL-NGS-119109 5 114.859696
ARS-BFGL-NGS-56171 5 115.473272
ARS-BFGL-NGS-38686 5 115.507553
ARS-BFGL-NGS-1069 5 115.534495
ARS-BFGL-NGS-100195 5 115.561004
ARS-BFGL-NGS-90520 5 115.603974
ARS-BFGL-NGS-105783 5 115.733563
ARS-BFGL-NGS-37000 5 115.848256
ARS-BFGL-NGS-72724 5 116.005043
ARS-BFGL-NGS-11640 5 116.073984
ARS-BFGL-NGS-24567 5 116.207981
ARS-BFGL-NGS-89627 5 116.303883
ARS-BFGL-NGS-53194 5 116.381873
ARS-BFGL-NGS-19186 5 116.420609
ARS-BFGL-NGS-66583 5 116.446816
ARS-BFGL-NGS-7979 5 116.553827
ARS-BFGL-NGS-27282 5 116.577511
ARS-BFGL-NGS-69589 5 116.618305
ARS-BFGL-NGS-8495 5 116.64479
ARS-BFGL-NGS-66396 5 116.687733
ARS-BFGL-NGS-52236 5 116.805792
ARS-BFGL-NGS-40009 5 116.841887
ARS-BFGL-NGS-98565 5 116.861955
ARS-BFGL-NGS-21717 5 117.102295
ARS-BFGL-NGS-18620 5 117.247824
ARS-BFGL-NGS-22655 5 117.738204
ARS-BFGL-NGS-36365 5 117.769309
ARS-BFGL-NGS-21635 5 117.795427
ARS-BFGL-NGS-16699 5 117.823521
ARS-BFGL-NGS-26321 5 117.85127
ARS-BFGL-NGS-16090 5 117.898969
ARS-BFGL-NGS-1466 5 117.90912
ARS-BFGL-NGS-37762 5 117.938671
ARS-BFGL-NGS-1089 5 118.014757
ARS-BFGL-NGS-29924 5 118.089275
ARS-BFGL-NGS-80676 5 118.120746
ARS-BFGL-NGS-6245 5 118.184826
ARS-BFGL-NGS-112641 5 118.269408
ARS-BFGL-NGS-29034 5 118.30791
ARS-BFGL-NGS-16943 5 118.329917
ARS-BFGL-NGS-64979 5 118.392147
ARS-BFGL-NGS-14632 5 118.501191
ARS-BFGL-NGS-107534 5 118.567533
ARS-BFGL-NGS-111313 5 118.661288
ARS-BFGL-NGS-13728 5 118.708739
ARS-BFGL-NGS-61108 5 118.797715
ARS-BFGL-NGS-113177 5 118.820845
ARS-BFGL-NGS-44026 5 118.848392
ARS-BFGL-NGS-100690 5 118.882023
ARS-BFGL-NGS-13216 5 119.071205
ARS-BFGL-NGS-82989 5 119.139076
ARS-BFGL-NGS-34063 5 119.221776
ARS-BFGL-NGS-115195 5 119.235517
ARS-BFGL-NGS-70459 5 119.366309
ARS-BFGL-NGS-25107 5 119.40876
ARS-BFGL-NGS-100177 5 119.445577
ARS-BFGL-NGS-104914 5 119.512385
ARS-BFGL-NGS-99892 5 119.626879
ARS-BFGL-NGS-75120 5 119.654147
ARS-BFGL-NGS-106502 5 119.680682
ARS-BFGL-NGS-87800 6 0.066096
BTB-01518538 6 0.202769
BTB-01518507 6 0.231013
BTB-01573053 6 0.363111
BTB-02047078 6 0.440021
BTB-01812945 6 0.551383
BTB-01645778 6 0.842324
BTB-01796690 6 0.939016
BTB-01384704 6 1.014246
BTB-01384667 6 1.040062
ARS-BFGL-NGS-68855 6 1.125213
ARS-BFGL-NGS-74563 6 1.183792
BTB-01461517 6 1.332167
BTB-00240372 6 1.366436
BTB-01744782 6 1.886476
BTB-01744697 6 1.929729
BTB-00240394 6 1.973781
UA-IFASA-2005 6 2.164733
BTB-01692201 6 2.327244
BTB-01692181 6 2.343794
BTB-01454593 6 2.398142
BTB-01710018 6 2.477044
BTB-00240524 6 3.032658
ARS-BFGL-NGS-82805 6 3.05678
BTB-00240453 6 3.093621
ARS-BFGL-NGS-109764 6 3.505409
ARS-BFGL-NGS-107437 6 3.52617
BTB-01850027 6 3.80496
BTB-01604595 6 3.881747
ARS-BFGL-NGS-113302 6 3.906059
ARS-BFGL-NGS-80855 6 4.084466
BTB-01770968 6 4.123642
BTB-01280976 6 4.193024
BTB-01281052 6 4.217935
BTB-01281130 6 4.255214
ARS-BFGL-NGS-119579 6 4.284741
ARS-BFGL-NGS-16613 6 4.368614
ARS-BFGL-NGS-53485 6 4.386362
BTB-00241732 6 4.448316
BTB-00241772 6 4.481497
BTB-00241906 6 4.548788
BTB-02041372 6 4.63695
BTB-01767757 6 4.670459
BTB-01682978 6 4.746604
BTB-01468045 6 4.890621
ARS-BFGL-NGS-26338 6 4.916036
ARS-BFGL-NGS-107589 6 5.129787
BTB-00242823 6 6.298073
BTB-00242750 6 6.530474
BTB-00243004 6 6.807282
ARS-BFGL-NGS-111736 6 6.897003
BTB-00242361 6 6.949239
BTB-01596116 6 6.986109
BTB-00243324 6 7.196887
BTB-00243309 6 7.258668
ARS-BFGL-NGS-104900 6 7.289235
ARS-BFGL-NGS-2202 6 7.32721
ARS-BFGL-NGS-40701 6 7.474138
ARS-BFGL-NGS-23052 6 7.555102
BTB-01947097 6 7.587776
ARS-BFGL-NGS-107847 6 7.614521
ARS-BFGL-NGS-16874 6 7.662835
BTB-02056620 6 7.696863
ARS-BFGL-NGS-53927 6 7.766085
BTB-00242939 6 7.786578
BTB-02076550 6 7.833623
BTB-00242660 6 7.969025
ARS-BFGL-NGS-105221 6 8.104004
BTB-00242529 6 8.147738
BTB-00242396 6 8.344354
BTB-00242038 6 8.617907
BTB-01566622 6 8.979081
BTB-02022899 6 9.105841
BTB-01862702 6 9.228072
BTB-01704685 6 9.314885
ARS-BFGL-NGS-408 6 9.404648
BTB-01068781 6 9.524226
ARS-BFGL-NGS-3742 6 9.712964
BTB-01068898 6 9.817021
ARS-BFGL-NGS-54017 6 10.068059
BTB-01645485 6 10.199636
BTB-01069292 6 10.319451
BTB-02016906 6 10.342273
BTB-01718868 6 10.424905
BTB-01939106 6 10.542071
BTB-01322180 6 10.572605
BTB-00883514 6 10.588397
BTB-01322092 6 10.609153
BTB-01322000 6 10.659718
BTB-01827197 6 10.786656
ARS-BFGL-NGS-99273 6 10.956342
BTB-02002084 6 10.98422
BTB-00244030 6 11.12354
ARS-BFGL-NGS-40615 6 11.150974
BTB-00243966 6 11.210868
ARS-BFGL-NGS-38131 6 11.447723
BTB-01447507 6 11.537824
BTB-01447775 6 11.595816
ARS-BFGL-NGS-115734 6 11.671868
BTB-01981717 6 11.708937
ARS-BFGL-NGS-118585 6 11.816127
ARS-BFGL-NGS-101775 6 12.044622
BTB-01545287 6 12.145946
ARS-BFGL-NGS-27865 6 12.169113
BTB-01545399 6 12.20346
BTB-01711686 6 12.521271
BTB-01968603 6 12.648459
ARS-BFGL-NGS-83765 6 12.741496
ARS-BFGL-NGS-34846 6 12.772767
BTB-00103730 6 12.804438
ARS-BFGL-NGS-110757 6 12.942582
BTB-01317228 6 13.012206
ARS-BFGL-NGS-83035 6 13.085315
BTB-00244545 6 13.116417
ARS-BFGL-NGS-33992 6 13.185892
BTB-00244322 6 13.211945
BTB-01204634 6 13.295514
BTB-01204750 6 13.417489
ARS-BFGL-NGS-109646 6 13.475512
BTB-00244579 6 13.502824
BTB-01205002 6 13.66157
ARS-BFGL-NGS-114476 6 13.686546
ARS-BFGL-NGS-42109 6 13.713385
BTB-01791576 6 13.745976
ARS-BFGL-NGS-54418 6 13.821353
ARS-BFGL-NGS-92177 6 13.894408
ARS-BFGL-NGS-116085 6 14.038332
ARS-BFGL-NGS-112760 6 14.065611
ARS-BFGL-NGS-113393 6 14.179168
BTB-00245001 6 14.209617
ARS-BFGL-NGS-106305 6 14.290917
BTB-00244883 6 14.341377
ARS-BFGL-NGS-34357 6 14.377471
ARS-BFGL-NGS-19872 6 14.419369
BTB-01598793 6 14.85123
ARS-BFGL-NGS-36776 6 15.06846
BTB-01123173 6 15.138307
ARS-BFGL-NGS-116270 6 15.35085
BTB-01123443 6 15.39141
ARS-BFGL-NGS-43780 6 15.437125
ARS-BFGL-NGS-1358 6 15.484522
BTB-01123876 6 15.545246
BTB-01123885 6 15.580216
ARS-BFGL-NGS-116880 6 15.605513
ARS-BFGL-NGS-29553 6 15.6689
ARS-BFGL-NGS-56496 6 15.808841
ARS-BFGL-NGS-107549 6 16.152634
ARS-BFGL-NGS-2588 6 16.3272
ARS-BFGL-NGS-110788 6 16.575847
ARS-BFGL-NGS-35792 6 16.607178
ARS-BFGL-NGS-25334 6 16.661341
BTB-00105321 6 16.725243
BTB-01365807 6 16.81996
BTB-00243845 6 16.850753
ARS-BFGL-NGS-105634 6 16.877946
ARS-BFGL-NGS-65823 6 16.948256
ARS-BFGL-NGS-89778 6 16.972963
ARS-BFGL-NGS-51464 6 17.094708
ARS-BFGL-NGS-110317 6 17.202722
BTB-00247326 6 17.224897
BTB-00247385 6 17.328796
BTB-00247449 6 17.378057
BTB-00247494 6 17.416096
BTB-00245802 6 17.637738
ARS-BFGL-NGS-41348 6 17.770346
ARS-BFGL-NGS-40548 6 18.033876
ARS-BFGL-NGS-19374 6 18.06098
BTB-01365869 6 18.28693
ARS-BFGL-NGS-80568 6 18.307093
BTB-01365922 6 18.332881
ARS-BFGL-NGS-16257 6 18.358501
ARS-BFGL-NGS-94258 6 18.488052
ARS-BFGL-NGS-21524 6 18.623696
ARS-BFGL-NGS-25804 6 18.653222
ARS-BFGL-NGS-45046 6 18.750621
ARS-BFGL-NGS-41699 6 18.866879
BTB-00246400 6 18.985315
BTB-01038817 6 19.390619
ARS-BFGL-NGS-91848 6 19.451737
ARS-BFGL-NGS-111408 6 19.518197
BTB-02031673 6 19.576414
ARS-BFGL-NGS-11814 6 19.769454
BTB-01235703 6 19.897267
BTB-01785734 6 20.276795
BTB-01785636 6 20.297397
BTB-01034664 6 20.350438
ARS-BFGL-NGS-66490 6 20.374972
ARS-BFGL-NGS-113831 6 20.430846
ARS-BFGL-NGS-59175 6 20.507429
BTB-01034609 6 20.56892
BTB-01680436 6 20.693665
ARS-BFGL-NGS-3820 6 20.946932
ARS-BFGL-NGS-69156 6 21.034521
BTB-00245990 6 21.12648
BTB-01951920 6 21.332376
UA-IFASA-1756 6 21.414895
ARS-BFGL-NGS-40968 6 21.494288
UA-IFASA-4431 6 21.611458
ARS-BFGL-NGS-118535 6 21.683266
ARS-BFGL-NGS-118959 6 21.82967
BTB-01640698 6 21.884446
ARS-BFGL-NGS-114695 6 21.90929
BTB-01430084 6 21.955391
ARS-BFGL-NGS-41837 6 22.129886
ARS-BFGL-NGS-23532 6 22.273911
BTB-01530236 6 22.302502
BTB-00254696 6 22.444954
BTB-00254654 6 22.473313
ARS-BFGL-NGS-119394 6 22.538426
BTB-01313885 6 22.613578
BTB-01313904 6 22.650675
BTB-01568097 6 22.695313
BTB-01663497 6 22.898994
BTB-01673061 6 23.089585
ARS-BFGL-NGS-100050 6 23.148412
ARS-BFGL-NGS-96978 6 23.408172
BTB-00246860 6 23.436503
ARS-BFGL-NGS-114096 6 23.617252
BTB-00247050 6 23.778095
ARS-BFGL-NGS-18384 6 24.03947
ARS-BFGL-NGS-15282 6 24.184712
BTB-01451601 6 24.265802
BTB-01451452 6 24.356039
BTB-01965723 6 24.429085
BTB-01673078 6 24.495145
BTB-01715840 6 24.543832
ARS-BFGL-NGS-19080 6 24.664967
BTB-01427408 6 24.870792
ARS-BFGL-NGS-21278 6 25.033485
ARS-BFGL-NGS-12688 6 25.203804
ARS-BFGL-NGS-82212 6 25.253472
ARS-BFGL-NGS-18583 6 25.356965
ARS-BFGL-NGS-37559 6 25.641795
ARS-BFGL-NGS-33069 6 25.867247
ARS-BFGL-NGS-106762 6 25.925916
ARS-BFGL-NGS-59728 6 26.377975
ARS-BFGL-NGS-23452 6 26.537473
ARS-BFGL-NGS-22019 6 26.559101
ARS-BFGL-NGS-5233 6 27.042548
ARS-BFGL-NGS-113577 6 27.158687
ARS-BFGL-NGS-97990 6 27.219218
ARS-BFGL-NGS-115202 6 27.241217
ARS-BFGL-NGS-10082 6 27.284785
ARS-BFGL-NGS-105341 6 27.360392
ARS-BFGL-NGS-108417 6 27.389222
ARS-BFGL-NGS-118927 6 27.488938
ARS-BFGL-NGS-113703 6 27.744179
ARS-BFGL-NGS-12917 6 27.802888
ARS-BFGL-NGS-44791 6 27.970286
ARS-BFGL-NGS-86958 6 28.236619
UA-IFASA-4152 6 28.754184
ARS-BFGL-NGS-88344 6 28.777165
ARS-BFGL-NGS-102813 6 28.827723
ARS-BFGL-NGS-102930 6 29.082583
ARS-BFGL-NGS-106583 6 29.389022
ARS-BFGL-NGS-5216 6 29.47326
ARS-BFGL-NGS-53343 6 29.709875
ARS-BFGL-NGS-7249 6 30.050205
ARS-BFGL-NGS-66862 6 30.585871
ARS-BFGL-NGS-117147 6 30.782962
ARS-BFGL-NGS-103412 6 30.812012
ARS-BFGL-NGS-105606 6 30.832561
UA-IFASA-2072 6 31.067604
ARS-BFGL-NGS-118995 6 32.128224
ARS-BFGL-NGS-28684 6 32.241952
ARS-BFGL-NGS-84321 6 32.437212
ARS-BFGL-NGS-84257 6 32.682527
ARS-BFGL-NGS-98932 6 32.805721
ARS-BFGL-NGS-103009 6 34.88922
ARS-BFGL-NGS-642 6 35.676944
ARS-BFGL-NGS-36652 6 35.728464
ARS-BFGL-NGS-49600 6 36.062803
UA-IFASA-6538 6 37.399296
ARS-BFGL-NGS-112812 6 38.62707
ARS-BFGL-NGS-113801 6 39.688028
BTB-00260450 6 40.063618
BTB-00250110 6 40.236966
BTB-01865288 6 40.557209
BTB-00252896 6 41.004596
BTB-00252917 6 41.025711
ARS-BFGL-NGS-36479 6 41.062876
BTB-00406718 6 41.123393
BTB-00250899 6 41.343408
BTB-00252870 6 41.530548
BTB-00250665 6 41.795944
ARS-BFGL-NGS-72188 6 41.831446
ARS-BFGL-NGS-70160 6 41.914851
BTB-00251059 6 42.190501
BTB-00251047 6 42.216599
ARS-BFGL-NGS-90857 6 42.267374
BTB-00251852 6 42.387759
BTB-00251663 6 42.567228
BTB-00251655 6 42.609559
ARS-BFGL-NGS-67509 6 42.758833
BTB-00252970 6 43.330106
ARS-BFGL-NGS-78195 6 43.395705
ARS-BFGL-NGS-107577 6 43.456453
ARS-BFGL-NGS-1611 6 43.489216
BTB-00825210 6 43.53161
ARS-BFGL-NGS-23937 6 43.614199
ARS-BFGL-NGS-58762 6 43.713187
BTB-00253074 6 43.811863
BTB-02093016 6 43.872606
ARS-BFGL-NGS-42501 6 43.92016
BTB-01893222 6 43.947204
ARS-BFGL-NGS-117009 6 44.649549
BTB-00254199 6 45.0177
ARS-BFGL-NGS-113185 6 45.377846
ARS-BFGL-NGS-112073 6 45.440921
ARS-BFGL-NGS-112781 6 45.479538
ARS-BFGL-NGS-29047 6 45.56852
ARS-BFGL-NGS-35169 6 45.792492
ARS-BFGL-NGS-2525 6 45.813845
ARS-BFGL-NGS-97136 6 45.909053
ARS-BFGL-NGS-39570 6 46.512131
ARS-BFGL-NGS-31525 6 46.556246
ARS-BFGL-NGS-21774 6 46.680701
ARS-BFGL-NGS-95035 6 46.788536
ARS-BFGL-NGS-67206 6 46.820055
ARS-BFGL-NGS-53753 6 46.970861
ARS-BFGL-NGS-24332 6 47.032183
ARS-BFGL-NGS-39508 6 47.188068
ARS-BFGL-NGS-30034 6 47.791866
ARS-BFGL-NGS-98747 6 47.838726
ARS-BFGL-NGS-64239 6 47.862005
ARS-BFGL-NGS-31387 6 47.916741
BTB-00254839 6 48.025306
ARS-BFGL-NGS-101567 6 48.216479
ARS-BFGL-NGS-116163 6 48.303392
ARS-BFGL-NGS-58287 6 48.47884
BTB-01417044 6 48.507066
BTB-00255537 6 48.671908
ARS-BFGL-NGS-75897 6 48.70589
BTB-00255207 6 48.752176
ARS-BFGL-NGS-41037 6 48.776662
ARS-BFGL-NGS-79906 6 48.854792
BTB-01402033 6 48.877739
ARS-BFGL-NGS-78057 6 48.913327
BTB-01402075 6 48.925313
BTB-01688071 6 49.048876
BTB-02002785 6 49.130874
BTB-01527489 6 49.205249
BTB-01527373 6 49.233626
BTB-01870633 6 49.340171
BTB-00255719 6 49.406394
BTB-00255771 6 49.431471
BTB-00255828 6 49.479118
BTB-00256073 6 49.580604
BTB-02022847 6 49.602059
BTB-00256297 6 49.668745
ARS-BFGL-NGS-46273 6 49.695302
BTB-00256594 6 50.351709
BTB-00256842 6 50.442769
ARS-BFGL-NGS-41652 6 50.672081
BTB-01382552 6 50.717954
BTB-01201456 6 50.776023
BTB-01201475 6 50.826657
BTB-02001974 6 50.860823
BTB-00257072 6 50.887205
BTB-01518295 6 51.102728
BTB-01518251 6 51.161365
ARS-BFGL-NGS-106177 6 51.361032
BTB-01553462 6 51.588791
BTB-01451336 6 51.669513
BTB-01794972 6 51.729279
BTB-00477280 6 51.831698
BTB-00477134 6 51.895523
BTB-01345846 6 51.964857
BTB-02007277 6 52.182064
BTB-01609384 6 52.371211
UA-IFASA-959 6 52.394411
BTB-00257494 6 52.628477
BTB-00257472 6 52.6846
BTB-00257432 6 52.755573
BTB-01845289 6 53.099102
BTB-01206363 6 53.536262
ARS-BFGL-NGS-117643 6 53.782316
ARS-BFGL-NGS-84705 6 54.137247
BTB-00843442 6 54.187599
ARS-BFGL-NGS-118484 6 54.483328
BTB-01206648 6 54.524018
BTB-02034993 6 54.797732
ARS-BFGL-NGS-100863 6 54.826213
ARS-BFGL-NGS-112970 6 54.920283
ARS-BFGL-NGS-2697 6 55.002727
BTB-00844104 6 55.048602
BTB-00844067 6 55.077357
BTB-00843849 6 55.124345
ARS-BFGL-NGS-42951 6 55.128635
BTB-00843793 6 55.14799
BTB-00843812 6 55.175146
BTB-01133266 6 55.213555
BTB-00843560 6 55.237202
ARS-BFGL-NGS-23616 6 55.384541
BTB-01494063 6 55.496362
BTB-01494055 6 55.522974
ARS-BFGL-NGS-29965 6 55.545104
BTB-01421608 6 55.594667
BTB-01421603 6 55.616565
ARS-BFGL-NGS-93645 6 55.75652
BTB-01133946 6 55.796059
ARS-BFGL-NGS-98343 6 56.129705
BTB-01133499 6 56.164953
BTB-01133278 6 56.278798
ARS-BFGL-NGS-27268 6 56.393992
BTB-01132969 6 56.419575
BTB-01656109 6 56.639531
BTB-00258256 6 56.697894
BTB-01453838 6 56.723936
BTB-01453811 6 56.770486
BTB-00533198 6 56.84427
ARS-BFGL-NGS-28430 6 57.022748
ARS-BFGL-NGS-114099 6 57.139728
ARS-BFGL-NGS-61109 6 57.947092
ARS-BFGL-NGS-13064 6 57.99142
ARS-BFGL-NGS-13151 6 58.269352
ARS-BFGL-NGS-23724 6 58.473731
ARS-BFGL-NGS-114682 6 58.498378
ARS-BFGL-NGS-75543 6 58.638088
ARS-BFGL-NGS-4788 6 58.752585
ARS-BFGL-NGS-19947 6 58.814212
UA-IFASA-5538 6 58.871346
ARS-BFGL-NGS-5602 6 58.988461
ARS-BFGL-NGS-100658 6 59.478731
ARS-BFGL-NGS-31848 6 59.565686
ARS-BFGL-NGS-106371 6 59.620476
ARS-BFGL-NGS-25659 6 59.674745
ARS-BFGL-NGS-34791 6 59.7141
UA-IFASA-5446 6 60.247669
ARS-BFGL-NGS-101874 6 60.315101
UA-IFASA-6142 6 60.391803
ARS-BFGL-NGS-62682 6 60.518194
ARS-BFGL-NGS-112982 6 60.645914
ARS-BFGL-NGS-11358 6 60.919136
ARS-BFGL-NGS-100046 6 61.182251
ARS-BFGL-NGS-106015 6 61.199572
ARS-BFGL-NGS-62989 6 61.227843
ARS-BFGL-NGS-113479 6 61.26069
ARS-BFGL-NGS-41669 6 61.454298
BTB-00259841 6 61.500734
ARS-BFGL-NGS-10224 6 61.555559
BTB-00259313 6 61.614443
BTB-00259302 6 61.640981
BTB-01574784 6 61.702884
BTB-00248845 6 61.905913
BTB-00258644 6 62.085065
ARS-BFGL-NGS-24038 6 62.119749
ARS-BFGL-NGS-111961 6 62.168854
ARS-BFGL-NGS-41007 6 62.181756
ARS-BFGL-NGS-117527 6 62.206143
ARS-BFGL-NGS-114148 6 62.228503
ARS-BFGL-NGS-5114 6 62.296566
BTB-00259582 6 62.408025
BTB-00259674 6 62.430437
BTB-00259776 6 62.510808
BTB-00259343 6 62.642435
BTB-00259424 6 62.687106
ARS-BFGL-NGS-66408 6 62.732929
ARS-BFGL-NGS-109055 6 62.93301
ARS-BFGL-NGS-116332 6 63.039838
ARS-BFGL-NGS-118302 6 63.071799
BTB-01211574 6 63.137386
ARS-BFGL-NGS-69759 6 63.165597
BTB-01211501 6 63.190024
BTB-01857634 6 63.232513
ARS-BFGL-NGS-78719 6 63.532785
BTB-01311939 6 63.58568
BTB-00260242 6 63.808855
BTB-01312521 6 64.466274
BTB-01311952 6 64.641399
BTB-00259941 6 64.776129
BTB-00260196 6 64.853128
ARS-BFGL-NGS-28491 6 64.991933
BTB-01534149 6 65.025424
ARS-BFGL-NGS-110072 6 65.075381
BTB-01686849 6 65.395403
BTB-00260650 6 65.698348
ARS-BFGL-NGS-115746 6 65.728229
BTB-00260704 6 65.749899
ARS-BFGL-NGS-79939 6 65.833751
BTB-00260821 6 65.865204
BTB-01667396 6 65.889482
ARS-BFGL-NGS-35764 6 65.925664
BTB-00260917 6 65.978639
BTB-01920023 6 66.083907
BTB-01601529 6 66.20935
BTB-01978479 6 66.214414
BTB-01601425 6 66.23548
BTB-01601414 6 66.262623
BTB-01362640 6 66.362612
BTB-01362601 6 66.394378
BTB-01362542 6 66.472802
BTB-01474679 6 66.549547
BTB-01362430 6 66.632373
BTB-01362502 6 66.660028
BTB-01474706 6 66.711012
BTB-01712564 6 66.773186
ARS-BFGL-NGS-62058 6 66.802712
ARS-BFGL-NGS-72592 6 66.883024
BTB-01209424 6 66.991502
BTB-01941442 6 67.024345
BTB-01209089 6 67.105986
BTB-01209266 6 67.193418
ARS-BFGL-NGS-6760 6 67.31648
BTB-01068647 6 67.606601
BTB-01068662 6 67.643584
BTB-01923620 6 67.691024
BTB-01068702 6 67.721544
BTB-00261837 6 67.752994
ARS-BFGL-NGS-94365 6 67.780297
ARS-BFGL-NGS-13749 6 67.877316
ARS-BFGL-NGS-119362 6 68.059441
ARS-BFGL-NGS-111636 6 68.546212
ARS-BFGL-NGS-116808 6 68.616066
ARS-BFGL-NGS-33719 6 68.808196
ARS-BFGL-NGS-99368 6 69.026906
ARS-BFGL-NGS-114395 6 69.22935
ARS-BFGL-NGS-20354 6 69.482838
ARS-BFGL-NGS-35445 6 69.51231
ARS-BFGL-NGS-108820 6 69.807027
ARS-BFGL-NGS-32371 6 70.000724
ARS-BFGL-NGS-96402 6 70.025545
ARS-BFGL-NGS-117236 6 70.065213
ARS-BFGL-NGS-109884 6 70.302612
ARS-BFGL-NGS-117001 6 70.320611
ARS-BFGL-NGS-44467 6 70.412049
ARS-BFGL-NGS-38827 6 70.554699
ARS-BFGL-NGS-92044 6 70.581495
ARS-BFGL-NGS-30652 6 71.073768
ARS-BFGL-NGS-115051 6 71.278609
ARS-BFGL-NGS-92254 6 71.300961
ARS-BFGL-NGS-68326 6 71.851762
BTB-01899352 6 71.914635
ARS-BFGL-NGS-95965 6 72.028756
ARS-BFGL-NGS-24637 6 72.138744
ARS-BFGL-NGS-104919 6 72.259859
ARS-BFGL-NGS-13173 6 72.301044
ARS-BFGL-NGS-7423 6 72.338329
BTB-00263209 6 72.382208
ARS-BFGL-NGS-70470 6 72.454639
ARS-BFGL-NGS-119539 6 72.531373
BTB-00263026 6 72.798255
BTB-00263355 6 72.899507
ARS-BFGL-NGS-99026 6 72.930338
BTB-00262834 6 73.008129
BTB-00262807 6 73.032896
ARS-BFGL-NGS-37727 6 73.092782
ARS-BFGL-NGS-111167 6 73.146496
ARS-BFGL-NGS-73119 6 73.182209
ARS-BFGL-NGS-109149 6 73.307557
ARS-BFGL-NGS-106835 6 73.369629
BTB-00261083 6 73.57577
ARS-BFGL-NGS-117025 6 73.617318
BTB-00263396 6 73.819092
ARS-BFGL-NGS-69314 6 73.892735
BTB-00262376 6 73.955725
ARS-BFGL-NGS-55843 6 74.015443
BTB-00263321 6 74.0514
ARS-BFGL-NGS-93711 6 74.084829
BTB-00263615 6 74.140844
ARS-BFGL-NGS-14715 6 74.378643
BTB-00263420 6 74.434558
ARS-BFGL-NGS-76592 6 74.445066
BTB-00262270 6 74.546008
ARS-BFGL-NGS-112030 6 74.579431
ARS-BFGL-NGS-20249 6 74.849823
ARS-BFGL-NGS-101891 6 75.13729
ARS-BFGL-NGS-18944 6 76.210037
ARS-BFGL-NGS-109219 6 77.339645
ARS-BFGL-NGS-80068 6 77.650126
ARS-BFGL-NGS-12798 6 78.561987
ARS-BFGL-NGS-102423 6 79.126321
BTB-00254383 6 79.450422
ARS-BFGL-NGS-42175 6 79.544981
BTB-00217058 6 79.592589
BTB-00264606 6 79.632703
BTB-00264565 6 79.70592
BTB-00264506 6 79.732129
BTB-01900612 6 79.817258
BTB-00264414 6 79.843283
ARS-BFGL-NGS-108577 6 79.901183
BTB-00265053 6 79.954207
BTB-01393607 6 80.062406
ARS-BFGL-NGS-45558 6 80.338447
BTB-01578906 6 80.358427
BTB-02078616 6 80.545597
BTB-00264815 6 81.019581
BTB-00265222 6 81.169373
BTB-00265521 6 81.257754
BTB-00265288 6 81.28624
ARS-BFGL-NGS-108246 6 82.008222
ARS-BFGL-NGS-114989 6 82.128469
ARS-BFGL-NGS-63312 6 82.965163
UA-IFASA-2111 6 84.351311
ARS-BFGL-NGS-70112 6 84.44855
ARS-BFGL-NGS-59841 6 84.666227
ARS-BFGL-NGS-27958 6 84.689991
ARS-BFGL-NGS-114609 6 84.713584
ARS-BFGL-NGS-109039 6 85.142067
ARS-BFGL-NGS-60491 6 85.703164
ARS-BFGL-NGS-37271 6 85.743833
ARS-BFGL-NGS-36707 6 86.354888
ARS-BFGL-NGS-86825 6 86.79473
ARS-BFGL-NGS-24522 6 87.878364
ARS-BFGL-NGS-112872 6 88.069548
ARS-BFGL-NGS-54753 6 88.210451
ARS-BFGL-NGS-48254 6 88.48615
ARS-BFGL-NGS-118182 6 88.592295
BTB-00133212 6 88.65629
ARS-BFGL-NGS-17376 6 88.822266
BTB-01654826 6 88.891318
ARS-BFGL-NGS-28041 6 89.251522
BTB-01946639 6 89.550253
BTB-01946648 6 89.572513
BTB-01820719 6 89.772651
BTB-00707438 6 89.962889
BTB-00707501 6 90.075383
BTB-00987135 6 90.160155
BTB-00987116 6 90.188972
BTB-00265951 6 90.642682
BTB-00265923 6 90.66586
ARS-BFGL-NGS-105651 6 90.68687
ARS-BFGL-NGS-80814 6 90.783153
ARS-BFGL-NGS-116877 6 90.96625
BTB-01849217 6 91.023863
BTB-01458572 6 91.106
ARS-BFGL-NGS-2391 6 91.187144
ARS-BFGL-NGS-13074 6 91.313177
ARS-BFGL-NGS-2935 6 91.480536
BTB-01657893 6 91.485845
ARS-BFGL-NGS-102760 6 91.518537
BTB-01658095 6 91.54384
BTB-01466661 6 91.66039
ARS-BFGL-NGS-83505 6 91.684741
BTB-01466878 6 91.78515
BTB-01496160 6 91.997279
ARS-BFGL-NGS-23066 6 92.153394
BTB-01428718 6 92.195532
BTB-01428731 6 92.217233
BTB-01885835 6 92.27976
BTB-01428873 6 92.309468
BTB-01428914 6 92.363326
BTB-01428761 6 92.422088
ARS-BFGL-NGS-60568 6 92.465869
ARS-BFGL-NGS-108278 6 92.497641
ARS-BFGL-NGS-40151 6 92.690455
BTB-01834863 6 92.75712
ARS-BFGL-NGS-63919 6 92.830946
ARS-BFGL-NGS-119068 6 92.855916
BTB-00267167 6 92.922752
ARS-BFGL-NGS-83066 6 92.972074
BTB-00267652 6 93.108769
ARS-BFGL-NGS-115937 6 93.137474
ARS-BFGL-NGS-92582 6 93.175994
BTB-00267864 6 93.243643
ARS-BFGL-NGS-112355 6 93.271051
UA-IFASA-6709 6 93.381472
BTB-00268174 6 93.438613
ARS-BFGL-NGS-103781 6 93.486356
BTB-00268287 6 93.646389
BTB-00268308 6 93.670062
ARS-BFGL-NGS-24779 6 93.747923
ARS-BFGL-NGS-100802 6 93.961099
BTB-00270281 6 94.158559
BTB-00270310 6 94.189136
ARS-BFGL-NGS-119791 6 94.439594
ARS-BFGL-NGS-32227 6 94.562464
ARS-BFGL-NGS-41209 6 94.589635
ARS-BFGL-NGS-94213 6 94.66831
BTB-00271326 6 94.712856
BTB-00271219 6 94.737883
ARS-BFGL-NGS-56334 6 94.817151
BTB-00271049 6 94.864234
ARS-BFGL-NGS-119331 6 94.948275
BTB-01677314 6 95.200808
BTB-00753223 6 95.360863
BTB-00753076 6 95.386878
BTB-00753045 6 95.414597
ARS-BFGL-NGS-45355 6 95.443904
BTB-00271752 6 95.572055
BTB-00271721 6 95.67029
ARS-BFGL-NGS-118552 6 95.69158
ARS-BFGL-NGS-29722 6 95.716469
ARS-BFGL-NGS-29550 6 95.735241
ARS-BFGL-NGS-12689 6 95.854352
BTB-00271969 6 95.92498
BTB-00272324 6 96.070409
BTB-00272418 6 96.493695
ARS-BFGL-NGS-108245 6 96.841919
BTB-01371380 6 96.877217
BTB-01371349 6 96.919041
ARS-BFGL-NGS-117220 6 97.14189
BTB-00273062 6 97.208312
BTB-01781038 6 97.323457
BTB-01965912 6 97.426302
BTB-01700063 6 97.475077
ARS-BFGL-NGS-106834 6 97.583093
BTB-00272793 6 97.637251
BTB-00272812 6 97.666752
ARS-BFGL-NGS-74695 6 97.747161
ARS-BFGL-NGS-84855 6 97.970607
BTB-00273958 6 97.991558
BTB-00274080 6 98.033602
ARS-BFGL-NGS-28830 6 98.099748
BTB-00274330 6 98.230507
ARS-BFGL-NGS-61596 6 98.294826
ARS-BFGL-NGS-34097 6 98.3636
ARS-BFGL-NGS-76212 6 98.576371
BTB-00273261 6 98.879044
BTB-00273221 6 98.929697
ARS-BFGL-NGS-82167 6 98.952769
ARS-BFGL-NGS-105242 6 98.980025
ARS-BFGL-NGS-15004 6 99.178598
BTB-01096469 6 99.187864
BTB-01096249 6 99.291165
BTB-01096206 6 99.320306
ARS-BFGL-NGS-37199 6 99.341521
BTB-01096127 6 99.408048
ARS-BFGL-NGS-76171 6 99.483757
ARS-BFGL-NGS-110932 6 99.784531
BTB-01929831 6 99.925889
ARS-BFGL-NGS-36016 6 99.952283
ARS-BFGL-NGS-95457 6 99.992455
BTB-01446572 6 100.018664
BTB-01446610 6 100.039099
ARS-BFGL-NGS-6645 6 100.233109
BTB-01532057 6 100.377409
ARS-BFGL-NGS-113160 6 100.45514
BTB-01791461 6 100.546567
BTB-00275374 6 100.565163
ARS-BFGL-NGS-22588 6 100.759758
ARS-BFGL-NGS-117247 6 100.802891
ARS-BFGL-NGS-115903 6 100.827998
BTB-00275005 6 100.876879
ARS-BFGL-NGS-117108 6 100.903198
BTB-00274978 6 100.947563
BTB-00274746 6 101.134254
ARS-BFGL-NGS-114582 6 101.225708
ARS-BFGL-NGS-32544 6 101.624307
ARS-BFGL-NGS-74486 6 102.116041
ARS-BFGL-NGS-93120 6 102.189511
ARS-BFGL-NGS-117296 6 102.321627
ARS-BFGL-NGS-46598 6 102.708394
ARS-BFGL-NGS-44225 6 102.80594
ARS-BFGL-NGS-25127 6 102.859342
BTB-00275668 6 103.079093
ARS-BFGL-NGS-105730 6 103.133828
ARS-BFGL-NGS-17630 6 103.260354
BTB-00277830 6 103.505813
BTB-00278908 6 103.521599
UA-IFASA-4195 6 103.543675
BTB-00277653 6 103.68372
BTB-00277457 6 103.731787
BTB-00277427 6 103.774451
ARS-BFGL-NGS-13893 6 103.858264
ARS-BFGL-NGS-86400 6 103.926853
ARS-BFGL-NGS-114206 6 104.06138
BTB-00277839 6 104.155995
ARS-BFGL-NGS-8832 6 104.205427
ARS-BFGL-NGS-20995 6 104.305915
ARS-BFGL-NGS-19211 6 104.348254
ARS-BFGL-NGS-23835 6 104.385502
ARS-BFGL-NGS-26163 6 104.4089
BTB-00278316 6 104.431969
ARS-BFGL-NGS-18999 6 104.547549
ARS-BFGL-NGS-78521 6 104.631025
ARS-BFGL-NGS-108513 6 104.657145
ARS-BFGL-NGS-17588 6 104.77695
ARS-BFGL-NGS-24864 6 104.789108
ARS-BFGL-NGS-114913 6 104.857249
ARS-BFGL-NGS-31881 6 104.922823
ARS-BFGL-NGS-116512 6 105.05027
ARS-BFGL-NGS-100916 6 105.095758
ARS-BFGL-NGS-59973 6 105.171078
ARS-BFGL-NGS-110430 6 105.28259
ARS-BFGL-NGS-108650 6 105.309108
ARS-BFGL-NGS-107463 6 105.39083
ARS-BFGL-NGS-112633 6 105.566153
ARS-BFGL-NGS-987 6 105.957419
ARS-BFGL-NGS-31886 6 106.007297
ARS-BFGL-NGS-91817 6 106.047604
ARS-BFGL-NGS-40736 6 106.0906
ARS-BFGL-NGS-10480 6 106.158668
BTB-00279423 6 106.320803
ARS-BFGL-NGS-30917 6 106.35292
BTB-00279483 6 106.386383
ARS-BFGL-NGS-113808 6 106.421077
ARS-BFGL-NGS-12278 6 107.383105
ARS-BFGL-NGS-69648 6 109.582995
ARS-BFGL-NGS-104207 6 109.835444
ARS-BFGL-NGS-110156 6 109.868839
ARS-BFGL-NGS-99549 6 109.990555
ARS-BFGL-NGS-100510 6 110.020598
BTB-00286847 6 110.037191
ARS-BFGL-NGS-43679 6 110.14042
ARS-BFGL-NGS-10777 6 110.265558
ARS-BFGL-NGS-44466 6 110.305659
ARS-BFGL-NGS-111937 6 110.478351
ARS-BFGL-NGS-80866 6 110.552516
ARS-BFGL-NGS-112381 6 110.591345
ARS-BFGL-NGS-34635 6 110.69736
BTB-00280987 6 110.720211
BTB-00280923 6 110.745167
ARS-BFGL-NGS-117667 6 110.83054
BTB-00280768 6 110.864586
BTB-00280906 6 110.915862
ARS-BFGL-NGS-116972 6 110.936126
BTB-01899984 6 110.974434
ARS-BFGL-NGS-12667 6 110.983795
ARS-BFGL-NGS-71548 6 111.025056
ARS-BFGL-NGS-70490 6 111.289726
ARS-BFGL-NGS-31030 6 111.436339
BTB-01170030 6 111.472795
ARS-BFGL-NGS-82199 6 111.538775
BTB-01208631 6 111.708799
BTB-01208247 6 111.909267
BTB-00281303 6 111.945259
BTB-01208093 6 111.990053
BTB-01408329 6 112.072631
BTB-01408460 6 112.098405
BTB-00281245 6 112.204503
BTB-00281051 6 112.239797
ARS-BFGL-NGS-39126 6 112.303951
BTB-01878977 6 112.382578
ARS-BFGL-NGS-21224 6 112.413487
BTB-01781807 6 112.482664
ARS-BFGL-NGS-86449 6 112.550743
ARS-BFGL-NGS-93816 6 112.628889
BTB-01429126 6 112.845135
ARS-BFGL-NGS-67289 6 112.862104
ARS-BFGL-NGS-17914 6 112.917019
BTB-01650338 6 112.94637
ARS-BFGL-NGS-88072 6 113.001225
BTB-01692933 6 113.101714
BTB-01079454 6 113.157379
ARS-BFGL-NGS-34256 6 113.300517
ARS-BFGL-NGS-117704 6 113.410905
BTB-01079659 6 113.497567
ARS-BFGL-NGS-101027 6 113.56863
ARS-BFGL-NGS-115300 6 113.606872
ARS-BFGL-NGS-117310 6 113.673073
ARS-BFGL-NGS-73862 6 113.776427
ARS-BFGL-NGS-32948 6 113.822295
ARS-BFGL-NGS-103739 6 113.858998
ARS-BFGL-NGS-119111 6 113.898699
BTB-01080238 6 114.040338
BTB-01902778 6 114.165533
BTB-01754370 6 114.243164
BTB-01644528 6 114.406073
ARS-BFGL-NGS-24944 6 114.426181
BTB-01906617 6 114.67156
ARS-BFGL-NGS-12721 6 114.709329
ARS-BFGL-NGS-39530 6 114.80681
ARS-BFGL-NGS-119508 6 114.859263
BTB-00282384 6 114.93834
BTB-00282277 6 115.08512
ARS-BFGL-NGS-249 6 115.135476
BTB-00282048 6 115.261032
ARS-BFGL-NGS-34464 6 115.300051
ARS-BFGL-NGS-54732 6 115.360264
ARS-BFGL-NGS-21859 6 115.531357
BTB-01759427 6 115.608608
ARS-BFGL-NGS-100900 6 115.631324
BTB-01619785 6 115.672242
ARS-BFGL-NGS-100394 6 115.707898
ARS-BFGL-NGS-1155 6 115.835944
ARS-BFGL-NGS-35398 6 115.878817
ARS-BFGL-NGS-13312 6 115.908626
ARS-BFGL-NGS-116317 6 116.016574
ARS-BFGL-NGS-111726 6 116.072849
BTB-00283580 6 116.095001
BTB-01306168 6 116.257857
ARS-BFGL-NGS-114177 6 116.593341
BTB-01265309 6 116.679161
BTB-01265106 6 116.77975
BTB-01264953 6 116.842355
ARS-BFGL-NGS-106139 6 117.207346
ARS-BFGL-NGS-85696 6 117.344311
ARS-BFGL-NGS-77377 6 117.384629
BTB-00286336 6 117.454218
BTB-02025831 6 117.491658
ARS-BFGL-NGS-17985 6 118.004635
UA-IFASA-7739 6 118.024667
ARS-BFGL-NGS-65062 6 118.0903
ARS-BFGL-NGS-99486 6 118.182364
ARS-BFGL-NGS-109583 6 118.26918
ARS-BFGL-NGS-119662 6 118.292328
ARS-BFGL-NGS-3824 6 118.358537
ARS-BFGL-NGS-119881 6 118.394088
ARS-BFGL-NGS-53471 6 118.436689
ARS-BFGL-NGS-103184 6 118.546237
ARS-BFGL-NGS-2799 6 118.661665
ARS-BFGL-NGS-23251 6 118.787809
ARS-BFGL-NGS-94720 6 118.823458
ARS-BFGL-NGS-112771 6 118.879271
ARS-BFGL-NGS-100768 6 118.9225
BTB-00288047 6 118.955402
ARS-BFGL-NGS-34783 6 118.986727
ARS-BFGL-NGS-90043 6 119.057557
ARS-BFGL-NGS-29384 6 119.146067
ARS-BFGL-NGS-111057 6 126.517122
ARS-BFGL-NGS-1012 6 126.546711
ARS-BFGL-NGS-79719 6 126.578932
ARS-BFGL-NGS-112084 6 126.758901
ARS-BFGL-NGS-26829 6 126.834702
ARS-BFGL-NGS-98307 6 126.861178
ARS-BFGL-NGS-43946 6 126.911037
ARS-BFGL-NGS-100561 6 127.016833
ARS-BFGL-NGS-54737 6 127.086553
ARS-BFGL-NGS-42539 6 127.095193
ARS-BFGL-NGS-59301 6 127.115541
ARS-BFGL-NGS-4767 6 127.18627
ARS-BFGL-NGS-62576 6 127.414943
ARS-BFGL-NGS-36930 6 127.482728
ARS-BFGL-NGS-40269 6 127.678393
BTB-01544044 6 127.742938
ARS-BFGL-NGS-35366 6 127.785745
ARS-BFGL-NGS-72514 6 127.835731
ARS-BFGL-NGS-55387 6 127.882431
ARS-BFGL-NGS-98699 6 127.921117
ARS-BFGL-NGS-19683 6 127.9575
ARS-BFGL-NGS-18656 6 127.987121
ARS-BFGL-NGS-112814 6 128.041362
ARS-BFGL-NGS-104112 6 128.076099
ARS-BFGL-NGS-20098 6 128.162265
ARS-BFGL-NGS-94895 6 128.22524
ARS-BFGL-NGS-8311 6 128.257168
ARS-BFGL-NGS-65182 6 128.284991
ARS-BFGL-NGS-42888 6 128.340883
ARS-BFGL-NGS-72209 6 128.423481
ARS-BFGL-NGS-34909 6 128.444286
ARS-BFGL-NGS-106770 6 128.476017
ARS-BFGL-NGS-39838 6 128.599418
ARS-BFGL-NGS-79814 6 128.63582
ARS-BFGL-NGS-41285 6 128.756884
ARS-BFGL-NGS-18752 6 128.836475
ARS-BFGL-NGS-91458 6 128.910274
ARS-BFGL-NGS-15581 6 128.998175
ARS-BFGL-NGS-41382 6 129.022523
ARS-BFGL-NGS-110507 6 129.086945
ARS-BFGL-NGS-117763 6 129.108015
BTB-00284077 6 129.209793
ARS-BFGL-NGS-77166 6 129.282748
ARS-BFGL-NGS-106596 6 129.536093
ARS-BFGL-NGS-4015 6 129.610794
BTB-00283603 6 129.719477
ARS-BFGL-NGS-53620 6 129.800337
BTB-00281544 6 129.996307
BTB-01218926 7 0.244816
BTB-01218897 7 0.271717
BTB-01218761 7 0.354904
ARS-BFGL-NGS-19919 7 0.428335
ARS-BFGL-NGS-42840 7 0.594486
ARS-BFGL-NGS-96769 7 0.681878
ARS-BFGL-NGS-111791 7 0.716475
BTB-00292345 7 0.765687
BTB-01632886 7 0.86388
ARS-BFGL-NGS-12453 7 0.919878
ARS-BFGL-NGS-110962 7 1.009369
ARS-BFGL-NGS-78053 7 1.043714
BTB-00986847 7 1.071389
BTB-00987018 7 1.127439
ARS-BFGL-NGS-30475 7 1.332547
UA-IFASA-7511 7 1.388695
ARS-BFGL-NGS-62046 7 1.416276
ARS-BFGL-NGS-117798 7 1.604637
ARS-BFGL-NGS-61223 7 1.635703
BTB-00289389 7 1.656983
ARS-BFGL-NGS-14294 7 1.703768
ARS-BFGL-NGS-83769 7 1.785987
BTB-00080498 7 1.817682
ARS-BFGL-NGS-113696 7 1.838926
ARS-BFGL-NGS-83344 7 1.887948
ARS-BFGL-NGS-42468 7 1.933038
ARS-BFGL-NGS-8717 7 1.983458
ARS-BFGL-NGS-113121 7 2.069225
ARS-BFGL-NGS-37045 7 2.119559
BTB-01500061 7 2.17426
ARS-BFGL-NGS-7600 7 2.323494
BTB-01632466 7 2.346546
ARS-BFGL-NGS-89847 7 2.45775
BTB-00291825 7 2.486342
BTB-00290071 7 2.503561
ARS-BFGL-NGS-119873 7 2.657581
ARS-BFGL-NGS-14297 7 2.771486
ARS-BFGL-NGS-81715 7 2.817908
BTB-00290676 7 2.869042
ARS-BFGL-NGS-80352 7 2.916678
ARS-BFGL-NGS-13309 7 2.948577
ARS-BFGL-NGS-88100 7 3.161049
BTB-00290525 7 3.196206
ARS-BFGL-NGS-115333 7 3.248028
BTB-00290489 7 3.292002
ARS-BFGL-NGS-38379 7 3.312035
ARS-BFGL-NGS-41388 7 3.337765
ARS-BFGL-NGS-115826 7 3.38802
BTB-00290188 7 3.446561
ARS-BFGL-NGS-28575 7 3.48808
ARS-BFGL-NGS-89905 7 3.570752
ARS-BFGL-NGS-104759 7 3.596652
ARS-BFGL-NGS-54330 7 3.661458
ARS-BFGL-NGS-3116 7 3.697022
ARS-BFGL-NGS-3205 7 3.741787
ARS-BFGL-NGS-38213 7 3.807279
ARS-BFGL-NGS-6604 7 3.834871
ARS-BFGL-NGS-32148 7 3.873859
ARS-BFGL-NGS-14610 7 3.90478
ARS-BFGL-NGS-22268 7 4.05878
ARS-BFGL-NGS-115303 7 4.075322
ARS-BFGL-NGS-7157 7 4.096495
ARS-BFGL-NGS-28660 7 4.133334
ARS-BFGL-NGS-43534 7 4.226753
ARS-BFGL-NGS-40742 7 4.247661
ARS-BFGL-NGS-117421 7 4.286714
ARS-BFGL-NGS-94063 7 4.43664
BTB-00291093 7 4.501997
ARS-BFGL-NGS-7626 7 4.592227
ARS-BFGL-NGS-41534 7 4.633434
BTB-00290974 7 4.729265
ARS-BFGL-NGS-107429 7 4.835132
ARS-BFGL-NGS-58779 7 4.916633
BTB-00292673 7 4.953801
ARS-BFGL-NGS-110900 7 5.027447
ARS-BFGL-NGS-38504 7 5.129755
ARS-BFGL-NGS-117520 7 5.155049
ARS-BFGL-NGS-87958 7 5.303928
ARS-BFGL-NGS-69290 7 5.35267
ARS-BFGL-NGS-39029 7 5.400415
ARS-BFGL-NGS-38000 7 5.462534
ARS-BFGL-NGS-115137 7 5.492483
ARS-BFGL-NGS-20600 7 5.5143
ARS-BFGL-NGS-84756 7 5.567621
ARS-BFGL-NGS-102106 7 5.604181
ARS-BFGL-NGS-113941 7 5.675621
ARS-BFGL-NGS-8803 7 5.698248
ARS-BFGL-NGS-84565 7 5.75191
BTB-00291698 7 5.77481
ARS-BFGL-NGS-104477 7 5.797304
BTB-00291733 7 5.834817
BTB-01746209 7 5.903128
ARS-BFGL-NGS-32423 7 5.955666
ARS-BFGL-NGS-39011 7 5.962226
ARS-BFGL-NGS-87888 7 6.068869
ARS-BFGL-NGS-67299 7 6.097996
ARS-BFGL-NGS-101854 7 6.134663
ARS-BFGL-NGS-117791 7 6.206051
ARS-BFGL-NGS-27424 7 6.248226
ARS-BFGL-NGS-105826 7 6.3538
ARS-BFGL-NGS-33364 7 6.391481
ARS-BFGL-NGS-103385 7 6.413319
ARS-BFGL-NGS-80548 7 6.434821
BTB-00293895 7 6.475003
ARS-BFGL-NGS-91225 7 6.499403
ARS-BFGL-NGS-34785 7 6.548107
ARS-BFGL-NGS-118707 7 6.582758
ARS-BFGL-NGS-118326 7 6.608007
ARS-BFGL-NGS-35623 7 6.646809
ARS-BFGL-NGS-10823 7 6.698584
ARS-BFGL-NGS-109847 7 7.291385
ARS-BFGL-NGS-110671 7 7.319112
ARS-BFGL-NGS-43805 7 7.421668
ARS-BFGL-NGS-25179 7 7.822111
BTB-01172167 7 8.078251
ARS-BFGL-NGS-26495 7 8.189811
ARS-BFGL-NGS-106506 7 8.49185
ARS-BFGL-NGS-116764 7 8.741497
ARS-BFGL-NGS-28362 7 8.999721
ARS-BFGL-NGS-20506 7 10.835967
ARS-BFGL-NGS-62597 7 12.40421
ARS-BFGL-NGS-113762 7 12.560545
ARS-BFGL-NGS-23871 7 12.617924
ARS-BFGL-NGS-110780 7 12.734469
ARS-BFGL-NGS-22525 7 12.752376
ARS-BFGL-NGS-102773 7 12.833745
ARS-BFGL-NGS-112671 7 12.889689
ARS-BFGL-NGS-93802 7 13.002006
ARS-BFGL-NGS-98379 7 13.146547
ARS-BFGL-NGS-112679 7 13.336301
ARS-BFGL-NGS-110916 7 13.468083
UA-IFASA-1667 7 13.4891
ARS-BFGL-NGS-109534 7 13.608935
ARS-BFGL-NGS-28374 7 13.663743
ARS-BFGL-NGS-29980 7 13.788371
ARS-BFGL-NGS-3372 7 13.823591
ARS-BFGL-NGS-119232 7 13.886904
ARS-BFGL-NGS-16584 7 13.912342
ARS-BFGL-NGS-54629 7 14.142752
UA-IFASA-8194 7 14.30428
ARS-BFGL-NGS-106403 7 14.330447
ARS-BFGL-NGS-110189 7 14.434623
ARS-BFGL-NGS-113841 7 14.496108
ARS-BFGL-NGS-1752 7 14.768778
ARS-BFGL-NGS-86836 7 14.889952
ARS-BFGL-NGS-31479 7 15.42111
ARS-BFGL-NGS-27367 7 15.473841
ARS-BFGL-NGS-45049 7 15.549201
ARS-BFGL-NGS-114934 7 15.921536
ARS-BFGL-NGS-80477 7 16.111861
ARS-BFGL-NGS-10921 7 16.201489
UA-IFASA-7060 7 16.29832
ARS-BFGL-NGS-17498 7 16.340125
ARS-BFGL-NGS-2141 7 16.371434
ARS-BFGL-NGS-92758 7 16.452033
ARS-BFGL-NGS-36034 7 16.491638
ARS-BFGL-NGS-102000 7 16.675279
ARS-BFGL-NGS-115326 7 16.724418
ARS-BFGL-NGS-118225 7 16.80592
ARS-BFGL-NGS-72083 7 16.852008
ARS-BFGL-NGS-22940 7 16.882597
ARS-BFGL-NGS-20118 7 17.04654
ARS-BFGL-NGS-4774 7 17.403976
ARS-BFGL-NGS-35463 7 17.490481
ARS-BFGL-NGS-3043 7 17.528449
ARS-BFGL-NGS-118411 7 17.629851
ARS-BFGL-NGS-112031 7 17.686752
ARS-BFGL-NGS-66143 7 17.754418
ARS-BFGL-NGS-32467 7 17.777622
ARS-BFGL-NGS-21104 7 17.871862
ARS-BFGL-NGS-70183 7 17.913294
ARS-BFGL-NGS-117416 7 17.979808
ARS-BFGL-NGS-119737 7 18.022614
ARS-BFGL-NGS-105928 7 18.158398
ARS-BFGL-NGS-107510 7 18.323486
ARS-BFGL-NGS-111581 7 18.419552
ARS-BFGL-NGS-62491 7 18.794373
ARS-BFGL-NGS-14460 7 18.845261
ARS-BFGL-NGS-95196 7 18.913581
UA-IFASA-9557 7 18.96554
ARS-BFGL-NGS-108609 7 19.425341
ARS-BFGL-NGS-59838 7 19.461567
ARS-BFGL-NGS-115219 7 19.528939
ARS-BFGL-NGS-16463 7 19.615487
ARS-BFGL-NGS-103909 7 19.67604
UA-IFASA-8172 7 19.827852
ARS-BFGL-NGS-114610 7 19.860339
BTB-00407083 7 19.979786
ARS-BFGL-NGS-83052 7 20.040279
ARS-BFGL-NGS-6603 7 20.080475
ARS-BFGL-NGS-2036 7 20.325702
ARS-BFGL-NGS-58717 7 20.352577
ARS-BFGL-NGS-103790 7 20.423138
ARS-BFGL-NGS-7483 7 20.437605
ARS-BFGL-NGS-14531 7 20.500709
ARS-BFGL-NGS-104684 7 20.551821
BTB-00296762 7 20.631252
ARS-BFGL-NGS-37888 7 20.771979
ARS-BFGL-NGS-116229 7 20.935921
BTB-00296617 7 20.993918
BTB-00297004 7 21.022281
ARS-BFGL-NGS-17203 7 21.048791
ARS-BFGL-NGS-464 7 21.249976
ARS-BFGL-NGS-76601 7 21.298998
ARS-BFGL-NGS-17196 7 21.462645
ARS-BFGL-NGS-105027 7 21.490449
ARS-BFGL-NGS-118532 7 21.518141
ARS-BFGL-NGS-39540 7 21.550561
ARS-BFGL-NGS-6079 7 21.595908
ARS-BFGL-NGS-115830 7 21.646458
ARS-BFGL-NGS-11731 7 21.677064
UA-IFASA-8256 7 21.70463
ARS-BFGL-NGS-25855 7 21.972429
ARS-BFGL-NGS-26903 7 22.270286
ARS-BFGL-NGS-67859 7 22.472943
ARS-BFGL-NGS-115712 7 22.490555
ARS-BFGL-NGS-29084 7 22.524899
ARS-BFGL-NGS-8112 7 22.578202
ARS-BFGL-NGS-117268 7 22.681472
ARS-BFGL-NGS-114928 7 22.874513
BTB-01966013 7 22.920391
BTB-01398723 7 22.942353
BTB-01398686 7 22.996615
ARS-BFGL-NGS-53334 7 23.016916
ARS-BFGL-NGS-38296 7 23.053268
ARS-BFGL-NGS-112444 7 23.275178
ARS-BFGL-NGS-118596 7 23.31521
ARS-BFGL-NGS-112246 7 23.336356
BTB-00301021 7 23.426104
ARS-BFGL-NGS-76969 7 23.56894
ARS-BFGL-NGS-15459 7 23.756162
ARS-BFGL-NGS-6108 7 23.789971
BTB-00300821 7 23.908392
ARS-BFGL-NGS-12110 7 23.937259
BTB-01817019 7 24.014128
BTB-00298940 7 24.268801
BTB-01777791 7 24.330857
BTB-00298866 7 24.387132
ARS-BFGL-NGS-102506 7 24.463533
BTB-01683325 7 24.571599
ARS-BFGL-NGS-41588 7 24.625377
BTB-00300220 7 24.677021
ARS-BFGL-NGS-55096 7 24.735381
BTB-00299866 7 24.756018
ARS-BFGL-NGS-24565 7 24.77843
ARS-BFGL-NGS-68296 7 24.88868
ARS-BFGL-NGS-59916 7 25.093755
ARS-BFGL-NGS-13684 7 25.154484
ARS-BFGL-NGS-85196 7 25.174975
ARS-BFGL-NGS-89544 7 25.383927
ARS-BFGL-NGS-115929 7 25.670297
ARS-BFGL-NGS-250 7 25.907429
ARS-BFGL-NGS-27577 7 26.066004
ARS-BFGL-NGS-112272 7 26.131684
ARS-BFGL-NGS-78228 7 26.155472
ARS-BFGL-NGS-117830 7 26.381561
ARS-BFGL-NGS-35201 7 26.494064
ARS-BFGL-NGS-26930 7 26.561056
ARS-BFGL-NGS-104332 7 26.829547
ARS-BFGL-NGS-30757 7 26.855417
ARS-BFGL-NGS-33569 7 26.93769
BTB-00264202 7 26.984291
BTB-00264267 7 27.097343
BTB-00264279 7 27.124647
BTB-01956476 7 27.148653
ARS-BFGL-NGS-65308 7 27.178801
ARS-BFGL-NGS-110438 7 27.258897
ARS-BFGL-NGS-3688 7 27.300328
BTB-01740034 7 27.413672
ARS-BFGL-NGS-24478 7 27.439081
ARS-BFGL-NGS-63017 7 27.497043
BTB-01073327 7 27.607539
ARS-BFGL-NGS-109381 7 27.661808
ARS-BFGL-NGS-87286 7 27.936814
BTB-01074080 7 27.973088
ARS-BFGL-NGS-34250 7 28.006905
BTB-01074252 7 28.061362
ARS-BFGL-NGS-38771 7 28.088313
ARS-BFGL-NGS-86041 7 28.125025
ARS-BFGL-NGS-102004 7 28.127119
ARS-BFGL-NGS-80008 7 28.182762
BTB-01074446 7 28.203117
ARS-BFGL-NGS-11310 7 28.363259
ARS-BFGL-NGS-40565 7 28.39464
ARS-BFGL-NGS-40913 7 28.454058
ARS-BFGL-NGS-108396 7 28.488687
BTB-00302034 7 28.567404
BTB-01153707 7 28.897553
ARS-BFGL-NGS-88212 7 29.305473
ARS-BFGL-NGS-29250 7 29.354775
BTB-01529616 7 29.631728
ARS-BFGL-NGS-86542 7 29.728711
ARS-BFGL-NGS-66965 7 29.816068
ARS-BFGL-NGS-1759 7 29.901239
ARS-BFGL-NGS-79444 7 29.964723
ARS-BFGL-NGS-90328 7 30.26147
BTB-01309833 7 30.333047
ARS-BFGL-NGS-38179 7 30.370816
ARS-BFGL-NGS-118150 7 30.638795
ARS-BFGL-NGS-12750 7 30.67235
ARS-BFGL-NGS-118602 7 30.749709
ARS-BFGL-NGS-61723 7 30.816843
BTB-00302618 7 30.840149
BTB-00302581 7 30.865901
BTB-00302535 7 30.920355
ARS-BFGL-NGS-114456 7 30.964539
BTB-00032316 7 30.998305
ARS-BFGL-NGS-111972 7 31.164207
ARS-BFGL-NGS-109867 7 31.435921
BTB-01041631 7 31.516513
ARS-BFGL-NGS-66668 7 31.601869
BTB-00301284 7 31.655835
ARS-BFGL-NGS-18408 7 31.729491
BTB-00301426 7 31.77909
BTB-01041522 7 31.842811
ARS-BFGL-NGS-113434 7 31.921125
ARS-BFGL-NGS-108411 7 31.973748
BTB-00303128 7 32.050939
BTB-00303295 7 32.177281
ARS-BFGL-NGS-104708 7 32.22896
BTB-00548953 7 32.365919
BTB-00303899 7 32.389645
ARS-BFGL-NGS-77121 7 32.492061
BTB-01571406 7 32.517519
BTB-01518845 7 32.553636
ARS-BFGL-NGS-64145 7 32.604367
ARS-BFGL-NGS-101089 7 32.791591
ARS-BFGL-NGS-12141 7 32.81481
BTB-00549286 7 32.855047
ARS-BFGL-NGS-26768 7 32.923268
ARS-BFGL-NGS-30965 7 32.977764
ARS-BFGL-NGS-96276 7 33.017653
BTB-00549060 7 33.229902
BTB-01862906 7 33.338008
BTB-01862954 7 33.367322
ARS-BFGL-NGS-84651 7 33.572841
BTB-01671825 7 33.595868
ARS-BFGL-NGS-63707 7 33.658873
BTB-01127725 7 33.868759
ARS-BFGL-NGS-29286 7 33.908205
ARS-BFGL-NGS-27096 7 34.158112
BTB-01701380 7 34.192804
BTB-01114855 7 34.269024
BTB-01114921 7 34.324708
BTB-01114950 7 34.444572
BTB-01115116 7 34.559205
BTB-01115160 7 34.611681
BTB-01947935 7 34.633456
BTB-01426243 7 34.861506
BTB-01115349 7 34.927117
BTB-01115415 7 34.945844
BTB-01426197 7 35.039034
UA-IFASA-4904 7 35.153271
UA-IFASA-4938 7 35.267018
ARS-BFGL-NGS-118984 7 35.505888
ARS-BFGL-NGS-76864 7 35.532135
ARS-BFGL-NGS-21406 7 35.898655
BTB-01172317 7 36.127497
ARS-BFGL-NGS-90450 7 36.148527
ARS-BFGL-NGS-50498 7 36.178539
ARS-BFGL-NGS-116976 7 36.285544
ARS-BFGL-NGS-24921 7 36.313609
ARS-BFGL-NGS-112944 7 36.59956
BTB-01945504 7 36.79633
ARS-BFGL-NGS-117425 7 36.80141
ARS-BFGL-NGS-25755 7 36.884206
ARS-BFGL-NGS-109814 7 37.070486
BTB-01875135 7 37.124869
BTB-01875088 7 37.150427
ARS-BFGL-NGS-110126 7 37.180616
BTB-00304299 7 37.28942
BTB-00303994 7 37.364183
ARS-BFGL-NGS-31213 7 37.637612
ARS-BFGL-NGS-10897 7 37.66311
BTB-00304608 7 37.983978
BTB-00304702 7 38.046316
UA-IFASA-2263 7 38.123606
BTB-00305112 7 38.196134
ARS-BFGL-NGS-49609 7 38.5552
BTB-00305676 7 38.584625
ARS-BFGL-NGS-18596 7 38.613662
ARS-BFGL-NGS-109201 7 38.674403
ARS-BFGL-NGS-108743 7 38.702501
ARS-BFGL-NGS-116368 7 38.723948
ARS-BFGL-NGS-97125 7 38.836622
BTB-01364902 7 38.859302
ARS-BFGL-NGS-36580 7 38.879723
ARS-BFGL-NGS-17959 7 38.904457
BTB-01364730 7 38.967158
ARS-BFGL-NGS-18669 7 39.027951
ARS-BFGL-NGS-33913 7 39.172213
ARS-BFGL-NGS-115370 7 39.226471
ARS-BFGL-NGS-26917 7 39.32737
ARS-BFGL-NGS-119880 7 39.371602
ARS-BFGL-NGS-35666 7 39.392834
ARS-BFGL-NGS-13911 7 39.553781
ARS-BFGL-NGS-81749 7 39.658828
ARS-BFGL-NGS-88753 7 39.679687
BTB-01562090 7 39.737588
ARS-BFGL-NGS-115766 7 39.762269
BTB-01558306 7 39.843181
UA-IFASA-8863 7 39.944515
ARS-BFGL-NGS-116385 7 39.968647
ARS-BFGL-NGS-109810 7 40.166242
ARS-BFGL-NGS-114388 7 40.202483
BTB-00301765 7 40.30181
ARS-BFGL-NGS-12006 7 40.337451
ARS-BFGL-NGS-76638 7 40.513886
ARS-BFGL-NGS-14988 7 40.617615
ARS-BFGL-NGS-113876 7 40.644182
ARS-BFGL-NGS-111041 7 40.70186
ARS-BFGL-NGS-101559 7 40.72343
BTB-01849321 7 40.752293
ARS-BFGL-NGS-119019 7 40.80613
ARS-BFGL-NGS-108870 7 40.857968
BTB-01651778 7 40.98623
BTB-02000880 7 41.009847
ARS-BFGL-NGS-76661 7 41.030244
UA-IFASA-9367 7 41.114885
BTB-00631103 7 41.163996
BTB-02073790 7 41.207144
BTB-01560842 7 41.257488
ARS-BFGL-NGS-67066 7 41.321459
ARS-BFGL-NGS-119353 7 41.417884
ARS-BFGL-NGS-95004 7 41.445679
BTB-00306845 7 41.466011
ARS-BFGL-NGS-10375 7 41.565963
ARS-BFGL-NGS-7972 7 41.696454
ARS-BFGL-NGS-88233 7 41.718041
ARS-BFGL-NGS-69727 7 41.742027
ARS-BFGL-NGS-30468 7 41.805531
ARS-BFGL-NGS-69831 7 41.956061
ARS-BFGL-NGS-101154 7 42.052923
BTB-00368557 7 42.114044
BTB-00368665 7 42.21445
ARS-BFGL-NGS-33401 7 42.262165
BTB-01597787 7 42.293409
UA-IFASA-6047 7 42.324539
BTB-01964039 7 42.358646
BTB-01957176 7 42.440064
ARS-BFGL-NGS-100845 7 42.460306
BTB-00308190 7 42.480685
BTB-02038315 7 42.521261
ARS-BFGL-NGS-7310 7 42.545709
BTB-01871912 7 42.580647
BTB-00307738 7 42.609605
BTB-00307534 7 42.618497
BTB-00307598 7 42.645056
BTB-01207097 7 42.811272
BTB-01207612 7 42.984458
ARS-BFGL-NGS-92910 7 43.056953
ARS-BFGL-NGS-76328 7 43.224755
BTB-01561790 7 43.385709
ARS-BFGL-NGS-75099 7 43.391413
ARS-BFGL-NGS-64546 7 43.418148
BTB-01561766 7 43.424183
BTB-02079599 7 43.538228
ARS-BFGL-NGS-23491 7 43.592173
ARS-BFGL-NGS-13798 7 43.65311
BTB-00308411 7 43.808593
ARS-BFGL-NGS-119127 7 43.908308
ARS-BFGL-NGS-94413 7 43.941988
ARS-BFGL-NGS-35596 7 43.966998
ARS-BFGL-NGS-22438 7 44.238978
BTB-01991791 7 44.490836
ARS-BFGL-NGS-83376 7 44.585963
ARS-BFGL-NGS-112360 7 44.620188
ARS-BFGL-NGS-74330 7 44.720216
UA-IFASA-5544 7 44.778539
ARS-BFGL-NGS-5136 7 44.901489
ARS-BFGL-NGS-21638 7 44.946039
ARS-BFGL-NGS-24413 7 45.327282
ARS-BFGL-NGS-109712 7 45.383502
ARS-BFGL-NGS-109750 7 45.41203
ARS-BFGL-NGS-37158 7 45.439468
ARS-BFGL-NGS-10710 7 45.491254
ARS-BFGL-NGS-87868 7 45.497213
ARS-BFGL-NGS-115860 7 45.559515
ARS-BFGL-NGS-73679 7 45.966735
ARS-BFGL-NGS-5595 7 46.003588
ARS-BFGL-NGS-73655 7 46.2939
ARS-BFGL-NGS-69121 7 46.477516
BTB-00309040 7 46.553716
ARS-BFGL-NGS-45683 7 46.574843
ARS-BFGL-NGS-106936 7 46.626888
ARS-BFGL-NGS-62792 7 46.75274
ARS-BFGL-NGS-116420 7 46.807523
ARS-BFGL-NGS-64956 7 46.883556
ARS-BFGL-NGS-62333 7 46.902161
ARS-BFGL-NGS-58321 7 46.954435
ARS-BFGL-NGS-94758 7 47.058986
ARS-BFGL-NGS-66832 7 47.107575
ARS-BFGL-NGS-24225 7 47.136122
ARS-BFGL-NGS-119069 7 47.192742
BTB-00309643 7 47.213804
ARS-BFGL-NGS-12557 7 47.252135
ARS-BFGL-NGS-20141 7 47.274866
BTB-01846474 7 47.717578
BTB-00310752 7 47.807367
ARS-BFGL-NGS-111519 7 47.837778
BTB-00310653 7 47.867425
ARS-BFGL-NGS-84417 7 47.954688
BTB-00310554 7 47.984663
ARS-BFGL-NGS-100466 7 48.06818
ARS-BFGL-NGS-26034 7 48.089488
ARS-BFGL-NGS-103354 7 48.174727
ARS-BFGL-NGS-15177 7 48.21836
ARS-BFGL-NGS-105438 7 48.376442
ARS-BFGL-NGS-79199 7 48.441476
BTB-00310975 7 48.470968
ARS-BFGL-NGS-18762 7 48.496273
ARS-BFGL-NGS-110899 7 48.564608
ARS-BFGL-NGS-53552 7 48.589737
ARS-BFGL-NGS-52872 7 48.709232
ARS-BFGL-NGS-102270 7 48.812901
ARS-BFGL-NGS-89563 7 48.88179
ARS-BFGL-NGS-5619 7 48.947232
BTB-00310271 7 48.999205
ARS-BFGL-NGS-34658 7 49.46539
ARS-BFGL-NGS-99261 7 49.71502
ARS-BFGL-NGS-1457 7 49.794088
ARS-BFGL-NGS-41109 7 49.9206
ARS-BFGL-NGS-33600 7 49.99947
ARS-BFGL-NGS-37513 7 50.056139
ARS-BFGL-NGS-108768 7 50.137774
ARS-BFGL-NGS-44221 7 50.162984
ARS-BFGL-NGS-41092 7 50.276051
ARS-BFGL-NGS-12518 7 50.350967
BTB-01401013 7 50.350968
ARS-BFGL-NGS-118568 7 50.384079
ARS-BFGL-NGS-43186 7 50.448202
ARS-BFGL-NGS-71772 7 50.508931
ARS-BFGL-NGS-106241 7 50.541246
ARS-BFGL-NGS-27736 7 50.577792
ARS-BFGL-NGS-64072 7 50.976155
ARS-BFGL-NGS-43299 7 51.341202
ARS-BFGL-NGS-23933 7 51.574295
ARS-BFGL-NGS-33637 7 52.48258
ARS-BFGL-NGS-49512 7 52.489226
ARS-BFGL-NGS-20197 7 52.556583
ARS-BFGL-NGS-118289 7 52.601941
ARS-BFGL-NGS-15368 7 52.77601
ARS-BFGL-NGS-96012 7 53.101552
ARS-BFGL-NGS-12471 7 53.335971
UA-IFASA-9712 7 53.396331
ARS-BFGL-NGS-25586 7 53.636191
ARS-BFGL-NGS-105324 7 54.210151
ARS-BFGL-NGS-3839 7 54.455147
ARS-BFGL-NGS-114525 7 54.492812
ARS-BFGL-NGS-105148 7 54.567919
ARS-BFGL-NGS-118731 7 54.701646
ARS-BFGL-NGS-116933 7 55.181283
ARS-BFGL-NGS-84202 7 55.345542
ARS-BFGL-NGS-111377 7 55.434939
ARS-BFGL-NGS-110246 7 55.655916
ARS-BFGL-NGS-3967 7 55.792363
ARS-BFGL-NGS-117242 7 56.081309
ARS-BFGL-NGS-14880 7 56.152302
ARS-BFGL-NGS-19455 7 56.374904
BTB-01195060 7 56.399266
BTB-01195069 7 56.419168
ARS-BFGL-NGS-62351 7 56.471412
ARS-BFGL-NGS-59630 7 56.791479
BTB-01176025 7 56.94361
BTB-01176013 7 56.989949
BTB-01175783 7 57.074129
BTB-01175761 7 57.125713
BTB-00311362 7 57.175519
ARS-BFGL-NGS-22197 7 57.357439
ARS-BFGL-NGS-118076 7 57.435223
ARS-BFGL-NGS-107103 7 57.554684
BTB-01641665 7 57.57533
BTB-01961486 7 57.607536
BTB-01129804 7 57.887001
ARS-BFGL-NGS-116322 7 57.933375
BTB-01130079 7 58.255324
BTB-01130157 7 58.333017
ARS-BFGL-NGS-17929 7 58.381975
BTB-02035532 7 58.436123
ARS-BFGL-NGS-25861 7 58.495617
ARS-BFGL-NGS-103845 7 58.5659
ARS-BFGL-NGS-33130 7 58.667344
ARS-BFGL-NGS-36058 7 58.685318
ARS-BFGL-NGS-16214 7 58.706549
BTB-00312468 7 58.732575
BTB-00312421 7 58.809602
BTB-00311573 7 59.077322
ARS-BFGL-NGS-40831 7 59.190662
ARS-BFGL-NGS-37263 7 59.272012
BTB-00311684 7 59.320896
ARS-BFGL-NGS-108501 7 59.405737
ARS-BFGL-NGS-103251 7 59.517061
ARS-BFGL-NGS-113745 7 59.558037
ARS-BFGL-NGS-33432 7 59.590759
BTB-00311926 7 59.65174
BTB-00311957 7 59.686629
BTB-00313076 7 59.73162
BTB-00313140 7 59.766632
ARS-BFGL-NGS-10904 7 59.829599
ARS-BFGL-NGS-108586 7 59.862113
BTB-00313206 7 60.055026
BTB-00313229 7 60.088037
ARS-BFGL-NGS-34649 7 61.401357
BTB-01771905 7 61.518815
BTB-01771953 7 61.543123
ARS-BFGL-NGS-114992 7 61.601418
BTB-00709083 7 61.645991
ARS-BFGL-NGS-26691 7 61.683533
ARS-BFGL-NGS-110765 7 61.707355
BTB-00737840 7 61.992242
BTB-01700292 7 62.020599
ARS-BFGL-NGS-113598 7 62.050021
ARS-BFGL-NGS-29738 7 62.118773
BTB-01599309 7 62.196985
UA-IFASA-2 7 62.230328
BTB-00315489 7 62.26671
ARS-BFGL-NGS-201 7 62.532817
ARS-BFGL-NGS-114056 7 62.565078
ARS-BFGL-NGS-11392 7 62.664915
ARS-BFGL-NGS-65476 7 62.708301
ARS-BFGL-NGS-112701 7 62.779453
UA-IFASA-7691 7 62.860816
BTB-00315110 7 62.956627
ARS-BFGL-NGS-26618 7 62.978076
BTB-01771007 7 63.007092
ARS-BFGL-NGS-10231 7 63.215249
BTB-00314778 7 63.255889
BTB-00314842 7 63.300781
ARS-BFGL-NGS-117682 7 63.386032
BTB-00312091 7 63.547825
ARS-BFGL-NGS-38651 7 63.569723
ARS-BFGL-NGS-10601 7 63.816939
ARS-BFGL-NGS-41589 7 63.843833
BTB-01219396 7 63.865559
ARS-BFGL-NGS-100948 7 63.935103
BTB-00312274 7 63.99432
ARS-BFGL-NGS-109962 7 64.022666
UA-IFASA-5392 7 64.056299
BTB-00312311 7 64.109318
ARS-BFGL-NGS-13342 7 64.14404
ARS-BFGL-NGS-84171 7 64.173435
ARS-BFGL-NGS-103580 7 64.199993
ARS-BFGL-NGS-109841 7 64.288433
ARS-BFGL-NGS-104130 7 64.318437
BTB-00315902 7 64.414652
ARS-BFGL-NGS-84686 7 64.45161
UA-IFASA-7224 7 64.512119
ARS-BFGL-NGS-14706 7 64.560605
ARS-BFGL-NGS-105590 7 64.766846
ARS-BFGL-NGS-105214 7 64.870335
BTB-00316348 7 64.939808
BTB-00316518 7 65.010522
BTB-00316650 7 65.098028
ARS-BFGL-NGS-115727 7 65.106237
ARS-BFGL-NGS-68523 7 65.181374
ARS-BFGL-NGS-103035 7 65.24581
BTB-01558699 7 65.28703
BTB-02035459 7 65.414632
BTB-01219358 7 65.470615
BTB-01219349 7 65.497498
ARS-BFGL-NGS-89122 7 65.636193
BTB-01219206 7 65.662751
ARS-BFGL-NGS-66769 7 65.689219
ARS-BFGL-NGS-14780 7 65.761014
ARS-BFGL-NGS-113819 7 65.829695
ARS-BFGL-NGS-109819 7 65.884166
ARS-BFGL-NGS-6029 7 65.930546
ARS-BFGL-NGS-104938 7 65.944021
BTB-01880776 7 66.303743
BTB-01880736 7 66.328623
BTB-01105928 7 66.428726
ARS-BFGL-NGS-65587 7 66.450039
BTB-01105755 7 66.52553
BTB-01697487 7 66.645827
BTB-01697400 7 66.702151
BTB-00317489 7 66.722552
ARS-BFGL-NGS-95366 7 66.75846
ARS-BFGL-NGS-34086 7 66.951622
ARS-BFGL-NGS-39972 7 67.011046
BTB-00318021 7 67.033026
ARS-BFGL-NGS-116814 7 67.0744
BTB-01121435 7 67.114412
ARS-BFGL-NGS-60914 7 67.20213
ARS-BFGL-NGS-42452 7 67.265746
ARS-BFGL-NGS-89868 7 67.399054
ARS-BFGL-NGS-15617 7 67.442121
ARS-BFGL-NGS-102603 7 67.495781
BTB-00316982 7 67.774508
BTB-00317097 7 67.831199
BTB-01573458 7 68.070311
ARS-BFGL-NGS-70896 7 68.264185
ARS-BFGL-NGS-65419 7 68.281468
ARS-BFGL-NGS-102260 7 68.382283
ARS-BFGL-NGS-101602 7 68.516924
BTB-01637672 7 68.541361
BTB-01995337 7 68.784628
BTB-01930869 7 69.305308
ARS-BFGL-NGS-79429 7 69.468569
ARS-BFGL-NGS-90561 7 69.495479
BTB-01174051 7 69.672142
BTB-01173832 7 69.753365
ARS-BFGL-NGS-33067 7 69.833936
ARS-BFGL-NGS-7098 7 69.867738
ARS-BFGL-NGS-33929 7 69.89857
ARS-BFGL-NGS-23091 7 69.930772
BTB-01223526 7 70.028967
ARS-BFGL-NGS-23857 7 70.299314
ARS-BFGL-NGS-39099 7 70.886022
ARS-BFGL-NGS-7756 7 70.988849
ARS-BFGL-NGS-35004 7 71.03804
ARS-BFGL-NGS-82026 7 71.141471
ARS-BFGL-NGS-115639 7 71.201175
ARS-BFGL-NGS-75852 7 71.545383
BTB-01738526 7 71.808779
ARS-BFGL-NGS-116640 7 71.8095
BTB-00318531 7 71.870458
ARS-BFGL-NGS-114649 7 71.892762
ARS-BFGL-NGS-43040 7 72.09938
ARS-BFGL-NGS-68351 7 72.144515
BTB-00318475 7 72.192173
ARS-BFGL-NGS-95195 7 72.264142
ARS-BFGL-NGS-87456 7 72.424026
BTB-00318749 7 72.446116
BTB-00318760 7 72.473118
ARS-BFGL-NGS-14756 7 72.502891
BTB-00318952 7 72.73212
ARS-BFGL-NGS-41157 7 73.155944
ARS-BFGL-NGS-1077 7 73.202702
ARS-BFGL-NGS-109892 7 73.344236
BTB-00318253 7 73.370317
ARS-BFGL-NGS-100082 7 73.572091
BTB-00319497 7 73.595691
ARS-BFGL-NGS-62939 7 73.61949
ARS-BFGL-NGS-116600 7 73.675794
BTB-00319402 7 73.711288
ARS-BFGL-NGS-117165 7 73.753347
BTB-00319289 7 73.777772
ARS-BFGL-NGS-111864 7 73.812946
ARS-BFGL-NGS-11595 7 73.85481
ARS-BFGL-NGS-63249 7 73.939652
BTB-00319743 7 73.969419
BTB-00319838 7 74.035157
ARS-BFGL-NGS-28100 7 74.066243
BTB-01217877 7 74.345253
ARS-BFGL-NGS-30744 7 74.36722
ARS-BFGL-NGS-39185 7 74.416249
BTB-01217778 7 74.453457
ARS-BFGL-NGS-103777 7 74.47643
BTB-01217732 7 74.537346
BTB-01217707 7 74.568754
BTB-01217667 7 74.596426
BTB-01217507 7 74.680158
BTB-01217472 7 74.709675
ARS-BFGL-NGS-37793 7 74.773447
ARS-BFGL-NGS-102365 7 74.80926
BTB-01738655 7 74.846204
ARS-BFGL-NGS-107513 7 74.946127
BTB-01557864 7 75.017155
ARS-BFGL-NGS-89239 7 75.096446
ARS-BFGL-NGS-12343 7 75.305297
BTB-01132427 7 75.522733
BTB-00319733 7 75.630151
BTB-00319755 7 75.697428
BTB-00319857 7 75.730641
BTB-01731846 7 75.789716
BTB-01731924 7 75.830763
ARS-BFGL-NGS-26484 7 75.893393
BTB-00328082 7 75.960737
ARS-BFGL-NGS-35829 7 76.199889
BTB-00327755 7 76.497957
BTB-01222854 7 76.64181
BTB-01222634 7 76.668676
BTB-01453482 7 77.011685
BTB-01453354 7 77.038018
ARS-BFGL-NGS-114290 7 77.165074
BTB-01453325 7 77.193851
BTB-00510546 7 77.57267
BTB-01268955 7 77.700319
BTB-01269021 7 77.743281
ARS-BFGL-NGS-97447 7 77.811399
ARS-BFGL-NGS-12644 7 77.854696
BTB-01269265 7 77.924956
BTB-01925882 7 77.965485
ARS-BFGL-NGS-35321 7 78.307528
ARS-BFGL-NGS-101651 7 78.460497
ARS-BFGL-NGS-86134 7 78.672889
BTB-01339323 7 78.852485
BTB-01339356 7 78.901577
BTB-01223707 7 79.012351
BTB-00321961 7 79.096832
ARS-BFGL-NGS-18898 7 79.2001
BTB-01549678 7 79.370021
BTB-01549688 7 79.403685
ARS-BFGL-NGS-176 7 79.431788
BTB-01549763 7 79.46264
ARS-BFGL-NGS-98599 7 79.564106
UA-IFASA-8448 7 79.691139
UA-IFASA-8366 7 79.722956
UA-IFASA-2577 7 79.744381
BTB-01019973 7 79.747454
BTB-00321215 7 79.898111
BTB-01273492 7 80.042191
BTB-01273515 7 80.068653
BTB-01273562 7 80.136828
BTB-01273612 7 80.165783
BTB-01273634 7 80.20214
BTB-01273731 7 80.27249
ARS-BFGL-NGS-110279 7 80.483871
ARS-BFGL-NGS-2181 7 80.504356
ARS-BFGL-NGS-111073 7 80.638204
BTB-00320122 7 80.660955
BTB-00320148 7 80.731488
ARS-BFGL-NGS-87398 7 80.997126
BTB-00320183 7 81.206362
BTB-00322735 7 81.492059
ARS-BFGL-NGS-114593 7 81.570647
BTB-00322386 7 81.863002
BTB-00322452 7 81.910678
ARS-BFGL-NGS-12785 7 82.241276
ARS-BFGL-NGS-13060 7 82.274011
ARS-BFGL-NGS-114751 7 82.380363
ARS-BFGL-NGS-20384 7 82.473566
ARS-BFGL-NGS-16614 7 82.614336
BTB-00322983 7 82.711784
ARS-BFGL-NGS-4564 7 82.762865
ARS-BFGL-NGS-36740 7 82.78434
ARS-BFGL-NGS-101456 7 82.825197
ARS-BFGL-NGS-64882 7 82.923398
BTB-01483377 7 82.977192
ARS-BFGL-NGS-11872 7 82.998908
BTB-01514150 7 83.057326
BTB-01924842 7 83.081211
BTB-01514314 7 83.109929
BTB-01514268 7 83.155384
ARS-BFGL-NGS-69947 7 83.397036
BTB-00320903 7 83.417698
ARS-BFGL-NGS-11750 7 83.599948
BTB-00320521 7 83.621039
ARS-BFGL-NGS-2769 7 83.648346
ARS-BFGL-NGS-100314 7 84.115592
BTB-01865608 7 84.145466
BTB-01250664 7 84.2747
ARS-BFGL-NGS-26824 7 84.350928
ARS-BFGL-NGS-3154 7 84.520981
BTB-01320890 7 84.677552
BTB-01321253 7 84.925417
ARS-BFGL-NGS-36796 7 84.936377
ARS-BFGL-NGS-112487 7 84.971705
ARS-BFGL-NGS-80444 7 84.99186
ARS-BFGL-NGS-111715 7 85.015208
BTB-01362030 7 85.071041
BTB-01503564 7 85.387851
BTB-01503544 7 85.418365
BTB-01503516 7 85.46259
ARS-BFGL-NGS-101993 7 85.544523
ARS-BFGL-NGS-67190 7 85.579651
ARS-BFGL-NGS-41702 7 85.619989
ARS-BFGL-NGS-28236 7 85.665441
ARS-BFGL-NGS-103162 7 85.930083
BTB-01363298 7 85.957647
BTB-00326076 7 86.044835
BTB-01363214 7 86.095078
BTB-01363189 7 86.130978
BTB-01742022 7 86.218866
BTB-01141010 7 86.363738
ARS-BFGL-NGS-92532 7 86.485159
BTB-01140735 7 86.522764
BTB-01140584 7 86.617526
ARS-BFGL-NGS-63600 7 86.669785
BTB-01941255 7 86.706129
ARS-BFGL-NGS-112534 7 86.74395
ARS-BFGL-NGS-59671 7 86.778006
BTB-00005259 7 86.801082
ARS-BFGL-NGS-110200 7 86.823742
BTB-01920914 7 86.93609
ARS-BFGL-NGS-77695 7 86.979103
BTB-01848865 7 87.008149
ARS-BFGL-NGS-70648 7 87.087169
BTB-01388280 7 87.241197
BTB-00598959 7 87.359924
BTB-01455682 7 87.625506
ARS-BFGL-NGS-110483 7 87.656497
ARS-BFGL-NGS-110503 7 87.700528
ARS-BFGL-NGS-17291 7 87.862183
BTB-00324786 7 88.268249
BTB-00326369 7 88.321383
BTB-00325285 7 88.381298
BTB-00325407 7 88.408981
ARS-BFGL-NGS-13880 7 88.471823
ARS-BFGL-NGS-56565 7 88.540604
BTB-00325584 7 88.628942
BTB-01979796 7 88.68414
BTB-01380534 7 88.712069
BTB-01771182 7 88.771142
ARS-BFGL-NGS-116915 7 89.026917
BTB-00325898 7 89.082685
BTB-00325951 7 89.196559
ARS-BFGL-NGS-118867 7 89.241677
BTB-01862398 7 89.421646
ARS-BFGL-NGS-84444 7 89.45081
ARS-BFGL-NGS-28876 7 89.496565
BTB-01259879 7 89.658972
ARS-BFGL-NGS-116673 7 89.800236
BTB-01259691 7 89.855793
ARS-BFGL-NGS-113270 7 89.923165
BTB-00326280 7 90.202205
ARS-BFGL-NGS-17269 7 90.562983
ARS-BFGL-NGS-4552 7 90.6212
ARS-BFGL-NGS-115653 7 90.900133
ARS-BFGL-NGS-118534 7 91.507089
ARS-BFGL-NGS-62578 7 91.693979
ARS-BFGL-NGS-42061 7 91.839217
ARS-BFGL-NGS-43868 7 91.946384
ARS-BFGL-NGS-111609 7 91.974966
ARS-BFGL-NGS-111107 7 92.021282
ARS-BFGL-NGS-80813 7 92.81755
ARS-BFGL-NGS-60410 7 92.974722
ARS-BFGL-NGS-107035 7 93.007435
ARS-BFGL-NGS-64446 7 93.396872
ARS-BFGL-NGS-55808 7 94.378637
ARS-BFGL-NGS-32449 7 94.840801
ARS-BFGL-NGS-117414 7 95.288401
ARS-BFGL-NGS-29400 7 95.437013
ARS-BFGL-NGS-100632 7 95.577863
ARS-BFGL-NGS-43916 7 95.600027
ARS-BFGL-NGS-55872 7 95.90405
ARS-BFGL-NGS-109541 7 96.541131
ARS-BFGL-NGS-54745 7 96.815359
ARS-BFGL-NGS-2427 7 96.844966
ARS-BFGL-NGS-15731 7 96.936145
ARS-BFGL-NGS-1078 7 97.072141
ARS-BFGL-NGS-64825 7 97.430691
ARS-BFGL-NGS-59390 7 97.691853
ARS-BFGL-NGS-42106 7 97.77224
ARS-BFGL-NGS-107507 7 98.37564
ARS-BFGL-NGS-43901 7 98.498047
ARS-USMARC-670 7 98.534197
ARS-USMARC-116 7 98.566391
ARS-BFGL-NGS-69455 7 98.635208
ARS-BFGL-NGS-85383 7 98.680293
ARS-BFGL-NGS-22325 7 98.757265
ARS-BFGL-NGS-4074 7 98.820742
ARS-BFGL-NGS-61744 7 98.907404
ARS-BFGL-NGS-111429 7 98.974456
ARS-BFGL-NGS-94147 7 99.215474
ARS-BFGL-NGS-65941 7 99.492904
ARS-BFGL-NGS-114490 7 99.635841
ARS-BFGL-NGS-118099 7 99.919908
ARS-BFGL-NGS-25853 7 100.089527
UA-IFASA-5377 7 100.63668
ARS-BFGL-NGS-70915 7 100.715757
ARS-BFGL-NGS-113408 7 100.765281
ARS-BFGL-NGS-70114 7 100.787445
ARS-BFGL-NGS-111842 7 101.530636
ARS-BFGL-NGS-59783 7 101.669109
ARS-BFGL-NGS-21472 7 101.697221
ARS-BFGL-NGS-117669 7 102.242251
UA-IFASA-6140 7 102.472846
ARS-BFGL-NGS-4342 7 102.889266
ARS-BFGL-NGS-228 7 103.074895
ARS-BFGL-NGS-37726 7 103.469483
BTB-00956013 7 103.483581
ARS-BFGL-NGS-25628 7 104.031906
ARS-BFGL-NGS-118583 7 104.072416
ARS-BFGL-NGS-69739 7 104.092252
ARS-BFGL-NGS-103483 7 104.132699
ARS-BFGL-NGS-59803 7 104.5316
ARS-BFGL-NGS-76665 7 104.730721
ARS-BFGL-NGS-25619 7 104.898599
ARS-BFGL-NGS-32477 7 104.923528
BTB-01865015 7 104.96786
ARS-BFGL-NGS-83670 7 105.14292
BTB-00956573 7 105.214075
ARS-BFGL-NGS-15833 7 105.279874
BTB-00956439 7 105.304904
ARS-BFGL-NGS-40496 7 105.336509
ARS-BFGL-NGS-4855 7 105.385203
BTB-00955972 7 105.438587
ARS-BFGL-NGS-25018 7 105.465008
ARS-BFGL-NGS-114863 7 105.560604
BTB-00955523 7 105.621232
ARS-BFGL-NGS-104100 7 105.987605
BTB-00955215 7 106.043966
BTB-01671559 7 106.092176
BTB-01472249 7 106.242916
BTB-02081792 7 106.274908
BTB-01772837 7 106.340772
BTB-01950449 7 106.569431
BTB-00328499 7 106.612109
ARS-BFGL-NGS-92530 7 106.683467
BTB-00329153 7 106.837378
BTB-00329036 7 106.927241
BTB-00328969 7 107.014408
ARS-BFGL-NGS-5197 7 107.115712
ARS-BFGL-NGS-109915 7 107.153472
BTB-00329283 7 107.247666
BTB-00479682 7 107.424447
BTB-00479671 7 107.452906
BTB-00479633 7 107.474391
BTB-00479595 7 107.500952
BTB-00479495 7 107.645565
BTB-01548437 7 107.770283
BTB-01548383 7 107.812891
BTB-01553536 7 107.837688
BTB-01553821 7 107.94032
ARS-BFGL-NGS-114645 7 108.143128
ARS-BFGL-NGS-67383 7 108.307729
BTB-00115134 7 108.325851
ARS-BFGL-NGS-82310 7 108.408892
BTB-00331006 7 108.433154
ARS-BFGL-NGS-70170 7 108.518821
ARS-BFGL-NGS-41766 7 108.545339
BTB-01917732 7 108.569183
BTB-01771640 7 108.575314
ARS-BFGL-NGS-12657 7 108.817785
BTB-00330657 7 108.897467
ARS-BFGL-NGS-116523 7 108.941982
ARS-BFGL-NGS-107132 7 109.076621
BTB-00330379 7 109.106555
ARS-BFGL-NGS-109842 7 109.139835
ARS-BFGL-NGS-43318 7 109.210429
BTB-00330149 7 109.293823
ARS-BFGL-NGS-31168 7 109.395242
ARS-BFGL-NGS-113445 7 109.496152
BTB-01842929 7 109.595866
ARS-BFGL-NGS-15475 7 109.633993
BTB-01922066 7 109.692862
ARS-BFGL-NGS-21760 7 109.75182
ARS-BFGL-NGS-19041 7 109.810378
ARS-BFGL-NGS-81660 7 109.890025
BTB-00329502 7 109.991711
ARS-BFGL-NGS-37666 7 110.222975
ARS-BFGL-NGS-103199 7 110.259397
BTB-01965000 7 110.280728
BTB-01240109 7 110.671189
ARS-BFGL-NGS-116546 7 110.756252
ARS-BFGL-NGS-99091 7 110.878428
ARS-BFGL-NGS-103547 7 110.908263
ARS-BFGL-NGS-16396 7 111.23614
ARS-BFGL-NGS-78863 7 111.33511
BTB-00080311 7 111.383306
UA-IFASA-3827 7 111.426059
BTB-00080420 7 111.470224
BTB-00332255 7 111.510538
ARS-BFGL-NGS-115652 7 111.540877
ARS-BFGL-NGS-84234 7 111.655507
ARS-BFGL-NGS-43521 7 111.684918
ARS-BFGL-NGS-55124 7 111.756307
BTB-00080644 7 111.78212
BTB-00332855 7 111.842867
ARS-BFGL-NGS-62329 7 111.870494
ARS-BFGL-NGS-67072 7 111.891998
ARS-BFGL-NGS-43294 7 111.973235
ARS-BFGL-NGS-40535 7 112.081115
BTB-00332385 7 112.105388
UA-IFASA-7211 7 112.131452
ARS-BFGL-NGS-107523 7 112.233306
BTB-01550935 7 112.319174
BTB-01148986 7 112.359271
ARS-BFGL-NGS-21043 8 0.494866
ARS-BFGL-NGS-71059 8 0.571625
ARS-BFGL-NGS-26511 8 0.597716
ARS-BFGL-NGS-90219 8 0.6494
ARS-BFGL-NGS-79659 8 0.679513
ARS-BFGL-NGS-5096 8 0.712643
ARS-BFGL-NGS-10647 8 0.761904
ARS-BFGL-NGS-38053 8 0.828888
ARS-BFGL-NGS-27673 8 0.849432
ARS-BFGL-NGS-118269 8 0.887291
ARS-BFGL-NGS-73680 8 0.888321
ARS-BFGL-NGS-27772 8 0.977328
ARS-BFGL-NGS-3716 8 1.014
ARS-BFGL-NGS-10448 8 1.30582
ARS-BFGL-NGS-112540 8 1.698377
ARS-BFGL-NGS-36158 8 1.720005
ARS-BFGL-NGS-61974 8 1.745249
ARS-BFGL-NGS-61390 8 1.767919
ARS-BFGL-NGS-2275 8 1.873738
ARS-BFGL-NGS-93070 8 2.034249
ARS-BFGL-NGS-111379 8 2.453388
ARS-BFGL-NGS-118699 8 2.641745
ARS-BFGL-NGS-103299 8 2.691252
ARS-BFGL-NGS-37168 8 3.323312
ARS-BFGL-NGS-113904 8 3.617253
BTB-01276763 8 3.798414
UA-IFASA-5111 8 3.922416
BTB-01276510 8 4.069868
BTB-01276504 8 4.098134
BTB-01276450 8 4.197969
BTB-01956236 8 4.199778
BTB-01582726 8 4.304423
BTB-01634412 8 4.427025
BTB-01634455 8 4.477531
BTB-01990279 8 4.503268
BTB-01635042 8 4.889524
ARS-BFGL-NGS-1180 8 4.981299
ARS-BFGL-NGS-112672 8 5.064795
ARS-BFGL-NGS-117676 8 5.088066
ARS-BFGL-NGS-60574 8 5.143788
ARS-BFGL-NGS-116547 8 5.176744
BTB-00334028 8 5.551878
ARS-BFGL-NGS-21077 8 5.68905
ARS-BFGL-NGS-114692 8 5.792067
BTB-00334408 8 5.940575
BTB-00334512 8 6.006842
ARS-BFGL-NGS-104101 8 6.038581
BTB-00334763 8 6.342923
BTB-00335295 8 6.561757
BTB-01703993 8 6.595851
BTB-00335242 8 6.63037
ARS-BFGL-NGS-118457 8 6.687056
BTB-01703999 8 6.742493
ARS-BFGL-NGS-113867 8 7.337016
ARS-BFGL-NGS-20843 8 7.41365
ARS-BFGL-NGS-29411 8 7.455047
ARS-BFGL-NGS-38391 8 7.495233
ARS-BFGL-NGS-72833 8 7.684602
ARS-BFGL-NGS-117583 8 7.913287
ARS-BFGL-NGS-58183 8 8.010905
ARS-BFGL-NGS-37391 8 8.109244
ARS-BFGL-NGS-68189 8 8.14531
ARS-BFGL-NGS-33535 8 8.219119
ARS-BFGL-NGS-59383 8 8.340612
ARS-BFGL-NGS-1858 8 8.467926
ARS-BFGL-NGS-26236 8 8.539773
ARS-BFGL-NGS-18716 8 8.618532
ARS-BFGL-NGS-14096 8 8.818881
ARS-BFGL-NGS-26667 8 8.912792
ARS-BFGL-NGS-69316 8 8.953354
BTB-00238128 8 9.047553
ARS-BFGL-NGS-17210 8 9.094594
ARS-BFGL-NGS-101846 8 9.13327
ARS-BFGL-NGS-72498 8 9.156221
ARS-BFGL-NGS-105490 8 9.194053
ARS-BFGL-NGS-102808 8 9.284781
ARS-BFGL-NGS-103495 8 9.393962
BTB-00696338 8 9.535196
BTB-00696278 8 9.566976
BTB-00335368 8 10.013895
ARS-BFGL-NGS-61077 8 10.140515
ARS-BFGL-NGS-42760 8 10.320524
ARS-BFGL-NGS-52825 8 10.450293
ARS-BFGL-NGS-85152 8 10.566477
ARS-BFGL-NGS-68920 8 10.600564
ARS-BFGL-NGS-39532 8 10.623685
ARS-BFGL-NGS-117845 8 10.723864
ARS-BFGL-NGS-10466 8 10.844538
ARS-BFGL-NGS-100083 8 11.000294
ARS-BFGL-NGS-21377 8 11.067659
ARS-BFGL-NGS-114422 8 11.151245
ARS-BFGL-NGS-61814 8 11.212361
ARS-BFGL-NGS-17642 8 11.30797
ARS-BFGL-NGS-34990 8 11.337522
ARS-BFGL-NGS-31016 8 11.478184
ARS-BFGL-NGS-111840 8 11.500414
ARS-BFGL-NGS-117224 8 11.654742
ARS-BFGL-NGS-65089 8 11.885989
ARS-BFGL-NGS-116884 8 11.996971
ARS-BFGL-NGS-59590 8 12.067528
ARS-BFGL-NGS-69683 8 12.900036
ARS-BFGL-NGS-112150 8 13.326953
ARS-BFGL-NGS-64749 8 13.498106
ARS-BFGL-NGS-109934 8 13.822797
ARS-BFGL-NGS-22169 8 14.299239
BTB-01048256 8 14.829896
ARS-BFGL-NGS-26808 8 14.886162
ARS-BFGL-NGS-93716 8 15.395242
BTB-00095635 8 15.417359
ARS-BFGL-NGS-50811 8 15.441189
BTB-01732416 8 15.477532
BTB-00095699 8 15.534805
BTB-01925657 8 15.629883
ARS-BFGL-NGS-111334 8 15.734273
BTB-01533287 8 15.773921
ARS-BFGL-NGS-104714 8 15.809265
BTB-01905915 8 15.936813
BTB-00336493 8 16.040088
ARS-BFGL-NGS-119022 8 16.188404
BTB-00336382 8 16.378406
BTB-00336457 8 16.416471
BTB-00336906 8 16.648313
ARS-BFGL-NGS-36155 8 16.687834
ARS-BFGL-NGS-19430 8 16.917289
ARS-BFGL-NGS-104462 8 17.024997
ARS-BFGL-NGS-116296 8 17.04598
ARS-BFGL-NGS-117952 8 17.129059
ARS-BFGL-NGS-115932 8 17.295687
ARS-BFGL-NGS-48754 8 17.367679
ARS-BFGL-NGS-4278 8 17.427843
BTB-00337538 8 17.466905
BTB-00337672 8 17.543382
ARS-BFGL-NGS-89368 8 17.723623
ARS-BFGL-NGS-13131 8 17.825722
ARS-BFGL-NGS-3857 8 17.903893
ARS-BFGL-NGS-139 8 18.022699
BTB-01734744 8 18.420652
BTB-01734696 8 18.451129
BTB-01098343 8 18.51428
BTB-01098367 8 18.540444
BTB-01098498 8 18.599493
ARS-BFGL-NGS-71567 8 18.63831
BTB-01098658 8 18.735454
BTB-01098710 8 18.829234
BTB-01098762 8 18.894347
UA-IFASA-4367 8 18.932857
ARS-BFGL-NGS-36682 8 18.987672
BTB-01098922 8 19.172013
BTB-01905267 8 19.195042
BTB-01099296 8 19.373412
BTB-01495172 8 19.566012
ARS-BFGL-NGS-1241 8 19.697596
ARS-BFGL-NGS-115917 8 19.89581
BTB-01369338 8 19.967642
BTB-01874657 8 20.165909
ARS-BFGL-NGS-107527 8 20.268702
ARS-BFGL-NGS-110622 8 20.392
ARS-BFGL-NGS-26796 8 20.439428
ARS-BFGL-NGS-4443 8 20.479595
BTB-01875318 8 20.50798
ARS-BFGL-NGS-117122 8 20.608192
ARS-BFGL-NGS-54314 8 20.639085
BTB-01727300 8 20.88555
BTB-01727316 8 20.906765
BTB-01687547 8 20.989026
BTB-01751208 8 21.167011
ARS-BFGL-NGS-38473 8 21.197694
BTB-01286648 8 21.220037
BTB-01286541 8 21.267518
ARS-BFGL-NGS-11499 8 21.284778
ARS-BFGL-NGS-2625 8 21.328935
BTB-01431114 8 21.525831
BTB-01881993 8 21.574564
ARS-BFGL-NGS-3384 8 21.627091
ARS-BFGL-NGS-97070 8 21.807131
BTB-01794263 8 21.871023
BTB-01168801 8 21.921131
ARS-BFGL-NGS-34771 8 21.943761
ARS-BFGL-NGS-39667 8 22.02844
ARS-BFGL-NGS-23270 8 22.22995
ARS-BFGL-NGS-112772 8 22.292954
ARS-BFGL-NGS-12326 8 22.319971
BTB-01896501 8 22.848837
ARS-BFGL-NGS-30858 8 22.929312
ARS-BFGL-NGS-108099 8 23.116314
ARS-BFGL-NGS-112336 8 23.409295
BTB-00863420 8 23.44892
ARS-BFGL-NGS-65689 8 23.493443
BTB-02084339 8 23.907145
BTB-00733204 8 23.964538
BTB-00733178 8 24.013086
ARS-BFGL-NGS-32039 8 24.073414
BTB-00477782 8 24.211291
ARS-BFGL-NGS-39902 8 24.288969
BTB-00339591 8 24.326412
ARS-BFGL-NGS-41681 8 24.365893
BTB-01052583 8 24.651227
ARS-BFGL-NGS-71395 8 24.707157
BTB-01052867 8 24.734717
BTB-01052539 8 24.749095
ARS-BFGL-NGS-33628 8 24.815466
ARS-BFGL-NGS-5492 8 25.035564
ARS-BFGL-NGS-43450 8 25.133019
ARS-BFGL-NGS-35115 8 25.22335
BTB-01710423 8 25.253083
ARS-BFGL-NGS-106204 8 25.337315
ARS-BFGL-NGS-116050 8 25.383067
ARS-BFGL-NGS-24524 8 25.435054
ARS-BFGL-NGS-3467 8 25.477913
ARS-BFGL-NGS-110838 8 25.499941
BTB-01052145 8 25.565937
ARS-BFGL-NGS-107382 8 25.668823
BTB-01051883 8 25.740745
BTB-01051794 8 25.822696
ARS-BFGL-NGS-52642 8 25.958375
ARS-BFGL-NGS-50534 8 25.997609
BTB-01051741 8 26.062021
ARS-BFGL-NGS-24959 8 26.085287
ARS-BFGL-NGS-25826 8 26.146155
ARS-BFGL-NGS-28432 8 26.241724
BTB-01109106 8 26.444056
BTB-01109487 8 26.45492
ARS-BFGL-NGS-43136 8 26.468289
ARS-BFGL-NGS-28001 8 26.509592
ARS-BFGL-NGS-107669 8 26.56992
ARS-BFGL-NGS-68885 8 26.665489
BTB-01109448 8 26.703251
BTB-01109461 8 26.729617
ARS-BFGL-NGS-119870 8 26.862562
BTB-01109703 8 26.899147
ARS-BFGL-NGS-6044 8 26.903832
BTB-01962635 8 26.932071
BTB-02079306 8 27.143957
UA-IFASA-6308 8 27.256568
BTB-01270974 8 27.3637
BTB-01271264 8 27.557552
BTB-01271294 8 27.630256
ARS-BFGL-NGS-23499 8 27.710954
BTB-01271445 8 27.74993
ARS-BFGL-NGS-104947 8 27.873118
BTB-01167198 8 27.908523
ARS-BFGL-NGS-81374 8 28.028485
ARS-BFGL-NGS-41406 8 28.058435
ARS-BFGL-NGS-83209 8 28.091951
ARS-BFGL-NGS-63478 8 28.134263
ARS-BFGL-NGS-96834 8 28.178007
ARS-BFGL-NGS-19596 8 28.300644
BTB-01167772 8 28.435895
ARS-BFGL-NGS-114722 8 28.46416
ARS-BFGL-NGS-117504 8 28.559343
BTB-00339941 8 28.58776
BTB-00339923 8 28.61791
BTB-01980927 8 28.908083
BTB-01950705 8 28.95389
BTB-00339768 8 29.023325
ARS-BFGL-NGS-106650 8 29.191254
ARS-BFGL-NGS-96214 8 29.199071
ARS-BFGL-NGS-109355 8 29.379357
ARS-BFGL-NGS-34586 8 29.711579
UA-IFASA-5756 8 29.737467
ARS-BFGL-NGS-23700 8 29.767566
BTB-00285604 8 29.779501
BTB-00285566 8 29.944709
BTB-00285653 8 30.036807
ARS-BFGL-NGS-116276 8 30.088133
ARS-BFGL-NGS-16216 8 30.129534
BTB-00285454 8 30.188865
BTB-00285418 8 30.235048
BTB-02040446 8 30.320626
BTB-00285279 8 30.40764
ARS-BFGL-NGS-68597 8 30.442371
BTB-00285141 8 30.479957
ARS-BFGL-NGS-111754 8 30.557501
ARS-BFGL-NGS-116341 8 30.586021
BTB-01382934 8 30.739625
ARS-BFGL-NGS-27324 8 30.772014
ARS-BFGL-NGS-70430 8 30.809624
ARS-BFGL-NGS-53683 8 30.9169
BTB-01677851 8 30.946
ARS-BFGL-NGS-99514 8 31.144925
BTB-00340006 8 31.341129
ARS-BFGL-NGS-39319 8 31.409233
BTB-01914602 8 31.518749
BTB-01469421 8 31.586227
ARS-BFGL-NGS-102903 8 31.721931
ARS-BFGL-NGS-101576 8 31.777151
BTB-01978920 8 31.801889
ARS-BFGL-NGS-46364 8 32.189084
BTB-00588361 8 32.366271
BTB-00258020 8 32.450361
BTB-00258161 8 32.611423
BTB-01709624 8 33.060034
ARS-BFGL-NGS-108956 8 33.216307
BTB-01619293 8 33.77149
BTB-01332340 8 33.937052
BTB-01332284 8 34.064358
BTB-00255048 8 34.242903
ARS-BFGL-NGS-97573 8 34.281082
BTB-01184997 8 34.367019
ARS-BFGL-NGS-40453 8 34.536574
BTB-01929442 8 34.560427
BTB-01493052 8 34.577253
BTB-01493339 8 34.584476
BTB-01493310 8 34.610579
BTB-01185113 8 34.679524
BTB-01493256 8 34.714805
BTB-01356324 8 34.827816
BTB-01934493 8 34.898163
BTB-01356443 8 34.947623
ARS-BFGL-NGS-16718 8 35.216112
ARS-BFGL-NGS-37907 8 35.305194
ARS-BFGL-NGS-53667 8 35.370804
BTB-02056135 8 35.39849
BTB-00685114 8 35.417699
BTB-02056717 8 35.544964
BTB-00685136 8 35.67183
BTB-00340142 8 35.972079
BTB-00340296 8 36.159723
ARS-BFGL-NGS-52657 8 36.443492
ARS-BFGL-NGS-1205 8 36.715387
BTB-00340616 8 36.984776
ARS-BFGL-NGS-104344 8 37.136374
BTB-01762552 8 37.192348
BTB-00340836 8 37.230536
BTB-00340869 8 37.277153
ARS-BFGL-NGS-68744 8 37.509708
BTB-00342370 8 37.585486
BTB-00342185 8 37.706259
ARS-BFGL-NGS-23521 8 37.827354
ARS-BFGL-NGS-14923 8 37.874636
ARS-BFGL-NGS-58336 8 37.909744
BTB-01495564 8 38.030562
BTB-00342533 8 38.203926
BTB-00342600 8 38.476077
ARS-BFGL-NGS-5793 8 39.541982
ARS-BFGL-NGS-86036 8 39.967479
ARS-BFGL-NGS-54331 8 39.995181
ARS-BFGL-NGS-27933 8 40.020068
ARS-BFGL-NGS-6430 8 40.159162
ARS-BFGL-NGS-63764 8 40.30676
ARS-BFGL-NGS-8821 8 40.422559
ARS-BFGL-NGS-91112 8 40.681934
ARS-BFGL-NGS-102255 8 40.747782
BTB-00345234 8 40.988893
BTB-00345076 8 41.052217
BTB-01715942 8 41.096123
BTB-00342741 8 41.278368
BTB-00342876 8 41.336529
BTB-01367207 8 41.469535
BTB-01367197 8 41.491687
BTB-01367163 8 41.527418
ARS-BFGL-NGS-30070 8 41.660709
ARS-BFGL-NGS-26964 8 42.018516
BTB-00341155 8 42.073454
ARS-BFGL-NGS-113433 8 42.271971
BTB-01581546 8 42.405548
BTB-01581660 8 42.486699
ARS-BFGL-NGS-43242 8 42.54553
BTB-01246512 8 42.653053
ARS-BFGL-NGS-43453 8 42.69677
ARS-BFGL-NGS-90610 8 42.730881
BTB-01246594 8 42.77566
BTB-01246669 8 42.810567
BTB-01044663 8 42.862763
ARS-BFGL-NGS-109695 8 43.003529
BTB-01044512 8 43.039113
BTB-01838786 8 43.163468
BTB-01721163 8 43.202753
ARS-BFGL-NGS-4797 8 43.241581
ARS-BFGL-NGS-55343 8 43.432019
ARS-BFGL-NGS-86183 8 43.497231
ARS-BFGL-NGS-25805 8 43.879764
BTB-01157292 8 43.890714
BTB-01157295 8 43.919283
ARS-BFGL-NGS-60725 8 44.02794
BTB-00345863 8 44.246522
ARS-BFGL-NGS-114764 8 44.364572
ARS-BFGL-NGS-40540 8 44.674742
BTB-00345453 8 44.697913
ARS-BFGL-NGS-96104 8 44.931986
BTB-00344647 8 45.015797
ARS-BFGL-NGS-81126 8 45.041779
ARS-BFGL-NGS-107099 8 45.13029
BTB-00344825 8 45.161783
ARS-BFGL-NGS-37450 8 45.198512
BTB-00344912 8 45.255299
BTB-00344991 8 45.335032
ARS-BFGL-NGS-47742 8 45.361292
BTB-00343189 8 45.549903
ARS-BFGL-NGS-80442 8 45.628525
ARS-BFGL-NGS-102915 8 45.696078
UA-IFASA-2534 8 45.804905
BTB-01679674 8 45.829367
ARS-BFGL-NGS-66945 8 45.862659
ARS-BFGL-NGS-113176 8 45.957514
ARS-BFGL-NGS-28838 8 46.020875
ARS-BFGL-NGS-82736 8 46.07851
BTB-01535731 8 46.369566
BTB-01535659 8 46.468733
UA-IFASA-1863 8 46.877924
BTB-01126961 8 46.906317
ARS-BFGL-NGS-114581 8 46.946557
BTB-00379881 8 46.998289
ARS-BFGL-NGS-114052 8 47.041865
ARS-BFGL-NGS-118200 8 47.179793
BTB-02021838 8 47.199911
ARS-BFGL-NGS-116077 8 47.266632
BTB-01127329 8 47.336496
BTB-01415880 8 47.366278
ARS-BFGL-NGS-97065 8 47.437417
BTB-01415809 8 47.47935
ARS-BFGL-NGS-109927 8 47.54019
ARS-BFGL-NGS-54252 8 47.560421
ARS-BFGL-NGS-75801 8 47.598802
ARS-BFGL-NGS-63664 8 47.633838
BTB-02006625 8 47.692727
ARS-BFGL-NGS-47307 8 47.792098
ARS-BFGL-NGS-119315 8 47.898948
ARS-BFGL-NGS-86508 8 48.00444
ARS-BFGL-NGS-15499 8 48.13509
ARS-BFGL-NGS-108759 8 48.213829
ARS-BFGL-NGS-70194 8 48.249714
ARS-BFGL-NGS-53037 8 48.297805
ARS-BFGL-NGS-26860 8 48.326136
BTB-01448117 8 48.741982
BTB-00392264 8 48.863941
BTB-00392243 8 48.914474
ARS-BFGL-NGS-87235 8 49.037615
ARS-BFGL-NGS-25564 8 49.160774
ARS-BFGL-NGS-101117 8 49.240974
BTB-00392134 8 49.283003
BTB-00346830 8 49.356892
ARS-BFGL-NGS-112419 8 49.389656
BTB-00347022 8 49.457771
ARS-BFGL-NGS-107856 8 49.626726
BTB-01657021 8 49.762817
BTB-00345981 8 49.805589
BTB-00345948 8 49.837145
BTB-00347320 8 49.994835
BTB-01682521 8 50.189373
BTB-01399092 8 50.379563
BTB-02043496 8 50.553225
BTB-00347427 8 50.575791
BTB-00347355 8 50.626573
ARS-BFGL-NGS-42825 8 50.675127
ARS-BFGL-NGS-118729 8 50.695489
BTB-00347130 8 50.725941
ARS-BFGL-NGS-2608 8 50.762327
BTB-00347575 8 50.90436
ARS-BFGL-NGS-111988 8 50.938776
ARS-BFGL-NGS-10990 8 51.024542
ARS-BFGL-NGS-111925 8 51.137296
BTB-00347877 8 51.162242
ARS-BFGL-NGS-6275 8 51.281537
BTB-01908971 8 51.330787
BTB-00349308 8 51.460409
BTB-00349291 8 51.504147
BTB-01713349 8 51.560983
ARS-BFGL-NGS-3995 8 51.662076
ARS-BFGL-NGS-30559 8 51.719716
BTB-00349137 8 51.747482
BTB-00348844 8 51.899568
ARS-BFGL-NGS-72492 8 52.204929
BTB-00348451 8 52.280365
BTB-00348409 8 52.303539
ARS-BFGL-NGS-73651 8 52.432552
BTB-00348223 8 52.474895
BTB-00795717 8 52.557297
BTB-00348139 8 52.645428
ARS-BFGL-NGS-76537 8 52.939275
ARS-BFGL-NGS-111611 8 53.005429
BTB-00347944 8 53.031744
ARS-BFGL-NGS-34789 8 53.070787
ARS-BFGL-NGS-82334 8 53.124621
ARS-BFGL-NGS-17993 8 53.216502
ARS-BFGL-NGS-85644 8 53.343111
ARS-BFGL-NGS-37874 8 53.405158
BTB-00631737 8 53.631711
ARS-BFGL-NGS-116647 8 53.688139
BTB-00631715 8 53.743552
BTB-00631696 8 53.785595
ARS-BFGL-NGS-30237 8 54.105059
ARS-BFGL-NGS-86682 8 54.239367
ARS-BFGL-NGS-104841 8 54.402516
ARS-BFGL-NGS-110568 8 54.482615
ARS-BFGL-NGS-118172 8 54.507754
ARS-BFGL-NGS-33186 8 54.627149
ARS-BFGL-NGS-30955 8 54.734728
BTB-01520357 8 54.779775
ARS-BFGL-NGS-94901 8 54.841218
BTB-01634942 8 54.961322
ARS-BFGL-NGS-69953 8 55.054601
BTB-01509839 8 55.084725
ARS-BFGL-NGS-103726 8 55.167893
ARS-BFGL-NGS-85223 8 55.212232
BTB-01865411 8 55.239532
ARS-BFGL-NGS-36380 8 55.268071
BTB-01820765 8 55.291182
BTB-01328410 8 55.364509
ARS-BFGL-NGS-108258 8 55.457692
BTB-01616745 8 55.6112
ARS-BFGL-NGS-76732 8 55.663248
BTB-02017947 8 55.694695
ARS-BFGL-NGS-101052 8 55.695151
BTB-01258879 8 55.754766
ARS-BFGL-NGS-16472 8 55.9962
ARS-BFGL-NGS-11505 8 56.052368
ARS-BFGL-NGS-118192 8 56.151592
ARS-BFGL-NGS-69264 8 56.213886
BTB-01089565 8 56.244907
BTB-01089722 8 56.312607
ARS-BFGL-NGS-36943 8 56.343552
ARS-BFGL-NGS-7163 8 56.552376
ARS-BFGL-NGS-58080 8 57.093427
BTB-01611439 8 57.163381
BTB-01777663 8 57.206337
BTB-01627853 8 57.339395
BTB-00349451 8 57.403486
ARS-BFGL-NGS-108096 8 57.61969
BTB-00349566 8 57.663078
ARS-BFGL-NGS-10175 8 57.714648
ARS-BFGL-NGS-33376 8 57.821769
BTB-01989154 8 57.87199
ARS-BFGL-NGS-34280 8 57.952087
ARS-BFGL-NGS-60743 8 58.010028
UA-IFASA-4000 8 58.061272
BTB-00529163 8 58.105422
BTB-01485071 8 58.450779
ARS-BFGL-NGS-23181 8 58.926246
BTB-00350639 8 58.986469
ARS-BFGL-NGS-56537 8 59.012043
BTB-01795129 8 59.085873
ARS-BFGL-NGS-84712 8 59.205471
ARS-BFGL-NGS-70772 8 59.357791
BTB-01614102 8 59.382947
ARS-BFGL-NGS-118882 8 59.464494
BTB-00349946 8 59.54151
ARS-BFGL-NGS-112343 8 60.037216
ARS-BFGL-NGS-84004 8 60.15803
ARS-BFGL-NGS-100613 8 60.290229
ARS-BFGL-NGS-58499 8 60.319936
ARS-BFGL-NGS-1040 8 60.352572
ARS-BFGL-NGS-5372 8 60.421946
ARS-BFGL-NGS-112663 8 60.665941
BTB-01552316 8 60.713585
ARS-BFGL-NGS-105208 8 60.763346
ARS-BFGL-NGS-40630 8 60.80077
ARS-BFGL-NGS-115798 8 60.82325
ARS-BFGL-NGS-12436 8 60.872538
ARS-BFGL-NGS-102 8 60.952836
BTB-00352779 8 60.990733
ARS-BFGL-NGS-55438 8 61.092282
BTB-00350945 8 61.165111
BTB-00104986 8 61.241061
ARS-BFGL-NGS-77735 8 61.264051
ARS-BFGL-NGS-107175 8 61.327009
BTB-00351490 8 61.349751
ARS-BFGL-NGS-1647 8 61.356475
ARS-BFGL-NGS-71125 8 61.400389
ARS-BFGL-NGS-116121 8 61.450541
ARS-BFGL-NGS-20978 8 61.481458
ARS-BFGL-NGS-22891 8 61.507067
ARS-BFGL-NGS-16857 8 61.53694
BTB-00105019 8 61.682285
ARS-BFGL-NGS-118369 8 61.716855
BTB-00351431 8 61.812025
ARS-BFGL-NGS-21937 8 62.015685
ARS-BFGL-NGS-116281 8 62.469487
ARS-BFGL-NGS-23940 8 62.514917
ARS-BFGL-NGS-10850 8 62.635719
BTB-00350726 8 62.664891
ARS-BFGL-NGS-63568 8 62.702705
ARS-BFGL-NGS-43821 8 62.754286
ARS-BFGL-NGS-98511 8 62.828794
ARS-BFGL-NGS-104862 8 62.940921
ARS-BFGL-NGS-87919 8 63.383924
ARS-BFGL-NGS-16992 8 63.435892
ARS-BFGL-NGS-66921 8 63.451801
ARS-BFGL-NGS-19737 8 63.504584
ARS-BFGL-NGS-72086 8 63.580406
ARS-BFGL-NGS-17327 8 63.653976
ARS-BFGL-NGS-14350 8 63.815716
BTB-00353549 8 63.875597
BTB-00353359 8 63.931756
ARS-BFGL-NGS-34498 8 63.9871
ARS-BFGL-NGS-66538 8 64.011227
ARS-BFGL-NGS-73647 8 64.03368
ARS-BFGL-NGS-69854 8 64.089209
ARS-BFGL-NGS-104688 8 64.117462
ARS-BFGL-NGS-106208 8 64.244606
BTB-01549056 8 64.438267
ARS-BFGL-NGS-16925 8 64.476783
ARS-BFGL-NGS-83954 8 64.498567
ARS-BFGL-NGS-87528 8 64.556812
BTB-01093491 8 64.593005
BTB-01093562 8 64.685392
ARS-BFGL-NGS-93209 8 64.762033
BTB-01093715 8 64.811441
ARS-BFGL-NGS-89215 8 64.848565
BTB-01093959 8 65.10705
ARS-BFGL-NGS-111488 8 65.569786
BTB-00950285 8 65.60918
ARS-BFGL-NGS-24979 8 65.994188
BTB-01847877 8 66.192312
BTB-01423887 8 66.340852
BTB-01916334 8 66.653491
ARS-BFGL-NGS-109331 8 66.749701
BTB-01149334 8 66.785437
ARS-BFGL-NGS-113542 8 66.820951
BTB-01563041 8 66.929546
ARS-BFGL-NGS-36325 8 66.979816
ARS-BFGL-NGS-96805 8 67.131705
ARS-BFGL-NGS-29663 8 67.180774
UA-IFASA-2642 8 67.260693
ARS-BFGL-NGS-117186 8 67.290734
ARS-BFGL-NGS-101907 8 67.460654
BTB-01403232 8 67.564479
UA-IFASA-2124 8 67.596919
ARS-BFGL-NGS-102568 8 67.664899
ARS-BFGL-NGS-32974 8 67.748043
ARS-BFGL-NGS-115977 8 67.822026
ARS-BFGL-NGS-40613 8 67.846594
ARS-BFGL-NGS-88701 8 68.010939
BTB-01530957 8 68.069707
ARS-BFGL-NGS-11076 8 68.168243
ARS-BFGL-NGS-15420 8 68.233244
ARS-BFGL-NGS-34320 8 68.264801
ARS-BFGL-NGS-112744 8 68.340517
ARS-BFGL-NGS-19671 8 68.442169
BTB-01163619 8 68.501738
ARS-BFGL-NGS-115666 8 68.756483
ARS-BFGL-NGS-12291 8 68.825373
ARS-BFGL-NGS-35672 8 69.117267
ARS-BFGL-NGS-14760 8 69.149489
ARS-BFGL-NGS-80717 8 69.225039
ARS-BFGL-NGS-108429 8 69.285264
ARS-BFGL-NGS-110811 8 69.343704
ARS-BFGL-NGS-116357 8 69.399094
ARS-BFGL-NGS-119371 8 69.485231
ARS-BFGL-NGS-53243 8 69.550332
ARS-BFGL-NGS-61894 8 69.622989
ARS-BFGL-NGS-62999 8 69.658202
BTB-00352224 8 69.683348
ARS-BFGL-NGS-13778 8 69.72481
ARS-BFGL-NGS-38434 8 69.923213
ARS-BFGL-NGS-87852 8 70.016664
BTB-00352027 8 70.093416
ARS-BFGL-NGS-90266 8 70.197351
BTB-01605981 8 70.252582
ARS-BFGL-NGS-119380 8 70.435604
ARS-BFGL-NGS-35876 8 70.5357
ARS-BFGL-NGS-111267 8 70.56191
BTB-00351625 8 70.613051
ARS-BFGL-NGS-119743 8 71.293524
ARS-BFGL-NGS-104801 8 71.32086
ARS-BFGL-NGS-108666 8 71.352779
ARS-BFGL-NGS-3330 8 71.429865
ARS-BFGL-NGS-12424 8 71.600288
ARS-BFGL-NGS-3865 8 71.664605
BTB-00356675 8 71.798562
ARS-BFGL-NGS-31005 8 71.825576
BTB-01227548 8 71.896316
ARS-BFGL-NGS-79449 8 72.151421
ARS-BFGL-NGS-70701 8 72.214474
ARS-BFGL-NGS-12808 8 72.242683
ARS-BFGL-NGS-117081 8 72.317438
ARS-BFGL-NGS-55686 8 72.395359
BTB-01512420 8 72.495155
BTB-01227475 8 72.554288
BTB-01227478 8 72.603211
ARS-BFGL-NGS-16507 8 72.778125
BTB-01975364 8 72.803853
ARS-BFGL-NGS-29576 8 72.848261
BTB-00352963 8 73.011355
BTB-00352897 8 73.131682
BTB-00358338 8 73.267165
ARS-BFGL-NGS-115183 8 73.330125
BTB-00358231 8 73.374994
ARS-BFGL-NGS-16531 8 73.415473
BTB-00357945 8 73.482124
ARS-BFGL-NGS-108557 8 73.570274
ARS-BFGL-NGS-10271 8 73.652011
BTB-00357814 8 73.680263
BTB-00357728 8 73.800791
BTB-00357677 8 73.82909
BTB-00357617 8 73.907982
ARS-BFGL-NGS-31121 8 74.027605
ARS-BFGL-NGS-4212 8 74.060086
BTB-00357438 8 74.125817
ARS-BFGL-NGS-5294 8 74.178784
BTB-01004402 8 74.423117
ARS-BFGL-NGS-91718 8 74.467685
ARS-BFGL-NGS-53058 8 74.997682
ARS-BFGL-NGS-93354 8 75.080206
ARS-BFGL-NGS-105738 8 75.088996
BTB-00358604 8 75.109746
ARS-BFGL-NGS-114115 8 75.152534
ARS-BFGL-NGS-12886 8 75.203883
BTB-00358369 8 75.347512
ARS-BFGL-NGS-112998 8 75.392377
BTB-01751181 8 75.514239
BTB-00357421 8 75.725953
ARS-BFGL-NGS-33264 8 75.759261
ARS-BFGL-NGS-45189 8 75.874902
ARS-BFGL-NGS-115955 8 75.919385
ARS-BFGL-NGS-18438 8 75.946685
ARS-BFGL-NGS-63459 8 76.005495
BTB-00359759 8 76.018769
BTB-00359781 8 76.043065
BTB-00227661 8 76.059716
ARS-BFGL-NGS-46718 8 76.094326
BTB-00227581 8 76.119002
ARS-BFGL-NGS-7080 8 76.231601
BTB-00359996 8 76.323469
ARS-BFGL-NGS-79292 8 76.353681
BTB-00359112 8 76.403422
ARS-BFGL-NGS-118809 8 76.454131
ARS-BFGL-NGS-90466 8 76.473229
ARS-BFGL-NGS-25137 8 76.670107
BTB-00357391 8 76.699749
ARS-BFGL-NGS-112795 8 76.827725
ARS-BFGL-NGS-28135 8 76.993372
ARS-BFGL-NGS-116019 8 77.015672
ARS-BFGL-NGS-8384 8 77.078725
ARS-BFGL-NGS-97175 8 77.166351
ARS-BFGL-NGS-29083 8 77.204243
ARS-BFGL-NGS-20022 8 77.282343
ARS-BFGL-NGS-12088 8 77.432453
ARS-BFGL-NGS-72545 8 77.514377
ARS-BFGL-NGS-54264 8 77.60824
ARS-BFGL-NGS-31251 8 77.767018
ARS-BFGL-NGS-29876 8 77.842261
BTB-00360436 8 77.877611
BTB-00360293 8 77.937951
BTB-00360249 8 77.984041
ARS-BFGL-NGS-9052 8 78.009328
BTB-00699115 8 78.082969
BTB-00360130 8 78.145059
BTB-01900316 8 78.226921
ARS-BFGL-NGS-58296 8 78.281627
BTB-01139309 8 78.390388
BTB-01139387 8 78.482209
BTB-01139515 8 78.70195
UA-IFASA-2457 8 78.744151
BTB-01139563 8 78.77873
BTB-01139852 8 78.850678
BTB-01139763 8 78.914017
BTB-01139875 8 78.940049
BTB-00361164 8 79.106212
ARS-BFGL-NGS-83530 8 79.314073
ARS-BFGL-NGS-33731 8 79.343831
BTB-01733915 8 79.460414
BTB-00360817 8 79.497558
BTB-00360865 8 79.58982
BTB-00360903 8 79.614032
ARS-BFGL-NGS-116992 8 79.774422
ARS-BFGL-NGS-86158 8 79.932091
BTB-01593847 8 79.968139
BTB-01593897 8 79.994924
ARS-BFGL-NGS-67446 8 80.184285
ARS-BFGL-NGS-109897 8 80.212958
ARS-BFGL-NGS-31544 8 80.280501
BTB-00360684 8 80.431297
ARS-BFGL-NGS-43641 8 80.64741
BTB-00361571 8 80.993534
BTB-01885821 8 81.08317
ARS-BFGL-NGS-11101 8 81.108363
BTB-01205768 8 81.152983
ARS-BFGL-NGS-114925 8 81.181308
ARS-BFGL-NGS-5591 8 81.22091
BTB-01205736 8 81.305174
ARS-BFGL-NGS-15117 8 81.464865
BTB-02009158 8 81.545238
BTB-01506818 8 81.573118
ARS-BFGL-NGS-90582 8 81.715421
BTB-01506927 8 81.747455
UA-IFASA-4299 8 81.777958
BTB-00362009 8 81.964415
BTB-01093397 8 82.016661
ARS-BFGL-NGS-9736 8 82.044831
BTB-01093337 8 82.099108
ARS-BFGL-NGS-4606 8 82.125433
ARS-BFGL-NGS-22890 8 82.249679
BTB-01092452 8 82.471304
BTB-01092096 8 82.847525
UA-IFASA-8810 8 83.048502
ARS-BFGL-NGS-24376 8 83.273697
BTB-00362368 8 83.300867
BTB-00362387 8 83.439524
ARS-BFGL-NGS-57360 8 83.480253
ARS-BFGL-NGS-119893 8 83.515554
BTB-01183131 8 83.537018
ARS-BFGL-NGS-108358 8 84.178715
BTB-01550361 8 84.28766
ARS-BFGL-NGS-57673 8 84.474299
ARS-BFGL-NGS-42477 8 84.508357
BTB-00363190 8 84.640314
BTB-00363158 8 84.699176
BTB-00363099 8 84.738093
BTB-00362983 8 84.797018
ARS-BFGL-NGS-26532 8 84.979502
BTB-00364397 8 85.117915
BTB-00364121 8 85.226911
ARS-BFGL-NGS-58677 8 85.329708
BTB-00364006 8 85.360254
ARS-BFGL-NGS-30466 8 85.7869
BTB-01235668 8 85.810372
ARS-BFGL-NGS-66366 8 85.833568
ARS-BFGL-NGS-116926 8 85.880449
BTB-01235513 8 85.903941
ARS-BFGL-NGS-63666 8 85.937098
ARS-BFGL-NGS-43823 8 86.128908
ARS-BFGL-NGS-107062 8 86.245016
ARS-BFGL-NGS-105750 8 86.283449
ARS-BFGL-NGS-20324 8 86.384898
ARS-BFGL-NGS-32393 8 86.442366
ARS-BFGL-NGS-25285 8 86.501009
ARS-BFGL-NGS-29780 8 86.56041
ARS-BFGL-NGS-110505 8 86.61302
ARS-BFGL-NGS-13571 8 86.647495
BTB-00301689 8 86.718128
ARS-BFGL-NGS-61328 8 86.810388
BTB-00079683 8 87.006712
ARS-BFGL-NGS-102769 8 87.038169
BTB-02000008 8 87.141059
ARS-BFGL-NGS-101016 8 87.236608
ARS-BFGL-NGS-110544 8 87.308122
ARS-BFGL-NGS-116122 8 87.367415
ARS-BFGL-NGS-106057 8 87.402415
ARS-BFGL-NGS-29240 8 87.434296
ARS-BFGL-NGS-119337 8 87.479874
ARS-BFGL-NGS-64395 8 87.568636
ARS-BFGL-NGS-69582 8 87.598677
ARS-BFGL-NGS-10590 8 87.62812
ARS-BFGL-NGS-106522 8 87.903078
ARS-BFGL-NGS-28685 8 88.096752
ARS-BFGL-NGS-23110 8 88.11917
ARS-BFGL-NGS-101020 8 88.141495
BTB-00364642 8 88.381021
ARS-BFGL-NGS-34005 8 88.410238
BTB-00364735 8 88.545459
ARS-BFGL-NGS-104416 8 88.669234
BTB-00365129 8 88.738557
BTB-01455119 8 88.77635
ARS-BFGL-NGS-4748 8 88.931059
BTB-01579150 8 89.061216
BTB-02029442 8 89.134853
BTB-01655367 8 89.185732
BTB-01556311 8 89.255295
BTB-00365682 8 89.587806
ARS-BFGL-NGS-24598 8 89.619126
ARS-BFGL-NGS-33495 8 89.686757
ARS-BFGL-NGS-73943 8 89.707967
ARS-BFGL-NGS-28334 8 89.719761
ARS-BFGL-NGS-40747 8 89.775454
ARS-BFGL-NGS-41176 8 89.803602
ARS-BFGL-NGS-94520 8 89.824596
ARS-BFGL-NGS-66182 8 89.960384
ARS-BFGL-NGS-105601 8 90.007976
ARS-BFGL-NGS-23784 8 90.137668
ARS-BFGL-NGS-100694 8 90.176276
ARS-BFGL-NGS-62422 8 90.197837
ARS-BFGL-NGS-6198 8 90.249304
ARS-BFGL-NGS-29059 8 90.282154
ARS-BFGL-NGS-8769 8 90.446861
ARS-BFGL-NGS-85447 8 90.503999
ARS-BFGL-NGS-97157 8 90.539222
ARS-BFGL-NGS-102412 8 90.579016
ARS-BFGL-NGS-113287 8 90.669303
ARS-BFGL-NGS-41276 8 91.028992
ARS-BFGL-NGS-112367 8 91.086691
ARS-BFGL-NGS-54525 8 91.12529
ARS-BFGL-NGS-41178 8 91.401417
ARS-BFGL-NGS-81161 8 91.733872
ARS-BFGL-NGS-109639 8 91.852447
ARS-BFGL-NGS-102315 8 91.934056
ARS-BFGL-NGS-114685 8 92.263938
BTB-01363817 8 92.430322
ARS-BFGL-NGS-65038 8 92.447183
ARS-BFGL-NGS-44247 8 92.485682
BTB-01415906 8 92.57594
BTB-00366038 8 92.657249
BTB-00368086 8 92.916562
ARS-BFGL-NGS-64799 8 92.972234
BTB-00488829 8 93.055587
BTB-00488794 8 93.090764
ARS-BFGL-NGS-3646 8 93.145137
ARS-BFGL-NGS-87787 8 93.171893
BTB-01069323 8 93.307317
ARS-BFGL-NGS-1517 8 93.382177
BTB-01864543 8 93.404723
ARS-BFGL-NGS-19762 8 93.433032
BTB-01364301 8 93.470237
BTB-00366459 8 93.507349
BTB-01364009 8 93.611407
BTB-01363633 8 93.725282
BTB-01363589 8 93.733918
BTB-01785453 8 93.786059
BTB-01537249 8 93.825702
ARS-BFGL-NGS-18836 8 93.969992
BTB-00367678 8 94.021165
BTB-00367837 8 94.088291
BTB-00368041 8 94.157018
BTB-00368101 8 94.258722
BTB-00368155 8 94.386951
ARS-BFGL-NGS-54516 8 94.413416
ARS-BFGL-NGS-50038 8 94.460889
ARS-BFGL-NGS-32057 8 94.531924
BTB-00368434 8 94.560328
BTB-01734135 8 94.708244
BTB-00366560 8 94.906646
BTB-00366836 8 94.973599
BTB-00366930 8 95.003606
BTB-00366966 8 95.057877
BTB-00366976 8 95.085291
BTB-01354201 8 95.15743
ARS-BFGL-NGS-35261 8 95.228955
BTB-01266056 8 95.400554
BTB-01729666 8 95.417809
ARS-BFGL-NGS-52705 8 95.46831
BTB-01266196 8 95.498189
ARS-BFGL-NGS-101333 8 95.563701
BTB-01266301 8 95.603538
ARS-BFGL-NGS-65636 8 95.625807
ARS-BFGL-NGS-61793 8 95.739431
ARS-BFGL-NGS-22109 8 95.890694
BTB-00367562 8 96.266647
ARS-BFGL-NGS-113098 8 96.294159
ARS-BFGL-NGS-14436 8 96.324054
BTB-00367351 8 96.498706
BTB-01877956 8 96.618737
ARS-BFGL-NGS-111561 8 96.682814
ARS-BFGL-NGS-101099 8 96.694107
BTB-01066700 8 96.761607
BTB-01771776 8 96.878869
BTB-01435179 8 96.991143
ARS-BFGL-NGS-111964 8 97.023025
BTB-01067452 8 97.171228
ARS-BFGL-NGS-28141 8 97.241486
ARS-BFGL-NGS-117570 8 97.288061
BTB-01067406 8 97.38231
BTB-01067364 8 97.411529
ARS-BFGL-NGS-23360 8 97.717526
ARS-BFGL-NGS-110090 8 97.789154
BTB-01066874 8 97.943027
BTB-01066786 8 98.01879
ARS-BFGL-NGS-97584 8 98.175894
ARS-BFGL-NGS-57927 8 98.3417
ARS-BFGL-NGS-101347 8 98.510383
ARS-BFGL-NGS-53616 8 98.532984
BTB-01718952 8 98.583545
ARS-BFGL-NGS-24293 8 98.746331
ARS-BFGL-NGS-119329 8 98.811029
ARS-BFGL-NGS-17358 8 98.881581
ARS-BFGL-NGS-115812 8 98.967406
ARS-BFGL-NGS-31066 8 99.011307
ARS-BFGL-NGS-24280 8 99.176833
BTB-00371540 8 99.458916
BTB-00371641 8 99.527627
BTB-01525081 8 99.87454
BTB-01210282 8 99.937935
BTB-01210331 8 100.06167
ARS-BFGL-NGS-15884 8 100.10954
ARS-BFGL-NGS-82245 8 100.212498
ARS-BFGL-NGS-38116 8 100.308341
ARS-BFGL-NGS-3899 8 100.379874
BTB-01192786 8 100.510939
ARS-BFGL-NGS-113694 8 100.608212
ARS-BFGL-NGS-34028 8 100.873051
BTB-01377659 8 100.932178
ARS-BFGL-NGS-3119 8 101.012371
ARS-BFGL-NGS-112179 8 101.044054
ARS-BFGL-NGS-64084 8 101.135756
ARS-BFGL-NGS-111788 8 101.231366
ARS-BFGL-NGS-99031 8 101.251865
ARS-BFGL-NGS-28597 8 101.272702
ARS-BFGL-NGS-116489 8 101.339903
ARS-BFGL-NGS-40847 8 101.372832
ARS-BFGL-NGS-109827 8 101.404929
BTB-00370321 8 101.44693
BTB-00371041 8 101.574067
BTB-00371115 8 101.796474
ARS-BFGL-NGS-50962 8 102.036518
BTB-00371934 8 102.150739
ARS-BFGL-NGS-107795 8 102.179525
BTB-00372041 8 102.270686
BTB-00372235 8 102.361784
ARS-BFGL-NGS-109270 8 102.410847
BTB-02000674 8 102.484992
ARS-BFGL-NGS-108915 8 102.530898
ARS-BFGL-NGS-34341 8 102.578861
ARS-BFGL-NGS-93539 8 102.664941
ARS-BFGL-NGS-116415 8 102.694365
ARS-BFGL-NGS-62681 8 102.728532
BTB-01624308 8 102.858846
ARS-BFGL-NGS-33279 8 102.992133
ARS-BFGL-NGS-40447 8 103.188091
ARS-BFGL-NGS-103223 8 103.278121
ARS-BFGL-NGS-24915 8 103.679033
ARS-BFGL-NGS-42404 8 103.941108
ARS-BFGL-NGS-118307 8 103.941109
UA-IFASA-6154 8 104.158107
ARS-BFGL-NGS-103332 8 104.340545
ARS-BFGL-NGS-62416 8 104.484489
BTB-00369009 8 104.572171
ARS-BFGL-NGS-79979 8 104.599805
ARS-BFGL-NGS-107776 8 104.621424
ARS-BFGL-NGS-17671 8 104.884378
ARS-BFGL-NGS-115630 8 104.971314
ARS-BFGL-NGS-96951 8 105.033919
ARS-BFGL-NGS-64795 8 105.124888
ARS-BFGL-NGS-2393 8 105.195851
ARS-BFGL-NGS-25966 8 105.310237
ARS-BFGL-NGS-109887 8 105.345136
ARS-BFGL-NGS-60416 8 105.760927
ARS-BFGL-NGS-2653 8 105.846031
BTB-01953376 8 105.937356
BTB-01972512 8 105.946838
ARS-BFGL-NGS-18052 8 105.970153
BTB-00373508 8 105.999334
ARS-BFGL-NGS-100395 8 106.02473
ARS-BFGL-NGS-37570 8 106.196262
ARS-BFGL-NGS-108107 8 106.245419
ARS-BFGL-NGS-39754 8 106.264025
BTB-01257450 8 106.291686
ARS-BFGL-NGS-92736 8 106.480778
ARS-BFGL-NGS-69431 8 106.577108
BTB-01115612 8 106.611663
BTB-01115580 8 106.678923
BTB-01115535 8 106.719449
BTB-01115500 8 106.747092
BTB-00374060 8 107.180392
ARS-BFGL-NGS-65263 8 107.243184
ARS-BFGL-NGS-77930 8 107.272311
ARS-BFGL-NGS-28062 8 107.324529
ARS-BFGL-NGS-119237 8 107.372892
ARS-BFGL-NGS-96026 8 107.446564
ARS-BFGL-NGS-100774 8 107.489681
ARS-BFGL-NGS-113615 8 107.549097
ARS-BFGL-NGS-76693 8 107.658181
ARS-BFGL-NGS-19963 8 107.707691
ARS-BFGL-NGS-20859 8 107.982568
ARS-BFGL-NGS-42756 8 108.055243
ARS-BFGL-NGS-64593 8 108.257394
ARS-BFGL-NGS-99489 8 108.34369
ARS-BFGL-NGS-69187 8 108.556349
BTB-01859180 8 108.702754
BTB-01944037 8 108.772548
BTB-00375253 8 108.845583
ARS-BFGL-NGS-18271 8 108.93573
BTB-00374945 8 109.159075
ARS-BFGL-NGS-884 8 109.255788
BTB-00374752 8 109.347548
BTB-01515859 8 109.469302
BTB-01515798 8 109.555661
ARS-BFGL-NGS-90246 8 109.679615
ARS-BFGL-NGS-75800 8 109.704376
ARS-BFGL-NGS-63309 8 109.815182
BTB-00431649 8 110.015684
BTB-00431734 8 110.042671
ARS-BFGL-NGS-44670 8 110.30712
ARS-BFGL-NGS-31147 8 110.455623
BTB-00375542 8 110.543983
ARS-BFGL-NGS-33591 8 110.815784
ARS-BFGL-NGS-118657 8 110.859506
BTB-00375838 8 111.01046
BTB-00375869 8 111.089966
ARS-BFGL-NGS-101011 8 111.180295
ARS-BFGL-NGS-22801 8 111.200914
ARS-BFGL-NGS-111387 8 111.314594
ARS-BFGL-NGS-36146 8 111.378801
ARS-BFGL-NGS-107898 8 111.691426
ARS-BFGL-NGS-116985 8 111.789086
ARS-BFGL-NGS-7798 8 111.830097
ARS-BFGL-NGS-13369 8 111.878365
BTB-00376866 8 111.945098
ARS-BFGL-NGS-29109 8 112.040729
BTB-00376552 8 112.086855
ARS-BFGL-NGS-45440 8 112.126203
ARS-BFGL-NGS-113275 8 112.148203
ARS-BFGL-NGS-206 8 112.166568
ARS-BFGL-NGS-118898 8 112.249642
ARS-BFGL-NGS-14249 8 112.323763
ARS-BFGL-NGS-16840 8 112.412271
BTB-01429039 8 112.571608
ARS-BFGL-NGS-22787 8 112.613501
BTB-01377157 8 112.758017
ARS-BFGL-NGS-32919 8 112.797372
ARS-BFGL-NGS-111473 8 112.824694
ARS-BFGL-NGS-115983 8 112.888559
ARS-BFGL-NGS-25780 8 112.941305
ARS-BFGL-NGS-107896 8 113.012644
ARS-BFGL-NGS-117135 8 113.043285
ARS-BFGL-NGS-72418 8 113.069687
ARS-BFGL-NGS-39759 8 113.118348
ARS-BFGL-NGS-106379 8 113.159018
ARS-BFGL-NGS-62571 8 113.190754
ARS-BFGL-NGS-89567 8 113.227939
ARS-BFGL-NGS-63329 8 113.25223
ARS-BFGL-NGS-104059 8 113.301368
ARS-BFGL-NGS-26013 8 113.320764
BTB-00377449 8 113.367096
ARS-BFGL-NGS-79944 9 0.821062
BTB-01126890 9 0.957832
ARS-BFGL-NGS-38322 9 1.036868
ARS-BFGL-NGS-115573 9 1.168279
BTB-01957423 9 1.587562
BTB-00378287 9 1.621704
BTB-00378165 9 1.658328
BTB-00377933 9 1.838505
ARS-BFGL-NGS-104763 9 1.859781
BTB-01752812 9 1.926314
BTB-02036754 9 1.952163
ARS-BFGL-NGS-91989 9 1.991632
BTB-02072771 9 2.095979
ARS-BFGL-NGS-104062 9 2.677236
UA-IFASA-5710 9 2.728202
BTB-01573029 9 2.763068
BTB-01572896 9 2.779925
ARS-BFGL-NGS-29404 9 2.934964
BTB-00378581 9 2.981577
BTB-00378544 9 3.029814
BTB-00378513 9 3.056102
ARS-BFGL-NGS-22429 9 3.15877
ARS-BFGL-NGS-84617 9 3.52477
ARS-BFGL-NGS-26056 9 3.651455
BTB-01487164 9 4.476378
BTB-01487290 9 4.547993
ARS-BFGL-NGS-74232 9 4.693848
BTB-01991280 9 4.74977
BTB-01696182 9 4.838073
BTB-00379161 9 5.021874
BTB-00379127 9 5.045079
BTB-00378748 9 5.251004
BTB-01504055 9 5.288398
BTB-01504012 9 5.31052
BTB-01800430 9 5.632136
BTB-01800374 9 5.653994
ARS-BFGL-NGS-102706 9 5.747133
ARS-BFGL-NGS-105604 9 5.981648
BTB-01427837 9 6.110712
BTB-01405916 9 6.262126
ARS-BFGL-NGS-101319 9 6.299106
ARS-BFGL-NGS-35259 9 6.33604
ARS-BFGL-NGS-28614 9 6.367757
ARS-BFGL-NGS-49079 9 6.574398
ARS-BFGL-NGS-35242 9 6.905376
ARS-BFGL-NGS-57259 9 6.933291
ARS-BFGL-NGS-104096 9 7.010227
ARS-BFGL-NGS-28415 9 7.241264
ARS-BFGL-NGS-40446 9 7.602607
ARS-BFGL-NGS-29759 9 7.645969
ARS-BFGL-NGS-45135 9 7.745901
ARS-BFGL-NGS-87203 9 8.161026
ARS-BFGL-NGS-26037 9 8.189195
ARS-BFGL-NGS-1203 9 8.445313
ARS-BFGL-NGS-2084 9 8.466913
ARS-BFGL-NGS-115110 9 8.520816
ARS-BFGL-NGS-111265 9 8.547755
ARS-BFGL-NGS-34350 9 8.616179
ARS-BFGL-NGS-106714 9 8.720608
ARS-BFGL-NGS-26285 9 8.858542
ARS-BFGL-NGS-72307 9 8.933985
ARS-BFGL-NGS-113730 9 8.955384
ARS-BFGL-NGS-114374 9 8.997419
ARS-BFGL-NGS-117804 9 9.018195
UA-IFASA-2626 9 9.3962
ARS-BFGL-NGS-77146 9 9.42846
ARS-BFGL-NGS-85616 9 9.815418
ARS-BFGL-NGS-5339 9 9.863084
ARS-BFGL-NGS-15799 9 10.180171
ARS-BFGL-NGS-57285 9 10.343145
ARS-BFGL-NGS-37889 9 10.370879
ARS-BFGL-NGS-64801 9 10.41625
ARS-BFGL-NGS-93995 9 10.453697
ARS-BFGL-NGS-110691 9 10.726411
ARS-BFGL-NGS-10202 9 10.838261
ARS-BFGL-NGS-14697 9 11.263819
ARS-BFGL-NGS-16023 9 11.390953
ARS-BFGL-NGS-26204 9 11.733281
BTB-01438088 9 11.867269
ARS-BFGL-NGS-5070 9 11.890046
BTB-01181673 9 11.972126
BTB-00379889 9 12.112722
ARS-BFGL-NGS-57235 9 12.23444
ARS-BFGL-NGS-115296 9 12.269923
ARS-BFGL-NGS-113087 9 12.503984
ARS-BFGL-NGS-59162 9 12.707144
ARS-BFGL-NGS-24145 9 12.860193
ARS-BFGL-NGS-82987 9 13.141454
ARS-BFGL-NGS-101844 9 13.29288
ARS-BFGL-NGS-10298 9 13.418475
ARS-BFGL-NGS-35138 9 13.502951
ARS-BFGL-NGS-80422 9 13.630638
ARS-BFGL-NGS-73513 9 13.80665
ARS-BFGL-NGS-31200 9 13.83543
ARS-BFGL-NGS-21226 9 13.966255
BTB-01233331 9 14.132257
BTB-01233147 9 14.194506
BTB-01715634 9 14.308744
ARS-BFGL-NGS-14740 9 14.436985
BTB-01653669 9 14.489468
BTB-01756385 9 14.642429
BTB-01756422 9 14.683379
ARS-BFGL-NGS-117900 9 14.745626
BTB-00381859 9 14.817532
UA-IFASA-5793 9 14.917436
BTB-00381706 9 14.936316
ARS-BFGL-NGS-42721 9 15.029445
ARS-BFGL-NGS-116510 9 15.224033
ARS-BFGL-NGS-39643 9 15.269197
ARS-BFGL-NGS-1357 9 15.340558
ARS-BFGL-NGS-14739 9 15.417248
BTB-01576268 9 15.440446
BTB-00380240 9 15.553873
ARS-BFGL-NGS-105703 9 15.67299
BTB-00380322 9 15.802561
BTB-00380334 9 15.820879
BTB-00380633 9 15.966478
BTB-00380751 9 16.023448
BTB-00380899 9 16.046958
ARS-BFGL-NGS-58241 9 16.070824
BTB-01407863 9 16.119778
BTB-01407900 9 16.142291
BTB-00932823 9 16.201743
BTB-01407982 9 16.280902
INRA-614 9 16.414903
ARS-BFGL-NGS-13737 9 16.564251
ARS-BFGL-NGS-70421 9 16.573115
BTB-01632577 9 16.613842
BTB-01842145 9 16.65898
BTB-02052278 9 16.768069
BTB-01874104 9 16.801734
BTB-01556111 9 16.861043
BTB-01556197 9 16.892513
ARS-BFGL-NGS-95470 9 17.068501
ARS-BFGL-NGS-46439 9 17.242764
ARS-BFGL-NGS-15012 9 17.298279
ARS-BFGL-NGS-36670 9 17.610541
ARS-BFGL-NGS-45684 9 18.291643
ARS-BFGL-NGS-78782 9 18.327205
ARS-BFGL-NGS-104719 9 18.955509
ARS-BFGL-NGS-115705 9 19.04072
ARS-BFGL-NGS-1750 9 19.269845
UA-IFASA-1686 9 19.649248
ARS-BFGL-NGS-17690 9 19.937462
ARS-BFGL-NGS-98828 9 20.117983
ARS-BFGL-NGS-60161 9 20.24729
ARS-BFGL-NGS-114393 9 20.446443
BTB-00382415 9 20.645676
BTB-01678771 9 20.73443
BTB-01990582 9 20.937396
BTB-01921442 9 20.950546
BTB-01964666 9 21.030751
ARS-BFGL-BAC-35400 9 21.165167
BTB-01094964 9 21.26406
BTB-01095008 9 21.289328
BTB-01095154 9 21.490009
BTB-01095261 9 21.601758
BTB-01714079 9 21.652331
ARS-BFGL-NGS-5648 9 21.780613
BTB-01985049 9 21.827423
BTB-00384592 9 21.869336
BTB-00384566 9 21.915719
BTB-00384442 9 22.0962
BTB-00384311 9 22.158096
BTB-00384287 9 22.179702
BTB-00382945 9 22.201684
BTB-00382893 9 22.223425
ARS-BFGL-NGS-55693 9 22.367935
ARS-BFGL-NGS-14741 9 22.39664
BTB-02006729 9 22.567113
ARS-BFGL-NGS-24453 9 22.608528
ARS-BFGL-NGS-22602 9 22.652013
BTB-01348232 9 22.755204
ARS-BFGL-NGS-104704 9 22.843876
BTB-00383200 9 22.919235
ARS-BFGL-NGS-61979 9 23.001645
BTB-00383473 9 23.069571
ARS-BFGL-NGS-119840 9 23.286236
ARS-BFGL-NGS-74851 9 23.322608
BTB-01689031 9 23.470934
BTB-00383772 9 23.538211
BTB-00383781 9 23.563789
ARS-BFGL-NGS-10167 9 23.630089
ARS-BFGL-NGS-76440 9 23.667082
ARS-BFGL-NGS-13711 9 23.716063
ARS-BFGL-NGS-109816 9 23.766667
BTB-01320781 9 23.785037
ARS-BFGL-NGS-113750 9 23.887506
BTB-01362120 9 24.07958
ARS-BFGL-NGS-69657 9 24.183775
ARS-BFGL-NGS-4479 9 24.272399
BTB-01072719 9 24.315131
BTB-01072640 9 24.369582
ARS-BFGL-NGS-31500 9 24.447463
BTB-01072717 9 24.495363
BTB-01072997 9 24.667792
BTB-00385217 9 24.949214
BTB-00385381 9 24.979356
ARS-BFGL-NGS-27427 9 25.060966
BTB-00385685 9 25.408468
ARS-BFGL-NGS-70545 9 25.4319
BTB-00385823 9 25.482899
UA-IFASA-6324 9 25.649959
ARS-BFGL-NGS-83466 9 25.793691
BTB-00386041 9 25.852948
ARS-BFGL-NGS-79982 9 26.17936
ARS-BFGL-NGS-91263 9 26.262054
ARS-BFGL-NGS-65224 9 26.295194
ARS-BFGL-NGS-65341 9 26.331911
ARS-BFGL-NGS-117371 9 26.353585
ARS-BFGL-NGS-115754 9 26.386695
ARS-BFGL-NGS-105440 9 26.678862
ARS-BFGL-NGS-32323 9 26.785284
ARS-BFGL-NGS-37539 9 26.959103
BTB-01468196 9 27.308839
ARS-BFGL-NGS-44031 9 27.450622
BTB-01534273 9 27.741354
BTB-01819195 9 27.779727
ARS-BFGL-NGS-79864 9 27.797201
ARS-BFGL-NGS-21973 9 27.804993
BTB-01575668 9 27.88458
BTB-01932422 9 27.946591
BTB-01861211 9 28.018172
BTB-01861226 9 28.043836
BTB-01575618 9 28.108927
ARS-BFGL-NGS-93119 9 28.149131
BTB-01083056 9 28.211917
ARS-BFGL-NGS-45002 9 28.257531
ARS-BFGL-NGS-58796 9 28.400169
ARS-BFGL-NGS-103124 9 28.617193
BTB-00386408 9 28.662223
DPI-30 9 28.836299
ARS-BFGL-NGS-15823 9 28.887462
ARS-BFGL-NGS-110238 9 28.954785
BTB-01082488 9 28.975512
BTB-00386956 9 29.04957
BTB-00387033 9 29.200566
BTB-00387060 9 29.244257
BTB-00387552 9 29.755031
ARS-BFGL-NGS-26323 9 29.782038
ARS-BFGL-NGS-102239 9 29.886258
UA-IFASA-6188 9 29.910981
BTB-01887905 9 30.006014
BTB-01209657 9 30.576191
BTB-01708062 9 30.612205
BTB-01708014 9 30.638895
BTB-01444218 9 30.764991
BTB-01444248 9 30.790689
BTB-01444539 9 30.836148
BTB-01768682 9 31.116835
BTB-01685265 9 31.294046
BTB-01218275 9 31.352857
BTB-02047616 9 31.394607
BTB-01440667 9 31.482494
BTB-01846303 9 31.531815
BTB-01218371 9 31.726626
ARS-BFGL-NGS-116172 9 31.748811
BTB-01218452 9 31.782062
BTB-01218518 9 31.833368
BTB-01218539 9 31.855749
BTB-01683955 9 31.93371
BTB-01737039 9 32.004342
BTB-01736853 9 32.024612
ARS-BFGL-NGS-106238 9 32.049723
BTB-01674973 9 32.14293
BTB-01675002 9 32.150229
ARS-BFGL-NGS-26381 9 32.430302
BTB-00386288 9 32.549297
BTB-01882599 9 32.606924
ARS-BFGL-NGS-79910 9 32.695841
ARS-BFGL-NGS-116724 9 32.723535
BTB-00387837 9 32.989113
UA-IFASA-814 9 33.213808
ARS-BFGL-NGS-98615 9 33.321976
BTB-00388602 9 33.378478
BTB-00388616 9 33.442358
BTB-00384830 9 33.978122
BTB-00384802 9 34.050782
BTB-00384837 9 34.106755
ARS-BFGL-NGS-27063 9 34.176604
BTB-00388348 9 34.261736
BTB-00388274 9 34.286455
BTB-00388134 9 34.317516
BTB-00388155 9 34.40524
BTB-00388242 9 34.426533
BTB-00388235 9 34.453477
ARS-BFGL-NGS-96784 9 34.681064
ARS-BFGL-NGS-11834 9 34.720455
BTB-00387942 9 34.743324
BTB-00389036 9 34.916015
BTB-00389059 9 34.943071
BTB-00389092 9 35.00229
BTB-00389124 9 35.036949
BTB-00389188 9 35.109955
BTB-01843749 9 35.314238
BTB-01843757 9 35.343932
BTB-00124923 9 35.396173
BTB-00389480 9 35.516891
BTB-01966120 9 35.562515
BTB-00113934 9 35.669753
ARS-BFGL-NGS-4290 9 35.731967
BTB-02058916 9 35.873605
BTB-02058917 9 35.912328
BTB-00518052 9 35.981595
BTB-00518033 9 36.022671
BTB-01290891 9 36.072452
ARS-BFGL-NGS-16462 9 36.13948
ARS-BFGL-NGS-115260 9 36.191579
ARS-BFGL-NGS-36701 9 36.440319
ARS-BFGL-NGS-115580 9 36.556225
ARS-BFGL-NGS-109026 9 36.578334
ARS-BFGL-NGS-10196 9 36.60876
ARS-BFGL-NGS-2259 9 36.70384
ARS-BFGL-NGS-22883 9 36.960364
ARS-BFGL-NGS-4766 9 37.081624
ARS-BFGL-NGS-108289 9 37.246169
BTB-01249515 9 37.269912
ARS-BFGL-NGS-32807 9 37.355623
BTB-01451870 9 37.593586
BTB-01451850 9 37.661779
BTB-00388729 9 37.914265
ARS-BFGL-NGS-40399 9 38.166125
ARS-BFGL-NGS-20610 9 38.385371
BTB-01229331 9 38.412334
ARS-BFGL-NGS-32966 9 38.456609
ARS-BFGL-NGS-63180 9 38.575112
ARS-BFGL-NGS-43879 9 38.632274
ARS-BFGL-NGS-56093 9 38.732171
ARS-BFGL-NGS-58120 9 38.769703
ARS-BFGL-NGS-15308 9 38.938171
ARS-BFGL-NGS-17236 9 38.965207
ARS-BFGL-NGS-27841 9 39.16694
ARS-BFGL-NGS-112742 9 39.187022
ARS-BFGL-NGS-118865 9 39.310652
ARS-BFGL-NGS-75693 9 39.779363
ARS-BFGL-NGS-42246 9 40.164227
ARS-BFGL-NGS-102349 9 40.205144
ARS-BFGL-NGS-10254 9 40.256749
ARS-BFGL-NGS-29436 9 40.891551
ARS-BFGL-NGS-72216 9 40.979935
ARS-BFGL-NGS-13783 9 41.07221
ARS-BFGL-NGS-111730 9 41.20976
ARS-BFGL-NGS-96167 9 41.774653
UA-IFASA-8241 9 42.153923
ARS-BFGL-NGS-37643 9 42.370768
ARS-BFGL-NGS-21330 9 42.706961
ARS-BFGL-NGS-55374 9 42.792078
ARS-BFGL-NGS-37982 9 42.819938
ARS-BFGL-NGS-52530 9 42.84997
UA-IFASA-4157 9 43.187936
ARS-BFGL-NGS-66207 9 43.310722
ARS-BFGL-NGS-115578 9 43.478902
ARS-BFGL-NGS-101758 9 43.552186
ARS-BFGL-NGS-170 9 43.855787
ARS-BFGL-NGS-38561 9 43.883136
ARS-BFGL-NGS-39444 9 43.960964
ARS-BFGL-NGS-75844 9 44.035529
ARS-BFGL-NGS-31921 9 44.323878
ARS-BFGL-NGS-8531 9 44.713803
ARS-BFGL-NGS-77863 9 44.872698
ARS-BFGL-NGS-104543 9 45.887929
ARS-BFGL-NGS-106536 9 46.053683
ARS-BFGL-NGS-85944 9 46.28756
ARS-BFGL-NGS-119030 9 46.662943
ARS-BFGL-NGS-76636 9 47.959651
ARS-BFGL-NGS-27097 9 48.722389
ARS-BFGL-NGS-219 9 48.881374
BTB-00391421 9 48.901956
BTB-00391456 9 48.926104
BTB-00391496 9 48.975316
BTB-00391519 9 48.997819
BTB-00391548 9 49.031626
BTB-01739003 9 49.314571
BTB-01352573 9 49.423844
BTB-01352726 9 49.487154
BTB-01352876 9 49.597855
BTB-01392212 9 49.649153
BTB-00391944 9 49.805232
BTB-02006579 9 49.899443
ARS-BFGL-NGS-51043 9 50.027556
ARS-BFGL-NGS-41171 9 50.132049
BTB-01347067 9 50.208711
BTB-01347039 9 50.235638
BTB-01346962 9 50.378425
BTB-00391724 9 50.535574
BTB-00397090 9 50.593549
BTB-00391825 9 50.632294
BTB-00391835 9 50.652338
BTB-01888857 9 50.669651
ARS-BFGL-NGS-22125 9 50.694137
ARS-BFGL-NGS-103434 9 50.728426
UA-IFASA-4980 9 50.804011
BTB-00392462 9 50.832512
BTB-00392496 9 50.899854
BTB-00397064 9 50.992462
ARS-BFGL-NGS-101365 9 51.12943
ARS-BFGL-NGS-29072 9 51.153579
BTB-00396949 9 51.181842
BTB-01931984 9 51.243021
ARS-BFGL-NGS-616 9 51.326132
BTB-01282960 9 51.529308
ARS-BFGL-NGS-103666 9 51.645766
BTB-01283139 9 51.698823
ARS-BFGL-NGS-111000 9 51.824042
ARS-BFGL-NGS-97180 9 51.854082
UA-IFASA-845 9 51.893149
ARS-BFGL-NGS-69840 9 51.933324
BTB-01168331 9 52.162143
ARS-BFGL-NGS-31640 9 52.430564
ARS-BFGL-NGS-104966 9 52.57137
BTB-01176710 9 52.644487
ARS-BFGL-NGS-12787 9 52.684647
BTB-01176436 9 52.73675
BTB-01247353 9 52.821082
BTB-01247372 9 52.850186
BTB-01176316 9 53.125794
BTB-01215209 9 53.156338
BTB-01215320 9 53.313101
BTB-01215359 9 53.355112
ARS-BFGL-NGS-82830 9 53.380186
ARS-BFGL-NGS-113758 9 53.47005
ARS-BFGL-NGS-93755 9 53.742353
BTB-00392829 9 53.835889
BTB-00392847 9 53.90709
BTB-00392873 9 53.936343
BTB-01286081 9 54.204214
BTB-01286183 9 54.452359
UA-IFASA-2436 9 54.529875
ARS-BFGL-NGS-5833 9 54.567712
BTB-01286068 9 54.668173
BTB-00393938 9 54.690915
BTB-00393918 9 54.778504
BTB-00393881 9 54.832703
ARS-BFGL-NGS-5077 9 54.8636
ARS-BFGL-NGS-28874 9 54.916913
BTB-01878346 9 54.93711
BTB-00393790 9 55.05668
BTB-01922590 9 55.117119
BTB-00393640 9 55.363999
BTB-00392939 9 55.392285
BTB-00393505 9 55.414103
BTB-01568460 9 55.492377
BTB-00393397 9 55.496923
BTB-00393138 9 55.630797
BTB-00393113 9 55.707005
BTB-00393098 9 55.74055
BTB-00392986 9 55.771156
BTB-00392969 9 55.802932
BTB-01395435 9 55.872841
ARS-BFGL-NGS-47927 9 56.072341
BTB-01395754 9 56.09464
BTB-01716797 9 56.227494
BTB-01346891 9 56.370974
BTB-01151441 9 56.453251
BTB-01346677 9 56.490122
BTB-01346626 9 56.522192
ARS-BFGL-NGS-2331 9 56.616446
BTB-01576221 9 56.786292
BTB-02024936 9 56.999335
BTB-01151584 9 57.128694
BTB-01151858 9 57.224923
BTB-01151930 9 57.288578
BTB-01152013 9 57.327067
BTB-01152078 9 57.384683
BTB-01152124 9 57.412955
ARS-BFGL-NGS-84840 9 57.515862
UA-IFASA-4968 9 57.559232
ARS-BFGL-NGS-111196 9 57.658825
BTB-01865977 9 57.767547
ARS-BFGL-NGS-16443 9 57.826905
BTB-01427780 9 57.867887
BTB-01990746 9 57.929119
BTB-01573160 9 58.011347
BTB-01573139 9 58.075303
BTB-01604502 9 58.145538
BTB-01467676 9 58.258097
ARS-BFGL-NGS-29768 9 58.447291
BTB-00394165 9 58.579267
ARS-BFGL-NGS-116848 9 58.714428
BTB-00901299 9 58.93835
BTB-00394480 9 59.231149
BTB-00394801 9 59.383405
ARS-BFGL-NGS-33605 9 59.47277
ARS-BFGL-NGS-92583 9 59.519479
BTB-00395111 9 59.546474
BTB-00395187 9 59.571491
BTB-00395273 9 59.59597
BTB-00395482 9 59.692848
ARS-BFGL-NGS-92972 9 59.792545
ARS-BFGL-NGS-111307 9 59.927094
BTB-00395607 9 59.972449
ARS-BFGL-NGS-38956 9 60.033566
BTB-00395654 9 60.10204
ARS-BFGL-NGS-26726 9 60.157171
ARS-BFGL-NGS-66624 9 60.260139
BTB-00396331 9 60.30758
BTB-00395953 9 60.348785
ARS-BFGL-NGS-107809 9 60.421338
BTB-00396057 9 60.442593
ARS-BFGL-NGS-45271 9 60.496111
BTB-00396922 9 60.52787
ARS-BFGL-NGS-34075 9 60.641328
ARS-BFGL-NGS-56932 9 60.673344
BTB-00396373 9 60.815205
BTB-00396392 9 60.837285
BTB-00396414 9 60.860296
ARS-BFGL-NGS-78250 9 61.128248
BTB-00396602 9 61.152029
BTB-00396685 9 61.209187
BTB-00396747 9 61.29219
ARS-BFGL-NGS-21904 9 61.453492
BTB-00397151 9 61.521049
BTB-00397142 9 61.547823
ARS-BFGL-NGS-77738 9 61.571058
BTB-00397198 9 61.599461
BTB-00397464 9 61.719292
BTB-00397480 9 61.773207
ARS-BFGL-NGS-12541 9 61.818837
ARS-BFGL-NGS-114054 9 62.751655
ARS-BFGL-NGS-60933 9 62.907869
ARS-BFGL-NGS-79902 9 62.990077
ARS-BFGL-NGS-44385 9 63.030338
ARS-BFGL-NGS-15887 9 63.485138
BTB-00397630 9 63.717205
BTB-00397688 9 63.772321
ARS-BFGL-NGS-33774 9 63.839779
BTB-01673493 9 63.872071
ARS-BFGL-NGS-35676 9 64.109435
BTB-01642014 9 64.130815
BTB-01642049 9 64.182286
ARS-BFGL-NGS-113585 9 64.207421
BTB-01730460 9 64.256795
ARS-BFGL-NGS-36482 9 64.26248
ARS-BFGL-NGS-53537 9 64.381905
ARS-BFGL-NGS-117127 9 64.553244
ARS-BFGL-NGS-30222 9 64.557321
BTB-01386273 9 64.899782
BTB-01594395 9 65.093167
ARS-BFGL-NGS-71599 9 65.154296
BTB-01746512 9 65.175762
UA-IFASA-4566 9 65.204298
BTB-00397809 9 65.284951
ARS-BFGL-NGS-113788 9 65.309511
ARS-BFGL-NGS-98591 9 65.384777
BTB-00398162 9 65.480675
ARS-BFGL-NGS-39615 9 65.508867
ARS-BFGL-NGS-76541 9 65.543624
ARS-BFGL-NGS-111623 9 65.564012
ARS-BFGL-NGS-71603 9 65.608668
BTB-00398421 9 65.639413
BTB-00398454 9 65.67205
ARS-BFGL-NGS-50415 9 66.481382
UA-IFASA-2717 9 66.693686
ARS-BFGL-NGS-119043 9 67.273738
ARS-BFGL-NGS-15033 9 67.301858
ARS-BFGL-NGS-71216 9 67.414112
ARS-BFGL-NGS-97739 9 67.955346
ARS-BFGL-NGS-77713 9 68.676829
ARS-BFGL-NGS-18608 9 69.236153
ARS-BFGL-NGS-21843 9 69.512842
ARS-BFGL-NGS-77406 9 69.718369
ARS-BFGL-NGS-6230 9 69.818133
UA-IFASA-4852 9 69.895004
ARS-BFGL-NGS-10446 9 70.479528
ARS-BFGL-NGS-113524 9 70.491698
ARS-BFGL-NGS-17032 9 70.549825
ARS-BFGL-NGS-24848 9 70.874966
ARS-BFGL-NGS-119476 9 70.904362
ARS-BFGL-NGS-73931 9 71.106014
ARS-BFGL-NGS-65921 9 71.450748
ARS-BFGL-NGS-88546 9 71.939142
ARS-BFGL-NGS-78172 9 71.970552
ARS-BFGL-NGS-31553 9 72.576471
ARS-BFGL-NGS-119805 9 73.185539
ARS-BFGL-NGS-40061 9 73.219528
ARS-BFGL-NGS-116287 9 73.259605
ARS-BFGL-NGS-107540 9 73.475655
ARS-BFGL-NGS-29116 9 73.525907
ARS-BFGL-NGS-20865 9 73.718486
ARS-BFGL-NGS-28572 9 73.923818
ARS-BFGL-NGS-89981 9 73.973594
ARS-BFGL-NGS-16966 9 74.223999
ARS-BFGL-NGS-25071 9 74.293236
ARS-BFGL-NGS-36451 9 74.51229
ARS-BFGL-NGS-35569 9 74.702101
ARS-BFGL-NGS-28843 9 74.722894
ARS-BFGL-NGS-37054 9 74.749292
ARS-BFGL-NGS-59160 9 74.823338
ARS-BFGL-NGS-114921 9 75.688599
ARS-BFGL-NGS-10608 9 75.778896
ARS-BFGL-NGS-35694 9 76.071062
ARS-BFGL-NGS-12104 9 76.316163
ARS-BFGL-NGS-118949 9 76.340482
ARS-BFGL-NGS-74588 9 76.413758
ARS-BFGL-NGS-37047 9 76.586149
ARS-BFGL-NGS-83490 9 76.618632
ARS-BFGL-NGS-41333 9 76.928003
ARS-BFGL-NGS-33808 9 77.070363
ARS-BFGL-NGS-64241 9 77.234828
ARS-BFGL-NGS-116465 9 77.733879
ARS-BFGL-NGS-10386 9 77.832949
ARS-BFGL-NGS-43195 9 78.57688
ARS-BFGL-NGS-33739 9 79.407633
ARS-BFGL-NGS-62628 9 80.390453
ARS-BFGL-NGS-55553 9 80.888317
ARS-BFGL-NGS-112652 9 81.009334
ARS-BFGL-NGS-44418 9 81.098768
ARS-BFGL-NGS-11256 9 81.277154
BTB-01182680 9 81.368713
BTB-01182684 9 81.388889
BTB-01182727 9 81.4568
BTB-01710251 9 81.523056
ARS-BFGL-NGS-70749 9 81.677052
ARS-BFGL-NGS-27092 9 81.708099
BTB-01645049 9 81.787494
BTB-01645032 9 81.845054
BTB-00401428 9 81.924104
ARS-BFGL-NGS-32670 9 81.981575
ARS-BFGL-NGS-14920 9 82.057649
ARS-BFGL-NGS-55057 9 82.130748
BTB-00401032 9 82.176129
ARS-BFGL-NGS-116623 9 82.223855
ARS-BFGL-NGS-118161 9 82.306396
BTB-00400948 9 82.35582
ARS-BFGL-NGS-99576 9 82.419691
ARS-BFGL-NGS-100330 9 82.44443
ARS-BFGL-NGS-1777 9 82.563961
BTB-00400904 9 82.608356
BTB-00400860 9 82.634864
ARS-BFGL-NGS-2241 9 82.727863
BTB-00400366 9 82.873437
BTB-00400339 9 82.901727
BTB-00400244 9 82.951008
BTB-01456392 9 83.120903
BTB-01456321 9 83.141177
BTB-00400138 9 83.166819
BTB-01513424 9 83.362656
BTB-01513309 9 83.46169
ARS-BFGL-NGS-30584 9 83.507724
ARS-BFGL-NGS-53381 9 83.536274
ARS-BFGL-NGS-88859 9 83.575446
ARS-BFGL-NGS-118675 9 83.641501
ARS-BFGL-NGS-23464 9 83.66437
ARS-BFGL-NGS-17395 9 83.69203
ARS-BFGL-NGS-25441 9 83.71411
ARS-BFGL-NGS-109815 9 83.837068
ARS-BFGL-NGS-35130 9 83.904725
ARS-BFGL-NGS-1866 9 84.4892
ARS-BFGL-NGS-118527 9 84.595871
ARS-BFGL-NGS-99132 9 84.616437
ARS-BFGL-NGS-96898 9 85.301768
ARS-BFGL-NGS-60678 9 85.454475
ARS-BFGL-NGS-105322 9 85.56503
ARS-BFGL-NGS-18228 9 85.975684
BTB-00402806 9 86.310626
BTB-00402916 9 86.330663
BTB-00402583 9 86.475766
BTB-00402534 9 86.524317
ARS-BFGL-NGS-116404 9 86.577283
BTB-00402373 9 86.622791
BTB-00402311 9 86.652435
ARS-BFGL-NGS-24687 9 86.723281
ARS-BFGL-NGS-15259 9 86.791475
ARS-BFGL-NGS-45802 9 86.829874
BTB-00401909 9 86.880605
BTB-00402076 9 87.00826
ARS-BFGL-NGS-43711 9 87.117785
ARS-BFGL-NGS-53150 9 87.212622
ARS-BFGL-NGS-37099 9 87.378346
ARS-BFGL-NGS-25568 9 87.429492
BTB-00403874 9 87.450828
ARS-BFGL-NGS-3465 9 87.606681
ARS-BFGL-NGS-23462 9 87.843841
BTB-01693152 9 88.112031
BTB-02043786 9 88.342363
ARS-BFGL-NGS-25823 9 88.448285
BTB-01648475 9 88.469911
BTB-01492359 9 88.534846
BTB-01864192 9 88.613272
ARS-BFGL-NGS-28183 9 88.892407
ARS-BFGL-NGS-6332 9 88.993611
ARS-BFGL-NGS-3306 9 89.036885
ARS-BFGL-NGS-92851 9 89.271801
BTB-00405541 9 89.368919
BTB-00405487 9 89.412796
ARS-BFGL-NGS-18187 9 89.435441
ARS-BFGL-NGS-97743 9 89.577808
BTB-00404975 9 89.762109
BTB-00404802 9 89.847787
BTB-00404735 9 89.94026
BTB-00404639 9 90.037629
BTB-00404625 9 90.080368
BTB-00405803 9 90.19949
BTB-02074519 9 90.218202
ARS-BFGL-NGS-46105 9 90.24798
ARS-BFGL-NGS-83811 9 90.322432
BTB-00404155 9 90.423605
ARS-BFGL-NGS-118377 9 90.521235
ARS-BFGL-NGS-32066 9 90.690991
BTB-01528583 9 90.719582
BTB-01528609 9 90.757034
ARS-BFGL-NGS-27372 9 90.807695
BTB-01839335 9 90.839538
BTB-01856096 9 90.884326
BTB-01926094 9 90.924836
BTB-00403185 9 91.058994
BTB-00403297 9 91.346194
BTB-00403355 9 91.40521
BTB-00403463 9 91.459477
BTB-00403553 9 91.49696
BTB-02052386 9 91.529844
BTB-01895465 9 91.580703
ARS-BFGL-NGS-29957 9 92.193482
ARS-BFGL-NGS-10572 9 92.242453
BTB-00406396 9 92.277085
ARS-BFGL-NGS-101711 9 92.300111
ARS-BFGL-NGS-5159 9 92.46221
BTB-00406164 9 92.490764
ARS-BFGL-NGS-97534 9 92.569439
ARS-BFGL-NGS-21787 9 92.743482
BTB-00406083 9 92.806579
ARS-BFGL-NGS-118920 9 92.878393
ARS-BFGL-NGS-2080 9 93.144071
ARS-BFGL-NGS-115094 9 93.183596
ARS-BFGL-NGS-57866 9 93.246183
ARS-BFGL-NGS-5073 9 93.314047
ARS-BFGL-NGS-111419 9 93.520501
ARS-BFGL-NGS-112933 9 93.55233
ARS-BFGL-NGS-39765 9 93.910957
ARS-BFGL-NGS-15852 9 93.937393
ARS-BFGL-NGS-119034 9 94.10385
ARS-BFGL-NGS-114310 9 94.154628
ARS-BFGL-NGS-81082 9 94.511747
ARS-BFGL-NGS-93641 9 94.643772
ARS-BFGL-NGS-69908 9 94.68382
ARS-BFGL-NGS-33437 9 94.73367
ARS-BFGL-NGS-16920 9 94.8248
ARS-BFGL-NGS-110296 9 95.127819
ARS-BFGL-NGS-116567 9 95.194688
ARS-BFGL-NGS-116774 9 95.264976
ARS-BFGL-NGS-59449 9 95.328754
ARS-BFGL-NGS-102511 9 95.425804
ARS-BFGL-NGS-55179 9 95.450193
ARS-BFGL-NGS-58059 9 95.470691
ARS-BFGL-NGS-101339 9 95.591202
ARS-BFGL-NGS-42139 9 95.625955
ARS-BFGL-NGS-85269 9 95.670148
ARS-BFGL-NGS-114841 9 95.692242
ARS-BFGL-NGS-21356 9 95.728849
ARS-BFGL-NGS-62853 9 95.789766
ARS-BFGL-NGS-61410 9 95.891909
ARS-BFGL-NGS-103694 9 96.030427
ARS-BFGL-NGS-102803 9 96.131728
ARS-BFGL-NGS-113972 9 96.179058
ARS-BFGL-NGS-40929 9 96.448625
ARS-BFGL-NGS-63323 9 96.559065
ARS-BFGL-NGS-38237 9 96.59348
ARS-BFGL-NGS-100825 9 96.693865
ARS-BFGL-NGS-5298 9 96.938354
ARS-BFGL-NGS-64973 9 97.022238
ARS-BFGL-NGS-25581 9 97.050334
ARS-BFGL-NGS-82846 9 97.100302
ARS-BFGL-NGS-3175 9 97.191669
ARS-BFGL-NGS-115430 9 97.219468
ARS-BFGL-NGS-114571 9 97.312321
ARS-BFGL-NGS-117379 9 97.397264
ARS-BFGL-NGS-69094 9 97.521014
ARS-BFGL-NGS-28538 9 97.584669
ARS-BFGL-NGS-23123 9 97.694082
ARS-BFGL-NGS-119644 9 97.732365
ARS-BFGL-NGS-119453 9 97.790864
ARS-BFGL-NGS-3314 9 97.901467
ARS-BFGL-NGS-92523 9 98.022359
ARS-BFGL-NGS-103746 9 98.094492
ARS-BFGL-NGS-95100 9 98.245564
ARS-BFGL-NGS-38971 9 98.30616
ARS-BFGL-NGS-114715 9 98.349764
ARS-BFGL-NGS-22058 9 98.526918
ARS-BFGL-NGS-11712 9 98.595966
ARS-BFGL-NGS-103764 9 98.759214
ARS-BFGL-NGS-83787 9 98.784166
ARS-BFGL-NGS-20442 9 98.820692
ARS-BFGL-NGS-70685 9 98.87644
ARS-BFGL-NGS-9633 9 98.923817
ARS-BFGL-NGS-104698 9 99.072838
ARS-BFGL-NGS-3400 9 99.334002
ARS-BFGL-NGS-66951 9 99.354827
ARS-BFGL-NGS-115765 9 99.93646
ARS-BFGL-NGS-5845 9 99.978975
ARS-BFGL-NGS-113413 9 100.113691
ARS-BFGL-NGS-109783 9 100.13819
ARS-BFGL-NGS-55675 9 100.163987
ARS-BFGL-NGS-114838 9 100.545557
ARS-BFGL-NGS-4320 9 100.563296
ARS-BFGL-NGS-24483 9 100.594251
ARS-BFGL-NGS-116687 9 100.656795
ARS-BFGL-NGS-10149 9 100.683744
ARS-BFGL-NGS-10063 9 100.742806
ARS-BFGL-NGS-75216 9 100.769016
ARS-BFGL-NGS-78761 9 100.827855
ARS-BFGL-NGS-29290 9 100.892769
ARS-BFGL-NGS-52906 9 101.170043
ARS-BFGL-NGS-38487 9 101.384691
ARS-BFGL-NGS-24953 9 101.517733
UA-IFASA-9685 9 101.640789
ARS-BFGL-NGS-28159 9 101.844821
ARS-BFGL-NGS-26349 9 101.888398
ARS-BFGL-NGS-60675 9 102.007389
ARS-BFGL-NGS-106604 9 102.027971
ARS-BFGL-NGS-22624 9 102.574022
ARS-BFGL-NGS-99341 9 102.615967
ARS-BFGL-NGS-23888 9 102.758143
ARS-BFGL-NGS-58052 9 102.811076
ARS-BFGL-NGS-32255 9 102.851852
ARS-BFGL-NGS-117605 9 102.930778
ARS-BFGL-NGS-114800 9 103.043592
ARS-BFGL-NGS-67540 9 103.12753
ARS-BFGL-NGS-68458 9 103.180423
ARS-BFGL-NGS-85461 9 103.216021
ARS-BFGL-NGS-20741 9 103.270667
ARS-BFGL-NGS-18856 9 103.30891
ARS-BFGL-NGS-75115 9 103.330374
ARS-BFGL-NGS-72792 9 103.411929
ARS-BFGL-NGS-35249 9 103.505743
ARS-BFGL-NGS-87714 9 103.544256
ARS-BFGL-NGS-119390 9 103.604815
ARS-BFGL-NGS-112262 9 103.612265
ARS-BFGL-NGS-102044 9 103.646025
ARS-BFGL-NGS-62112 9 103.671451
ARS-BFGL-NGS-61738 9 103.700559
ARS-BFGL-NGS-2859 9 103.755777
ARS-BFGL-NGS-41284 9 103.77726
ARS-BFGL-NGS-6479 9 103.82244
ARS-BFGL-NGS-48434 9 103.847209
ARS-BFGL-NGS-89011 9 103.947174
ARS-BFGL-NGS-32882 9 104.071394
ARS-BFGL-NGS-53635 9 104.094973
ARS-BFGL-NGS-10559 9 104.196469
ARS-BFGL-NGS-103129 9 104.265004
ARS-BFGL-NGS-115046 9 104.288016
ARS-BFGL-NGS-6757 9 104.387825
ARS-BFGL-NGS-1651 9 104.473945
ARS-BFGL-NGS-34445 9 104.529625
ARS-BFGL-NGS-19753 9 104.560004
ARS-BFGL-NGS-1335 9 104.73015
ARS-BFGL-NGS-59530 9 104.812132
ARS-BFGL-NGS-29898 9 104.842677
ARS-BFGL-NGS-53423 9 104.880348
ARS-BFGL-NGS-83257 9 104.902072
ARS-BFGL-NGS-114754 9 104.926053
ARS-BFGL-NGS-107084 9 105.007436
ARS-BFGL-NGS-26776 9 105.035231
ARS-BFGL-NGS-115093 9 105.168826
ARS-BFGL-NGS-4595 9 105.238273
ARS-BFGL-NGS-101642 9 105.319944
ARS-BFGL-NGS-10411 9 105.351459
UA-IFASA-8467 10 1.126666
ARS-BFGL-NGS-112953 10 1.206871
ARS-BFGL-NGS-40761 10 1.386444
ARS-BFGL-NGS-17009 10 1.519392
ARS-BFGL-NGS-92626 10 1.612315
ARS-BFGL-NGS-119719 10 2.013047
ARS-BFGL-NGS-2270 10 2.07905
ARS-BFGL-NGS-67883 10 2.120126
ARS-BFGL-NGS-116535 10 2.361595
ARS-BFGL-NGS-23526 10 2.54123
ARS-BFGL-NGS-40198 10 2.617295
ARS-BFGL-NGS-79884 10 2.847964
ARS-BFGL-NGS-116842 10 2.873749
ARS-BFGL-NGS-30225 10 3.229515
BTB-01855834 10 3.250458
BTB-01229409 10 3.308836
ARS-BFGL-NGS-32417 10 3.428773
ARS-BFGL-NGS-112670 10 3.488689
BTB-01575798 10 3.559435
ARS-BFGL-NGS-6600 10 3.691643
ARS-BFGL-NGS-91238 10 3.804091
ARS-BFGL-NGS-43692 10 3.892947
ARS-BFGL-NGS-39325 10 3.948572
ARS-BFGL-NGS-108526 10 3.991135
ARS-BFGL-NGS-88819 10 4.081718
ARS-BFGL-NGS-96591 10 4.157289
ARS-BFGL-NGS-39354 10 4.275686
ARS-BFGL-NGS-92893 10 4.340696
UA-IFASA-6738 10 4.558967
ARS-BFGL-NGS-23041 10 4.610367
ARS-BFGL-NGS-57388 10 4.742149
ARS-BFGL-NGS-58299 10 4.888243
ARS-BFGL-NGS-42498 10 4.968122
ARS-BFGL-NGS-106302 10 5.181718
ARS-BFGL-NGS-12481 10 5.233073
ARS-BFGL-NGS-113571 10 5.26415
ARS-BFGL-NGS-106200 10 5.406018
ARS-BFGL-NGS-36005 10 5.502939
ARS-BFGL-NGS-33007 10 5.540505
ARS-BFGL-NGS-13562 10 5.561417
DPI-8 10 5.65472
ARS-BFGL-BAC-12251 10 5.767015
ARS-BFGL-NGS-116641 10 5.908521
ARS-BFGL-NGS-117533 10 5.968459
ARS-BFGL-NGS-114662 10 6.096967
ARS-BFGL-NGS-8201 10 6.125786
ARS-BFGL-NGS-110364 10 6.224953
ARS-BFGL-BAC-12289 10 6.243331
ARS-BFGL-NGS-111453 10 6.37337
ARS-BFGL-NGS-61586 10 6.413192
ARS-BFGL-NGS-28605 10 6.44375
ARS-BFGL-NGS-4488 10 6.476252
ARS-BFGL-NGS-18543 10 6.521978
ARS-BFGL-NGS-53960 10 6.669494
ARS-BFGL-NGS-115918 10 6.683566
ARS-BFGL-NGS-107843 10 6.804435
ARS-BFGL-NGS-117680 10 7.361825
ARS-BFGL-NGS-105248 10 7.490264
ARS-BFGL-NGS-55511 10 7.601332
ARS-BFGL-NGS-37053 10 7.652531
ARS-BFGL-NGS-35200 10 7.683227
ARS-BFGL-NGS-113239 10 7.791755
ARS-BFGL-NGS-87466 10 7.830003
ARS-BFGL-NGS-108825 10 7.894323
ARS-BFGL-NGS-8362 10 7.943252
ARS-BFGL-NGS-103826 10 8.169386
ARS-BFGL-NGS-97105 10 8.255705
ARS-BFGL-NGS-101262 10 8.371239
ARS-USMARC-186 10 8.39469
ARS-BFGL-NGS-115023 10 8.480337
ARS-BFGL-NGS-35762 10 8.842386
ARS-BFGL-NGS-28389 10 9.309325
ARS-BFGL-NGS-33270 10 9.339256
ARS-BFGL-NGS-106806 10 9.558767
ARS-BFGL-NGS-117962 10 9.613753
ARS-BFGL-NGS-63702 10 9.672265
ARS-BFGL-BAC-6513 10 9.714655
ARS-BFGL-NGS-5922 10 9.789845
ARS-BFGL-NGS-101697 10 9.900839
ARS-BFGL-NGS-42953 10 10.000188
ARS-BFGL-NGS-111863 10 10.072183
ARS-BFGL-NGS-117943 10 10.122128
ARS-BFGL-NGS-16712 10 10.164273
ARS-BFGL-BAC-15492 10 10.325495
ARS-BFGL-NGS-41201 10 10.385233
ARS-BFGL-NGS-5819 10 10.428184
ARS-BFGL-NGS-117854 10 10.680671
ARS-BFGL-NGS-44764 10 10.761181
ARS-BFGL-NGS-35455 10 10.795992
ARS-BFGL-NGS-19370 10 10.930797
BTB-00408453 10 10.955343
ARS-BFGL-NGS-96729 10 10.99308
ARS-BFGL-NGS-101723 10 11.02949
BTB-00408221 10 11.07762
ARS-BFGL-NGS-66090 10 11.10482
ARS-BFGL-NGS-37609 10 11.177371
BTB-00407977 10 11.252642
BTB-00411248 10 11.48452
BTB-02050962 10 11.534325
BTB-00411310 10 11.593666
BTB-01812866 10 11.654004
BTB-00411234 10 11.674926
BTB-01775434 10 11.707725
BTB-00411816 10 11.899342
ARS-BFGL-NGS-28939 10 11.998905
BTB-00412151 10 12.020216
BTB-00412175 10 12.059178
ARS-BFGL-NGS-105394 10 12.11662
ARS-BFGL-NGS-42841 10 12.200563
ARS-BFGL-NGS-34980 10 12.224784
ARS-BFGL-NGS-80614 10 12.272932
ARS-BFGL-NGS-80025 10 12.386269
ARS-BFGL-NGS-92296 10 12.41278
ARS-BFGL-NGS-94704 10 12.486527
BTB-01605503 10 12.659662
ARS-BFGL-NGS-104225 10 12.707435
ARS-BFGL-NGS-6411 10 12.812193
ARS-BFGL-NGS-17452 10 12.834288
ARS-BFGL-NGS-103122 10 12.87018
ARS-BFGL-NGS-24706 10 12.992411
ARS-BFGL-NGS-108679 10 13.004252
ARS-BFGL-NGS-113038 10 13.016466
ARS-BFGL-NGS-37335 10 13.025107
ARS-BFGL-NGS-105416 10 13.040145
ARS-BFGL-NGS-9514 10 13.12438
ARS-BFGL-NGS-71414 10 13.16275
ARS-BFGL-NGS-10138 10 13.239142
ARS-BFGL-NGS-19609 10 13.268829
ARS-BFGL-NGS-5274 10 13.366352
BTB-00410708 10 13.386617
ARS-BFGL-NGS-116295 10 13.408067
ARS-BFGL-BAC-13545 10 13.436362
ARS-BFGL-NGS-97461 10 13.463275
BTB-00675323 10 13.468555
BTB-00410615 10 13.484569
BTB-00410577 10 13.567343
UA-IFASA-7255 10 13.606664
ARS-BFGL-NGS-71024 10 13.684162
ARS-BFGL-NGS-117447 10 13.704613
ARS-BFGL-NGS-38579 10 13.737253
ARS-BFGL-NGS-10428 10 13.822864
ARS-BFGL-NGS-106435 10 13.852686
ARS-BFGL-NGS-29028 10 13.909586
ARS-BFGL-NGS-100004 10 13.932162
BTB-00410322 10 13.990943
BTB-00410309 10 14.037907
ARS-BFGL-NGS-15334 10 14.063148
BTB-00410198 10 14.129663
ARS-BFGL-NGS-115059 10 14.200836
ARS-BFGL-NGS-11874 10 14.388574
ARS-BFGL-NGS-32952 10 14.424153
ARS-BFGL-NGS-87702 10 14.458718
ARS-BFGL-NGS-113961 10 14.514931
ARS-BFGL-NGS-70946 10 14.574453
ARS-BFGL-NGS-92657 10 15.051277
ARS-BFGL-NGS-29714 10 15.102064
ARS-BFGL-NGS-76838 10 15.126517
ARS-BFGL-NGS-119197 10 15.163788
ARS-BFGL-NGS-68425 10 15.26214
ARS-BFGL-NGS-112323 10 15.29829
ARS-BFGL-NGS-12605 10 15.35704
ARS-BFGL-NGS-93718 10 15.413589
ARS-BFGL-NGS-92069 10 15.459816
ARS-BFGL-NGS-4970 10 15.492812
ARS-BFGL-NGS-19415 10 15.654348
ARS-BFGL-NGS-61618 10 15.707389
ARS-BFGL-NGS-119196 10 15.806087
ARS-BFGL-NGS-116307 10 15.849166
ARS-BFGL-NGS-44234 10 15.878155
ARS-BFGL-NGS-118236 10 15.935671
ARS-BFGL-BAC-14174 10 16.117231
ARS-BFGL-NGS-5722 10 16.140054
ARS-BFGL-NGS-113265 10 16.162053
ARS-BFGL-NGS-16604 10 16.191688
ARS-BFGL-NGS-87552 10 16.326848
ARS-BFGL-NGS-64755 10 16.432723
ARS-BFGL-NGS-43079 10 16.460889
ARS-BFGL-NGS-116044 10 16.487469
ARS-BFGL-NGS-110064 10 16.524236
ARS-BFGL-NGS-114232 10 16.548361
ARS-BFGL-BAC-14169 10 16.569032
ARS-BFGL-NGS-4201 10 16.629826
ARS-BFGL-NGS-36287 10 16.738622
ARS-BFGL-NGS-84998 10 16.81931
ARS-BFGL-NGS-1361 10 16.86934
ARS-BFGL-NGS-30236 10 16.90357
ARS-BFGL-NGS-66929 10 16.9853
ARS-BFGL-NGS-82984 10 17.100439
ARS-BFGL-NGS-85695 10 17.127861
ARS-BFGL-NGS-22837 10 17.311138
ARS-BFGL-NGS-28776 10 17.377774
ARS-BFGL-NGS-117735 10 17.407918
ARS-BFGL-NGS-35076 10 17.557149
ARS-BFGL-NGS-88284 10 17.683504
ARS-BFGL-NGS-28278 10 17.777955
ARS-BFGL-NGS-25507 10 17.834362
ARS-BFGL-NGS-99693 10 17.867003
ARS-BFGL-NGS-94247 10 18.041832
ARS-BFGL-NGS-101031 10 18.115876
ARS-BFGL-NGS-35904 10 18.175151
ARS-BFGL-NGS-22303 10 18.230679
ARS-BFGL-NGS-107048 10 18.395377
ARS-BFGL-NGS-21217 10 18.420234
ARS-BFGL-NGS-117076 10 18.442011
ARS-BFGL-NGS-74837 10 18.519852
ARS-BFGL-NGS-15813 10 18.574907
ARS-BFGL-NGS-52539 10 18.743955
ARS-BFGL-BAC-10952 10 18.882288
ARS-BFGL-NGS-113726 10 18.955979
ARS-BFGL-NGS-32828 10 18.983183
ARS-BFGL-NGS-118357 10 19.053897
ARS-BFGL-NGS-53772 10 19.121922
ARS-BFGL-NGS-66778 10 19.405189
ARS-BFGL-NGS-22915 10 19.436488
ARS-BFGL-NGS-98985 10 19.494672
ARS-BFGL-NGS-104202 10 19.565941
ARS-BFGL-NGS-115332 10 19.721672
ARS-BFGL-NGS-103140 10 19.950788
ARS-BFGL-NGS-40576 10 19.98736
ARS-BFGL-NGS-38535 10 20.008636
ARS-BFGL-NGS-79056 10 20.030762
ARS-BFGL-NGS-89500 10 20.1174
ARS-BFGL-NGS-74184 10 20.20304
ARS-BFGL-NGS-29616 10 20.322987
ARS-BFGL-NGS-112739 10 20.359799
ARS-BFGL-NGS-33553 10 20.462779
ARS-BFGL-NGS-35454 10 20.550545
ARS-BFGL-NGS-57195 10 20.580094
ARS-BFGL-NGS-42236 10 20.636156
ARS-BFGL-NGS-44623 10 20.66771
ARS-BFGL-NGS-110110 10 20.693677
UA-IFASA-5066 10 20.763153
ARS-BFGL-NGS-19848 10 20.932671
ARS-BFGL-NGS-33923 10 21.053074
ARS-BFGL-NGS-52654 10 21.094355
ARS-BFGL-NGS-64841 10 21.105172
ARS-BFGL-NGS-10121 10 21.131661
ARS-BFGL-NGS-36689 10 21.169216
ARS-BFGL-NGS-13835 10 21.198154
ARS-BFGL-BAC-10975 10 21.225382
ARS-BFGL-NGS-101359 10 21.274787
ARS-BFGL-NGS-112908 10 21.329317
ARS-BFGL-NGS-31185 10 21.563782
ARS-BFGL-NGS-41194 10 21.816199
ARS-BFGL-NGS-91109 10 21.865155
ARS-BFGL-NGS-64602 10 21.986516
ARS-BFGL-NGS-102029 10 22.056376
ARS-BFGL-NGS-19822 10 22.1287
ARS-BFGL-BAC-11616 10 22.159072
ARS-BFGL-NGS-100895 10 22.190416
ARS-BFGL-NGS-26125 10 22.22748
ARS-BFGL-NGS-112477 10 22.339193
ARS-BFGL-NGS-96824 10 25.706139
ARS-BFGL-NGS-32292 10 25.884143
ARS-BFGL-NGS-54940 10 25.972663
ARS-BFGL-NGS-118433 10 26.079224
ARS-BFGL-NGS-101502 10 26.141254
ARS-BFGL-NGS-42815 10 26.146027
ARS-BFGL-NGS-23266 10 26.173687
ARS-BFGL-NGS-111228 10 26.325867
ARS-BFGL-NGS-24739 10 26.406685
ARS-BFGL-NGS-111541 10 26.479738
ARS-BFGL-BAC-10986 10 26.527257
ARS-BFGL-NGS-104811 10 26.553874
BTB-01643848 10 26.589153
ARS-BFGL-NGS-118210 10 26.700563
ARS-BFGL-NGS-3406 10 26.728855
BTB-00414172 10 26.797848
BTB-00414242 10 26.852413
ARS-BFGL-NGS-29569 10 26.929817
ARS-BFGL-BAC-11598 10 26.973237
ARS-BFGL-NGS-117966 10 27.098905
ARS-BFGL-BAC-11612 10 27.228918
UA-IFASA-4465 10 27.299922
BTB-01402397 10 27.589941
BTB-00417947 10 27.697177
BTB-00417797 10 27.848264
BTB-00916849 10 27.975098
ARS-BFGL-NGS-35532 10 28.012423
BTB-00417541 10 28.14762
BTB-00417533 10 28.172262
BTB-00417496 10 28.203009
ARS-BFGL-NGS-44351 10 28.333105
BTB-00414548 10 28.43575
BTB-00414590 10 28.4757
BTB-00414664 10 28.508237
ARS-BFGL-NGS-3160 10 28.548872
ARS-BFGL-NGS-100945 10 28.576348
ARS-BFGL-NGS-87659 10 28.599096
BTB-01967493 10 28.637713
BTB-00415258 10 28.680745
BTB-00415335 10 28.703125
ARS-BFGL-NGS-39469 10 28.781938
ARS-BFGL-NGS-113874 10 28.889886
ARS-BFGL-NGS-35266 10 28.970257
BTB-00415713 10 29.117018
ARS-BFGL-BAC-11627 10 29.237179
ARS-BFGL-NGS-75359 10 29.278086
BTB-01723197 10 29.339622
ARS-BFGL-NGS-12842 10 29.375348
BTB-01443029 10 29.398414
ARS-BFGL-NGS-38517 10 29.459625
ARS-BFGL-NGS-119121 10 29.499473
ARS-BFGL-NGS-100849 10 29.538245
BTB-01261410 10 29.751813
ARS-BFGL-NGS-46096 10 29.836917
ARS-BFGL-NGS-22860 10 29.865159
ARS-BFGL-NGS-22407 10 30.159278
ARS-BFGL-NGS-44346 10 30.265387
ARS-BFGL-NGS-54733 10 30.36793
BTB-00416866 10 31.043847
BTB-00416868 10 31.065016
BTB-00416921 10 31.162777
BTB-00416964 10 31.326738
BTB-00417029 10 31.364551
BTB-00417053 10 31.3934
BTB-01721539 10 31.442937
ARS-BFGL-NGS-38731 10 31.526298
BTB-00416705 10 31.57436
BTB-01404241 10 31.65923
BTB-00747762 10 31.735444
BTB-00416788 10 31.790948
BTB-00416806 10 31.838388
BTB-00415821 10 32.221643
ARS-BFGL-NGS-92135 10 32.332809
BTB-00416033 10 32.363634
BTB-00416055 10 32.389035
BTB-00416071 10 32.409981
UA-IFASA-8860 10 32.485711
BTB-00416188 10 32.518725
BTB-00416290 10 32.572295
BTB-00416386 10 32.691682
BTB-00416489 10 32.742927
ARS-BFGL-NGS-61334 10 32.771627
UA-IFASA-5315 10 32.796943
BTB-01678420 10 32.998282
ARS-BFGL-NGS-105744 10 33.019853
ARS-BFGL-NGS-60923 10 33.385244
ARS-BFGL-NGS-118106 10 33.698076
ARS-BFGL-NGS-118622 10 33.736444
ARS-BFGL-NGS-23573 10 33.860402
BTB-00418112 10 34.084113
ARS-BFGL-NGS-106905 10 34.31634
ARS-BFGL-NGS-10287 10 34.407598
ARS-BFGL-NGS-6947 10 34.438367
ARS-BFGL-NGS-115388 10 34.524821
ARS-BFGL-NGS-23492 10 34.637715
ARS-BFGL-NGS-503 10 34.705386
ARS-BFGL-BAC-632 10 35.086759
ARS-BFGL-NGS-60179 10 35.143318
ARS-BFGL-NGS-43296 10 35.164064
ARS-BFGL-NGS-75228 10 35.312701
ARS-BFGL-NGS-2747 10 35.828126
ARS-BFGL-NGS-41641 10 35.903273
ARS-BFGL-NGS-35101 10 36.024341
ARS-BFGL-NGS-34541 10 36.253722
ARS-BFGL-NGS-60218 10 36.419341
ARS-BFGL-NGS-40292 10 36.465813
ARS-BFGL-NGS-59292 10 36.486868
ARS-BFGL-NGS-103148 10 36.572426
ARS-BFGL-NGS-35605 10 36.626462
ARS-BFGL-NGS-14128 10 36.665562
ARS-BFGL-NGS-55657 10 36.835619
ARS-BFGL-NGS-531 10 36.946284
ARS-BFGL-NGS-107699 10 37.133985
ARS-BFGL-NGS-4688 10 37.157234
ARS-BFGL-NGS-93998 10 37.220076
ARS-BFGL-NGS-33594 10 37.290812
ARS-BFGL-NGS-66354 10 37.352437
ARS-BFGL-NGS-95080 10 37.594262
ARS-BFGL-NGS-111984 10 37.656583
ARS-BFGL-NGS-13350 10 37.830642
ARS-BFGL-NGS-72673 10 38.094662
ARS-BFGL-NGS-33349 10 38.097257
ARS-BFGL-NGS-86838 10 38.140855
ARS-BFGL-NGS-31425 10 38.149291
ARS-BFGL-NGS-102016 10 38.452236
ARS-BFGL-NGS-6924 10 38.522043
BTB-01288298 10 38.909882
ARS-BFGL-BAC-12885 10 38.940103
BTB-01288585 10 38.986604
ARS-BFGL-BAC-12872 10 39.035263
ARS-BFGL-NGS-2809 10 39.074716
BTB-01288864 10 39.318333
BTB-00093532 10 39.572913
BTB-01811042 10 39.607613
BTB-00419069 10 39.70226
BTB-00418915 10 40.109742
ARS-BFGL-NGS-110017 10 40.220757
ARS-BFGL-NGS-103742 10 40.294545
ARS-BFGL-BAC-12890 10 40.335047
ARS-BFGL-BAC-12891 10 40.357081
ARS-BFGL-NGS-34863 10 40.411179
ARS-BFGL-BAC-12893 10 40.521002
BTB-00418853 10 40.557575
BTB-00418666 10 40.613714
ARS-BFGL-NGS-105685 10 40.72026
ARS-BFGL-NGS-109834 10 40.794738
ARS-BFGL-NGS-103236 10 40.939069
BTB-01700213 10 41.389231
ARS-BFGL-NGS-53098 10 41.411057
BTB-01400807 10 41.446476
ARS-BFGL-NGS-87618 10 41.62148
ARS-BFGL-NGS-109403 10 41.672195
ARS-BFGL-NGS-103500 10 41.979193
ARS-BFGL-NGS-102487 10 42.06002
ARS-BFGL-NGS-24311 10 42.091684
ARS-BFGL-BAC-585 10 42.113389
BTB-01251357 10 42.264196
ARS-BFGL-NGS-23377 10 42.333688
BTB-01251263 10 42.36016
ARS-BFGL-NGS-16152 10 42.533694
ARS-BFGL-NGS-104220 10 42.555055
BTB-01302419 10 42.670826
ARS-BFGL-NGS-112899 10 42.862459
ARS-BFGL-NGS-5665 10 43.012833
ARS-BFGL-NGS-26081 10 43.98205
BTB-01413108 10 44.082049
ARS-BFGL-NGS-23144 10 44.143863
BTB-01885735 10 44.254065
BTB-01321748 10 44.325142
BTB-00544666 10 44.329584
BTB-01321829 10 44.44535
ARS-BFGL-NGS-31641 10 44.481175
BTB-00979154 10 44.521573
ARS-BFGL-NGS-114188 10 44.694452
ARS-BFGL-NGS-16794 10 44.798942
ARS-BFGL-NGS-25177 10 44.847319
ARS-BFGL-BAC-589 10 44.899012
BTB-00420215 10 44.920804
ARS-BFGL-BAC-13509 10 45.034945
BTB-00419986 10 45.207315
BTB-00419968 10 45.237046
ARS-BFGL-NGS-10310 10 45.268481
ARS-BFGL-NGS-111113 10 45.387461
ARS-BFGL-NGS-109218 10 45.488421
ARS-BFGL-NGS-118376 10 45.682774
BTB-01891199 10 45.68766
BTB-00420673 10 45.736518
BTB-00421141 10 45.761418
BTB-00420603 10 45.76518
ARS-BFGL-NGS-43266 10 45.864066
ARS-BFGL-NGS-61625 10 45.941254
ARS-BFGL-NGS-113665 10 46.054427
ARS-BFGL-NGS-31031 10 46.345098
ARS-BFGL-NGS-102512 10 46.45037
ARS-BFGL-NGS-107037 10 46.486647
ARS-BFGL-NGS-3030 10 46.548679
ARS-BFGL-NGS-60054 10 46.571563
ARS-BFGL-BAC-13522 10 46.580222
ARS-BFGL-NGS-107921 10 46.598505
ARS-BFGL-NGS-76427 10 46.665928
BTB-01726258 10 46.69441
ARS-BFGL-NGS-10871 10 46.729918
ARS-BFGL-NGS-101768 10 46.770457
ARS-BFGL-NGS-48394 10 46.806159
ARS-BFGL-NGS-10383 10 46.999079
UA-IFASA-5422 10 47.064526
BTB-00421803 10 47.09163
ARS-BFGL-NGS-111700 10 47.11415
ARS-BFGL-NGS-117446 10 47.174234
ARS-BFGL-NGS-112309 10 47.197199
ARS-BFGL-NGS-41254 10 47.22061
ARS-BFGL-NGS-36243 10 47.309122
ARS-BFGL-NGS-31100 10 47.34173
ARS-BFGL-NGS-112377 10 47.374058
ARS-BFGL-NGS-30594 10 47.406215
ARS-BFGL-NGS-110468 10 47.508914
ARS-BFGL-NGS-35036 10 47.60127
ARS-BFGL-NGS-119345 10 47.634967
ARS-BFGL-NGS-118656 10 47.664187
BTB-00422869 10 47.689396
ARS-BFGL-NGS-104551 10 47.721937
BTB-00422746 10 47.751227
ARS-BFGL-NGS-116185 10 47.782815
ARS-BFGL-NGS-26902 10 47.806511
ARS-BFGL-NGS-21988 10 47.842705
ARS-BFGL-NGS-101904 10 47.896045
ARS-BFGL-NGS-64260 10 48.2071
ARS-BFGL-NGS-15006 10 48.391115
ARS-BFGL-BAC-11655 10 48.475
ARS-BFGL-NGS-117876 10 48.502416
ARS-BFGL-NGS-111510 10 48.541387
ARS-BFGL-NGS-118272 10 48.647362
ARS-BFGL-NGS-17352 10 48.837583
ARS-BFGL-BAC-11657 10 48.926752
ARS-BFGL-BAC-11658 10 49.013809
ARS-BFGL-NGS-18462 10 49.09711
BTB-00426034 10 49.189795
BTB-00425970 10 49.212505
BTB-00425983 10 49.23716
ARS-BFGL-NGS-111546 10 49.480741
ARS-BFGL-NGS-20006 10 49.503411
BTB-00380148 10 49.624848
ARS-BFGL-BAC-11666 10 49.656226
BTB-00426818 10 49.88979
ARS-BFGL-NGS-88023 10 49.918624
BTB-00427152 10 50.213424
BTB-00427376 10 50.353345
BTB-02009817 10 50.407755
BTB-01434227 10 50.625958
BTB-01434144 10 50.705459
ARS-BFGL-NGS-8836 10 50.789886
ARS-BFGL-NGS-11399 10 50.918709
BTB-00428084 10 51.037416
BTB-00428016 10 51.104105
ARS-BFGL-NGS-92694 10 51.133677
BTB-00427715 10 51.224528
ARS-BFGL-NGS-53671 10 51.269761
ARS-BFGL-NGS-21533 10 51.307984
ARS-BFGL-NGS-100399 10 51.383075
BTB-00992186 10 51.438567
BTB-00426535 10 51.502722
ARS-BFGL-BAC-12270 10 51.558941
ARS-BFGL-NGS-100387 10 51.566277
BTB-00423742 10 51.627715
BTB-00423785 10 51.679374
BTB-00424023 10 51.775341
BTB-00424008 10 51.803725
ARS-BFGL-NGS-82941 10 51.827797
ARS-BFGL-NGS-24765 10 51.850642
ARS-BFGL-NGS-91094 10 51.892644
ARS-BFGL-NGS-24556 10 51.98027
ARS-BFGL-NGS-5130 10 52.033595
BTB-01984646 10 52.166976
BTB-00424298 10 52.220883
BTB-00424319 10 52.244274
BTB-00424771 10 52.558914
ARS-BFGL-NGS-72759 10 52.584852
BTB-00424787 10 52.606823
ARS-BFGL-NGS-6895 10 52.755698
ARS-BFGL-NGS-82094 10 52.781919
ARS-BFGL-NGS-77250 10 52.814326
ARS-BFGL-NGS-30873 10 52.814637
ARS-BFGL-NGS-14607 10 52.836817
BTB-00425187 10 52.860808
ARS-BFGL-NGS-118883 10 52.998549
ARS-BFGL-NGS-110070 10 53.041455
BTB-00425619 10 53.11099
ARS-BFGL-NGS-84148 10 53.289822
BTB-00425787 10 53.318692
BTB-00425665 10 53.536336
BTB-01137783 10 53.661155
BTB-01047707 10 53.719128
BTB-01137914 10 54.012929
BTB-01018269 10 54.132987
BTB-00429663 10 54.206302
ARS-BFGL-NGS-42301 10 54.289766
ARS-BFGL-BAC-12295 10 54.341869
BTB-00429342 10 54.388591
ARS-BFGL-NGS-5533 10 54.439847
ARS-BFGL-NGS-79865 10 54.485911
ARS-BFGL-NGS-29248 10 54.514075
BTB-00429692 10 54.529999
BTB-00429221 10 54.557845
ARS-BFGL-NGS-103720 10 54.635388
ARS-BFGL-NGS-106255 10 54.719607
BTB-00428991 10 55.020216
ARS-BFGL-BAC-12297 10 55.076555
ARS-BFGL-BAC-12299 10 55.12408
BTB-00431144 10 55.323184
BTB-00431053 10 55.3782
ARS-BFGL-NGS-27708 10 55.510249
BTB-00430730 10 55.535781
BTB-00430410 10 55.751369
BTB-00430224 10 55.805448
BTB-00428180 10 55.972061
BTB-00430147 10 55.993255
BTB-00428623 10 55.993563
ARS-BFGL-NGS-119158 10 56.015779
BTB-00430000 10 56.071742
BTB-00429961 10 56.093653
ARS-BFGL-NGS-21100 10 56.116909
BTB-01911175 10 56.140822
BTB-00428684 10 56.304161
ARS-BFGL-NGS-106042 10 56.32526
ARS-BFGL-NGS-39078 10 56.384524
BTB-01891590 10 56.464919
ARS-BFGL-NGS-115499 10 56.638876
BTB-01178146 10 56.792715
ARS-BFGL-NGS-43120 10 57.065593
BTB-00334796 10 57.131487
BTB-01890015 10 57.297166
ARS-BFGL-NGS-19199 10 57.518113
BTB-01178563 10 57.527219
BTB-01125780 10 57.588822
ARS-BFGL-BAC-14813 10 57.611774
ARS-BFGL-NGS-100272 10 57.634236
BTB-01125709 10 57.665215
BTB-01125700 10 57.701989
ARS-BFGL-NGS-19884 10 57.759437
ARS-BFGL-NGS-44942 10 57.946593
BTB-01125425 10 58.076494
BTB-01649091 10 58.207411
ARS-BFGL-NGS-57640 10 58.232442
BTB-01524979 10 58.257801
ARS-BFGL-NGS-91856 10 58.318595
ARS-BFGL-NGS-55539 10 58.488593
ARS-BFGL-NGS-54405 10 58.574738
BTB-00431287 10 59.036433
ARS-BFGL-NGS-12446 10 59.097419
ARS-BFGL-NGS-54030 10 59.125626
ARS-BFGL-NGS-27172 10 59.384121
ARS-BFGL-NGS-19567 10 59.470586
ARS-BFGL-NGS-84473 10 59.557358
BTB-01361971 10 59.61528
BTB-01361961 10 59.642973
BTB-01361928 10 59.667969
ARS-BFGL-NGS-87984 10 59.731691
ARS-BFGL-BAC-14805 10 59.92787
BTB-01956124 10 60.321912
ARS-BFGL-NGS-17675 10 60.491127
BTB-01837908 10 60.527567
ARS-BFGL-NGS-101277 10 60.612673
ARS-BFGL-BAC-14808 10 60.954731
BTB-00431819 10 61.06457
ARS-BFGL-NGS-101983 10 61.201023
ARS-BFGL-NGS-9310 10 61.567073
ARS-BFGL-NGS-31807 10 61.684704
BTB-00432191 10 61.769231
ARS-BFGL-NGS-94775 10 61.885278
BTB-00432352 10 62.038632
ARS-BFGL-NGS-28353 10 62.361408
ARS-BFGL-NGS-21404 10 62.402837
ARS-BFGL-NGS-103164 10 62.792747
ARS-BFGL-NGS-35284 10 62.822728
BTB-00432889 10 62.960165
ARS-BFGL-NGS-97868 10 63.001894
ARS-BFGL-NGS-4898 10 63.02707
ARS-BFGL-NGS-34398 10 63.166747
ARS-BFGL-BAC-14799 10 63.629647
ARS-BFGL-NGS-12875 10 63.901294
ARS-BFGL-BAC-14182 10 64.22448
ARS-BFGL-BAC-609 10 64.289128
ARS-BFGL-NGS-23742 10 64.316811
ARS-BFGL-NGS-107098 10 64.419396
ARS-BFGL-NGS-15094 10 64.706581
ARS-BFGL-NGS-69379 10 64.752714
ARS-BFGL-NGS-62905 10 65.04451
ARS-BFGL-BAC-14816 10 65.106884
ARS-BFGL-NGS-69577 10 65.139528
ARS-BFGL-NGS-105361 10 65.21258
ARS-BFGL-NGS-53176 10 65.407567
ARS-BFGL-NGS-108454 10 65.877655
ARS-BFGL-NGS-42990 10 65.970755
ARS-BFGL-BAC-621 10 66.02291
ARS-BFGL-NGS-66047 10 66.174661
ARS-BFGL-NGS-11407 10 66.230263
ARS-BFGL-BAC-14827 10 66.397795
ARS-BFGL-NGS-115726 10 66.852021
ARS-BFGL-NGS-119477 10 66.884934
ARS-BFGL-BAC-15437 10 67.290043
ARS-BFGL-NGS-64369 10 67.41457
ARS-BFGL-NGS-247 10 67.538919
ARS-BFGL-NGS-44563 10 67.58654
ARS-BFGL-NGS-32233 10 67.648206
ARS-BFGL-BAC-15431 10 67.694539
ARS-BFGL-NGS-113835 10 67.800499
ARS-BFGL-BAC-15433 10 67.938058
ARS-BFGL-NGS-16198 10 68.029646
ARS-BFGL-BAC-15453 10 68.296332
BTB-01065229 10 68.324855
ARS-BFGL-BAC-15450 10 68.35293
ARS-BFGL-NGS-112605 10 68.413741
ARS-BFGL-NGS-117890 10 68.441863
ARS-BFGL-NGS-104766 10 68.499241
ARS-BFGL-NGS-97889 10 68.525616
BTB-00741048 10 68.693555
BTB-01064648 10 68.754185
ARS-BFGL-NGS-21750 10 68.789694
ARS-BFGL-NGS-57077 10 68.812168
ARS-BFGL-NGS-18531 10 68.895863
ARS-BFGL-NGS-79790 10 68.916657
ARS-BFGL-NGS-100631 10 69.057957
ARS-BFGL-NGS-12520 10 69.107598
BTB-01420453 10 69.287432
ARS-BFGL-NGS-68909 10 69.451664
ARS-BFGL-NGS-105644 10 69.474936
ARS-BFGL-NGS-105887 10 69.557467
BTB-00433829 10 69.658256
BTB-00433535 10 69.785726
ARS-BFGL-NGS-55116 10 69.811463
BTB-00433469 10 69.862924
BTB-00433433 10 69.966083
BTB-00433418 10 69.990962
BTB-00433395 10 70.02364
BTB-00433165 10 70.168665
BTB-01866513 10 70.231445
BTB-01866481 10 70.258844
ARS-BFGL-NGS-115581 10 70.476892
ARS-BFGL-NGS-114113 10 70.589931
BTB-00434096 10 71.082204
BTB-00434073 10 71.137516
BTB-01449482 10 71.226626
ARS-BFGL-BAC-15464 10 71.359437
BTB-01797755 10 71.528114
ARS-BFGL-NGS-84353 10 71.672455
ARS-BFGL-NGS-52145 10 71.694404
BTB-01246946 10 71.760152
BTB-01246955 10 71.7876
ARS-BFGL-NGS-23163 10 71.83526
BTB-01693207 10 72.060561
BTB-01653140 10 72.315329
BTB-01653149 10 72.339726
ARS-BFGL-NGS-101787 10 72.404859
BTB-01203179 10 72.694329
BTB-01203270 10 72.769319
ARS-BFGL-BAC-7166 10 72.797444
BTB-00435791 10 72.819492
BTB-01332940 10 73.417064
BTB-01332998 10 73.466092
ARS-BFGL-NGS-4783 10 73.48755
ARS-BFGL-NGS-22113 10 73.551579
BTB-01501723 10 73.655817
ARS-BFGL-NGS-36378 10 73.739496
ARS-BFGL-NGS-48568 10 73.855126
ARS-BFGL-NGS-68102 10 73.92031
ARS-BFGL-NGS-69839 10 74.011076
UA-IFASA-8771 10 74.127007
ARS-BFGL-NGS-83467 10 74.148902
ARS-BFGL-NGS-18580 10 74.183178
ARS-BFGL-BAC-7181 10 74.273641
ARS-BFGL-NGS-103001 10 74.608049
ARS-BFGL-NGS-41655 10 74.818051
ARS-BFGL-NGS-112074 10 74.876068
ARS-BFGL-NGS-16475 10 75.105774
ARS-BFGL-NGS-3286 10 75.44859
UA-IFASA-4440 10 75.74311
ARS-BFGL-NGS-69005 10 75.821328
ARS-BFGL-NGS-116801 10 76.077957
ARS-BFGL-NGS-5132 10 76.293117
UA-IFASA-8040 10 76.428175
ARS-BFGL-NGS-64829 10 76.509714
ARS-BFGL-NGS-93256 10 76.530287
ARS-BFGL-NGS-93518 10 76.779458
ARS-BFGL-NGS-38839 10 77.032581
ARS-BFGL-NGS-36741 10 77.063059
ARS-BFGL-NGS-3998 10 77.173249
ARS-BFGL-NGS-36898 10 77.206128
ARS-BFGL-NGS-11435 10 77.234231
ARS-BFGL-NGS-8227 10 77.303582
ARS-BFGL-NGS-18574 10 77.391821
ARS-BFGL-NGS-114908 10 77.518423
ARS-BFGL-NGS-116699 10 77.652696
UA-IFASA-1616 10 77.84435
ARS-BFGL-NGS-22656 10 77.907962
ARS-BFGL-NGS-40336 10 78.17754
ARS-BFGL-NGS-91501 10 78.217641
ARS-BFGL-NGS-42799 10 78.254077
ARS-BFGL-NGS-111205 10 78.345178
ARS-BFGL-NGS-10378 10 78.376836
ARS-BFGL-BAC-10993 10 78.5125
ARS-BFGL-NGS-38581 10 78.549784
ARS-BFGL-NGS-115606 10 78.743173
ARS-BFGL-BAC-11000 10 79.252023
ARS-BFGL-NGS-116025 10 79.496312
ARS-BFGL-NGS-35798 10 79.877539
ARS-BFGL-NGS-117202 10 80.181163
ARS-BFGL-BAC-11003 10 80.410977
BTB-00437473 10 80.546262
ARS-BFGL-NGS-3980 10 80.567844
UA-IFASA-4740 10 80.602211
ARS-BFGL-NGS-111135 10 80.718224
ARS-BFGL-NGS-59601 10 80.746402
ARS-BFGL-BAC-11007 10 80.783719
ARS-BFGL-NGS-6116 10 80.814522
ARS-BFGL-NGS-32379 10 80.910121
BTB-00437636 10 80.963535
BTB-00437729 10 81.020269
ARS-BFGL-NGS-66716 10 81.040939
BTB-00437757 10 81.069177
ARS-BFGL-NGS-24724 10 81.091156
ARS-BFGL-NGS-75073 10 81.113308
ARS-BFGL-NGS-73354 10 81.135781
ARS-BFGL-NGS-106025 10 81.372225
ARS-BFGL-NGS-14371 10 81.403443
ARS-BFGL-NGS-113766 10 81.45997
BTB-00438561 10 81.69529
ARS-BFGL-NGS-18421 10 81.760421
ARS-BFGL-NGS-95044 10 81.788224
BTB-02098111 10 81.896955
BTB-01373360 10 82.005034
BTB-01373370 10 82.030321
ARS-BFGL-NGS-102536 10 82.077994
ARS-BFGL-NGS-118013 10 82.125798
ARS-BFGL-NGS-59989 10 82.261121
ARS-BFGL-NGS-101487 10 82.290325
ARS-BFGL-NGS-2563 10 82.479371
BTB-00439685 10 82.546242
ARS-BFGL-NGS-43385 10 82.57929
BTB-00439698 10 82.60813
ARS-BFGL-NGS-3254 10 82.748913
ARS-BFGL-NGS-31131 10 83.114112
ARS-BFGL-NGS-116139 10 83.350003
ARS-BFGL-NGS-30064 10 83.389165
ARS-BFGL-NGS-98320 10 83.435322
BTB-00440048 10 83.48694
ARS-BFGL-NGS-110277 10 83.545161
ARS-BFGL-NGS-98120 10 83.570915
ARS-BFGL-NGS-89894 10 83.580565
ARS-BFGL-NGS-65639 10 83.613368
ARS-BFGL-NGS-115999 10 83.68572
ARS-BFGL-NGS-10999 10 83.729438
ARS-BFGL-NGS-117288 10 84.039652
BTB-00440560 10 84.09666
BTB-00436473 10 84.120931
BTB-00440580 10 84.239548
BTB-00436535 10 84.388256
ARS-BFGL-NGS-118177 10 84.424782
ARS-BFGL-NGS-56719 10 84.491671
ARS-BFGL-BAC-11025 10 84.516867
BTB-00436922 10 84.541663
ARS-BFGL-NGS-102682 10 84.61242
ARS-BFGL-NGS-118392 10 84.632536
ARS-BFGL-NGS-119786 10 84.76785
BTB-00440739 10 84.792134
ARS-BFGL-NGS-107149 10 84.814561
ARS-BFGL-NGS-117016 10 84.865323
BTB-00440861 10 84.899748
ARS-BFGL-NGS-117306 10 85.028166
ARS-BFGL-NGS-108215 10 85.085819
ARS-BFGL-NGS-91396 10 85.108423
BTB-00441121 10 85.187766
BTB-00852808 10 85.226702
ARS-BFGL-NGS-103927 10 85.302011
ARS-BFGL-NGS-55327 10 85.336874
BTB-02091381 10 85.407544
ARS-BFGL-NGS-13900 10 85.428422
ARS-BFGL-NGS-13501 10 85.480303
ARS-BFGL-NGS-22941 10 85.525047
ARS-BFGL-BAC-11028 10 85.649939
ARS-BFGL-NGS-86454 10 85.723755
ARS-BFGL-NGS-77430 10 85.743848
BTB-00441668 10 85.774872
BTB-00441700 10 85.869307
BTB-00441717 10 85.910292
BTB-00441734 10 85.944517
ARS-BFGL-NGS-85161 10 85.978674
ARS-BFGL-NGS-16573 10 86.036359
ARS-BFGL-NGS-116931 10 86.079641
ARS-BFGL-NGS-109005 10 86.100471
ARS-BFGL-NGS-116336 10 86.126108
ARS-BFGL-NGS-108846 10 86.155673
ARS-BFGL-NGS-33556 10 86.214669
BTB-00441709 10 86.236023
ARS-BFGL-NGS-32234 10 86.242499
BTB-00438634 10 86.440173
ARS-BFGL-NGS-88671 10 86.566429
ARS-BFGL-NGS-113063 10 86.615332
BTB-00438922 10 86.679535
UA-IFASA-7857 10 86.774733
BTB-00439031 10 86.799458
ARS-BFGL-NGS-3778 10 86.905558
ARS-BFGL-NGS-19347 10 86.938713
BTB-00438757 10 86.956123
ARS-BFGL-NGS-34516 10 86.994261
ARS-BFGL-NGS-71717 10 87.050505
ARS-BFGL-NGS-61301 10 87.078545
ARS-BFGL-NGS-67112 10 87.139659
ARS-BFGL-NGS-24237 10 87.189486
ARS-BFGL-NGS-8438 10 87.916083
BTB-00439416 10 87.95349
BTB-00439466 10 87.992789
BTB-01087838 10 88.035301
ARS-BFGL-NGS-54445 10 88.070146
ARS-BFGL-NGS-3752 10 88.249621
BTB-01716362 10 88.350226
ARS-BFGL-NGS-113469 10 88.38463
ARS-BFGL-NGS-25993 10 88.563925
ARS-BFGL-NGS-118148 10 88.630762
ARS-BFGL-NGS-58320 10 88.673513
ARS-BFGL-NGS-118077 10 88.754402
ARS-BFGL-NGS-102378 10 88.857915
ARS-BFGL-NGS-80270 10 88.966467
ARS-BFGL-NGS-38842 10 89.017273
BTB-00442996 10 89.076042
ARS-BFGL-NGS-111661 10 89.09381
ARS-BFGL-NGS-101529 10 89.207523
BTB-00443027 10 89.423823
ARS-BFGL-NGS-31526 10 89.463067
ARS-BFGL-NGS-61407 10 89.49423
ARS-BFGL-NGS-3900 10 89.569846
ARS-BFGL-NGS-878 10 89.587249
ARS-BFGL-NGS-31962 10 89.619897
ARS-BFGL-NGS-82682 10 89.774836
BTB-00442438 10 89.826995
ARS-BFGL-NGS-17218 10 89.905548
BTB-00442692 10 89.923736
BTB-00442788 10 89.977021
ARS-BFGL-NGS-110760 10 90.17246
ARS-BFGL-NGS-39282 10 90.201001
ARS-BFGL-NGS-90586 10 90.234048
ARS-BFGL-NGS-19142 10 90.279946
ARS-BFGL-BAC-16717 10 90.341373
ARS-BFGL-NGS-9246 10 90.37948
UA-IFASA-9665 10 90.437684
ARS-BFGL-NGS-36323 10 90.461387
ARS-BFGL-NGS-60581 10 90.54301
ARS-BFGL-NGS-4177 10 90.589157
ARS-BFGL-NGS-105160 10 90.654364
ARS-BFGL-NGS-87614 10 90.705511
BTB-00443654 10 90.725565
ARS-BFGL-NGS-29797 10 90.77375
ARS-BFGL-BAC-16723 10 90.806688
ARS-BFGL-NGS-83117 10 90.838
ARS-BFGL-NGS-115635 10 90.954548
BTB-00443249 10 90.979587
ARS-BFGL-NGS-53476 10 91.019188
ARS-BFGL-NGS-118199 10 91.086389
ARS-BFGL-NGS-25471 10 91.25802
ARS-BFGL-NGS-43349 10 91.304831
BTB-01530607 10 91.330836
ARS-BFGL-NGS-108074 10 91.357108
ARS-BFGL-NGS-112358 10 91.398665
ARS-BFGL-NGS-56116 10 91.498619
ARS-BFGL-NGS-110578 10 91.602885
ARS-BFGL-NGS-115153 10 91.642069
ARS-BFGL-NGS-25022 10 91.67231
ARS-BFGL-NGS-2949 10 91.720092
BTB-00444654 10 91.751584
ARS-BFGL-NGS-26052 10 91.78284
ARS-BFGL-NGS-5728 10 91.810103
BTB-00444587 10 91.846997
ARS-BFGL-NGS-98590 10 91.88777
ARS-BFGL-NGS-111169 10 91.955798
ARS-BFGL-BAC-6525 10 92.127288
ARS-BFGL-NGS-103736 10 92.152083
BTB-00445081 10 92.240642
ARS-BFGL-NGS-79766 10 92.542068
BTB-01102080 10 92.59741
ARS-BFGL-NGS-95966 10 92.8082
BTB-01101887 10 92.846879
ARS-BFGL-NGS-78530 10 93.019985
ARS-BFGL-NGS-29782 10 93.091687
BTB-00445339 10 93.235859
BTB-00445100 10 93.275196
ARS-BFGL-NGS-61859 10 93.365815
BTB-00445223 10 93.463666
BTB-00445247 10 93.501776
UA-IFASA-6057 10 93.52803
BTB-00445300 10 93.548683
ARS-BFGL-NGS-100479 10 93.735
ARS-BFGL-NGS-114950 10 93.759181
ARS-BFGL-BAC-6530 10 93.781226
BTB-00445660 10 93.897741
ARS-BFGL-NGS-33429 10 93.923726
ARS-BFGL-NGS-20486 10 93.946634
UA-IFASA-7423 10 93.98893
BTB-00445774 10 94.009385
ARS-BFGL-NGS-74928 10 94.133262
ARS-BFGL-NGS-89569 10 94.165355
BTB-00445989 10 94.232872
BTB-01663299 10 94.290465
BTB-00446095 10 94.309632
BTB-00446145 10 94.397322
ARS-BFGL-NGS-54789 10 94.425952
BTB-01663270 10 94.647038
BTB-01311442 10 95.274618
ARS-BFGL-NGS-67195 10 95.448891
BTB-01311849 10 95.608495
BTB-01970848 10 95.658568
BTB-01147175 10 95.923129
BTB-01147198 10 95.971945
BTB-01147244 10 96.065191
BTB-01147467 10 96.155771
ARS-BFGL-NGS-109736 10 96.759172
ARS-BFGL-NGS-23947 10 96.842358
ARS-BFGL-NGS-96326 10 96.939494
ARS-BFGL-NGS-68683 10 96.973802
ARS-BFGL-NGS-85148 10 97.043822
ARS-BFGL-NGS-116407 10 97.372769
ARS-BFGL-NGS-81507 10 97.645897
ARS-BFGL-NGS-33701 10 98.05402
ARS-BFGL-NGS-82902 10 98.138943
ARS-BFGL-NGS-26456 10 98.223275
ARS-BFGL-NGS-90588 10 98.290813
ARS-BFGL-NGS-38289 10 98.310941
BTB-00446186 10 98.460121
ARS-BFGL-NGS-25139 10 98.519683
BTB-00446995 10 98.588493
ARS-BFGL-NGS-2937 10 98.680972
ARS-BFGL-NGS-23086 10 98.817467
BTB-01049617 10 98.840028
ARS-BFGL-NGS-102037 10 99.00671
BTB-01255583 10 99.037336
BTB-01646116 10 99.103087
ARS-BFGL-NGS-117433 10 99.13226
BTB-01901596 10 99.23439
BTB-01966248 10 99.303806
ARS-BFGL-NGS-119038 10 99.36659
BTB-00891038 10 99.40403
BTB-01255376 10 99.47555
ARS-BFGL-NGS-115913 10 99.54282
ARS-BFGL-NGS-10384 10 99.578526
ARS-BFGL-NGS-107482 10 99.662832
BTB-01398247 10 99.701407
BTB-01397970 10 99.828782
ARS-BFGL-NGS-109737 10 100.072557
ARS-BFGL-NGS-62670 10 100.13328
BTB-00447350 10 100.212046
ARS-BFGL-NGS-4082 10 100.366108
ARS-BFGL-NGS-10724 10 100.418941
ARS-BFGL-NGS-34142 10 100.523095
ARS-BFGL-NGS-112800 10 100.544731
BTB-01566381 10 100.644826
ARS-BFGL-NGS-37154 10 100.701652
ARS-BFGL-BAC-16113 10 100.7452
ARS-BFGL-NGS-26243 10 100.804186
BTB-01308993 10 100.917539
ARS-BFGL-NGS-83517 10 100.943686
ARS-BFGL-NGS-116660 10 100.974235
ARS-BFGL-NGS-114186 10 101.051178
ARS-BFGL-NGS-22831 10 101.083401
ARS-BFGL-NGS-57057 10 101.168543
ARS-BFGL-NGS-17132 10 101.354418
BTB-01535139 10 101.452362
ARS-BFGL-NGS-34509 10 101.474077
ARS-BFGL-NGS-570 10 101.617256
ARS-BFGL-NGS-60109 10 101.654599
ARS-BFGL-NGS-110830 10 101.681492
ARS-BFGL-NGS-6421 10 101.724167
ARS-BFGL-NGS-103752 10 101.760343
ARS-BFGL-NGS-16191 10 101.792221
ARS-BFGL-NGS-102591 10 101.916247
ARS-BFGL-NGS-3343 10 101.984056
ARS-BFGL-NGS-76232 10 102.022247
ARS-BFGL-NGS-3247 10 102.114085
ARS-BFGL-NGS-63793 10 102.141325
ARS-BFGL-NGS-35190 10 102.210987
ARS-BFGL-NGS-57304 10 102.286251
ARS-BFGL-NGS-56593 10 102.500541
ARS-BFGL-NGS-1692 10 102.544951
ARS-BFGL-NGS-70413 10 102.574147
ARS-BFGL-NGS-110580 10 102.681999
ARS-BFGL-NGS-114138 10 102.758856
ARS-BFGL-NGS-4491 10 102.794657
ARS-BFGL-NGS-119194 10 102.819188
ARS-BFGL-NGS-116888 10 102.849006
ARS-BFGL-NGS-95108 10 102.887596
ARS-BFGL-BAC-15488 10 103.048273
ARS-BFGL-NGS-102562 10 103.092677
ARS-BFGL-NGS-103960 10 103.122889
ARS-BFGL-NGS-116631 10 103.178023
ARS-BFGL-NGS-30527 10 103.210766
ARS-BFGL-NGS-39375 10 103.320719
ARS-BFGL-NGS-118945 10 103.382526
ARS-BFGL-NGS-103474 10 103.453412
ARS-BFGL-NGS-27366 10 103.470001
ARS-BFGL-NGS-109724 10 103.535273
ARS-BFGL-NGS-20413 10 103.699875
ARS-BFGL-NGS-4171 10 103.731454
ARS-BFGL-NGS-28197 10 103.781481
ARS-BFGL-NGS-36623 10 104.109661
BTB-01593930 11 0.068565
BTB-01593958 11 0.109818
ARS-BFGL-NGS-4144 11 0.189568
ARS-BFGL-NGS-103052 11 0.217441
ARS-BFGL-NGS-64198 11 0.339327
ARS-BFGL-NGS-30830 11 0.448267
ARS-BFGL-NGS-83243 11 0.629873
ARS-BFGL-NGS-20788 11 0.665543
BTB-00449189 11 0.70012
ARS-BFGL-NGS-28965 11 0.740136
ARS-BFGL-NGS-111143 11 0.776127
BTB-01701204 11 0.79765
ARS-BFGL-NGS-62942 11 0.854379
ARS-BFGL-NGS-106406 11 0.900938
ARS-BFGL-NGS-119513 11 1.045889
ARS-BFGL-NGS-58003 11 1.09583
BTB-00449522 11 1.131222
ARS-BFGL-NGS-38779 11 1.214856
ARS-BFGL-NGS-11211 11 1.253725
ARS-BFGL-NGS-81709 11 1.284066
BTB-00449812 11 1.310834
ARS-BFGL-NGS-84048 11 1.34176
BTB-01913344 11 1.386226
ARS-BFGL-NGS-108649 11 1.440227
ARS-BFGL-NGS-87981 11 1.50095
ARS-BFGL-NGS-116413 11 1.596001
ARS-BFGL-NGS-103834 11 1.733607
ARS-BFGL-NGS-54066 11 1.83458
BTB-00449987 11 1.86528
ARS-BFGL-NGS-68030 11 1.901787
ARS-BFGL-NGS-24329 11 1.920092
ARS-BFGL-NGS-18143 11 1.99824
ARS-BFGL-NGS-85500 11 2.072805
ARS-BFGL-NGS-114980 11 2.10883
BTB-00448829 11 2.140304
ARS-BFGL-NGS-2679 11 2.195687
ARS-BFGL-NGS-102596 11 2.227618
ARS-BFGL-NGS-25380 11 2.260123
ARS-BFGL-NGS-70527 11 2.327073
ARS-BFGL-NGS-40264 11 2.350093
ARS-BFGL-NGS-79217 11 2.458693
ARS-BFGL-NGS-23705 11 2.545204
BTB-00452943 11 2.584201
ARS-BFGL-NGS-113057 11 2.603799
ARS-BFGL-NGS-33034 11 2.637529
ARS-BFGL-NGS-12715 11 2.658085
ARS-BFGL-NGS-101296 11 2.691538
ARS-BFGL-NGS-1183 11 2.820457
UA-IFASA-3579 11 2.877187
BTB-00452217 11 2.983521
ARS-BFGL-NGS-56838 11 3.016909
ARS-BFGL-NGS-31804 11 3.04418
BTB-00451982 11 3.140003
BTB-01823731 11 3.215052
BTB-00451941 11 3.236973
ARS-BFGL-NGS-89583 11 3.345221
ARS-BFGL-NGS-19329 11 3.477606
ARS-BFGL-NGS-32173 11 3.557549
ARS-BFGL-NGS-11111 11 3.579324
ARS-BFGL-NGS-53430 11 3.654963
ARS-BFGL-NGS-22749 11 3.713607
BTB-00453425 11 3.73602
ARS-BFGL-NGS-69066 11 3.76538
ARS-BFGL-BAC-14277 11 3.803359
BTB-00453176 11 3.844952
ARS-BFGL-NGS-18450 11 3.971531
BTB-01330547 11 4.148073
ARS-BFGL-NGS-15071 11 4.373645
BTB-00450113 11 4.419068
ARS-BFGL-NGS-111573 11 4.61
ARS-BFGL-NGS-13472 11 4.696808
ARS-BFGL-BAC-11090 11 4.730528
UA-IFASA-4273 11 4.760867
BTB-01118293 11 4.848397
ARS-BFGL-NGS-69903 11 4.875412
BTB-01118360 11 4.91886
ARS-BFGL-NGS-12127 11 4.946563
BTB-01118497 11 4.967591
ARS-BFGL-NGS-69404 11 5.010099
BTB-01118558 11 5.038709
ARS-BFGL-NGS-77332 11 5.095286
BTB-01118640 11 5.129135
ARS-BFGL-NGS-114076 11 5.15217
ARS-BFGL-NGS-68850 11 5.252617
BTB-01118763 11 5.281215
BTB-01118794 11 5.290404
ARS-BFGL-NGS-43582 11 5.34903
ARS-BFGL-NGS-25743 11 5.389716
ARS-BFGL-NGS-32877 11 5.486138
ARS-BFGL-NGS-114595 11 5.539221
ARS-BFGL-NGS-93607 11 5.593781
ARS-BFGL-NGS-23750 11 5.629691
ARS-BFGL-NGS-113441 11 5.706329
BTB-00343922 11 5.851961
ARS-BFGL-NGS-64657 11 5.872611
ARS-BFGL-NGS-30471 11 5.904608
ARS-BFGL-BAC-14947 11 5.930204
ARS-BFGL-NGS-34139 11 5.964756
ARS-BFGL-NGS-91251 11 6.076003
ARS-BFGL-NGS-116293 11 6.16755
BTB-01763350 11 6.222588
ARS-BFGL-NGS-5681 11 6.243988
ARS-BFGL-NGS-42574 11 6.322937
ARS-BFGL-NGS-119328 11 6.542604
ARS-BFGL-NGS-118420 11 6.543992
ARS-BFGL-NGS-80961 11 6.602495
ARS-BFGL-NGS-6184 11 6.668249
ARS-BFGL-NGS-41117 11 6.724678
ARS-BFGL-NGS-110191 11 6.758495
ARS-BFGL-NGS-47869 11 6.929912
ARS-BFGL-NGS-100141 11 7.047686
BTB-00457013 11 7.190271
ARS-BFGL-NGS-14899 11 7.214239
ARS-BFGL-NGS-96933 11 7.245667
BTB-00457093 11 7.275848
ARS-BFGL-NGS-57932 11 7.296877
ARS-BFGL-NGS-11940 11 7.346147
ARS-BFGL-NGS-21703 11 7.407191
ARS-BFGL-NGS-28646 11 7.482969
ARS-BFGL-NGS-11972 11 7.509854
ARS-BFGL-NGS-37576 11 7.54056
ARS-BFGL-NGS-16818 11 7.559695
ARS-BFGL-NGS-35216 11 7.585747
BTB-00454930 11 7.697169
ARS-BFGL-NGS-64152 11 7.785289
BTB-00455305 11 8.008738
BTB-00455326 11 8.04228
ARS-BFGL-BAC-11154 11 8.149768
ARS-BFGL-NGS-110311 11 8.185823
ARS-BFGL-NGS-25292 11 8.395321
BTB-00455867 11 8.449441
BTB-00455896 11 8.567411
ARS-BFGL-NGS-39999 11 8.591653
ARS-BFGL-NGS-83556 11 8.615231
ARS-BFGL-NGS-28887 11 8.763389
BTB-00456252 11 8.836373
BTB-01693261 11 8.943841
ARS-BFGL-NGS-97887 11 9.016028
ARS-BFGL-NGS-31282 11 9.086342
ARS-BFGL-NGS-89119 11 9.110713
ARS-BFGL-NGS-62299 11 9.15356
ARS-BFGL-NGS-57976 11 9.288132
ARS-BFGL-NGS-83673 11 9.329831
ARS-BFGL-NGS-31844 11 9.363209
BTB-01830724 11 9.420152
BTB-00456673 11 9.449507
BTB-00456759 11 9.473158
ARS-BFGL-NGS-64444 11 9.550147
BTB-00457391 11 9.665006
BTB-00457664 11 9.723257
BTB-01569510 11 9.755667
BTB-01569466 11 9.790265
ARS-BFGL-NGS-93955 11 9.851948
ARS-BFGL-NGS-103075 11 9.884327
ARS-BFGL-NGS-72000 11 10.087484
ARS-BFGL-NGS-3234 11 10.116081
ARS-BFGL-NGS-23211 11 10.195609
BTB-00457184 11 10.271653
ARS-BFGL-NGS-106145 11 10.319154
ARS-BFGL-NGS-109939 11 10.364456
ARS-BFGL-NGS-25723 11 10.437469
ARS-BFGL-NGS-90755 11 10.511762
ARS-BFGL-NGS-40174 11 10.56438
UA-IFASA-2313 11 10.604234
BTB-00458773 11 10.753131
ARS-BFGL-BAC-13552 11 10.945714
UA-IFASA-5940 11 11.041621
BTB-00458289 11 11.116195
ARS-BFGL-NGS-31961 11 11.254377
ARS-BFGL-NGS-113864 11 11.380878
ARS-BFGL-NGS-22092 11 11.404878
ARS-BFGL-NGS-117717 11 11.48968
ARS-BFGL-NGS-118131 11 11.540044
BTB-00459119 11 11.662712
BTB-01917119 11 11.715681
BTB-02007301 11 11.754597
BTB-01644390 11 11.955169
ARS-BFGL-BAC-13568 11 11.994246
BTB-00461346 11 12.201969
ARS-BFGL-NGS-115446 11 12.267076
ARS-BFGL-NGS-40307 11 12.287657
ARS-BFGL-NGS-103158 11 12.363892
ARS-BFGL-NGS-100255 11 12.390287
ARS-BFGL-NGS-40411 11 12.415887
BTB-00461144 11 12.444799
ARS-BFGL-NGS-33225 11 12.478437
ARS-BFGL-NGS-107641 11 12.51391
ARS-BFGL-NGS-13182 11 12.561278
ARS-BFGL-NGS-21642 11 12.596662
ARS-BFGL-NGS-37149 11 12.717282
ARS-BFGL-NGS-100878 11 12.85612
BTB-00460506 11 12.947549
BTB-00460427 11 13.050899
ARS-BFGL-BAC-14209 11 13.134752
BTB-00459766 11 13.248475
ARS-BFGL-NGS-35411 11 13.396548
ARS-BFGL-NGS-13679 11 13.429329
ARS-BFGL-NGS-34091 11 13.450833
ARS-BFGL-NGS-60010 11 13.572966
BTB-00461599 11 13.681749
UA-IFASA-6712 11 13.751244
ARS-BFGL-NGS-15072 11 13.777315
ARS-BFGL-NGS-62906 11 13.824939
BTB-01515539 11 13.849051
ARS-BFGL-BAC-14220 11 13.914771
BTB-00563759 11 13.946496
ARS-BFGL-NGS-42999 11 13.993403
BTB-00563665 11 14.037552
ARS-BFGL-NGS-1848 11 14.86687
ARS-BFGL-NGS-25419 11 14.94729
BTB-00461989 11 15.029477
ARS-BFGL-NGS-74492 11 15.0706
BTB-01529593 11 15.09209
BTB-00462019 11 15.11535
ARS-BFGL-NGS-71150 11 15.201728
BTB-01529507 11 15.238642
ARS-BFGL-NGS-20941 11 15.336724
ARS-BFGL-NGS-116521 11 15.42771
BTB-01972463 11 15.462339
ARS-BFGL-NGS-15959 11 15.499838
BTB-00463045 11 15.52496
ARS-BFGL-NGS-27258 11 15.644634
BTB-00462448 11 15.814741
ARS-BFGL-BAC-14856 11 15.857007
ARS-BFGL-NGS-17904 11 15.877241
BTB-00462303 11 15.898107
ARS-BFGL-NGS-68680 11 15.919622
ARS-BFGL-NGS-51088 11 15.999515
UA-IFASA-2426 11 16.020458
BTB-00462075 11 16.130458
BTB-00461834 11 16.15487
BTB-00461875 11 16.230481
BTB-00461926 11 16.262479
ARS-BFGL-NGS-21769 11 16.290329
BTB-00463351 11 16.297
BTB-00463178 11 16.345034
ARS-BFGL-NGS-21563 11 16.404805
BTB-01347992 11 16.759475
BTB-01762620 11 16.983543
BTB-01764269 11 17.026673
BTB-01391227 11 17.058497
BTB-01391272 11 17.083043
BTB-01661903 11 17.143826
BTB-01661919 11 17.186241
BTB-01233020 11 17.381176
BTB-01232906 11 17.445658
BTB-01766447 11 17.484533
ARS-BFGL-NGS-19198 11 17.686944
ARS-BFGL-NGS-95690 11 17.801204
ARS-BFGL-NGS-35098 11 17.807276
BTB-01934985 11 17.859035
BTB-01670865 11 17.914834
BTB-01670886 11 17.952803
BTB-01679861 11 17.980432
BTB-01679746 11 18.026984
BTB-01913936 11 18.107426
BTB-01940421 11 18.108142
BTB-01996428 11 18.182765
BTB-01744126 11 18.264758
BTB-01449090 11 18.364186
BTB-01448825 11 18.390236
ARS-BFGL-NGS-72469 11 18.635979
ARS-BFGL-NGS-19324 11 18.833272
ARS-BFGL-NGS-66637 11 18.867395
BTB-01396675 11 18.897246
ARS-BFGL-NGS-3421 11 19.125116
BTB-00753300 11 19.16076
ARS-BFGL-NGS-24148 11 19.182886
BTB-00753387 11 19.216632
ARS-BFGL-NGS-54076 11 19.248965
BTB-00753516 11 19.344832
BTB-00753528 11 19.371503
ARS-BFGL-BAC-16175 11 19.644044
BTB-00467573 11 19.781729
BTB-00463745 11 19.825792
ARS-BFGL-NGS-40996 11 19.861225
ARS-BFGL-NGS-102490 11 19.971032
BTB-00467628 11 20.061567
BTB-01695728 11 20.119555
ARS-BFGL-NGS-15494 11 20.326518
BTB-01247916 11 20.392877
ARS-BFGL-NGS-104228 11 20.558025
ARS-BFGL-NGS-102824 11 20.65441
BTB-00464926 11 20.707406
ARS-BFGL-NGS-113920 11 20.783316
ARS-BFGL-NGS-113404 11 20.885644
BTB-00464777 11 20.960589
BTB-00464454 11 21.242337
BTB-00464392 11 21.312462
ARS-BFGL-BAC-11039 11 21.344337
BTB-00464360 11 21.411953
BTB-00464268 11 21.435093
ARS-BFGL-NGS-2977 11 21.461502
ARS-BFGL-NGS-44338 11 21.496394
ARS-BFGL-NGS-15820 11 21.535801
BTB-00464022 11 21.55694
UA-IFASA-4213 11 21.581503
ARS-BFGL-NGS-26022 11 21.652185
ARS-BFGL-BAC-11047 11 21.681893
BTB-00465155 11 21.704414
ARS-BFGL-NGS-74974 11 21.794065
ARS-BFGL-NGS-117532 11 21.865413
BTB-00465430 11 21.968037
ARS-BFGL-NGS-98592 11 22.058432
ARS-BFGL-NGS-100459 11 22.128569
ARS-BFGL-BAC-11050 11 22.201316
ARS-BFGL-NGS-65895 11 22.39543
ARS-BFGL-NGS-27959 11 22.465305
ARS-BFGL-NGS-43804 11 22.588525
ARS-BFGL-NGS-110642 11 22.613511
ARS-BFGL-NGS-116483 11 22.666445
ARS-BFGL-NGS-118895 11 22.716948
BTB-00466225 11 22.746644
BTB-00466298 11 22.831667
BTB-00466317 11 22.858088
ARS-BFGL-NGS-62536 11 22.912326
BTB-00466422 11 22.936341
BTB-01903909 11 23.051506
ARS-BFGL-BAC-11672 11 23.14662
BTB-00466557 11 23.176087
BTB-01859163 11 23.235749
ARS-BFGL-NGS-107853 11 23.308266
BTB-00466773 11 23.34088
BTB-01805609 11 23.40207
ARS-BFGL-NGS-40621 11 23.443507
BTB-01556917 11 23.700685
ARS-BFGL-BAC-11706 11 23.918407
ARS-BFGL-NGS-61345 11 23.986849
ARS-BFGL-NGS-35892 11 24.01949
BTB-01742239 11 24.064571
ARS-BFGL-NGS-15908 11 24.102073
BTB-00467532 11 24.128088
BTB-00467512 11 24.151232
ARS-BFGL-NGS-82790 11 24.175823
BTB-01374905 11 24.193422
BTB-00467445 11 24.244391
ARS-BFGL-NGS-113100 11 24.279803
ARS-BFGL-NGS-115431 11 24.379969
ARS-BFGL-NGS-34563 11 24.469874
ARS-BFGL-NGS-12964 11 24.592135
BTB-00463917 11 24.657528
ARS-BFGL-NGS-37830 11 24.843332
ARS-BFGL-NGS-115357 11 24.92427
ARS-BFGL-NGS-21715 11 25.092349
ARS-BFGL-NGS-27885 11 25.33611
ARS-BFGL-BAC-5846 11 25.359786
ARS-BFGL-NGS-20828 11 25.418833
ARS-BFGL-NGS-89024 11 25.634382
ARS-BFGL-NGS-5488 11 25.837168
ARS-BFGL-NGS-6860 11 26.16297
BTB-01550704 11 26.185146
BTB-00601827 11 26.257193
UA-IFASA-8334 11 26.415787
BTB-00552225 11 26.495513
ARS-BFGL-NGS-111662 11 26.661919
ARS-BFGL-NGS-116433 11 26.808725
ARS-BFGL-NGS-10436 11 26.982927
ARS-BFGL-NGS-103198 11 27.054291
ARS-BFGL-NGS-111248 11 27.079215
ARS-BFGL-NGS-36356 11 27.205004
ARS-BFGL-NGS-114146 11 27.257304
ARS-BFGL-NGS-118888 11 27.423745
ARS-BFGL-NGS-24935 11 27.489026
BTB-00470332 11 27.519615
ARS-BFGL-NGS-101857 11 27.587137
ARS-BFGL-NGS-82906 11 27.894797
ARS-BFGL-NGS-107291 11 27.948271
ARS-BFGL-NGS-39693 11 28.032517
BTB-01260153 11 28.082671
BTB-01260228 11 28.108669
BTB-01260337 11 28.183453
ARS-BFGL-NGS-1352 11 28.207767
ARS-BFGL-NGS-75483 11 28.255163
BTB-00470051 11 28.358739
ARS-BFGL-NGS-90469 11 28.551931
ARS-BFGL-NGS-92888 11 28.577854
UA-IFASA-9272 11 28.602889
ARS-BFGL-NGS-88689 11 28.663069
ARS-BFGL-NGS-101534 11 28.741505
ARS-BFGL-NGS-111483 11 28.777056
ARS-BFGL-NGS-87426 11 28.807185
ARS-BFGL-NGS-21332 11 28.845033
ARS-BFGL-NGS-55891 11 28.902978
BTB-00469462 11 28.931796
BTB-00465916 11 28.946979
ARS-BFGL-NGS-104873 11 28.992259
ARS-BFGL-NGS-118724 11 29.046346
ARS-BFGL-NGS-14086 11 29.079159
ARS-BFGL-NGS-45601 11 29.143359
ARS-BFGL-NGS-103581 11 29.174959
ARS-BFGL-NGS-58445 11 29.207614
ARS-BFGL-NGS-114530 11 29.231377
ARS-BFGL-NGS-112640 11 29.259074
ARS-BFGL-NGS-14040 11 29.297974
ARS-BFGL-NGS-14449 11 29.326683
ARS-BFGL-NGS-100266 11 29.367145
ARS-BFGL-NGS-62651 11 29.417529
ARS-BFGL-NGS-66241 11 29.495322
ARS-BFGL-NGS-15269 11 29.578421
ARS-BFGL-BAC-15513 11 29.60217
BTB-01522198 11 29.676596
ARS-BFGL-NGS-5463 11 29.699863
ARS-BFGL-NGS-118268 11 29.749248
ARS-BFGL-NGS-68010 11 29.774437
ARS-BFGL-NGS-86581 11 29.822671
BTB-00467701 11 29.912016
ARS-BFGL-NGS-35518 11 30.128818
ARS-BFGL-NGS-44532 11 30.177813
BTB-01469173 11 30.198645
ARS-BFGL-NGS-97688 11 30.240831
ARS-BFGL-NGS-30244 11 30.262284
ARS-BFGL-NGS-89994 11 30.298969
BTB-01538150 11 30.42503
BTB-00471182 11 30.551963
BTB-00471167 11 30.608598
BTB-00489432 11 30.651364
ARS-BFGL-BAC-14892 11 30.676561
BTB-01872902 11 30.789183
ARS-BFGL-NGS-83866 11 30.851124
ARS-BFGL-NGS-101601 11 31.078015
BTB-00470654 11 31.13027
ARS-BFGL-NGS-5623 11 31.173613
ARS-BFGL-NGS-41170 11 31.193925
UA-IFASA-9493 11 31.224438
ARS-BFGL-NGS-23358 11 31.259588
BTB-00468069 11 31.384897
BTB-00468020 11 31.464382
BTB-01061117 11 31.49599
BTB-01061072 11 31.519537
ARS-BFGL-NGS-59618 11 31.542258
BTB-01060858 11 31.840941
BTB-01060598 11 32.153221
BTB-01060279 11 32.333903
BTB-01060234 11 32.409123
BTB-01060160 11 32.435013
BTB-01060112 11 32.458344
BTB-00471219 11 32.709462
ARS-BFGL-NGS-27262 11 32.766825
BTB-00471572 11 32.869454
ARS-BFGL-NGS-102066 11 32.954702
ARS-BFGL-NGS-114551 11 33.014479
BTB-01397376 11 33.143114
BTB-01397452 11 33.167082
BTB-00471616 11 33.183549
BTB-01397485 11 33.236456
BTB-02085709 11 33.388959
ARS-BFGL-NGS-64150 11 33.464088
BTB-01632913 11 33.642979
BTB-01641061 11 33.732628
BTB-01632890 11 33.855982
BTB-01683514 11 33.88658
BTB-01633028 11 33.941212
BTB-01431728 11 34.002723
BTB-01293441 11 34.068419
BTB-01431917 11 34.147377
BTB-01293391 11 34.205857
BTB-02040693 11 34.450957
BTB-01426876 11 34.482175
BTB-01426967 11 34.517035
BTB-01427085 11 34.582462
ARS-BFGL-NGS-33127 11 34.729272
BTB-00024992 11 34.86823
ARS-BFGL-NGS-23240 11 34.971474
ARS-BFGL-NGS-65814 11 35.054457
ARS-BFGL-NGS-42851 11 35.078831
ARS-BFGL-NGS-20444 11 35.342626
BTB-01256624 11 35.358947
ARS-BFGL-NGS-38940 11 35.598979
BTB-00471723 11 35.988982
ARS-BFGL-NGS-18219 11 36.028575
ARS-BFGL-NGS-86487 11 36.067752
ARS-BFGL-NGS-13211 11 36.088191
ARS-BFGL-BAC-12958 11 36.247317
ARS-BFGL-NGS-12523 11 36.371041
ARS-BFGL-NGS-52020 11 36.808946
ARS-BFGL-NGS-66512 11 36.983331
ARS-BFGL-BAC-12987 11 37.016893
ARS-BFGL-NGS-32737 11 37.110008
ARS-BFGL-NGS-113322 11 37.116605
ARS-BFGL-NGS-66378 11 37.135843
ARS-BFGL-NGS-36327 11 37.169269
ARS-BFGL-NGS-51235 11 37.228325
ARS-BFGL-NGS-18624 11 37.261133
ARS-BFGL-BAC-13600 11 37.436464
ARS-BFGL-NGS-57198 11 37.549808
ARS-BFGL-NGS-62976 11 37.700016
ARS-BFGL-NGS-117280 11 37.783495
ARS-BFGL-NGS-46705 11 38.157132
ARS-BFGL-NGS-81796 11 38.630429
ARS-BFGL-BAC-14233 11 38.652048
ARS-BFGL-NGS-111166 11 38.692849
ARS-BFGL-NGS-4998 11 38.760385
ARS-BFGL-NGS-104328 11 38.785741
ARS-BFGL-NGS-11777 11 38.94274
ARS-BFGL-NGS-11128 11 39.104584
ARS-BFGL-NGS-32998 11 39.151084
ARS-BFGL-NGS-114070 11 39.211761
ARS-BFGL-NGS-100655 11 39.328123
ARS-BFGL-NGS-5155 11 39.477093
ARS-BFGL-BAC-13660 11 39.552876
ARS-BFGL-BAC-13663 11 39.664222
ARS-BFGL-NGS-112026 11 39.936968
ARS-BFGL-BAC-13667 11 40.101129
ARS-BFGL-NGS-95739 11 40.414528
ARS-BFGL-NGS-31319 11 41.608506
ARS-BFGL-NGS-64295 11 41.64752
ARS-BFGL-NGS-10028 11 41.789973
ARS-BFGL-BAC-12994 11 41.854251
ARS-BFGL-NGS-24591 11 42.330073
ARS-BFGL-BAC-13009 11 42.480088
ARS-BFGL-NGS-25464 11 42.520603
ARS-BFGL-NGS-117681 11 42.615206
ARS-BFGL-NGS-111986 11 42.927846
ARS-BFGL-BAC-13639 11 42.977132
ARS-BFGL-NGS-117393 11 43.000948
ARS-BFGL-NGS-90639 11 43.296086
ARS-BFGL-NGS-33002 11 43.472272
ARS-BFGL-NGS-40760 11 43.942195
ARS-BFGL-BAC-14274 11 44.019482
ARS-BFGL-NGS-28815 11 44.061322
ARS-BFGL-NGS-43131 11 44.122489
ARS-BFGL-NGS-105778 11 44.207605
ARS-BFGL-NGS-1368 11 44.294802
ARS-BFGL-NGS-112949 11 44.439698
ARS-BFGL-NGS-100264 11 44.458785
ARS-BFGL-NGS-16590 11 44.478837
ARS-BFGL-NGS-47330 11 44.562022
ARS-BFGL-NGS-106173 11 44.611943
ARS-BFGL-NGS-81295 11 44.927955
ARS-BFGL-NGS-28851 11 44.967763
ARS-BFGL-NGS-112743 11 45.096739
ARS-BFGL-NGS-10350 11 45.130713
ARS-BFGL-NGS-28924 11 45.346657
ARS-BFGL-NGS-91269 11 45.470166
ARS-BFGL-NGS-112202 11 45.480315
ARS-BFGL-NGS-109763 11 45.503148
ARS-BFGL-NGS-19839 11 45.73664
ARS-BFGL-NGS-117372 11 45.758781
ARS-BFGL-NGS-104315 11 45.814583
ARS-BFGL-NGS-116676 11 45.985907
ARS-BFGL-NGS-36885 11 46.007498
ARS-BFGL-NGS-117216 11 46.143526
ARS-BFGL-NGS-21435 11 46.145227
ARS-BFGL-NGS-27190 11 46.340701
ARS-BFGL-NGS-34952 11 46.406314
ARS-BFGL-NGS-29991 11 46.523735
ARS-BFGL-NGS-36900 11 46.563366
ARS-BFGL-NGS-33830 11 46.581867
ARS-BFGL-NGS-37630 11 46.590323
ARS-BFGL-NGS-30536 11 46.701073
ARS-BFGL-NGS-1883 11 46.735224
ARS-BFGL-NGS-28070 11 46.758998
ARS-BFGL-NGS-34712 11 46.794995
ARS-BFGL-NGS-113289 11 46.81946
ARS-BFGL-NGS-40907 11 46.878517
ARS-BFGL-NGS-108114 11 47.210051
ARS-BFGL-BAC-6606 11 47.361429
ARS-BFGL-NGS-101771 11 47.667214
ARS-BFGL-NGS-1792 11 47.803744
ARS-BFGL-NGS-87458 11 47.94123
ARS-BFGL-NGS-108515 11 47.96888
ARS-BFGL-NGS-103900 11 48.066628
ARS-BFGL-NGS-81863 11 48.300018
ARS-BFGL-NGS-107346 11 48.495399
ARS-BFGL-NGS-75906 11 48.54588
ARS-BFGL-NGS-108232 11 48.795556
ARS-BFGL-NGS-100103 11 49.036136
ARS-BFGL-NGS-68510 11 49.227891
ARS-BFGL-NGS-81824 11 49.32262
ARS-BFGL-NGS-75350 11 49.734417
ARS-BFGL-NGS-36039 11 49.763245
BTB-01568010 11 49.793722
BTB-01568059 11 49.852621
ARS-BFGL-NGS-109489 11 49.877253
BTB-01401975 11 49.912381
ARS-BFGL-NGS-113144 11 50.041843
ARS-BFGL-NGS-35180 11 50.077474
BTB-01660145 11 50.264058
ARS-BFGL-NGS-27048 11 50.286299
ARS-BFGL-NGS-117408 11 50.37633
ARS-BFGL-NGS-109669 11 50.420385
BTB-00474688 11 50.431031
BTB-01828679 11 50.510351
BTB-00474595 11 50.569415
BTB-00474587 11 50.59288
ARS-BFGL-NGS-66467 11 50.912804
ARS-BFGL-NGS-17103 11 51.082229
ARS-BFGL-NGS-107461 11 51.51927
ARS-BFGL-BAC-11103 11 51.660353
ARS-BFGL-NGS-112791 11 51.741896
ARS-BFGL-BAC-11714 11 52.155944
ARS-BFGL-BAC-11717 11 52.195257
ARS-BFGL-BAC-11718 11 52.356168
ARS-BFGL-NGS-11740 11 54.193489
ARS-BFGL-NGS-106815 11 54.246625
ARS-BFGL-NGS-7469 11 54.417014
UA-IFASA-1529 11 54.794949
ARS-BFGL-NGS-117820 11 54.855548
ARS-BFGL-NGS-103442 11 54.887301
ARS-BFGL-NGS-42944 11 54.94659
UA-IFASA-9350 11 55.062461
BTB-01638234 11 55.229674
ARS-BFGL-NGS-37348 11 55.372054
ARS-BFGL-NGS-31161 11 55.456977
ARS-BFGL-NGS-13220 11 55.598469
ARS-BFGL-NGS-21601 11 55.623112
ARS-BFGL-NGS-106494 11 55.711243
ARS-BFGL-NGS-73214 11 55.946129
ARS-BFGL-NGS-108438 11 56.617997
ARS-BFGL-NGS-32183 11 56.709031
BTB-00475277 11 56.985921
ARS-BFGL-NGS-118778 11 57.029034
BTB-01079278 11 57.078447
ARS-BFGL-NGS-13914 11 57.131335
BTB-01696272 11 57.184891
ARS-BFGL-BAC-12421 11 57.296795
BTB-01079189 11 57.429852
BTB-01504494 11 57.548472
BTB-01079350 11 57.603769
BTB-01652806 11 57.882097
BTB-01328775 11 57.9126
ARS-BFGL-NGS-15285 11 58.241212
ARS-BFGL-BAC-11747 11 58.419387
ARS-BFGL-BAC-11748 11 58.442169
ARS-BFGL-BAC-4400 11 58.501865
BTB-01180855 11 58.684365
ARS-BFGL-NGS-109923 11 58.706654
BTB-01180711 11 58.754953
ARS-BFGL-BAC-12355 11 58.783251
ARS-BFGL-NGS-118165 11 58.856144
ARS-BFGL-NGS-44565 11 58.897545
BTB-01454143 11 59.006381
ARS-BFGL-NGS-82127 11 59.110486
BTB-00475498 11 59.381768
BTB-01756713 11 59.421902
BTB-01836963 11 59.458469
BTB-01630036 11 59.522795
BTB-00475457 11 59.891587
BTB-00475179 11 60.227348
ARS-BFGL-NGS-11131 11 60.303908
BTB-01475120 11 60.307662
ARS-BFGL-NGS-112135 11 60.334708
ARS-BFGL-NGS-112939 11 60.377158
ARS-BFGL-NGS-36716 11 60.655795
ARS-BFGL-NGS-29366 11 60.738925
ARS-BFGL-BAC-11723 11 60.874249
ARS-BFGL-NGS-24498 11 60.880125
ARS-BFGL-NGS-110394 11 60.974044
ARS-BFGL-NGS-109370 11 61.080039
ARS-BFGL-BAC-13039 11 61.700872
ARS-BFGL-NGS-52541 11 61.858071
ARS-BFGL-NGS-47907 11 62.123525
ARS-BFGL-NGS-72428 11 62.593469
ARS-BFGL-NGS-110217 11 62.703167
ARS-BFGL-NGS-76191 11 62.732451
ARS-BFGL-NGS-10966 11 62.847615
ARS-BFGL-NGS-1065 11 62.868207
ARS-BFGL-NGS-28217 11 62.933569
ARS-BFGL-NGS-111061 11 63.337021
ARS-BFGL-NGS-103794 11 63.372591
ARS-BFGL-NGS-102748 11 63.40993
ARS-BFGL-NGS-41687 11 63.759322
ARS-BFGL-NGS-19268 11 63.93995
ARS-BFGL-BAC-13049 11 64.019136
ARS-BFGL-NGS-114087 11 64.05785
ARS-BFGL-NGS-43985 11 64.184454
ARS-BFGL-NGS-83732 11 64.223964
ARS-BFGL-NGS-119320 11 64.269224
ARS-BFGL-NGS-12929 11 64.313748
ARS-BFGL-NGS-106368 11 64.367438
ARS-BFGL-NGS-89007 11 64.537797
ARS-BFGL-NGS-100607 11 64.641242
ARS-BFGL-BAC-14299 11 64.742252
ARS-BFGL-NGS-3936 11 64.844989
ARS-BFGL-NGS-33664 11 64.90673
ARS-BFGL-NGS-44192 11 65.06689
ARS-BFGL-NGS-91335 11 65.386179
ARS-BFGL-NGS-91014 11 65.493222
ARS-BFGL-NGS-54666 11 65.656294
ARS-BFGL-NGS-52860 11 65.686532
ARS-BFGL-BAC-14940 11 66.002572
ARS-BFGL-NGS-16753 11 66.11827
ARS-BFGL-NGS-107491 11 66.153626
ARS-BFGL-NGS-3540 11 66.218925
ARS-BFGL-NGS-12836 11 66.533595
ARS-BFGL-NGS-31946 11 66.554571
ARS-BFGL-NGS-109780 11 66.789317
ARS-BFGL-NGS-115617 11 66.864873
UA-IFASA-5376 11 66.97437
ARS-BFGL-NGS-78948 11 67.016791
ARS-BFGL-NGS-80773 11 67.059602
ARS-BFGL-NGS-64740 11 67.185874
ARS-BFGL-NGS-103217 11 67.257038
ARS-BFGL-NGS-116982 11 67.319888
ARS-BFGL-NGS-107597 11 67.347867
ARS-BFGL-NGS-104626 11 67.421419
ARS-BFGL-NGS-34099 11 67.445963
ARS-BFGL-NGS-18300 11 67.498111
ARS-BFGL-NGS-17152 11 67.525323
ARS-BFGL-NGS-82619 11 67.55909
ARS-BFGL-NGS-38946 11 67.592479
ARS-BFGL-NGS-39751 11 67.725058
ARS-BFGL-NGS-114897 11 67.750746
ARS-BFGL-NGS-110881 11 68.1207
ARS-BFGL-NGS-116693 11 68.352879
ARS-BFGL-BAC-15562 11 68.395814
ARS-BFGL-NGS-93037 11 68.662418
ARS-BFGL-NGS-10829 11 68.687376
ARS-BFGL-NGS-13199 11 68.727902
ARS-BFGL-NGS-26272 11 68.759678
ARS-BFGL-NGS-118730 11 68.820809
ARS-BFGL-NGS-556 11 68.938216
ARS-BFGL-NGS-114204 11 69.103108
ARS-BFGL-NGS-77753 11 69.15567
ARS-BFGL-BAC-15570 11 69.240871
ARS-BFGL-NGS-70302 11 69.270522
ARS-BFGL-BAC-15571 11 69.380054
ARS-BFGL-NGS-67531 11 69.418071
ARS-BFGL-NGS-14201 11 69.529012
ARS-BFGL-NGS-110913 11 69.59373
ARS-BFGL-NGS-78923 11 69.634769
ARS-BFGL-NGS-22048 11 69.884769
ARS-BFGL-NGS-10615 11 70.065583
ARS-BFGL-NGS-103799 11 70.106153
ARS-BFGL-NGS-26049 11 70.134982
ARS-BFGL-NGS-51970 11 70.309933
ARS-BFGL-NGS-91259 11 70.33341
ARS-BFGL-NGS-28978 11 70.438902
ARS-BFGL-NGS-101356 11 70.537728
ARS-BFGL-NGS-36271 11 70.597052
ARS-BFGL-NGS-101505 11 70.64559
UA-IFASA-7706 11 70.750209
ARS-BFGL-NGS-110450 11 71.048976
ARS-BFGL-NGS-116338 11 71.11788
ARS-BFGL-NGS-35608 11 71.168249
ARS-BFGL-NGS-20385 11 71.251616
ARS-BFGL-NGS-5238 11 71.343431
ARS-BFGL-NGS-106460 11 71.365918
ARS-BFGL-NGS-37893 11 72.476622
ARS-BFGL-NGS-20173 11 72.555948
ARS-BFGL-NGS-116021 11 72.864887
ARS-BFGL-NGS-22364 11 72.900738
ARS-BFGL-NGS-74702 11 72.973534
ARS-BFGL-NGS-11057 11 73.014799
ARS-BFGL-NGS-20479 11 73.042236
ARS-BFGL-NGS-83128 11 73.068822
ARS-BFGL-NGS-37998 11 73.150873
ARS-BFGL-NGS-41448 11 73.470176
ARS-BFGL-NGS-84969 11 73.678032
ARS-BFGL-NGS-95165 11 73.72223
ARS-BFGL-NGS-12662 11 73.762708
ARS-BFGL-NGS-26350 11 73.976212
ARS-BFGL-NGS-111034 11 73.98622
ARS-BFGL-NGS-115531 11 74.038177
ARS-BFGL-NGS-39507 11 74.139241
ARS-BFGL-NGS-111941 11 74.197538
ARS-BFGL-NGS-90250 11 74.354594
ARS-BFGL-NGS-65485 11 74.414798
ARS-BFGL-BAC-11783 11 74.603943
ARS-BFGL-NGS-6438 11 74.739772
ARS-BFGL-NGS-19413 11 75.039655
ARS-BFGL-NGS-41101 11 75.089365
ARS-BFGL-NGS-110868 11 75.329413
ARS-BFGL-NGS-119401 11 75.352649
ARS-BFGL-NGS-11925 11 75.381605
ARS-BFGL-NGS-108039 11 75.461248
ARS-BFGL-NGS-4523 11 75.495975
ARS-BFGL-NGS-18369 11 75.519957
ARS-BFGL-NGS-113325 11 75.586338
ARS-BFGL-NGS-35610 11 75.72603
ARS-BFGL-NGS-24112 11 75.879665
ARS-BFGL-NGS-113105 11 76.012286
ARS-BFGL-NGS-102827 11 76.072748
ARS-BFGL-NGS-112276 11 76.290356
ARS-BFGL-NGS-66357 11 76.354822
ARS-BFGL-NGS-92911 11 76.910253
ARS-BFGL-NGS-80260 11 77.353382
ARS-BFGL-NGS-56195 11 77.493775
ARS-BFGL-NGS-8919 11 77.560928
UA-IFASA-4453 11 77.73557
ARS-BFGL-NGS-25709 11 77.763464
ARS-BFGL-NGS-117322 11 77.884744
ARS-BFGL-NGS-105767 11 77.911153
ARS-BFGL-NGS-23094 11 77.935514
ARS-BFGL-NGS-61477 11 78.00126
ARS-BFGL-NGS-91942 11 78.069787
ARS-BFGL-NGS-16050 11 78.114859
ARS-BFGL-NGS-38413 11 78.149242
ARS-BFGL-NGS-73132 11 78.29013
ARS-BFGL-NGS-3456 11 78.377128
ARS-BFGL-NGS-114020 11 78.420248
ARS-BFGL-NGS-11105 11 78.510118
ARS-BFGL-NGS-32286 11 78.685302
ARS-BFGL-NGS-85521 11 78.708174
ARS-BFGL-NGS-117037 11 78.728798
ARS-BFGL-NGS-13940 11 78.831137
ARS-BFGL-NGS-14403 11 79.014697
ARS-BFGL-NGS-116708 11 79.051605
ARS-BFGL-NGS-86115 11 79.072589
ARS-BFGL-NGS-1931 11 79.09269
ARS-BFGL-NGS-27900 11 79.15038
ARS-BFGL-NGS-108206 11 79.174664
ARS-BFGL-NGS-53147 11 79.285259
BTB-01884758 11 79.321537
ARS-BFGL-NGS-106479 11 79.852413
ARS-BFGL-NGS-85638 11 79.889994
ARS-BFGL-BAC-7282 11 80.220452
ARS-BFGL-NGS-41612 11 80.730546
ARS-BFGL-NGS-95608 11 80.774399
ARS-BFGL-NGS-7212 11 80.897892
ARS-BFGL-BAC-11115 11 80.92271
ARS-BFGL-BAC-11121 11 80.948516
ARS-BFGL-NGS-91517 11 81.28266
ARS-BFGL-NGS-52709 11 81.819453
ARS-BFGL-NGS-105586 11 81.845043
ARS-BFGL-NGS-1534 11 81.948811
ARS-BFGL-NGS-4427 11 81.988596
ARS-BFGL-NGS-26123 11 82.236437
ARS-BFGL-NGS-31712 11 82.282516
ARS-BFGL-NGS-17721 11 82.324709
ARS-BFGL-NGS-88133 11 82.40981
ARS-BFGL-NGS-87124 11 82.433558
ARS-BFGL-NGS-98531 11 82.548897
ARS-BFGL-NGS-5371 11 82.833655
ARS-BFGL-NGS-93601 11 82.920732
ARS-BFGL-NGS-19406 11 82.959206
ARS-BFGL-NGS-5662 11 83.028893
ARS-BFGL-NGS-6222 11 83.099183
ARS-BFGL-NGS-118794 11 83.132988
ARS-BFGL-NGS-39818 11 83.28591
ARS-BFGL-NGS-13091 11 83.426839
ARS-BFGL-NGS-109727 11 83.585365
ARS-BFGL-NGS-63978 11 83.637998
ARS-BFGL-NGS-117663 11 83.716954
ARS-BFGL-NGS-41942 11 83.737492
ARS-BFGL-NGS-102088 11 83.796925
ARS-BFGL-NGS-34903 11 83.867859
ARS-BFGL-BAC-7321 11 83.911173
ARS-BFGL-BAC-7336 11 84.410993
ARS-BFGL-NGS-104652 11 84.828071
ARS-BFGL-NGS-83288 11 84.899274
ARS-BFGL-NGS-106748 11 84.974574
ARS-BFGL-NGS-37939 11 85.215807
ARS-BFGL-NGS-107825 11 85.270375
ARS-BFGL-NGS-110235 11 85.367073
ARS-BFGL-NGS-43769 11 85.445919
ARS-BFGL-NGS-111563 11 85.740344
ARS-BFGL-NGS-108297 11 85.982743
ARS-BFGL-NGS-14236 11 86.048363
ARS-BFGL-NGS-31396 11 86.071763
ARS-BFGL-NGS-115717 11 86.093825
ARS-BFGL-NGS-115957 11 86.182547
ARS-BFGL-NGS-105912 11 86.6555
ARS-BFGL-NGS-116569 11 86.751976
ARS-BFGL-NGS-119913 11 86.779385
ARS-BFGL-NGS-116253 11 86.803507
ARS-BFGL-NGS-56581 11 86.865609
ARS-BFGL-NGS-43715 11 86.88806
ARS-BFGL-NGS-17731 11 86.926025
ARS-BFGL-NGS-35730 11 86.965492
ARS-BFGL-NGS-90069 11 87.004961
ARS-BFGL-NGS-21314 11 87.035961
ARS-BFGL-BAC-7337 11 87.081828
ARS-BFGL-NGS-33784 11 87.124625
ARS-BFGL-NGS-38084 11 87.172464
ARS-BFGL-NGS-114578 11 87.279008
ARS-BFGL-NGS-89483 11 87.405137
ARS-BFGL-BAC-16216 11 87.498559
ARS-BFGL-BAC-16215 11 87.578836
ARS-BFGL-NGS-26830 11 87.747312
ARS-BFGL-NGS-116951 11 87.793629
ARS-BFGL-NGS-70263 11 87.824167
ARS-BFGL-BAC-16207 11 87.999946
ARS-BFGL-NGS-37074 11 88.028793
ARS-BFGL-NGS-113560 11 88.074583
ARS-BFGL-NGS-22703 11 88.25772
ARS-BFGL-NGS-99064 11 88.377201
ARS-BFGL-NGS-105605 11 88.416017
ARS-BFGL-BAC-12412 11 88.537653
ARS-BFGL-NGS-45263 11 88.621486
ARS-BFGL-NGS-12282 11 88.669116
ARS-BFGL-NGS-18890 11 88.712798
ARS-BFGL-NGS-37849 11 88.902399
ARS-BFGL-NGS-37662 11 89.006536
ARS-BFGL-NGS-83535 11 89.023569
ARS-BFGL-NGS-39719 11 89.081028
ARS-BFGL-NGS-2387 11 89.195128
ARS-BFGL-NGS-79604 11 89.236308
ARS-BFGL-NGS-28030 11 89.338824
ARS-BFGL-NGS-97969 11 89.497577
ARS-BFGL-NGS-117441 11 89.680768
ARS-BFGL-NGS-14404 11 89.770848
ARS-BFGL-NGS-17353 11 89.880876
ARS-BFGL-NGS-42603 11 89.933322
ARS-BFGL-NGS-39644 11 89.973106
ARS-BFGL-NGS-114789 11 90.175621
ARS-BFGL-NGS-79395 11 90.215622
ARS-BFGL-NGS-61730 11 90.365254
ARS-BFGL-NGS-27587 11 90.388849
ARS-BFGL-NGS-92082 11 90.738123
ARS-BFGL-NGS-34117 11 91.205321
ARS-BFGL-BAC-14322 11 91.248735
ARS-BFGL-NGS-27341 11 91.438914
ARS-BFGL-NGS-118290 11 91.525186
ARS-BFGL-NGS-44412 11 91.578841
ARS-BFGL-NGS-39150 11 92.500678
ARS-BFGL-NGS-38395 11 92.594518
ARS-BFGL-NGS-69973 11 92.729047
ARS-BFGL-NGS-32722 11 92.785424
ARS-BFGL-NGS-76359 11 92.912897
ARS-BFGL-NGS-11629 11 92.963716
ARS-BFGL-NGS-54728 11 93.142448
ARS-BFGL-NGS-25612 11 93.193697
ARS-BFGL-NGS-42578 11 93.241685
ARS-BFGL-NGS-118517 11 93.546324
ARS-BFGL-NGS-20482 11 93.554112
ARS-BFGL-NGS-1846 11 93.612322
ARS-BFGL-NGS-103958 11 93.635833
ARS-BFGL-NGS-112740 11 93.744013
ARS-BFGL-NGS-25824 11 93.77327
ARS-BFGL-NGS-83728 11 94.227167
ARS-BFGL-NGS-5247 11 94.49423
ARS-BFGL-NGS-116626 11 94.5589
ARS-BFGL-NGS-116123 11 94.686959
ARS-BFGL-NGS-97869 11 95.096647
ARS-BFGL-NGS-110146 11 95.213372
ARS-BFGL-NGS-109752 11 95.322986
ARS-BFGL-NGS-1215 11 95.380767
ARS-BFGL-NGS-40157 11 95.468672
ARS-BFGL-NGS-6531 11 95.501827
ARS-BFGL-NGS-12334 11 95.516698
ARS-BFGL-NGS-42283 11 95.543411
ARS-BFGL-NGS-104055 11 95.80243
ARS-BFGL-NGS-72642 11 96.024302
ARS-BFGL-NGS-101698 11 96.23013
ARS-BFGL-NGS-111672 11 96.28089
ARS-BFGL-NGS-43490 11 96.317198
ARS-BFGL-NGS-50500 11 96.474351
ARS-BFGL-NGS-38587 11 96.777054
ARS-BFGL-NGS-112273 11 96.816255
ARS-BFGL-NGS-113879 11 96.90529
ARS-BFGL-NGS-36373 11 97.092757
ARS-BFGL-NGS-117250 11 97.160473
ARS-BFGL-NGS-62241 11 97.199421
ARS-BFGL-NGS-98451 11 97.22381
ARS-BFGL-NGS-35656 11 97.28996
ARS-BFGL-NGS-116912 11 97.481834
UA-IFASA-7427 11 97.600391
ARS-BFGL-NGS-101484 11 97.639442
UA-IFASA-2295 11 97.75418
ARS-BFGL-NGS-109485 11 97.884816
ARS-BFGL-NGS-26030 11 98.001705
ARS-BFGL-BAC-15609 11 98.164828
ARS-BFGL-NGS-107846 11 98.186362
ARS-BFGL-NGS-38003 11 98.219856
UA-IFASA-6952 11 98.327
ARS-BFGL-BAC-15613 11 98.387272
ARS-BFGL-NGS-113507 11 98.407974
ARS-BFGL-NGS-59222 11 98.482863
ARS-BFGL-NGS-70509 11 98.510712
ARS-BFGL-NGS-114759 11 98.539625
ARS-BFGL-NGS-113310 11 98.645533
ARS-BFGL-NGS-75163 11 98.70125
ARS-BFGL-NGS-101229 11 98.743962
ARS-BFGL-NGS-115208 11 98.770719
ARS-BFGL-NGS-27581 11 98.86725
ARS-BFGL-NGS-1504 11 98.87109
ARS-BFGL-NGS-13935 11 98.933313
ARS-BFGL-NGS-42261 11 99.084012
ARS-BFGL-NGS-21918 11 99.149925
ARS-BFGL-NGS-114094 11 99.413363
ARS-BFGL-NGS-29052 11 99.546782
ARS-BFGL-NGS-108330 11 99.710314
ARS-BFGL-NGS-69225 11 99.797276
ARS-BFGL-NGS-32646 11 99.851239
ARS-BFGL-NGS-104667 11 99.888515
ARS-BFGL-NGS-29976 11 99.894611
ARS-BFGL-NGS-13030 11 99.930785
ARS-BFGL-NGS-114168 11 100.108508
ARS-BFGL-NGS-10070 11 100.152978
ARS-BFGL-NGS-118549 11 100.221888
ARS-BFGL-NGS-90334 11 100.22369
ARS-BFGL-NGS-54803 11 100.283991
ARS-BFGL-NGS-59502 11 100.519715
ARS-BFGL-NGS-101609 11 100.57343
ARS-BFGL-NGS-79878 11 100.656597
ARS-BFGL-NGS-103450 11 100.751591
ARS-BFGL-NGS-62514 11 100.788847
ARS-BFGL-NGS-92445 11 100.810072
ARS-BFGL-NGS-119018 11 100.835837
ARS-BFGL-NGS-116589 11 100.901534
ARS-BFGL-NGS-103520 11 100.924099
ARS-BFGL-NGS-112243 11 101.02254
ARS-BFGL-NGS-95003 11 101.110348
ARS-BFGL-NGS-12589 11 101.136744
ARS-BFGL-NGS-105675 11 101.177638
ARS-BFGL-NGS-111179 11 101.21708
ARS-BFGL-NGS-29519 11 101.266385
ARS-BFGL-NGS-32953 11 101.301047
ARS-BFGL-NGS-28681 11 101.522062
ARS-BFGL-NGS-37648 11 101.565248
ARS-BFGL-NGS-2573 11 101.602103
ARS-BFGL-NGS-102267 11 101.802657
ARS-BFGL-NGS-37815 11 101.829398
ARS-BFGL-NGS-118919 11 101.901458
ARS-BFGL-NGS-76019 11 102.018421
ARS-BFGL-NGS-28075 11 102.105341
ARS-BFGL-NGS-31740 11 102.131174
ARS-BFGL-NGS-115623 11 102.153173
ARS-BFGL-NGS-105689 11 102.285689
ARS-BFGL-NGS-22188 11 102.326974
ARS-BFGL-NGS-44327 11 102.412427
ARS-BFGL-NGS-12135 11 102.490616
ARS-BFGL-NGS-27099 11 102.515401
ARS-BFGL-NGS-112130 11 102.548124
ARS-BFGL-NGS-68110 11 102.641271
ARS-BFGL-NGS-13452 11 102.673893
ARS-BFGL-NGS-83830 11 102.790757
ARS-BFGL-NGS-78549 11 102.823112
ARS-BFGL-NGS-28626 11 102.885677
ARS-BFGL-NGS-119318 11 102.97457
ARS-BFGL-NGS-119907 11 103.055283
ARS-BFGL-NGS-71542 11 103.164589
ARS-BFGL-NGS-33009 11 103.264921
ARS-BFGL-NGS-31097 11 103.289035
ARS-BFGL-NGS-26919 11 103.35222
ARS-BFGL-NGS-33886 11 103.37776
ARS-BFGL-NGS-110096 11 103.41017
ARS-BFGL-NGS-5735 11 103.430548
ARS-BFGL-NGS-98548 11 103.458444
ARS-BFGL-NGS-13864 11 103.478873
ARS-BFGL-NGS-115328 11 103.506022
ARS-BFGL-NGS-12348 11 103.55517
ARS-BFGL-NGS-9222 11 103.615735
ARS-BFGL-NGS-102541 11 103.721928
ARS-BFGL-NGS-40995 11 103.742782
ARS-BFGL-NGS-34691 11 103.830982
ARS-BFGL-NGS-77843 11 103.8561
ARS-BFGL-NGS-24965 11 104.182498
ARS-BFGL-NGS-25912 11 104.217085
ARS-BFGL-NGS-116393 11 104.241381
ARS-BFGL-NGS-104610 11 104.293559
ARS-BFGL-NGS-6104 11 104.45604
ARS-BFGL-NGS-30157 11 104.493462
ARS-BFGL-NGS-23749 11 104.549765
ARS-BFGL-NGS-41387 11 104.585187
ARS-BFGL-NGS-111682 11 104.633267
ARS-BFGL-NGS-110532 11 104.654421
ARS-BFGL-NGS-26791 11 104.679644
ARS-BFGL-NGS-35143 11 104.737799
ARS-BFGL-NGS-61192 11 104.769832
ARS-BFGL-NGS-100020 11 104.79082
ARS-BFGL-NGS-117078 11 104.8122
ARS-BFGL-NGS-100667 11 104.828174
ARS-BFGL-NGS-81167 11 104.856815
ARS-BFGL-NGS-42024 11 105.42408
ARS-BFGL-NGS-37958 11 105.476802
ARS-BFGL-NGS-4974 11 105.557304
ARS-BFGL-NGS-108104 11 105.593624
ARS-BFGL-NGS-82102 11 105.985714
ARS-BFGL-NGS-104641 11 106.045559
ARS-BFGL-NGS-45339 11 106.067128
ARS-BFGL-NGS-117711 11 106.108993
ARS-BFGL-NGS-114194 11 106.245832
ARS-BFGL-NGS-285 11 106.281709
ARS-BFGL-NGS-114359 11 106.308481
ARS-BFGL-NGS-13735 11 106.348964
ARS-BFGL-NGS-11064 11 106.510932
ARS-BFGL-NGS-25833 11 106.543262
ARS-BFGL-NGS-65835 11 106.58028
ARS-BFGL-NGS-118288 11 106.613461
ARS-BFGL-NGS-58931 11 106.643346
ARS-BFGL-NGS-88216 11 106.708013
ARS-BFGL-NGS-106343 11 106.804258
ARS-BFGL-NGS-83651 11 107.016872
ARS-BFGL-NGS-10238 11 107.04333
ARS-BFGL-NGS-104447 12 1.966027
ARS-BFGL-NGS-74419 12 2.015196
ARS-BFGL-NGS-30815 12 2.079954
ARS-BFGL-NGS-112364 12 2.209666
BTB-01102914 12 2.27337
ARS-BFGL-NGS-55191 12 2.387957
ARS-BFGL-NGS-100743 12 2.460757
BTB-01103269 12 2.569573
ARS-BFGL-NGS-114879 12 2.595716
ARS-BFGL-NGS-1415 12 2.64337
ARS-BFGL-NGS-45741 12 2.766536
BTB-01841018 12 2.81482
BTB-01841032 12 2.836171
ARS-BFGL-NGS-25986 12 2.94393
ARS-BFGL-NGS-102307 12 2.968895
ARS-BFGL-BAC-15634 12 2.991581
BTB-01443134 12 3.204202
ARS-BFGL-NGS-32075 12 3.279272
BTB-02105311 12 3.400624
ARS-BFGL-NGS-75777 12 3.440244
BTB-01571373 12 3.568636
BTB-01113508 12 3.72647
BTB-01113677 12 3.779499
BTB-01113692 12 3.812242
ARS-BFGL-BAC-12452 12 3.84946
ARS-BFGL-NGS-68550 12 4.030221
ARS-BFGL-NGS-111859 12 4.211302
BTB-01912635 12 4.324502
BTB-01781996 12 4.429317
BTB-01713600 12 4.48484
BTB-00485323 12 4.614286
ARS-BFGL-NGS-114666 12 4.653564
BTB-00485379 12 4.685516
BTB-00485445 12 4.718544
BTB-01972887 12 4.746992
BTB-01435273 12 4.787061
ARS-BFGL-NGS-92375 12 4.825559
BTB-00485448 12 4.889853
BTB-02013697 12 4.995556
BTB-00485995 12 5.02682
ARS-BFGL-NGS-65811 12 5.101246
ARS-BFGL-BAC-15659 12 5.380015
ARS-BFGL-NGS-116104 12 5.924378
ARS-BFGL-NGS-7644 12 6.581473
ARS-BFGL-NGS-42639 12 6.873509
ARS-BFGL-NGS-23454 12 6.960393
ARS-BFGL-BAC-16298 12 7.062725
ARS-BFGL-NGS-14719 12 7.685957
BTB-01099458 12 8.677831
ARS-BFGL-NGS-29775 12 8.742724
ARS-BFGL-BAC-7349 12 8.839027
BTB-01965368 12 9.079069
BTB-00486335 12 9.165632
BTB-00486354 12 9.176065
BTB-00109942 12 9.273807
BTB-00109935 12 9.283496
ARS-BFGL-NGS-112778 12 9.350435
ARS-BFGL-NGS-51579 12 9.574292
ARS-BFGL-NGS-114401 12 9.728887
ARS-BFGL-NGS-25155 12 9.803194
BTB-01665706 12 9.85172
ARS-BFGL-NGS-5267 12 9.925695
ARS-BFGL-NGS-110434 12 10.147401
ARS-BFGL-NGS-60282 12 10.185506
BTB-01099783 12 10.247689
BTB-01099836 12 10.297281
ARS-BFGL-NGS-111922 12 10.322436
ARS-BFGL-NGS-91903 12 10.397472
ARS-BFGL-NGS-101603 12 10.45384
ARS-BFGL-NGS-111318 12 10.56694
BTB-01512270 12 10.611104
ARS-BFGL-NGS-106546 12 10.657641
ARS-BFGL-NGS-42607 12 10.691145
ARS-BFGL-NGS-101700 12 10.719656
ARS-BFGL-NGS-113996 12 10.756564
ARS-BFGL-NGS-21526 12 10.880359
ARS-BFGL-NGS-87459 12 11.222385
BTB-00486553 12 11.414743
BTB-00487004 12 11.443955
ARS-BFGL-NGS-119608 12 11.555315
ARS-BFGL-NGS-55319 12 11.653787
ARS-BFGL-NGS-3055 12 11.777636
UA-IFASA-4065 12 11.82489
ARS-BFGL-NGS-78831 12 12.141029
BTB-01467969 12 12.200976
ARS-BFGL-NGS-102031 12 12.294597
ARS-BFGL-NGS-54167 12 12.51375
ARS-BFGL-NGS-113269 12 12.557821
ARS-BFGL-NGS-84637 12 12.639631
ARS-BFGL-NGS-27102 12 12.664697
ARS-BFGL-NGS-50752 12 12.685397
ARS-BFGL-NGS-2282 12 12.779945
ARS-BFGL-NGS-21177 12 12.977211
ARS-BFGL-NGS-113420 12 13.273888
ARS-BFGL-NGS-72076 12 13.301311
ARS-BFGL-NGS-18132 12 13.353262
ARS-BFGL-NGS-113622 12 13.481865
ARS-BFGL-BAC-11792 12 13.671044
ARS-BFGL-NGS-118438 12 13.752664
ARS-BFGL-NGS-87452 12 13.793421
ARS-BFGL-BAC-11798 12 13.856656
ARS-BFGL-BAC-11801 12 13.903112
BTB-01296488 12 14.048839
ARS-BFGL-NGS-35078 12 14.074284
BTB-01475864 12 14.126668
BTB-01296818 12 14.227828
ARS-BFGL-NGS-78861 12 14.252635
BTB-01477690 12 14.358955
BTB-01477715 12 14.407393
ARS-BFGL-NGS-74429 12 14.531962
BTB-00114227 12 14.602889
ARS-BFGL-NGS-117841 12 14.724296
ARS-BFGL-BAC-11805 12 14.944031
ARS-BFGL-NGS-18629 12 15.050628
ARS-BFGL-NGS-102105 12 15.103754
ARS-BFGL-NGS-18648 12 15.124411
ARS-BFGL-NGS-16501 12 15.274582
ARS-BFGL-NGS-94479 12 15.40585
ARS-BFGL-NGS-42200 12 15.573724
ARS-BFGL-NGS-17193 12 15.624531
ARS-BFGL-NGS-108793 12 15.688064
ARS-BFGL-NGS-102369 12 15.726574
ARS-BFGL-NGS-17688 12 15.817583
ARS-BFGL-NGS-80488 12 15.837482
ARS-BFGL-NGS-105816 12 15.865286
ARS-BFGL-NGS-58789 12 16.035681
ARS-BFGL-NGS-55674 12 16.069827
ARS-BFGL-NGS-39673 12 16.218277
ARS-BFGL-NGS-33734 12 16.300115
ARS-BFGL-NGS-84339 12 16.400906
BTB-00487464 12 16.518473
ARS-BFGL-NGS-43671 12 16.546902
ARS-BFGL-NGS-118239 12 16.586796
ARS-BFGL-NGS-28136 12 16.641931
ARS-BFGL-NGS-114512 12 16.699315
ARS-BFGL-NGS-90717 12 16.7566
BTB-00487920 12 16.806502
ARS-BFGL-NGS-100320 12 17.004927
ARS-BFGL-NGS-114222 12 17.121591
ARS-BFGL-NGS-113826 12 17.150394
BTB-00488399 12 17.193622
ARS-BFGL-BAC-12434 12 17.23829
ARS-BFGL-NGS-99674 12 17.265269
BTB-00488482 12 17.546998
ARS-BFGL-NGS-73906 12 17.791146
ARS-BFGL-NGS-84805 12 17.890808
ARS-BFGL-BAC-12431 12 17.954678
ARS-BFGL-NGS-29349 12 17.98747
ARS-BFGL-NGS-112294 12 18.001484
ARS-BFGL-NGS-87433 12 18.076789
ARS-BFGL-NGS-108858 12 18.106772
ARS-BFGL-NGS-5229 12 18.584913
ARS-BFGL-NGS-10833 12 18.757843
ARS-BFGL-NGS-62217 12 19.169661
ARS-BFGL-NGS-110057 12 19.244706
ARS-BFGL-NGS-119610 12 19.676138
ARS-BFGL-NGS-43672 12 19.767492
ARS-BFGL-NGS-101050 12 19.8688
ARS-BFGL-NGS-104500 12 20.180276
ARS-BFGL-NGS-80012 12 20.510073
ARS-BFGL-NGS-3010 12 20.570113
ARS-BFGL-NGS-107895 12 20.72017
ARS-BFGL-NGS-110628 12 20.866586
ARS-BFGL-NGS-112374 12 21.073393
ARS-BFGL-NGS-13000 12 21.103484
ARS-BFGL-NGS-115282 12 21.15738
ARS-BFGL-NGS-118769 12 21.352699
ARS-BFGL-NGS-13348 12 21.441958
ARS-BFGL-NGS-33369 12 21.816198
ARS-BFGL-NGS-63117 12 21.988137
ARS-BFGL-NGS-34964 12 22.161726
ARS-BFGL-NGS-64184 12 22.372861
ARS-BFGL-NGS-10048 12 22.393281
ARS-BFGL-NGS-23769 12 22.793228
ARS-BFGL-BAC-12458 12 22.885975
ARS-BFGL-NGS-110281 12 23.132213
ARS-BFGL-NGS-38957 12 23.260751
ARS-BFGL-NGS-101837 12 23.282855
ARS-BFGL-NGS-64211 12 23.31998
ARS-BFGL-NGS-51613 12 23.450916
ARS-BFGL-NGS-42141 12 23.960686
ARS-BFGL-NGS-59877 12 23.991213
ARS-BFGL-BAC-5675 12 24.61928
ARS-BFGL-NGS-61869 12 24.66897
ARS-BFGL-BAC-12462 12 24.824923
ARS-BFGL-NGS-21636 12 25.255436
ARS-BFGL-NGS-12145 12 25.374111
ARS-BFGL-NGS-103078 12 25.412732
ARS-BFGL-NGS-63371 12 25.493014
ARS-BFGL-NGS-113220 12 25.604908
ARS-BFGL-NGS-119943 12 25.662403
ARS-BFGL-NGS-10862 12 25.746796
ARS-BFGL-NGS-58970 12 25.775588
ARS-BFGL-NGS-13966 12 26.773494
ARS-BFGL-NGS-38634 12 27.310922
ARS-BFGL-NGS-30977 12 27.421957
ARS-BFGL-BAC-12468 12 27.577957
ARS-BFGL-NGS-40644 12 27.720266
ARS-BFGL-NGS-34818 12 27.744034
ARS-BFGL-NGS-45371 12 27.807391
ARS-BFGL-NGS-19196 12 28.022872
ARS-BFGL-NGS-22794 12 28.127197
ARS-BFGL-NGS-30519 12 28.235757
ARS-BFGL-NGS-32430 12 28.487284
ARS-BFGL-NGS-83462 12 28.607186
ARS-BFGL-NGS-116500 12 28.783549
ARS-BFGL-NGS-79502 12 28.911099
ARS-BFGL-BAC-15012 12 28.942584
ARS-BFGL-NGS-40668 12 29.031334
ARS-BFGL-NGS-10225 12 29.120186
ARS-BFGL-NGS-28116 12 29.14853
ARS-BFGL-NGS-94762 12 29.324327
ARS-BFGL-NGS-42277 12 29.372191
ARS-BFGL-NGS-60085 12 29.422204
ARS-BFGL-NGS-15110 12 29.520358
ARS-BFGL-BAC-15016 12 29.649126
ARS-BFGL-NGS-26012 12 29.68155
ARS-BFGL-NGS-116800 12 29.778424
ARS-BFGL-NGS-57685 12 29.831757
ARS-BFGL-NGS-117100 12 29.866661
ARS-BFGL-NGS-4838 12 30.099199
ARS-BFGL-NGS-34779 12 30.146703
ARS-BFGL-NGS-30513 12 30.167017
ARS-BFGL-BAC-15018 12 30.362194
ARS-BFGL-NGS-41358 12 30.38968
ARS-BFGL-NGS-83612 12 30.454955
ARS-BFGL-NGS-113141 12 30.483444
ARS-BFGL-BAC-15026 12 30.668435
ARS-BFGL-NGS-4221 12 30.698931
ARS-BFGL-NGS-116956 12 30.777675
ARS-BFGL-NGS-33574 12 30.808992
ARS-BFGL-NGS-34181 12 30.967371
ARS-BFGL-NGS-57156 12 30.992759
ARS-BFGL-NGS-73460 12 31.087128
ARS-BFGL-NGS-74013 12 31.146757
ARS-BFGL-NGS-77086 12 31.272071
ARS-BFGL-BAC-15023 12 31.368562
ARS-BFGL-NGS-35571 12 31.419383
ARS-BFGL-NGS-111140 12 31.439132
ARS-BFGL-NGS-56480 12 31.639399
ARS-BFGL-NGS-42570 12 31.848902
ARS-BFGL-NGS-57294 12 32.310451
ARS-BFGL-NGS-39585 12 32.479297
ARS-BFGL-BAC-15633 12 32.508762
ARS-BFGL-NGS-89267 12 32.657285
ARS-BFGL-NGS-115095 12 32.807921
ARS-BFGL-NGS-112091 12 33.121622
ARS-BFGL-NGS-12 12 33.190833
ARS-BFGL-NGS-61937 12 33.306946
ARS-BFGL-NGS-23611 12 33.343974
ARS-BFGL-NGS-88871 12 33.53583
ARS-BFGL-NGS-1426 12 33.576827
ARS-BFGL-NGS-31294 12 33.658486
ARS-BFGL-NGS-25442 12 33.700719
ARS-BFGL-NGS-107176 12 33.77959
ARS-BFGL-NGS-103143 12 34.013716
ARS-BFGL-NGS-65358 12 34.215189
ARS-BFGL-NGS-90587 12 34.336445
ARS-BFGL-NGS-27635 12 34.505806
ARS-BFGL-NGS-116095 12 34.554241
ARS-BFGL-NGS-70285 12 34.66247
ARS-BFGL-NGS-110443 12 34.682985
ARS-BFGL-NGS-96494 12 34.773131
ARS-BFGL-NGS-107416 12 35.324036
ARS-BFGL-NGS-15710 12 35.35676
ARS-BFGL-NGS-72624 12 35.454037
ARS-BFGL-NGS-115821 12 35.512122
ARS-BFGL-NGS-35095 12 35.556098
ARS-BFGL-NGS-66770 12 35.63845
ARS-BFGL-NGS-1817 12 36.063522
ARS-BFGL-NGS-22089 12 36.252254
ARS-BFGL-NGS-14399 12 36.33551
ARS-BFGL-NGS-55787 12 36.475306
ARS-BFGL-NGS-109857 12 36.583438
ARS-BFGL-NGS-27554 12 36.672231
ARS-BFGL-NGS-33509 12 36.764448
ARS-BFGL-NGS-32801 12 36.828848
ARS-BFGL-NGS-45806 12 37.025686
ARS-BFGL-NGS-100956 12 37.110042
ARS-BFGL-NGS-27730 12 37.211264
ARS-BFGL-NGS-59161 12 37.322461
ARS-BFGL-NGS-89246 12 37.588238
ARS-BFGL-NGS-13845 12 37.678844
ARS-BFGL-NGS-83273 12 38.589298
ARS-BFGL-NGS-63417 12 39.353673
ARS-BFGL-NGS-103169 12 39.426607
ARS-BFGL-NGS-62883 12 39.69513
ARS-BFGL-BAC-16276 12 39.80128
ARS-BFGL-NGS-84218 12 40.657942
ARS-BFGL-NGS-22357 12 41.817491
ARS-BFGL-NGS-100964 12 42.046435
ARS-BFGL-NGS-109720 12 42.709211
ARS-BFGL-BAC-16287 12 43.551814
ARS-BFGL-NGS-114010 12 43.866499
ARS-BFGL-NGS-108048 12 44.133597
ARS-BFGL-NGS-114590 12 44.327894
ARS-BFGL-NGS-2584 12 44.351981
ARS-BFGL-NGS-100985 12 44.501711
UA-IFASA-9547 12 44.668222
ARS-BFGL-NGS-39971 12 44.80014
ARS-BFGL-NGS-37934 12 45.050839
BTB-00490422 12 45.239179
BTB-01438270 12 45.297046
BTB-01438340 12 45.35843
BTB-01438513 12 45.409287
BTB-01438525 12 45.432759
BTB-00491321 12 45.594909
BTB-01944898 12 45.619802
ARS-BFGL-NGS-14440 12 45.705138
BTB-00491138 12 45.731646
ARS-BFGL-NGS-89437 12 45.952853
BTB-00490848 12 46.212743
BTB-00491672 12 46.589464
ARS-BFGL-NGS-58817 12 46.638109
BTB-00491767 12 46.802918
BTB-00491839 12 46.917339
BTB-00491934 12 47.019009
ARS-BFGL-NGS-74890 12 47.047124
BTB-00492020 12 47.166957
BTB-00492056 12 47.203365
BTB-00492076 12 47.228055
BTB-00492128 12 47.267604
BTB-00492194 12 47.300401
BTB-00492442 12 47.416454
BTB-00492474 12 47.485522
BTB-00492485 12 47.505996
BTB-00492557 12 47.590506
ARS-BFGL-NGS-28777 12 47.74721
BTB-00490490 12 47.810246
BTB-00490466 12 47.83657
BTB-00776333 12 47.95345
BTB-00776345 12 47.985472
BTB-01769706 12 48.042191
BTB-00492841 12 48.433535
ARS-BFGL-NGS-30445 12 48.48897
ARS-BFGL-NGS-35729 12 48.780336
BTB-00492370 12 48.8404
BTB-01194751 12 48.885042
BTB-01194697 12 48.909344
ARS-BFGL-NGS-113566 12 48.984802
BTB-01194615 12 49.029288
ARS-BFGL-NGS-91628 12 49.371159
ARS-BFGL-NGS-103244 12 49.395053
ARS-BFGL-NGS-37837 12 49.421215
ARS-BFGL-BAC-779 12 49.444893
BTB-01406729 12 49.522021
BTB-01902268 12 49.760634
BTB-01237697 12 49.84089
BTB-01237416 12 49.964419
BTB-01237150 12 50.125707
ARS-BFGL-NGS-115420 12 50.155758
BTB-01236932 12 50.266455
BTB-01236909 12 50.295112
BTB-01980482 12 50.38496
ARS-BFGL-NGS-116223 12 50.505079
BTB-01834338 12 50.563283
ARS-BFGL-NGS-110965 12 50.676062
BTB-00494658 12 50.808182
BTB-00494575 12 50.838618
BTB-00705700 12 50.997608
ARS-BFGL-NGS-98652 12 51.165056
BTB-00493768 12 51.218435
ARS-BFGL-NGS-42925 12 51.267555
ARS-BFGL-NGS-90133 12 51.290607
ARS-BFGL-NGS-103962 12 51.461607
BTB-01433155 12 51.521253
BTB-01433297 12 51.667219
BTB-02000681 12 51.757685
BTB-00495782 12 51.834816
BTB-00495684 12 51.973484
ARS-BFGL-NGS-36563 12 52.003943
ARS-BFGL-BAC-13716 12 52.060111
ARS-BFGL-NGS-102121 12 52.12569
ARS-BFGL-NGS-112324 12 52.15878
BTB-00495300 12 52.240216
BTB-00495251 12 52.326098
BTB-00493207 12 52.46341
BTB-00493134 12 52.492536
BTB-00493082 12 52.598114
BTB-00493063 12 52.618243
BTB-00493019 12 52.663318
BTB-01725024 12 52.895133
ARS-BFGL-NGS-11432 12 53.009331
ARS-BFGL-NGS-34948 12 53.080458
BTB-01238380 12 53.100776
BTB-01238454 12 53.160479
ARS-BFGL-NGS-110323 12 53.21767
BTB-00221770 12 53.283788
BTB-00221755 12 53.337773
BTB-00496202 12 53.39391
BTB-00496106 12 53.428996
ARS-BFGL-NGS-27779 12 53.468735
BTB-00496783 12 53.654325
BTB-00496702 12 53.685709
BTB-00496614 12 53.722535
ARS-BFGL-NGS-69516 12 53.756393
BTB-00496280 12 53.900515
ARS-BFGL-NGS-23999 12 53.934878
BTB-00496806 12 53.960037
BTB-00498136 12 53.986983
ARS-BFGL-NGS-117898 12 54.045655
BTB-00498059 12 54.149489
ARS-BFGL-NGS-115846 12 54.244309
ARS-BFGL-NGS-76959 12 54.304795
BTB-00497918 12 54.325176
BTB-00497910 12 54.336046
BTB-00497796 12 54.519764
BTB-00497582 12 54.522118
ARS-BFGL-NGS-117528 12 54.550449
ARS-BFGL-NGS-80997 12 54.686279
ARS-BFGL-NGS-35791 12 54.714234
ARS-BFGL-NGS-25276 12 54.979593
ARS-BFGL-NGS-100049 12 55.021363
ARS-BFGL-NGS-83030 12 55.045337
ARS-BFGL-NGS-2151 12 55.097796
BTB-00498394 12 55.19055
BTB-00498352 12 55.248475
BTB-00498361 12 55.262818
BTB-02088288 12 55.273312
BTB-00498268 12 55.30925
BTB-00499378 12 55.389189
ARS-BFGL-NGS-14623 12 55.438943
ARS-BFGL-BAC-14373 12 55.525519
BTB-00499182 12 55.545557
ARS-BFGL-BAC-14372 12 55.583608
BTB-00499073 12 55.654241
BTB-00498885 12 55.83757
BTB-01021061 12 55.957413
BTB-01021067 12 55.982934
BTB-01021085 12 56.005485
BTB-00499441 12 56.173146
BTB-01021521 12 56.289541
BTB-01021469 12 56.32675
ARS-BFGL-NGS-104509 12 56.380581
ARS-BFGL-NGS-96681 12 56.418392
BTB-01834845 12 56.553579
BTB-00499460 12 56.586007
BTB-00499591 12 56.695055
BTB-00499989 12 56.953523
BTB-02035517 12 57.077252
BTB-00500006 12 57.255476
BTB-00500072 12 57.280313
BTB-01886351 12 57.333227
BTB-01537438 12 57.433505
BTB-01839492 12 57.661486
ARS-BFGL-BAC-13745 12 57.707362
BTB-01350179 12 57.769768
BTB-01745779 12 57.865136
BTB-00500086 12 57.931622
ARS-BFGL-NGS-41469 12 58.733168
ARS-BFGL-NGS-113128 12 58.75573
BTB-00266494 12 58.777127
BTB-00266404 12 58.889102
BTB-00266340 12 58.97126
BTB-00266282 12 59.034193
BTB-00506214 12 59.165479
BTB-01499620 12 59.264327
BTB-01499587 12 59.28654
BTB-00266144 12 59.437039
ARS-BFGL-NGS-109234 12 59.557065
ARS-BFGL-NGS-109722 12 59.609816
BTB-01685575 12 59.690043
ARS-BFGL-BAC-14350 12 59.720149
ARS-BFGL-NGS-31482 12 59.763198
BTB-01397658 12 59.819642
ARS-BFGL-NGS-103418 12 59.921146
ARS-BFGL-NGS-112383 12 60.02788
BTB-01202158 12 60.06373
BTB-01202260 12 60.175961
ARS-BFGL-NGS-61380 12 60.568356
ARS-BFGL-NGS-66329 12 60.863971
ARS-BFGL-NGS-116351 12 61.026341
BTB-01011791 12 61.104411
BTB-00500246 12 61.153197
BTB-01980499 12 61.345454
ARS-BFGL-NGS-111243 12 61.427064
ARS-BFGL-NGS-61680 12 61.457442
BTB-01625209 12 61.573515
BTB-01625220 12 61.608282
BTB-00204863 12 62.028176
BTB-01989473 12 62.069128
BTB-01537841 12 62.342403
BTB-01908247 12 62.550434
BTB-00146229 12 62.585226
BTB-01791112 12 62.728009
BTB-01507160 12 62.81382
BTB-01864265 12 63.784586
BTB-01864324 12 63.806893
BTB-01427603 12 64.088197
ARS-BFGL-NGS-115070 12 64.222223
BTB-01688681 12 64.299024
BTB-01713461 12 64.338643
ARS-BFGL-NGS-104192 12 64.429489
BTB-01499710 12 64.461309
ARS-BFGL-NGS-104868 12 64.520128
ARS-BFGL-NGS-29925 12 64.631815
BTB-01734532 12 64.690171
BTB-01734493 12 64.712358
ARS-BFGL-NGS-102285 12 64.745304
BTB-01969051 12 64.761912
ARS-BFGL-NGS-58233 12 65.066565
BTB-01283869 12 65.160133
BTB-01283892 12 65.209818
BTB-00554213 12 65.602532
BTB-00554247 12 65.644303
BTB-00554297 12 65.662261
ARS-BFGL-NGS-10953 12 65.72781
BTB-00866714 12 65.771899
BTB-00866633 12 65.805918
ARS-BFGL-NGS-24783 12 65.827295
BTB-00500494 12 65.909789
ARS-BFGL-BAC-14357 12 65.968005
ARS-BFGL-BAC-14359 12 66.175192
ARS-BFGL-NGS-62753 12 66.664703
BTB-01338066 12 66.773008
BTB-01338033 12 66.823119
BTB-01338008 12 66.852202
BTB-01337883 12 66.902915
BTB-01337869 12 66.922914
BTB-01337853 12 66.971064
BTB-02002520 12 67.011497
BTB-01592095 12 67.034845
BTB-00502546 12 67.249579
ARS-BFGL-BAC-14362 12 67.34826
ARS-BFGL-BAC-14364 12 67.386075
ARS-BFGL-NGS-90411 12 67.441217
ARS-BFGL-BAC-14367 12 67.564989
BTB-00502495 12 67.794244
BTB-00502512 12 67.837476
ARS-BFGL-NGS-45468 12 67.966997
ARS-BFGL-NGS-114263 12 68.2025
ARS-BFGL-BAC-14374 12 68.249566
BTB-00501637 12 68.331935
BTB-00501626 12 68.351968
BTB-00500819 12 68.585891
BTB-00501232 12 68.603527
ARS-BFGL-NGS-54132 12 68.628611
ARS-BFGL-BAC-5848 12 68.65769
BTB-00500979 12 68.678678
BTB-00503044 12 68.681983
BTB-00500935 12 68.728376
ARS-BFGL-NGS-39236 12 68.78488
BTB-00500829 12 68.84689
ARS-BFGL-NGS-105846 12 68.944676
ARS-BFGL-BAC-14989 12 69.04379
ARS-BFGL-BAC-14990 12 69.106382
ARS-BFGL-BAC-5690 12 69.167957
ARS-BFGL-NGS-39393 12 69.277902
BTB-00751066 12 69.389713
ARS-BFGL-BAC-13788 12 69.512332
BTB-00500725 12 69.648659
ARS-BFGL-NGS-101584 12 69.797109
BTB-00503845 12 69.8491
BTB-00503371 12 69.925933
ARS-BFGL-NGS-72873 12 69.969069
ARS-BFGL-NGS-19356 12 70.000094
BTB-00503574 12 70.037594
BTB-00503633 12 70.092297
ARS-BFGL-NGS-36145 12 70.119984
ARS-BFGL-NGS-3760 12 70.224733
ARS-BFGL-NGS-45730 12 70.260457
ARS-BFGL-NGS-117275 12 70.290528
ARS-BFGL-NGS-28261 12 72.311316
ARS-BFGL-NGS-57541 12 77.315938
ARS-BFGL-NGS-85162 12 77.379757
ARS-BFGL-NGS-110039 12 77.477113
ARS-BFGL-NGS-15699 12 77.524541
ARS-BFGL-NGS-16052 12 77.725016
ARS-BFGL-NGS-41986 12 77.746796
ARS-BFGL-NGS-75733 12 77.964481
ARS-BFGL-NGS-53179 12 78.146737
ARS-BFGL-NGS-111037 12 78.170646
ARS-BFGL-NGS-110479 12 78.367374
ARS-BFGL-NGS-44151 12 78.447443
ARS-BFGL-NGS-109427 12 78.507995
ARS-BFGL-NGS-32303 12 78.54044
ARS-BFGL-NGS-115891 12 78.606843
ARS-BFGL-NGS-19812 12 78.694446
ARS-BFGL-NGS-41319 12 78.728978
ARS-BFGL-NGS-22985 12 79.17665
ARS-BFGL-NGS-104936 12 79.250355
ARS-BFGL-BAC-7362 12 79.289169
ARS-BFGL-NGS-117564 12 79.310379
ARS-BFGL-NGS-89207 12 79.352555
ARS-BFGL-NGS-36799 12 79.520461
ARS-BFGL-NGS-40082 12 79.559951
UA-IFASA-2256 12 79.603226
ARS-BFGL-NGS-112325 12 79.643103
ARS-BFGL-NGS-19305 12 79.681208
ARS-BFGL-NGS-29810 12 79.742974
ARS-BFGL-NGS-112758 12 79.788015
ARS-BFGL-NGS-12016 12 79.871469
ARS-BFGL-NGS-100 12 80.148778
ARS-BFGL-NGS-34730 12 80.190099
ARS-BFGL-BAC-7373 12 80.460375
ARS-BFGL-NGS-103725 12 80.664887
ARS-BFGL-NGS-32310 12 80.707508
ARS-BFGL-NGS-75100 12 80.851441
UA-IFASA-2080 12 80.892109
ARS-BFGL-NGS-5118 12 81.084869
ARS-BFGL-NGS-8073 12 81.11995
ARS-BFGL-NGS-13252 12 81.18416
ARS-BFGL-NGS-106587 12 81.372372
ARS-BFGL-NGS-32656 12 81.445405
ARS-BFGL-NGS-39990 12 81.491302
ARS-BFGL-NGS-116352 12 81.565644
ARS-BFGL-NGS-12480 12 81.642369
ARS-BFGL-NGS-92966 12 81.677757
ARS-BFGL-NGS-2850 12 81.979631
ARS-BFGL-NGS-114955 12 82.48606
ARS-BFGL-NGS-113366 12 82.564341
ARS-BFGL-NGS-118242 12 82.631955
ARS-BFGL-NGS-38451 12 82.661747
ARS-BFGL-NGS-104210 12 82.791816
ARS-BFGL-NGS-64884 12 82.982368
ARS-BFGL-NGS-105587 12 83.225374
ARS-BFGL-NGS-96876 12 83.268834
ARS-BFGL-NGS-9050 12 83.340249
ARS-BFGL-NGS-4828 12 83.593529
ARS-BFGL-NGS-100170 12 83.739416
ARS-BFGL-NGS-118171 12 84.180733
ARS-BFGL-NGS-108499 12 84.528778
BTB-00506579 12 84.656652
ARS-BFGL-NGS-64378 12 85.097647
ARS-BFGL-NGS-98754 12 85.134208
BTB-00507211 12 85.272488
ARS-BFGL-NGS-22481 12 85.329377
ARS-BFGL-NGS-71885 12 85.37874
ARS-BFGL-NGS-62477 12 85.453952
BTB-00507736 12 85.4754
ARS-BFGL-NGS-117650 12 85.569048
ARS-BFGL-BAC-7384 12 85.65465
ARS-BFGL-BAC-13093 12 85.680377
ARS-BFGL-NGS-83167 12 85.718983
ARS-BFGL-NGS-53310 12 86.114773
ARS-BFGL-NGS-22298 12 86.146208
ARS-BFGL-NGS-118932 12 86.426256
ARS-BFGL-NGS-115156 12 86.501602
ARS-BFGL-NGS-106902 12 86.5359
ARS-BFGL-NGS-90850 12 86.560276
ARS-BFGL-NGS-103773 12 86.658942
ARS-BFGL-NGS-31955 12 86.684265
ARS-BFGL-NGS-53938 12 86.725371
ARS-BFGL-NGS-107794 12 86.830079
BTB-00507334 12 86.85394
BTB-00507934 12 87.193223
BTB-00508023 12 87.254702
BTB-00508109 12 87.293129
ARS-BFGL-NGS-30027 12 87.319015
ARS-BFGL-NGS-26557 12 87.341395
BTB-01315661 12 87.373604
BTB-01315766 12 87.400412
ARS-BFGL-NGS-17757 12 87.433191
ARS-BFGL-NGS-41933 12 87.672871
ARS-BFGL-NGS-105662 12 87.694731
BTB-01518349 12 87.824321
ARS-BFGL-NGS-6707 12 87.97717
ARS-BFGL-NGS-116175 12 88.050115
BTB-01198535 12 88.130564
BTB-01198500 12 88.162862
ARS-BFGL-NGS-31217 12 88.245784
ARS-BFGL-NGS-110977 12 88.319342
ARS-BFGL-BAC-11200 12 88.347846
BTB-01198427 12 88.373671
BTB-01198418 12 88.394447
BTB-01504898 12 88.434154
ARS-BFGL-NGS-2636 12 88.586618
ARS-BFGL-NGS-34521 12 88.638167
ARS-BFGL-NGS-18439 12 88.759054
BTB-00508549 12 88.862272
ARS-BFGL-NGS-117411 12 88.894609
ARS-BFGL-NGS-29926 12 88.935274
BTB-01812005 12 89.0067
ARS-BFGL-NGS-119794 12 89.117682
ARS-BFGL-NGS-99530 12 89.154911
ARS-BFGL-NGS-97790 12 89.256023
ARS-BFGL-NGS-116369 12 89.364618
ARS-BFGL-NGS-66702 12 89.491955
ARS-BFGL-NGS-36258 12 89.584635
ARS-BFGL-NGS-116997 12 89.844449
ARS-BFGL-NGS-114545 12 90.05257
ARS-BFGL-NGS-27674 12 90.077862
ARS-BFGL-NGS-89118 12 90.179467
ARS-BFGL-NGS-106661 12 90.449343
ARS-BFGL-NGS-40352 12 90.755955
ARS-BFGL-NGS-44210 12 90.805949
ARS-BFGL-NGS-112884 12 90.826206
ARS-BFGL-NGS-26054 12 90.858277
ARS-BFGL-NGS-56364 12 90.888686
UA-IFASA-1900 12 90.936162
ARS-BFGL-NGS-30740 12 90.957287
ARS-BFGL-NGS-49526 12 91.017026
BTB-00509530 12 91.091598
BTB-01141508 13 0.679009
BTB-01141770 13 0.77743
ARS-BFGL-NGS-23386 13 0.902754
ARS-BFGL-NGS-71458 13 1.053585
BTB-01142552 13 1.191877
ARS-BFGL-BAC-12483 13 1.278678
ARS-BFGL-NGS-115902 13 1.559165
ARS-BFGL-NGS-99344 13 1.687736
BTB-01721718 13 1.829085
BTB-01324240 13 1.867669
UA-IFASA-5150 13 1.942281
BTB-01324017 13 1.966648
ARS-BFGL-NGS-78741 13 2.004958
ARS-BFGL-NGS-53356 13 2.011011
ARS-BFGL-BAC-7460 13 2.037295
ARS-BFGL-BAC-11276 13 2.153905
ARS-BFGL-BAC-11281 13 2.217706
ARS-BFGL-NGS-18679 13 2.272672
ARS-BFGL-NGS-84635 13 2.342625
BTB-00511258 13 2.372577
ARS-BFGL-NGS-113923 13 2.416151
ARS-BFGL-NGS-40779 13 2.583044
ARS-BFGL-NGS-114264 13 2.58541
ARS-BFGL-NGS-2165 13 2.606402
ARS-BFGL-NGS-102805 13 2.686675
BTB-01521401 13 2.924417
ARS-BFGL-NGS-17234 13 3.218993
ARS-BFGL-BAC-15070 13 3.246468
ARS-BFGL-NGS-63809 13 3.427049
ARS-BFGL-NGS-4272 13 3.479193
ARS-BFGL-NGS-37393 13 3.723531
ARS-BFGL-NGS-103379 13 3.764223
ARS-BFGL-NGS-57178 13 3.815373
BTB-02037818 13 3.839998
ARS-BFGL-NGS-62490 13 3.978354
ARS-BFGL-NGS-105636 13 3.999095
ARS-BFGL-NGS-116013 13 4.153901
BTB-01748916 13 4.308889
BTB-00511781 13 4.384637
BTB-01221558 13 4.557764
ARS-BFGL-NGS-39305 13 4.634576
ARS-BFGL-NGS-49836 13 4.755215
ARS-BFGL-NGS-98610 13 4.851794
ARS-BFGL-NGS-92938 13 4.907772
BTB-01221050 13 4.940762
UA-IFASA-1553 13 5.128166
ARS-BFGL-NGS-23356 13 5.280461
ARS-BFGL-NGS-31564 13 5.300921
BTB-00511494 13 5.623697
ARS-BFGL-NGS-30161 13 5.665394
ARS-BFGL-NGS-118262 13 5.712408
ARS-BFGL-NGS-84327 13 5.774
ARS-BFGL-NGS-116758 13 5.827434
ARS-BFGL-NGS-69781 13 5.871584
ARS-BFGL-NGS-71328 13 5.937554
ARS-BFGL-NGS-117919 13 6.028965
ARS-BFGL-NGS-22195 13 6.049058
BTB-01124223 13 6.494442
ARS-BFGL-NGS-105883 13 6.527856
BTB-01124378 13 6.600008
BTB-01124458 13 6.683656
ARS-BFGL-NGS-70064 13 6.724839
ARS-BFGL-NGS-40326 13 6.822805
BTB-01666402 13 6.853227
ARS-BFGL-NGS-99512 13 6.880072
ARS-BFGL-NGS-68489 13 6.923326
ARS-BFGL-NGS-31806 13 7.053194
ARS-BFGL-NGS-39930 13 7.358665
ARS-BFGL-NGS-28406 13 7.564399
ARS-BFGL-NGS-13519 13 7.594811
ARS-BFGL-BAC-15171 13 8.347568
ARS-BFGL-NGS-16424 13 8.386291
ARS-BFGL-NGS-13291 13 8.411554
ARS-BFGL-NGS-29118 13 8.497369
ARS-BFGL-NGS-180 13 8.737253
UA-IFASA-2669 13 8.831875
ARS-BFGL-NGS-93056 13 8.880814
BTB-00513394 13 8.920866
ARS-BFGL-NGS-966 13 8.956466
ARS-BFGL-NGS-89019 13 9.139641
ARS-BFGL-NGS-16509 13 9.321076
BTB-01526358 13 9.35279
ARS-BFGL-NGS-116697 13 9.381924
BTB-01135267 13 9.424085
ARS-BFGL-NGS-19364 13 9.586153
ARS-BFGL-NGS-119032 13 9.623038
ARS-BFGL-NGS-74648 13 11.581444
ARS-BFGL-NGS-80694 13 11.642644
ARS-BFGL-NGS-56654 13 11.784421
ARS-BFGL-NGS-111456 13 11.976079
ARS-BFGL-NGS-2317 13 12.587622
ARS-BFGL-NGS-18061 13 12.619598
ARS-BFGL-BAC-11867 13 12.675181
ARS-BFGL-NGS-15741 13 12.715838
ARS-BFGL-NGS-21062 13 12.759014
ARS-BFGL-BAC-785 13 12.80818
ARS-BFGL-NGS-64965 13 12.841397
ARS-BFGL-NGS-23681 13 12.877928
ARS-BFGL-NGS-81968 13 12.967677
ARS-BFGL-NGS-110571 13 13.131014
ARS-BFGL-BAC-12479 13 13.38557
ARS-BFGL-NGS-81122 13 13.447983
ARS-BFGL-NGS-18107 13 13.589089
ARS-BFGL-NGS-25175 13 13.657289
ARS-BFGL-NGS-106924 13 13.706672
ARS-BFGL-NGS-22557 13 13.790975
ARS-BFGL-NGS-114459 13 14.50911
ARS-BFGL-NGS-28179 13 14.889722
ARS-BFGL-NGS-27497 13 14.923596
ARS-BFGL-BAC-5676 13 15.178253
ARS-BFGL-NGS-113489 13 15.224026
ARS-BFGL-NGS-28482 13 15.411544
ARS-BFGL-NGS-98874 13 15.735028
BTB-00514401 13 15.77669
ARS-BFGL-BAC-12507 13 15.805823
ARS-BFGL-NGS-10111 13 15.828258
ARS-BFGL-NGS-114762 13 15.899318
ARS-BFGL-NGS-16065 13 15.963362
ARS-BFGL-NGS-104129 13 16.007421
ARS-BFGL-NGS-36148 13 16.239004
ARS-BFGL-NGS-2394 13 16.275528
ARS-BFGL-NGS-13543 13 16.364894
ARS-BFGL-NGS-92946 13 16.399441
ARS-BFGL-NGS-13142 13 16.424596
BTB-00515019 13 16.466935
ARS-BFGL-NGS-25859 13 16.643405
ARS-BFGL-BAC-13111 13 16.806019
ARS-BFGL-NGS-74140 13 16.866102
UA-IFASA-8290 13 16.901756
ARS-BFGL-NGS-96622 13 16.953393
ARS-BFGL-NGS-66728 13 17.064169
ARS-BFGL-NGS-89089 13 17.104043
ARS-BFGL-BAC-15065 13 17.246387
ARS-BFGL-NGS-78665 13 17.266404
ARS-BFGL-NGS-113455 13 17.303547
ARS-BFGL-NGS-28798 13 17.348861
ARS-BFGL-NGS-104014 13 17.383654
ARS-BFGL-NGS-11585 13 17.407043
ARS-BFGL-NGS-118324 13 17.452107
ARS-BFGL-BAC-15708 13 17.492791
ARS-BFGL-NGS-112250 13 17.617716
ARS-BFGL-BAC-6788 13 17.673806
ARS-BFGL-NGS-35631 13 18.033955
ARS-BFGL-NGS-31365 13 18.268908
ARS-BFGL-NGS-21967 13 18.762878
ARS-BFGL-BAC-7444 13 18.832047
ARS-BFGL-NGS-116274 13 18.89956
ARS-BFGL-NGS-72609 13 19.067761
ARS-BFGL-NGS-13518 13 19.097566
ARS-BFGL-NGS-68568 13 19.146003
ARS-BFGL-NGS-109707 13 19.167543
ARS-BFGL-NGS-116613 13 19.227633
ARS-BFGL-NGS-111161 13 19.283942
ARS-BFGL-NGS-32085 13 19.38824
ARS-BFGL-NGS-32012 13 19.472091
ARS-BFGL-NGS-112023 13 19.533614
ARS-BFGL-NGS-103355 13 19.590132
ARS-BFGL-NGS-1742 13 19.694687
BTB-00516251 13 19.816277
ARS-BFGL-NGS-84305 13 19.855697
ARS-BFGL-NGS-118304 13 19.966786
ARS-BFGL-NGS-104834 13 20.049382
BTB-00516473 13 20.137246
ARS-BFGL-NGS-40580 13 20.164831
BTB-02071807 13 20.545039
ARS-BFGL-NGS-80460 13 20.584188
BTB-01233700 13 20.615821
ARS-BFGL-NGS-41168 13 20.654751
ARS-BFGL-NGS-117931 13 20.788173
ARS-BFGL-NGS-117417 13 21.004145
ARS-BFGL-NGS-629 13 21.44224
ARS-BFGL-NGS-20264 13 21.676028
ARS-BFGL-NGS-99559 13 21.891617
ARS-BFGL-NGS-12072 13 22.163094
ARS-BFGL-NGS-39834 13 22.206126
ARS-BFGL-NGS-106940 13 22.308682
UA-IFASA-2266 13 22.3396
ARS-BFGL-NGS-28633 13 22.363763
ARS-BFGL-NGS-90391 13 22.418071
ARS-BFGL-NGS-72249 13 22.72076
ARS-BFGL-NGS-3658 13 22.868297
ARS-BFGL-BAC-11283 13 23.196342
ARS-BFGL-NGS-112203 13 23.821652
ARS-BFGL-NGS-101509 13 23.867876
ARS-BFGL-NGS-99560 13 23.92525
ARS-BFGL-NGS-80617 13 24.084823
ARS-BFGL-NGS-14188 13 24.174701
ARS-BFGL-NGS-91120 13 24.20264
ARS-BFGL-NGS-31326 13 24.269841
ARS-BFGL-NGS-56387 13 24.355847
ARS-BFGL-NGS-102355 13 24.41681
ARS-BFGL-BAC-869 13 24.645652
ARS-BFGL-NGS-70502 13 24.860333
ARS-BFGL-NGS-113296 13 24.993156
ARS-BFGL-NGS-15781 13 25.101088
ARS-BFGL-NGS-115560 13 25.254394
ARS-BFGL-NGS-5327 13 25.298145
ARS-BFGL-NGS-104788 13 25.351049
ARS-BFGL-NGS-15471 13 25.652793
ARS-BFGL-NGS-102728 13 25.681327
ARS-BFGL-NGS-66330 13 25.710529
ARS-BFGL-NGS-20934 13 25.733265
UA-IFASA-2685 13 25.783475
ARS-BFGL-NGS-92202 13 25.818921
ARS-BFGL-NGS-41845 13 25.985907
ARS-BFGL-NGS-113966 13 26.028188
ARS-BFGL-NGS-35376 13 26.182286
ARS-BFGL-NGS-111594 13 26.496734
ARS-BFGL-NGS-36122 13 26.524321
ARS-BFGL-NGS-19310 13 26.614651
ARS-BFGL-NGS-14593 13 26.882688
ARS-BFGL-BAC-11913 13 27.911263
ARS-BFGL-NGS-30195 13 28.018095
ARS-BFGL-NGS-56660 13 28.095457
ARS-BFGL-NGS-67591 13 28.183389
ARS-BFGL-NGS-79738 13 28.194469
ARS-BFGL-NGS-109467 13 28.331553
ARS-BFGL-NGS-110285 13 28.404972
ARS-BFGL-BAC-11918 13 28.504163
ARS-BFGL-NGS-78038 13 28.598101
ARS-BFGL-NGS-15563 13 28.659628
ARS-BFGL-BAC-11922 13 28.859669
ARS-BFGL-NGS-108308 13 28.999095
ARS-BFGL-NGS-114179 13 29.042658
ARS-BFGL-NGS-5135 13 29.072163
ARS-BFGL-NGS-49 13 29.161012
ARS-BFGL-NGS-118301 13 29.420539
ARS-BFGL-NGS-86864 13 29.486605
ARS-BFGL-NGS-20151 13 29.577577
ARS-BFGL-NGS-76821 13 29.616303
ARS-BFGL-NGS-113236 13 29.647662
ARS-BFGL-NGS-103125 13 29.772455
ARS-BFGL-NGS-84696 13 29.789119
ARS-BFGL-BAC-11928 13 29.84164
ARS-BFGL-NGS-33422 13 29.876435
ARS-BFGL-NGS-109691 13 30.197435
ARS-BFGL-NGS-101633 13 30.310253
ARS-BFGL-NGS-29647 13 30.480475
ARS-BFGL-BAC-11935 13 30.551596
ARS-BFGL-NGS-55024 13 30.713329
ARS-BFGL-NGS-86040 13 31.075993
ARS-BFGL-NGS-113540 13 31.304022
ARS-BFGL-NGS-107803 13 31.364982
ARS-BFGL-NGS-40191 13 31.416451
ARS-BFGL-NGS-36809 13 31.475142
ARS-BFGL-NGS-113714 13 31.560145
ARS-BFGL-NGS-17819 13 31.645254
ARS-BFGL-NGS-2677 13 31.726339
ARS-BFGL-BAC-11941 13 31.750419
ARS-BFGL-BAC-11942 13 31.785117
ARS-BFGL-NGS-84887 13 31.876709
ARS-BFGL-NGS-30975 13 32.151932
ARS-BFGL-NGS-22290 13 32.443744
ARS-BFGL-BAC-13828 13 32.531513
ARS-BFGL-NGS-112302 13 32.61586
ARS-BFGL-NGS-69389 13 32.831454
ARS-BFGL-NGS-31606 13 32.979253
UA-IFASA-6479 13 33.201457
UA-IFASA-4025 13 33.366445
ARS-BFGL-NGS-110104 13 33.411471
ARS-BFGL-BAC-13827 13 33.501056
ARS-BFGL-NGS-38328 13 33.591992
ARS-BFGL-NGS-115789 13 33.626917
ARS-BFGL-NGS-33873 13 33.763853
ARS-BFGL-NGS-42098 13 33.857935
ARS-BFGL-NGS-57955 13 33.903159
ARS-BFGL-NGS-32007 13 34.017769
BTB-01447256 13 34.162016
BTB-01454391 13 34.397169
ARS-BFGL-NGS-79261 13 34.851781
ARS-BFGL-BAC-14435 13 34.915008
ARS-BFGL-NGS-34861 13 34.980846
ARS-BFGL-NGS-111777 13 35.029615
ARS-BFGL-NGS-98854 13 35.116013
ARS-BFGL-NGS-113008 13 35.148331
ARS-BFGL-NGS-4432 13 35.26346
BTB-01342926 13 35.309
ARS-BFGL-NGS-90758 13 35.352877
ARS-BFGL-NGS-115968 13 35.444219
ARS-BFGL-NGS-32491 13 35.497855
ARS-BFGL-NGS-54592 13 35.504034
ARS-BFGL-NGS-119227 13 35.563916
ARS-BFGL-NGS-14820 13 35.614532
ARS-BFGL-NGS-30074 13 35.625811
ARS-BFGL-NGS-24318 13 35.661069
ARS-BFGL-NGS-87795 13 35.691175
ARS-BFGL-NGS-54558 13 35.744438
ARS-BFGL-NGS-117085 13 35.837395
ARS-BFGL-NGS-19915 13 35.87535
ARS-BFGL-NGS-19638 13 35.97476
BTB-00517773 13 36.079542
BTB-00517708 13 36.143388
ARS-BFGL-NGS-116536 13 36.224197
BTB-00517668 13 36.405903
BTB-00517643 13 36.480046
ARS-BFGL-NGS-110793 13 36.576754
ARS-BFGL-NGS-35590 13 36.623846
ARS-BFGL-NGS-14452 13 36.730055
ARS-BFGL-NGS-88695 13 36.827318
ARS-BFGL-NGS-35710 13 36.918152
ARS-BFGL-NGS-36852 13 37.210394
ARS-BFGL-NGS-88685 13 37.334004
ARS-BFGL-NGS-38298 13 37.429612
BTB-00519631 13 37.571088
ARS-BFGL-NGS-66410 13 37.602219
ARS-BFGL-NGS-24450 13 37.757395
BTB-00520031 13 37.811017
ARS-BFGL-NGS-14560 13 37.865729
ARS-BFGL-NGS-103645 13 37.960816
BTB-00520509 13 38.053109
ARS-BFGL-NGS-103989 13 38.16598
UA-IFASA-9311 13 38.186854
ARS-BFGL-NGS-111603 13 38.217833
UA-IFASA-7733 13 38.260976
ARS-BFGL-NGS-4298 13 38.288391
BTB-00520329 13 38.326767
ARS-BFGL-NGS-28202 13 38.35946
BTB-00520443 13 38.430293
ARS-BFGL-NGS-31610 13 38.462778
ARS-BFGL-NGS-14089 13 38.568755
ARS-BFGL-NGS-37672 13 38.787006
ARS-BFGL-NGS-20188 13 38.858641
UA-IFASA-8759 13 38.881719
ARS-BFGL-NGS-102990 13 38.943133
ARS-BFGL-NGS-18039 13 39.019728
BTB-00354852 13 39.046771
ARS-BFGL-NGS-3607 13 39.076246
ARS-BFGL-NGS-24069 13 39.110625
ARS-BFGL-NGS-103784 13 39.137454
ARS-BFGL-NGS-84653 13 39.270967
ARS-BFGL-NGS-4854 13 39.378251
ARS-BFGL-NGS-116070 13 39.419924
ARS-BFGL-NGS-110611 13 39.513558
ARS-BFGL-NGS-4010 13 39.545522
ARS-BFGL-NGS-5494 13 39.569134
ARS-BFGL-NGS-109701 13 39.641742
ARS-BFGL-BAC-14448 13 39.707232
ARS-BFGL-NGS-22093 13 39.766187
ARS-BFGL-NGS-23363 13 39.799861
ARS-BFGL-NGS-65199 13 39.8269
ARS-BFGL-NGS-8027 13 39.846449
ARS-BFGL-NGS-108568 13 39.961667
ARS-BFGL-NGS-36574 13 40.031719
ARS-BFGL-NGS-27815 13 40.103153
ARS-BFGL-NGS-92424 13 40.263696
ARS-BFGL-NGS-87289 13 40.305153
ARS-BFGL-NGS-26331 13 40.338272
ARS-BFGL-NGS-90891 13 40.386012
ARS-BFGL-NGS-44116 13 40.491708
ARS-BFGL-NGS-29144 13 40.606621
ARS-BFGL-NGS-27078 13 40.628125
ARS-BFGL-NGS-95823 13 40.722564
ARS-BFGL-NGS-21158 13 40.75308
ARS-BFGL-NGS-41919 13 40.777908
ARS-BFGL-NGS-15975 13 40.815971
ARS-BFGL-NGS-37354 13 40.83717
ARS-BFGL-NGS-58346 13 40.88025
BTB-00521804 13 40.972213
ARS-BFGL-NGS-113071 13 41.083814
ARS-BFGL-NGS-60607 13 41.164722
ARS-BFGL-NGS-116093 13 41.195909
ARS-BFGL-NGS-113658 13 41.236006
ARS-BFGL-NGS-22137 13 41.291761
ARS-BFGL-NGS-115482 13 41.337809
ARS-BFGL-NGS-101382 13 41.36687
ARS-BFGL-NGS-16279 13 41.414256
ARS-BFGL-NGS-40188 13 41.484694
ARS-BFGL-NGS-8449 13 41.669155
BTB-00522444 13 41.702235
ARS-BFGL-NGS-13176 13 41.749885
ARS-BFGL-NGS-109376 13 41.952009
ARS-BFGL-NGS-64510 13 42.015567
ARS-BFGL-NGS-113343 13 42.043229
ARS-BFGL-NGS-74106 13 42.148059
ARS-BFGL-NGS-14104 13 42.192875
ARS-BFGL-NGS-31452 13 42.230007
BTB-00523176 13 42.312878
ARS-BFGL-NGS-29010 13 42.340884
ARS-BFGL-NGS-13061 13 42.361611
ARS-BFGL-NGS-12976 13 42.503102
ARS-BFGL-NGS-60451 13 42.660952
ARS-BFGL-NGS-87646 13 42.705543
ARS-BFGL-NGS-1303 13 42.892971
ARS-BFGL-NGS-57335 13 42.927726
ARS-BFGL-NGS-14221 13 42.966892
ARS-BFGL-NGS-71025 13 43.113693
ARS-BFGL-NGS-100409 13 43.152577
ARS-BFGL-NGS-111332 13 43.159322
BTB-00523437 13 43.319313
ARS-BFGL-NGS-94729 13 43.501171
BTB-01669724 13 43.828429
ARS-BFGL-NGS-112070 13 44.012475
BTB-02031137 13 44.04794
ARS-BFGL-NGS-104720 13 44.229288
ARS-BFGL-NGS-5872 13 44.33104
BTB-01254653 13 44.374407
ARS-BFGL-NGS-16373 13 44.441998
ARS-BFGL-NGS-23974 13 44.46721
ARS-BFGL-NGS-1738 13 44.558986
ARS-BFGL-NGS-85920 13 44.847602
ARS-BFGL-NGS-101595 13 44.876436
ARS-BFGL-NGS-98086 13 45.075195
ARS-BFGL-NGS-3126 13 45.112117
ARS-BFGL-NGS-73521 13 45.234264
BTB-01375981 13 45.276113
ARS-BFGL-NGS-23830 13 45.325633
ARS-BFGL-NGS-42114 13 45.346133
ARS-BFGL-NGS-18246 13 45.381514
BTB-01837541 13 45.454317
ARS-BFGL-NGS-23971 13 45.554661
BTB-01505690 13 45.582166
ARS-BFGL-NGS-111182 13 45.694404
ARS-BFGL-NGS-104930 13 45.845581
BTB-01446083 13 45.889425
UA-IFASA-4272 13 45.925987
ARS-BFGL-NGS-116031 13 46.001887
ARS-BFGL-NGS-41237 13 46.181219
ARS-BFGL-NGS-27628 13 46.23905
ARS-BFGL-NGS-101531 13 46.280482
BTB-00525974 13 46.315926
ARS-BFGL-NGS-115802 13 46.353847
ARS-BFGL-NGS-35887 13 46.433697
ARS-BFGL-NGS-24766 13 46.47293
ARS-BFGL-NGS-116062 13 46.510476
BTB-01318142 13 46.543726
ARS-BFGL-NGS-57137 13 46.577054
ARS-BFGL-NGS-810 13 46.605539
ARS-BFGL-NGS-116977 13 46.63819
ARS-BFGL-NGS-63599 13 46.692521
ARS-BFGL-NGS-97782 13 46.723493
ARS-BFGL-NGS-115258 13 46.793047
ARS-BFGL-NGS-2434 13 46.813959
ARS-BFGL-NGS-115345 13 46.841024
ARS-BFGL-NGS-17069 13 46.914603
ARS-BFGL-NGS-76076 13 46.938643
BTB-01668668 13 46.9783
ARS-BFGL-NGS-32053 13 47.019441
ARS-BFGL-BAC-15718 13 47.067438
ARS-BFGL-NGS-107916 13 47.167515
ARS-BFGL-NGS-103320 13 47.211871
ARS-BFGL-NGS-17702 13 47.256972
BTB-00526711 13 47.289669
BTB-01997512 13 47.415727
BTB-00526221 13 47.450332
ARS-BFGL-NGS-41818 13 47.546608
BTB-00525367 13 47.915618
ARS-BFGL-NGS-322 13 47.99099
ARS-BFGL-NGS-84799 13 48.091318
ARS-BFGL-NGS-38562 13 48.179394
BTB-01718516 13 48.318066
ARS-BFGL-NGS-3711 13 48.429772
ARS-BFGL-NGS-35327 13 48.485992
BTB-00527671 13 48.52246
BTB-00527644 13 48.553389
ARS-BFGL-NGS-101264 13 48.676506
ARS-BFGL-NGS-43431 13 48.711228
BTB-01186854 13 48.98085
BTB-01186688 13 49.169253
BTB-01186659 13 49.204396
BTB-00527031 13 49.655217
BTB-00527085 13 49.700244
ARS-BFGL-NGS-117659 13 50.029349
BTB-00592919 13 50.558651
BTB-00592864 13 50.581478
ARS-BFGL-NGS-5832 13 50.640029
BTB-01414766 13 50.813233
ARS-BFGL-BAC-15732 13 50.950127
BTB-01125910 13 51.067877
BTB-01125985 13 51.118474
ARS-BFGL-NGS-14463 13 51.212055
ARS-BFGL-NGS-2022 13 51.513229
BTB-01656080 13 51.62188
BTB-01656089 13 51.647814
ARS-BFGL-NGS-37129 13 51.753146
ARS-BFGL-NGS-18073 13 51.901646
ARS-BFGL-NGS-92753 13 51.98846
BTB-00527798 13 52.021413
ARS-BFGL-BAC-6011 13 52.241778
ARS-BFGL-BAC-16372 13 52.303334
ARS-BFGL-NGS-114228 13 52.447531
ARS-BFGL-BAC-7482 13 52.468051
ARS-BFGL-NGS-35859 13 52.708811
BTB-01492842 13 52.737845
BTB-00534695 13 52.837622
ARS-BFGL-NGS-108401 13 52.98228
ARS-BFGL-NGS-117488 13 53.003864
ARS-BFGL-NGS-34510 13 53.121791
ARS-BFGL-NGS-70740 13 53.167293
BTB-00528306 13 53.20547
ARS-BFGL-NGS-113013 13 53.245417
ARS-BFGL-NGS-68384 13 53.266833
ARS-BFGL-NGS-22053 13 53.306364
ARS-BFGL-NGS-109458 13 53.347036
ARS-BFGL-NGS-75040 13 53.550674
UA-IFASA-3974 13 53.566406
ARS-BFGL-NGS-116998 13 53.684993
ARS-BFGL-NGS-110706 13 53.809825
ARS-BFGL-NGS-37275 13 54.167722
ARS-BFGL-NGS-31560 13 54.2008
ARS-BFGL-NGS-24994 13 54.230207
ARS-BFGL-BAC-12549 13 54.397045
ARS-BFGL-NGS-66953 13 54.464448
ARS-BFGL-NGS-109617 13 54.524169
ARS-BFGL-NGS-33209 13 54.663649
ARS-BFGL-NGS-76148 13 54.829615
ARS-BFGL-NGS-1120 13 54.865583
ARS-BFGL-NGS-118051 13 54.895475
ARS-BFGL-NGS-100973 13 55.090558
BTB-00529185 13 55.131886
ARS-BFGL-NGS-33859 13 55.288364
ARS-BFGL-NGS-116624 13 55.449134
ARS-BFGL-NGS-22427 13 55.495757
BTB-00529466 13 55.529589
ARS-BFGL-NGS-104967 13 55.642499
ARS-BFGL-NGS-113394 13 55.75179
ARS-BFGL-NGS-88000 13 55.783696
ARS-BFGL-NGS-4016 13 55.808723
ARS-BFGL-NGS-5166 13 55.846162
ARS-BFGL-NGS-62018 13 55.867859
ARS-BFGL-NGS-21302 13 55.973589
ARS-BFGL-NGS-12680 13 56.09334
ARS-BFGL-NGS-26401 13 56.128139
ARS-BFGL-NGS-25592 13 56.159653
BTB-00530343 13 56.220523
ARS-BFGL-NGS-1365 13 56.249416
ARS-BFGL-NGS-8160 13 56.372599
ARS-BFGL-NGS-94587 13 56.427608
ARS-BFGL-NGS-32055 13 56.571555
ARS-BFGL-NGS-41752 13 56.610032
ARS-BFGL-NGS-14592 13 56.642417
ARS-BFGL-NGS-21065 13 56.69806
ARS-BFGL-NGS-65704 13 56.751418
UA-IFASA-4705 13 56.793164
ARS-BFGL-NGS-7349 13 56.870735
ARS-BFGL-NGS-21687 13 57.016938
ARS-BFGL-NGS-13201 13 57.051358
ARS-BFGL-NGS-57199 13 57.08591
ARS-BFGL-NGS-11441 13 57.121781
BTB-00531553 13 57.198685
ARS-BFGL-NGS-117303 13 57.245799
ARS-BFGL-NGS-11692 13 57.293265
ARS-BFGL-NGS-19009 13 57.44636
ARS-BFGL-NGS-27559 13 57.548174
ARS-BFGL-NGS-30853 13 57.570093
ARS-BFGL-NGS-109563 13 57.69346
ARS-BFGL-BAC-12582 13 57.848276
ARS-BFGL-NGS-115614 13 57.907608
BTB-00531090 13 57.993671
ARS-BFGL-BAC-12583 13 58.070117
ARS-BFGL-NGS-119375 13 58.140449
ARS-BFGL-NGS-115363 13 58.285197
ARS-BFGL-NGS-101035 13 58.456868
ARS-BFGL-NGS-102408 13 58.55382
BTB-00532606 13 58.632858
ARS-BFGL-NGS-21830 13 58.716956
BTB-01252771 13 58.871642
ARS-BFGL-NGS-60269 13 58.943426
BTB-02067445 13 58.988091
ARS-BFGL-NGS-21699 13 59.018628
ARS-BFGL-NGS-77460 13 59.04948
ARS-BFGL-NGS-110904 13 59.072057
ARS-BFGL-NGS-119420 13 59.101909
ARS-BFGL-NGS-433 13 59.13786
ARS-BFGL-NGS-352 13 59.160965
BTB-01434891 13 59.195392
ARS-BFGL-NGS-8866 13 59.291745
ARS-BFGL-BAC-13190 13 59.329731
BTB-00533558 13 59.482598
ARS-BFGL-NGS-7266 13 59.514859
ARS-BFGL-NGS-26065 13 59.537585
ARS-BFGL-NGS-81473 13 59.561875
ARS-BFGL-NGS-15080 13 59.61607
ARS-BFGL-NGS-24352 13 59.731652
ARS-BFGL-NGS-36593 13 59.854361
ARS-BFGL-NGS-31787 13 59.916883
ARS-BFGL-BAC-13199 13 59.963672
BTB-00534196 13 60.002265
ARS-BFGL-NGS-104825 13 60.034473
ARS-BFGL-NGS-66442 13 60.094367
BTB-00534445 13 60.198826
ARS-BFGL-NGS-103807 13 60.266373
BTB-00534589 13 60.300299
ARS-BFGL-NGS-87825 13 60.326861
ARS-BFGL-NGS-108965 13 60.365544
ARS-BFGL-NGS-35771 13 60.468277
ARS-BFGL-NGS-15183 13 60.506763
ARS-BFGL-NGS-117832 13 60.558889
ARS-BFGL-NGS-55159 13 60.593663
ARS-BFGL-NGS-59560 13 60.691132
ARS-BFGL-NGS-7342 13 60.714542
ARS-BFGL-NGS-116544 13 60.756573
ARS-BFGL-NGS-116327 13 61.182238
ARS-BFGL-NGS-99897 13 61.279037
ARS-BFGL-NGS-17861 13 61.665594
ARS-BFGL-NGS-41269 13 62.105224
ARS-BFGL-NGS-34696 13 62.229802
ARS-BFGL-NGS-83446 13 62.259448
ARS-BFGL-NGS-89312 13 62.330291
ARS-BFGL-NGS-20976 13 62.429199
ARS-BFGL-NGS-5895 13 62.534909
ARS-BFGL-NGS-100323 13 62.586212
ARS-BFGL-NGS-1201 13 62.643096
ARS-BFGL-NGS-112644 13 62.692209
ARS-BFGL-NGS-80625 13 62.806429
ARS-BFGL-NGS-56157 13 62.881877
ARS-BFGL-NGS-112015 13 62.909025
ARS-BFGL-NGS-100677 13 62.933067
ARS-BFGL-NGS-90261 13 62.955647
ARS-BFGL-NGS-64703 13 62.991477
ARS-BFGL-NGS-95285 13 63.09637
ARS-BFGL-NGS-11473 13 63.163288
ARS-BFGL-NGS-52692 13 63.184499
ARS-BFGL-NGS-109250 13 63.236944
ARS-BFGL-NGS-100950 13 63.302542
ARS-BFGL-NGS-65082 13 63.323694
ARS-BFGL-NGS-111600 13 63.391193
ARS-BFGL-NGS-107931 13 63.500701
ARS-BFGL-NGS-75973 13 63.769995
BTB-00538437 13 63.836808
ARS-BFGL-NGS-28233 13 63.875561
ARS-BFGL-NGS-17925 13 63.907611
UA-IFASA-7527 13 63.978193
ARS-BFGL-NGS-52892 13 64.068392
BTB-00537751 13 64.804947
ARS-BFGL-NGS-113964 13 64.84046
ARS-BFGL-NGS-35385 13 64.92064
ARS-BFGL-BAC-847 13 64.953618
ARS-BFGL-NGS-103077 13 65.006713
ARS-BFGL-NGS-100338 13 65.164792
ARS-BFGL-NGS-790 13 65.201054
ARS-BFGL-NGS-89409 13 65.236809
ARS-BFGL-NGS-13270 13 65.324047
ARS-BFGL-NGS-7208 13 65.369103
ARS-BFGL-NGS-65586 13 65.399569
ARS-BFGL-BAC-898 13 65.445282
ARS-BFGL-BAC-15132 13 65.470288
BTB-00537519 13 65.661023
BTB-00536567 13 65.761897
ARS-BFGL-NGS-70015 13 65.899057
ARS-BFGL-NGS-116740 13 65.965727
ARS-BFGL-NGS-65466 13 66.009719
ARS-BFGL-NGS-102293 13 66.179152
ARS-BFGL-NGS-98521 13 66.240806
ARS-BFGL-NGS-110102 13 66.370867
ARS-BFGL-NGS-24867 13 66.395465
BTB-01351628 13 66.572178
ARS-BFGL-NGS-65111 13 66.623395
ARS-BFGL-NGS-63663 13 66.660916
ARS-BFGL-BAC-15764 13 66.727403
ARS-BFGL-NGS-19222 13 66.774859
ARS-BFGL-NGS-109197 13 66.825292
ARS-BFGL-NGS-110385 13 66.854427
ARS-BFGL-NGS-87385 13 66.892611
BTB-00539392 13 66.925874
ARS-BFGL-NGS-803 13 66.960026
ARS-BFGL-NGS-111164 13 67.015369
ARS-BFGL-NGS-40278 13 67.122063
ARS-BFGL-NGS-63777 13 67.144437
ARS-BFGL-NGS-116471 13 67.178078
ARS-BFGL-NGS-100298 13 67.375037
UA-IFASA-7262 13 67.406632
ARS-BFGL-NGS-70551 13 67.467905
ARS-BFGL-NGS-32791 13 67.490759
ARS-BFGL-NGS-3823 13 67.530414
ARS-BFGL-NGS-15189 13 67.557015
ARS-BFGL-NGS-34120 13 67.616199
ARS-BFGL-NGS-5210 13 67.663982
ARS-BFGL-NGS-104616 13 67.69884
ARS-BFGL-NGS-32914 13 67.780665
ARS-BFGL-BAC-13210 13 67.810247
UA-IFASA-9446 13 67.837132
ARS-BFGL-NGS-103635 13 67.888763
ARS-BFGL-NGS-110387 13 68.133617
ARS-BFGL-NGS-81601 13 68.324133
ARS-BFGL-NGS-39007 13 68.363581
ARS-BFGL-NGS-36552 13 68.389914
ARS-BFGL-NGS-115655 13 68.537473
ARS-BFGL-NGS-68380 13 68.568254
ARS-BFGL-NGS-38630 13 68.688618
ARS-BFGL-NGS-62274 13 68.76638
ARS-BFGL-NGS-85867 13 69.070669
ARS-BFGL-NGS-119823 13 69.148458
ARS-BFGL-NGS-112094 13 69.187742
ARS-BFGL-NGS-112745 13 69.306366
ARS-BFGL-NGS-76722 13 69.360031
ARS-BFGL-NGS-24000 13 69.462978
ARS-BFGL-NGS-112690 13 69.539974
ARS-BFGL-NGS-8153 13 69.645687
ARS-BFGL-NGS-103010 13 69.670639
ARS-BFGL-NGS-34937 13 69.702161
ARS-BFGL-NGS-112608 13 69.86352
ARS-BFGL-NGS-51557 13 69.892551
ARS-BFGL-NGS-58037 13 69.929079
ARS-BFGL-NGS-9922 13 69.970083
ARS-BFGL-NGS-107306 13 70.171253
ARS-BFGL-NGS-78493 13 70.195187
ARS-BFGL-NGS-108302 13 70.239106
ARS-BFGL-NGS-34968 13 70.262878
ARS-BFGL-NGS-11140 13 70.523797
ARS-BFGL-NGS-77823 13 70.548675
ARS-BFGL-NGS-112889 13 70.571114
ARS-BFGL-NGS-55182 13 70.656675
ARS-BFGL-NGS-108573 13 70.893423
ARS-BFGL-NGS-107717 13 71.075689
ARS-BFGL-NGS-31976 13 71.2123
ARS-BFGL-NGS-44859 13 71.224579
ARS-BFGL-NGS-21649 13 71.271729
ARS-BFGL-NGS-99043 13 71.301458
ARS-BFGL-NGS-39985 13 71.321982
ARS-BFGL-NGS-105763 13 71.344736
ARS-BFGL-NGS-4161 13 71.489545
ARS-BFGL-NGS-1321 13 71.691419
ARS-BFGL-NGS-95865 13 71.713558
ARS-BFGL-NGS-33181 13 71.736298
ARS-BFGL-NGS-44322 13 71.766574
ARS-BFGL-NGS-44901 13 71.819023
ARS-BFGL-NGS-3159 13 71.919584
ARS-BFGL-NGS-71175 13 71.940899
ARS-BFGL-NGS-14434 13 71.987095
ARS-BFGL-NGS-119443 13 72.02715
ARS-BFGL-NGS-38677 13 72.077698
ARS-BFGL-NGS-28054 13 72.120569
ARS-BFGL-NGS-108803 13 72.197105
ARS-BFGL-NGS-100187 13 72.280054
ARS-BFGL-NGS-23438 13 72.297854
ARS-BFGL-NGS-42429 13 72.350125
ARS-BFGL-NGS-22295 13 72.395309
ARS-BFGL-NGS-42581 13 72.522566
ARS-BFGL-NGS-27196 13 72.570537
ARS-BFGL-NGS-81880 13 72.638085
ARS-BFGL-NGS-41119 13 72.674575
ARS-BFGL-NGS-106946 13 72.735116
ARS-BFGL-NGS-32910 13 72.842894
ARS-BFGL-NGS-98525 13 72.927026
ARS-BFGL-NGS-107401 13 73.021818
ARS-BFGL-NGS-71538 13 73.061785
ARS-BFGL-NGS-96720 13 73.191673
ARS-BFGL-NGS-97229 13 73.230677
ARS-BFGL-NGS-42827 13 73.273012
ARS-BFGL-NGS-73115 13 73.413718
ARS-BFGL-NGS-37962 13 73.557436
ARS-BFGL-NGS-117163 13 73.6006
ARS-BFGL-NGS-32758 13 73.624637
ARS-BFGL-NGS-114029 13 73.65348
ARS-BFGL-NGS-111299 13 73.746516
ARS-BFGL-NGS-18767 13 73.803783
ARS-BFGL-NGS-4602 13 73.895443
BTB-00544571 13 74.054238
ARS-BFGL-NGS-7199 13 74.078322
ARS-BFGL-NGS-116438 13 74.109992
ARS-BFGL-NGS-118453 13 74.179277
BTB-02072287 13 74.206029
ARS-BFGL-NGS-87877 13 74.283673
ARS-BFGL-NGS-43096 13 74.349661
ARS-BFGL-NGS-89241 13 74.370647
ARS-BFGL-NGS-4157 13 74.391936
BTB-00543819 13 74.436097
ARS-BFGL-NGS-86323 13 74.478509
ARS-BFGL-NGS-96263 13 74.505706
ARS-BFGL-NGS-112625 13 74.579327
ARS-BFGL-NGS-18191 13 74.91943
ARS-BFGL-NGS-105280 13 74.973171
BTB-00750386 13 75.122713
ARS-BFGL-NGS-5858 13 75.192838
ARS-BFGL-NGS-112051 13 75.273574
ARS-BFGL-NGS-30791 13 75.310875
ARS-BFGL-NGS-30910 13 75.326854
ARS-BFGL-NGS-2138 13 75.380614
ARS-BFGL-NGS-33300 13 75.409647
ARS-BFGL-NGS-108603 13 75.482933
ARS-BFGL-NGS-59493 13 75.558137
ARS-BFGL-NGS-97944 13 75.567844
BTB-00543367 13 75.604222
ARS-BFGL-NGS-54023 13 75.693756
ARS-BFGL-NGS-37880 13 75.74215
ARS-BFGL-BAC-14535 13 75.795475
ARS-BFGL-NGS-113805 13 75.913775
ARS-BFGL-NGS-119536 13 75.928133
ARS-BFGL-NGS-32176 13 76.008898
ARS-BFGL-NGS-63040 13 76.103249
ARS-BFGL-NGS-114957 13 76.261073
ARS-BFGL-NGS-101621 13 76.483214
BTB-00893915 13 76.553868
BTB-00893866 13 76.616107
ARS-BFGL-NGS-118692 13 76.705709
ARS-BFGL-BAC-916 13 76.841156
ARS-BFGL-NGS-111291 13 76.86573
ARS-BFGL-NGS-26996 13 76.932968
ARS-BFGL-NGS-115280 13 76.955034
ARS-BFGL-NGS-96358 13 77.022083
ARS-BFGL-NGS-107515 13 77.07645
ARS-BFGL-NGS-18008 13 77.099745
ARS-BFGL-NGS-53993 13 77.138363
ARS-BFGL-NGS-52851 13 77.161984
BTB-00545671 13 77.222219
ARS-BFGL-NGS-119514 13 77.390382
ARS-BFGL-NGS-116564 13 77.501497
ARS-BFGL-NGS-38764 13 77.546073
ARS-BFGL-NGS-111336 13 77.612891
ARS-BFGL-NGS-23316 13 77.686707
ARS-BFGL-NGS-25828 13 77.884465
BTB-00546606 13 77.92233
ARS-BFGL-NGS-65255 13 77.956325
ARS-BFGL-NGS-62464 13 77.981595
BTB-00547162 13 78.078786
ARS-BFGL-NGS-18031 13 78.184563
ARS-BFGL-NGS-2010 13 78.276214
ARS-BFGL-NGS-67913 13 78.318767
ARS-BFGL-NGS-107747 13 78.34321
ARS-BFGL-NGS-38671 13 78.383148
ARS-BFGL-NGS-95538 13 78.644697
ARS-BFGL-NGS-38412 13 78.732465
ARS-BFGL-NGS-110851 13 78.8276
ARS-BFGL-NGS-36787 13 78.982992
ARS-BFGL-NGS-22500 13 79.032255
ARS-BFGL-NGS-36865 13 79.052142
ARS-BFGL-NGS-112522 13 79.125065
ARS-BFGL-NGS-57674 13 79.203716
ARS-BFGL-NGS-16572 13 79.252803
ARS-BFGL-NGS-32120 13 79.33724
ARS-BFGL-NGS-58162 13 79.407505
ARS-BFGL-NGS-112386 13 79.498756
ARS-BFGL-NGS-36046 13 79.523868
UA-IFASA-9680 13 79.546003
ARS-BFGL-NGS-110409 13 79.623291
BTB-00548558 13 79.664627
ARS-BFGL-NGS-57373 13 79.689692
ARS-BFGL-NGS-77284 13 79.775537
ARS-BFGL-NGS-112395 13 79.813972
ARS-BFGL-NGS-110534 13 79.84318
ARS-BFGL-NGS-83944 13 79.900231
ARS-BFGL-NGS-114069 13 79.91456
ARS-BFGL-NGS-25698 13 79.991041
ARS-BFGL-NGS-83969 13 80.02605
ARS-BFGL-NGS-69613 13 80.214872
ARS-BFGL-NGS-36793 13 80.239131
ARS-BFGL-NGS-35502 13 80.261022
ARS-BFGL-NGS-102859 13 80.384401
ARS-BFGL-NGS-82178 13 80.540951
ARS-BFGL-NGS-112197 13 80.563915
ARS-BFGL-NGS-61888 13 80.605895
ARS-BFGL-NGS-118948 13 80.630167
ARS-BFGL-NGS-113647 13 80.676368
ARS-BFGL-NGS-118584 13 80.708532
ARS-BFGL-NGS-7071 13 80.848032
ARS-BFGL-BAC-15164 13 80.957038
BTB-01507604 13 81.029787
ARS-BFGL-NGS-67848 13 81.113312
ARS-BFGL-NGS-42473 13 81.255244
ARS-BFGL-NGS-101078 13 81.297978
ARS-BFGL-NGS-60187 13 81.35895
ARS-BFGL-NGS-48534 13 81.37958
ARS-BFGL-NGS-119917 13 81.455125
ARS-BFGL-NGS-36728 13 81.495674
ARS-BFGL-NGS-96133 13 81.576035
BTB-01548576 13 81.606009
ARS-BFGL-BAC-15167 13 81.638022
BTB-02009374 13 81.70198
UA-IFASA-4008 13 81.765805
ARS-BFGL-NGS-25084 13 81.862366
ARS-BFGL-NGS-72634 13 81.946354
ARS-BFGL-NGS-56575 13 82.081858
ARS-BFGL-NGS-113195 13 82.111894
ARS-BFGL-NGS-35781 13 82.166673
ARS-BFGL-NGS-25391 13 82.21233
ARS-BFGL-NGS-56559 13 82.240934
ARS-BFGL-NGS-29997 13 82.41896
BTB-01329170 13 82.45532
BTB-01329459 13 82.559505
ARS-BFGL-NGS-110690 13 82.621346
ARS-BFGL-NGS-39164 13 82.982226
ARS-BFGL-NGS-19988 13 83.018263
ARS-BFGL-BAC-15172 13 83.050038
ARS-BFGL-NGS-59041 13 83.118515
ARS-BFGL-NGS-56163 13 83.202886
BTB-01317318 13 83.273989
ARS-BFGL-NGS-38171 13 83.412973
ARS-BFGL-NGS-90001 13 83.55441
ARS-BFGL-NGS-92904 13 83.588785
ARS-BFGL-NGS-13138 13 83.662585
ARS-BFGL-NGS-87277 13 83.717589
ARS-BFGL-NGS-87042 13 83.757126
ARS-BFGL-NGS-114977 13 83.797587
ARS-BFGL-NGS-89423 13 83.87838
BTB-01390173 13 83.951281
ARS-BFGL-NGS-54483 13 84.002346
ARS-BFGL-NGS-57820 14 1.651311
ARS-BFGL-NGS-34135 14 1.675278
ARS-BFGL-NGS-94706 14 1.69647
ARS-BFGL-NGS-4939 14 1.801116
ARS-BFGL-NGS-71749 14 1.954317
UA-IFASA-6878 14 2.002873
ARS-BFGL-NGS-107379 14 2.054457
ARS-BFGL-NGS-18365 14 2.117455
UA-IFASA-8997 14 2.194228
ARS-BFGL-NGS-26520 14 2.386688
ARS-BFGL-NGS-41248 14 2.605493
ARS-BFGL-NGS-3122 14 2.721633
ARS-BFGL-NGS-103064 14 2.754909
ARS-BFGL-NGS-22866 14 2.826632
UA-IFASA-5815 14 3.34247
ARS-BFGL-NGS-10284 14 3.433372
ARS-BFGL-NGS-96957 14 3.484849
ARS-BFGL-NGS-74378 14 3.640788
ARS-BFGL-BAC-17627 14 3.720067
ARS-BFGL-BAC-1511 14 3.765019
UA-IFASA-7076 14 3.840576
ARS-BFGL-NGS-4054 14 3.918408
UA-IFASA-9288 14 3.956956
ARS-BFGL-NGS-22111 14 4.10385
UA-IFASA-7269 14 4.127413
ARS-BFGL-NGS-118081 14 4.267053
ARS-BFGL-NGS-56327 14 4.336714
ARS-BFGL-NGS-100480 14 4.364952
ARS-BFGL-NGS-102710 14 4.386955
ARS-BFGL-NGS-42263 14 4.438267
UA-IFASA-5306 14 4.468478
UA-IFASA-5765 14 4.520969
ARS-BFGL-NGS-103321 14 4.542563
ARS-BFGL-BAC-25166 14 4.563129
ARS-BFGL-NGS-84713 14 4.606904
ARS-BFGL-NGS-110993 14 4.808166
ARS-BFGL-NGS-113309 14 4.870972
ARS-BFGL-BAC-22086 14 4.964634
ARS-BFGL-NGS-109902 14 4.984674
ARS-BFGL-NGS-17644 14 5.010734
ARS-BFGL-NGS-6240 14 5.048719
ARS-BFGL-NGS-41353 14 5.083224
UA-IFASA-6329 14 5.096531
ARS-BFGL-NGS-56339 14 5.129956
ARS-BFGL-NGS-42708 14 5.198398
ARS-BFGL-NGS-3571 14 5.225467
UA-IFASA-8927 14 5.279283
ARS-BFGL-NGS-118478 14 5.299449
ARS-BFGL-NGS-78318 14 5.337183
ARS-BFGL-NGS-110563 14 5.428037
ARS-BFGL-NGS-115947 14 5.494654
ARS-BFGL-BAC-24839 14 5.631243
ARS-BFGL-NGS-114178 14 5.651579
ARS-BFGL-BAC-24804 14 5.795431
ARS-BFGL-NGS-6759 14 5.883219
ARS-BFGL-BAC-18703 14 5.903806
ARS-BFGL-NGS-88263 14 5.977096
UA-IFASA-9107 14 5.991493
UA-IFASA-6370 14 6.250514
ARS-BFGL-NGS-95830 14 6.295969
ARS-BFGL-BAC-10172 14 6.371334
ARS-BFGL-NGS-43719 14 6.415535
UA-IFASA-4560 14 6.555671
ARS-BFGL-NGS-112858 14 6.589274
ARS-BFGL-BAC-10375 14 6.616434
ARS-BFGL-BAC-1212 14 6.64297
ARS-BFGL-NGS-55227 14 6.718127
ARS-BFGL-NGS-113706 14 6.778397
UA-IFASA-6228 14 6.859824
ARS-BFGL-BAC-20965 14 6.880233
ARS-BFGL-NGS-110894 14 6.952759
ARS-BFGL-NGS-115374 14 7.104148
UA-IFASA-7408 14 7.150724
UA-IFASA-7038 14 7.232546
ARS-BFGL-BAC-11513 14 7.428315
UA-IFASA-6647 14 7.484351
ARS-BFGL-BAC-12761 14 7.566056
ARS-BFGL-NGS-73096 14 7.888675
ARS-BFGL-BAC-8730 14 7.926827
ARS-BFGL-BAC-1020 14 7.928189
ARS-BFGL-NGS-20781 14 7.951654
ARS-BFGL-NGS-16109 14 8.001066
ARS-BFGL-NGS-28337 14 8.264685
UA-IFASA-8561 14 8.385937
ARS-BFGL-NGS-85289 14 8.659069
ARS-BFGL-NGS-76248 14 8.87981
ARS-BFGL-NGS-29470 14 8.95112
ARS-BFGL-NGS-110918 14 9.00663
ARS-BFGL-NGS-118604 14 9.043296
UA-IFASA-5474 14 9.187841
ARS-BFGL-NGS-11246 14 9.283113
ARS-BFGL-NGS-114851 14 9.289476
ARS-BFGL-NGS-12631 14 9.300228
ARS-BFGL-NGS-101419 14 9.404594
ARS-BFGL-NGS-78917 14 9.449027
UA-IFASA-7842 14 9.472109
ARS-BFGL-BAC-20850 14 9.542083
ARS-BFGL-NGS-71623 14 9.673842
UA-IFASA-5356 14 9.740815
ARS-BFGL-BAC-20217 14 9.812155
ARS-BFGL-BAC-20798 14 9.84582
ARS-BFGL-BAC-2036 14 9.906433
ARS-BFGL-NGS-1857 14 9.933344
ARS-BFGL-NGS-110321 14 10.05174
UA-IFASA-6233 14 10.090807
ARS-BFGL-NGS-41494 14 10.118287
[truncated: 299,981 more chars]
