# Supplementary material for: Optimum contribution selection for animal breeding and conservation: the R package optiSel
Source: BMC Bioinformatics. 2019 Jan 14;20:25. doi: 10.1186/s12859-018-2450-5 (PMC6332575; doi:10.1186/s12859-018-2450-5)
Supplement: Supplementary file 1 — Example data set and replication script. (ZIP 14700 kb) [file 12859_2018_2450_MOESM1_ESM.zip › Examples/Population/Pedigree.txt]

Indiv Sire Dam Sex Breed Born
animal1 NA NA male Angler NA
animal2 NA NA male Angler NA
animal3 NA NA male Angler NA
animal4 NA NA male Angler NA
animal5 NA NA male Angler NA
animal6 NA NA male Angler NA
animal7 NA NA male Angler NA
animal8 NA NA male Angler NA
animal9 NA NA male Angler NA
animal10 NA NA male Angler NA
animal11 NA NA male Angler NA
animal12 NA NA male Angler NA
animal13 NA NA male Angler NA
animal14 NA NA male Angler NA
animal15 NA NA female Angler NA
animal16 NA NA female Angler NA
animal17 NA NA female Angler NA
animal18 NA NA female Angler NA
animal19 NA NA female Angler NA
animal20 NA NA female Angler NA
animal21 NA NA female Angler NA
animal22 NA NA female Angler NA
animal23 NA NA female Angler NA
animal24 NA NA female Angler NA
animal25 NA NA female Angler NA
animal26 NA NA female Angler NA
animal27 NA NA female Angler NA
animal28 NA NA female Angler NA
animal29 NA NA female Angler NA
animal30 NA NA female Angler NA
animal31 NA NA female Angler NA
animal32 NA NA female Angler NA
animal33 NA NA female Angler NA
animal34 NA NA female Angler NA
animal35 NA NA female Angler NA
animal36 NA NA female Angler NA
animal37 NA NA female Angler NA
animal38 NA NA female Angler NA
animal39 NA NA female Angler NA
animal40 NA NA female Angler NA
animal41 NA NA female Angler NA
animal42 NA NA female Angler NA
animal43 NA NA female Angler NA
animal44 NA NA female Angler NA
animal45 NA NA female Angler NA
animal46 NA NA female Angler NA
animal47 NA NA female Angler NA
animal48 NA NA female Angler NA
animal49 NA NA female Angler NA
animal50 NA NA female Angler NA
animal51 NA NA female Angler NA
animal52 NA NA female Angler NA
animal53 NA NA female Angler NA
animal54 NA NA female Angler NA
animal55 NA NA female Angler NA
animal56 NA NA female Angler NA
animal57 NA NA female Angler NA
animal58 NA NA female Angler NA
animal59 NA NA female Angler NA
animal60 NA NA female Angler NA
animal61 NA NA female Angler NA
animal62 NA NA female Angler NA
animal63 NA NA female Angler NA
animal64 NA NA female Angler NA
animal65 NA NA female Angler NA
animal66 NA NA female Angler NA
animal67 NA NA female Angler NA
animal68 NA NA female Angler NA
animal69 NA NA female Angler NA
animal70 NA NA female Angler NA
animal71 NA NA female Angler NA
animal72 NA NA female Angler NA
animal73 NA NA female Angler NA
animal74 NA NA female Angler NA
animal75 NA NA female Angler NA
animal76 NA NA female Angler NA
animal77 NA NA female Angler NA
animal78 NA NA female Angler NA
animal79 NA NA female Angler NA
animal80 NA NA female Angler NA
animal81 NA NA female Angler NA
animal82 NA NA female Angler NA
animal83 NA NA female Angler NA
animal84 NA NA female Angler NA
animal85 NA NA female Angler NA
animal86 NA NA female Angler NA
animal87 NA NA male Angler NA
animal88 NA NA female Fleckvieh NA
animal89 NA NA female Angler NA
animal90 NA NA female Angler NA
animal91 NA NA female Angler NA
animal92 NA NA female Angler NA
animal93 NA NA female Angler NA
animal94 NA NA female Angler NA
animal95 NA NA female Holstein NA
animal96 NA NA male Angler NA
animal97 NA NA female Angler NA
animal98 NA NA female Holstein NA
animal99 NA NA female Holstein NA
animal100 NA NA male Angler NA
animal101 NA NA female Angler NA
animal102 NA NA female Holstein NA
animal103 NA NA female Angler NA
animal104 NA NA female Angler NA
animal105 NA NA female Angler NA
animal106 NA NA female Holstein NA
animal107 NA NA female Angler NA
animal108 NA NA female Angler NA
animal109 NA NA female Rbt NA
animal110 NA NA female Angler NA
animal111 NA NA male Angler NA
animal112 NA NA female Angler NA
animal113 NA NA female Holstein NA
animal114 NA NA female Dt.Sbt.Niederungsrind NA
animal115 NA NA female Holstein NA
animal116 NA NA female Holstein NA
animal117 NA NA female Ayrshire NA
animal118 NA NA female Holstein NA
animal119 NA NA female Holstein NA
animal120 NA NA male Angler NA
animal121 NA NA female Holstein NA
animal122 NA NA female Holstein NA
animal123 NA NA female Angler NA
animal124 NA NA female Holstein NA
animal125 NA NA female Holstein NA
animal126 NA NA male Holstein NA
animal127 NA NA female Angler NA
animal128 NA NA male Holstein NA
animal129 NA NA male Holstein NA
animal130 NA NA female Holstein NA
animal131 NA NA male Holstein NA
animal132 NA NA male Holstein NA
animal133 NA NA female Angler NA
animal134 NA NA female Angler NA
animal135 NA NA female Angler NA
animal136 NA NA female Holstein NA
animal137 NA NA female Angler NA
animal138 NA NA female Angler NA
animal139 NA NA male Sonstige NA
animal140 NA NA female Angler NA
animal141 NA NA female Angler NA
animal142 NA NA female Angler NA
animal143 NA NA female Angler NA
animal144 NA NA female Angler NA
animal145 NA NA male Sonstige NA
animal146 NA NA female Dt.Sbt.Niederungsrind NA
animal147 NA NA female Angler NA
animal148 NA NA female Holstein NA
animal149 NA NA female Ayrshire NA
animal150 NA NA female Holstein NA
animal151 NA NA female Holstein NA
animal152 NA NA female Angler NA
animal153 NA NA female Angler NA
animal154 NA NA female Angler NA
animal155 NA NA female Angler NA
animal156 NA NA female Holstein 1933
animal157 NA NA male Holstein 1936
animal158 NA NA male Rbt 1936
animal159 NA NA male Dt.Sbt.Niederungsrind 1937
animal160 NA NA male Holstein 1938
animal161 NA NA male Holstein 1939
animal162 NA NA female Angler 1939
animal163 NA NA female Holstein 1939
animal164 NA NA female Holstein 1940
animal165 NA NA female Dt.Sbt.Niederungsrind 1940
animal166 NA NA male Holstein 1940
animal167 NA NA male Holstein 1940
animal168 NA NA male Dt.Sbt.Niederungsrind 1940
animal169 NA NA male Holstein 1941
animal170 NA NA female Holstein 1941
animal171 NA NA female Angler 1941
animal172 NA NA female Holstein 1941
animal173 NA NA male Holstein 1942
animal174 NA NA female Holstein 1942
animal175 NA NA female Holstein 1942
animal176 NA NA male Holstein 1942
animal177 NA NA male Holstein 1942
animal178 NA NA male Holstein 1942
animal179 NA NA male Dt.Sbt.Niederungsrind 1943
animal180 NA NA female Holstein 1943
animal181 NA NA female Dt.Sbt.Niederungsrind 1943
animal182 NA NA male Holstein 1943
animal183 NA NA male Holstein 1943
animal184 NA NA male Dt.Sbt.Niederungsrind 1943
animal185 NA NA female Pedigree-error 1943
animal186 NA NA male Holstein 1943
animal187 NA NA female Dt.Sbt.Niederungsrind 1944
animal188 NA NA male Holstein 1944
animal189 NA NA female Holstein 1944
animal190 NA NA male Holstein 1944
animal191 NA NA male Pedigree-error 1944
animal192 NA NA male Pedigree-error 1944
animal193 NA NA female Holstein 1944
animal194 NA NA male Dt.Sbt.Niederungsrind 1944
animal195 NA NA male Dt.Sbt.Niederungsrind 1945
animal196 NA NA female Holstein 1945
animal197 NA NA female Holstein 1945
animal198 NA NA female Holstein 1945
animal199 NA NA male Braunvieh 1945
animal200 NA NA male Holstein 1945
animal201 NA NA female Dt.Sbt.Niederungsrind 1945
animal202 NA NA female Holstein 1945
animal203 NA NA male Holstein 1945
animal204 NA NA male Holstein 1945
animal205 NA NA female Holstein 1945
animal206 NA NA female Pedigree-error 1945
animal207 NA NA female Braunvieh 1946
animal208 NA NA female Holstein 1946
animal209 NA NA female Holstein 1946
animal210 NA NA female Dt.Sbt.Niederungsrind 1946
animal211 NA NA female Dt.Sbt.Niederungsrind 1946
animal212 NA NA male Holstein 1946
animal213 NA NA male Holstein 1947
animal214 NA NA female Holstein 1947
animal215 NA NA female Holstein 1947
animal216 NA NA male Holstein 1947
animal217 NA NA male Holstein 1947
animal218 NA NA male Holstein 1947
animal219 NA NA female Dt.Sbt.Niederungsrind 1947
animal220 NA NA female Holstein 1947
animal221 NA NA female Holstein 1947
animal222 NA NA female Holstein 1947
animal223 NA NA male Holstein 1947
animal224 NA NA male Holstein 1947
animal225 NA NA male Holstein 1947
animal226 NA NA female Holstein 1947
animal227 NA NA female Holstein 1947
animal228 NA NA female Dt.Sbt.Niederungsrind 1947
animal229 NA NA male Holstein 1947
animal230 NA NA male Braunvieh 1947
animal231 NA NA male Holstein 1947
animal232 NA NA female Holstein 1947
animal233 NA NA female Holstein 1947
animal234 NA NA male Holstein 1947
animal235 NA NA male Holstein 1947
animal236 NA NA male Holstein 1947
animal237 NA NA female Braunvieh 1947
animal238 NA NA female Holstein 1947
animal239 NA NA female Holstein 1947
animal240 NA NA male Holstein 1947
animal241 NA NA male Holstein 1947
animal242 NA NA male Pedigree-error 1947
animal243 NA NA male Holstein 1947
animal244 NA NA male Holstein 1947
animal245 NA NA female Holstein 1947
animal246 NA NA female Braunvieh 1947
animal247 NA NA male Holstein 1947
animal248 NA NA male Holstein 1947
animal249 NA NA male Holstein 1947
animal250 NA NA male Holstein 1947
animal251 NA NA female Holstein 1947
animal252 NA NA male Holstein 1947
animal253 NA NA male Holstein 1947
animal254 NA NA male Holstein 1947
animal255 NA NA female Holstein 1947
animal256 NA NA female Holstein 1948
animal257 NA NA female Holstein 1948
animal258 NA NA male Pedigree-error 1948
animal259 NA NA female Holstein 1948
animal260 NA NA female Holstein 1948
animal261 NA NA male Holstein 1948
animal262 NA NA female Holstein 1948
animal263 NA NA female Holstein 1948
animal264 NA NA male Holstein 1948
animal265 NA NA female Angler 1948
animal266 NA NA female Holstein 1948
animal267 NA NA female Holstein 1948
animal268 NA NA female Holstein 1948
animal269 NA NA male Pedigree-error 1948
animal270 NA NA male Pedigree-error 1948
animal271 NA NA male Holstein 1948
animal272 NA NA male Dt.Sbt.Niederungsrind 1948
animal273 NA NA female Holstein 1948
animal274 NA NA female Dt.Sbt.Niederungsrind 1948
animal275 NA NA male Rbt 1948
animal276 NA NA female Holstein 1948
animal277 NA NA male Holstein 1948
animal278 NA NA female Holstein 1948
animal279 NA NA male Holstein 1948
animal280 NA NA male Holstein 1948
animal281 NA NA male Pedigree-error 1948
animal282 NA NA male Holstein 1948
animal283 NA NA female Holstein 1948
animal284 NA NA male Holstein 1948
animal285 NA NA male Holstein 1948
animal286 NA NA male Pedigree-error 1948
animal287 NA NA female Holstein 1948
animal288 NA NA female Angler 1948
animal289 NA NA female Holstein 1948
animal290 NA NA female Holstein 1948
animal291 NA NA male Pedigree-error 1948
animal292 NA NA female Holstein 1948
animal293 NA NA female Holstein 1948
animal294 NA NA female Holstein 1948
animal295 NA NA male Holstein 1948
animal296 NA NA male Holstein 1948
animal297 NA NA female Rbt 1949
animal298 NA NA female Holstein 1949
animal299 NA NA female Holstein 1949
animal300 NA NA male Braunvieh 1949
animal301 NA NA female Holstein 1949
animal302 NA NA female Holstein 1949
animal303 NA NA male Sonstige 1949
animal304 NA NA male Pedigree-error 1949
animal305 NA NA female Holstein 1949
animal306 NA NA female Holstein 1949
animal307 NA NA female Holstein 1949
animal308 NA NA female Holstein 1950
animal309 NA NA male Holstein 1950
animal310 NA NA female Angler 1950
animal311 NA NA male Angler 1950
animal312 NA NA female Angler 1950
animal313 NA NA female Angler 1950
animal314 NA NA female Holstein 1950
animal315 NA NA female Angler 1950
animal316 NA NA male Pedigree-error 1950
animal317 NA NA female Holstein 1950
animal318 NA NA female Pedigree-error 1950
animal319 NA NA female Braunvieh 1950
animal320 NA NA female Holstein 1950
animal321 NA NA female Angler 1950
animal322 NA NA female Holstein 1950
animal323 NA NA female Holstein 1950
animal324 NA NA male Holstein 1950
animal325 NA NA female Holstein 1950
animal326 NA NA female Holstein 1950
animal327 NA NA female Angler 1950
animal328 NA NA female Angler 1950
animal329 NA NA male Holstein 1950
animal330 NA NA female Angler 1950
animal331 NA NA female Pedigree-error 1950
animal332 NA NA female Angler 1950
animal333 NA NA male Dt.Sbt.Niederungsrind 1950
animal334 NA NA female Angler 1950
animal335 NA NA female Angler 1950
animal336 NA NA female Rbt 1950
animal337 NA NA female Pedigree-error 1950
animal338 NA NA female Pedigree-error 1950
animal339 NA NA female Angler 1950
animal340 NA NA female Holstein 1950
animal341 NA NA female Holstein 1950
animal342 NA NA female Pedigree-error 1950
animal343 NA NA female Angler 1950
animal344 NA NA female Holstein 1950
animal345 NA NA female Angler 1950
animal346 NA NA female Angler 1950
animal347 NA NA female Holstein 1950
animal348 NA NA female Angler 1950
animal349 NA NA female Pedigree-error 1950
animal350 NA NA female Holstein 1950
animal351 NA NA female Angler 1950
animal352 NA NA female Holstein 1950
animal353 NA NA female Angler 1950
animal354 NA NA female Braunvieh 1950
animal355 NA NA female Angler 1950
animal356 NA NA male Holstein 1950
animal357 NA NA female Angler 1950
animal358 NA NA female Holstein 1950
animal359 NA NA female Holstein 1950
animal360 NA NA female Holstein 1950
animal361 NA NA female Holstein 1950
animal362 NA NA female Angler 1950
animal363 NA NA female Angler 1950
animal364 NA NA male Dt.Sbt.Niederungsrind 1950
animal365 NA NA female Holstein 1950
animal366 NA NA female Angler 1950
animal367 NA NA female Angler 1950
animal368 NA NA female Angler 1950
animal369 NA NA female Angler 1950
animal370 NA NA female Holstein 1950
animal371 NA NA female Angler 1950
animal372 NA NA female Pedigree-error 1950
animal373 NA NA female Sonstige 1950
animal374 NA NA female Holstein 1950
animal375 NA NA female Angler 1950
animal376 NA NA female Dt.Sbt.Niederungsrind 1950
animal377 NA NA female Pedigree-error 1950
animal378 NA NA female Angler 1950
animal379 NA NA female Angler 1950
animal380 NA NA female Angler 1950
animal381 NA NA female Pedigree-error 1950
animal382 NA NA female Pedigree-error 1950
animal383 NA NA female Holstein 1950
animal384 NA NA female Pedigree-error 1950
animal385 NA NA female Holstein 1950
animal386 NA NA female Holstein 1950
animal387 NA NA female Angler 1950
animal388 NA NA male Angler 1951
animal389 NA NA female Holstein 1951
animal390 NA NA male Angler 1951
animal391 NA NA female Holstein 1951
animal392 NA NA female Holstein 1951
animal393 NA NA male Holstein 1951
animal394 NA NA male Holstein 1951
animal395 NA NA female Holstein 1951
animal396 NA NA male Dt.Sbt.Niederungsrind 1951
animal397 NA NA female Holstein 1951
animal398 NA NA male Angler 1951
animal399 NA NA male Holstein 1951
animal400 NA NA male Pedigree-error 1951
animal401 NA NA female Holstein 1951
animal402 NA NA male Dt.Sbt.Niederungsrind 1951
animal403 NA NA female Braunvieh 1951
animal404 NA NA male Pedigree-error 1951
animal405 NA NA female Holstein 1951
animal406 NA NA male Angler 1951
animal407 NA NA male Holstein 1951
animal408 NA NA female Holstein 1951
animal409 NA NA female Angler 1951
animal410 NA NA male Angler 1951
animal411 NA NA male Holstein 1951
animal412 NA NA male Holstein 1951
animal413 NA NA female Holstein 1952
animal414 NA NA female Angler 1952
animal415 NA NA female Holstein 1952
animal416 NA NA female Holstein 1952
animal417 NA NA female Holstein 1952
animal418 NA NA male Holstein 1952
animal419 NA NA male Holstein 1952
animal420 NA NA female Pedigree-error 1952
animal421 NA NA female Holstein 1952
animal422 NA NA male Holstein 1952
animal423 NA NA female Holstein 1952
animal424 NA NA female Dt.Sbt.Niederungsrind 1952
animal425 NA NA male Holstein 1952
animal426 NA NA male Holstein 1952
animal427 NA NA female Holstein 1952
animal428 NA NA female Holstein 1952
animal429 NA NA female Holstein 1952
animal430 NA NA male Holstein 1952
animal431 NA NA female Braunvieh 1952
animal432 NA NA male Holstein 1952
animal433 NA NA female Holstein 1952
animal434 NA NA female Holstein 1952
animal435 NA NA female Holstein 1952
animal436 NA NA male Angler 1952
animal437 NA NA female Holstein 1952
animal438 NA NA male Pedigree-error 1952
animal439 NA NA male Holstein 1953
animal440 NA NA female Holstein 1953
animal441 NA NA female Pedigree-error 1953
animal442 NA NA male Holstein 1953
animal443 NA NA female Pedigree-error 1953
animal444 NA NA male Angler 1953
animal445 NA NA female Holstein 1953
animal446 NA NA female Angler 1953
animal447 NA NA male Angler 1953
animal448 NA NA male Angler 1953
animal449 NA NA female Holstein 1953
animal450 NA NA male Holstein 1953
animal451 NA NA male Holstein 1953
animal452 NA NA female Holstein 1953
animal453 NA NA male Angler 1953
animal454 NA NA male Holstein 1953
animal455 NA NA female Pedigree-error 1953
animal456 NA NA female Holstein 1953
animal457 NA NA male Angler 1953
animal458 NA NA female Holstein 1953
animal459 NA NA female Pedigree-error 1953
animal460 NA NA female Angler 1953
animal461 NA NA male Angler 1953
animal462 NA NA male Braunvieh 1953
animal463 NA NA female Holstein 1954
animal464 NA NA female Angler 1954
animal465 NA NA female Holstein 1954
animal466 NA NA female Holstein 1954
animal467 NA NA female Holstein 1954
animal468 NA NA female Holstein 1954
animal469 NA NA female Holstein 1954
animal470 NA NA female Holstein 1954
animal471 NA NA male Holstein 1954
animal472 NA NA female Holstein 1954
animal473 NA NA female Holstein 1954
animal474 NA NA female Holstein 1954
animal475 NA NA male Angler 1954
animal476 NA NA male Angler 1954
animal477 NA NA female Holstein 1954
animal478 NA NA female Holstein 1954
animal479 NA NA male Angler 1954
animal480 NA NA male Holstein 1954
animal481 NA NA male Holstein 1954
animal482 NA NA female Holstein 1954
animal483 NA NA male Angler 1954
animal484 NA NA female Holstein 1954
animal485 NA NA female Holstein 1954
animal486 NA NA male Holstein 1954
animal487 NA NA female Holstein 1955
animal488 NA NA female Holstein 1955
animal489 NA NA female Pedigree-error 1955
animal490 NA NA female Holstein 1955
animal491 NA NA female Angler 1955
animal492 NA NA male Rbt 1955
animal493 NA NA male Holstein 1955
animal494 NA NA male Angler 1955
animal495 NA NA female Holstein 1955
animal496 NA NA female Holstein 1955
animal497 NA NA female Angler 1955
animal498 NA NA female Holstein 1955
animal499 NA NA male Holstein 1955
animal500 NA NA male Holstein 1955
animal501 NA NA female Holstein 1955
animal502 NA NA male Pedigree-error 1955
animal503 NA NA female Pedigree-error 1955
animal504 NA NA female Holstein 1955
animal505 NA NA male Holstein 1955
animal506 NA NA female Holstein 1955
animal507 NA NA male Holstein 1955
animal508 NA NA female Holstein 1955
animal509 NA NA male Angler 1955
animal510 NA NA female Angler 1955
animal511 NA NA male Angler 1955
animal512 NA NA male Holstein 1955
animal513 NA NA female Holstein 1955
animal514 NA NA female Holstein 1955
animal515 NA NA male Holstein 1956
animal516 NA NA female Braunvieh 1956
animal517 NA NA female Pedigree-error 1956
animal518 NA NA female Angler 1956
animal519 NA NA female Pedigree-error 1956
animal520 NA NA female Holstein 1956
animal521 NA NA male Holstein 1956
animal522 NA NA female Holstein 1956
animal523 NA NA female Holstein 1956
animal524 NA NA female Angler 1956
animal525 NA NA female Holstein 1956
animal526 NA NA female Holstein 1956
animal527 NA NA female Angler 1956
animal528 NA NA female Holstein 1956
animal529 NA NA female Holstein 1956
animal530 NA NA female Holstein 1956
animal531 NA NA female Holstein 1956
animal532 NA NA male Pedigree-error 1956
animal533 NA NA female Pedigree-error 1956
animal534 NA NA female Holstein 1956
animal535 NA NA female Holstein 1956
animal536 NA NA male Angler 1956
animal537 NA NA male Pedigree-error 1956
animal538 NA NA female Holstein 1956
animal539 NA NA female Holstein 1956
animal540 NA NA female Holstein 1956
animal541 NA NA male Angler 1956
animal542 NA NA female Holstein 1956
animal543 NA NA male Holstein 1957
animal544 NA NA female Angler 1957
animal545 NA NA female Dt.Sbt.Niederungsrind 1957
animal546 NA NA female Angler 1957
animal547 NA NA male Angler 1957
animal548 NA NA male Angler 1957
animal549 NA NA male Holstein 1957
animal550 NA NA female Holstein 1957
animal551 NA NA male Holstein 1957
animal552 NA NA male Braunvieh 1957
animal553 NA NA female Holstein 1957
animal554 NA NA male Dt.Sbt.Niederungsrind 1957
animal555 NA NA female Braunvieh 1957
animal556 NA NA male Angler 1957
animal557 NA NA female Holstein 1957
animal558 NA NA male Angler 1957
animal559 NA NA female Angler 1957
animal560 NA NA male Sonstige 1957
animal561 NA NA male Holstein 1957
animal562 NA NA female Angler 1957
animal563 NA NA male Angler 1957
animal564 NA NA male Holstein 1957
animal565 NA NA male Sonstige 1958
animal566 NA NA female Angler 1958
animal567 NA NA male Holstein 1958
animal568 NA NA male Holstein 1958
animal569 NA NA female Holstein 1958
animal570 NA NA female Rbt 1958
animal571 NA NA male Angler 1958
animal572 NA NA male Angler 1958
animal573 NA NA female Angler 1958
animal574 NA NA female Pedigree-error 1958
animal575 NA NA male Angler 1958
animal576 NA NA female Holstein 1958
animal577 NA NA female Holstein 1958
animal578 NA NA female Pedigree-error 1958
animal579 NA NA female Braunvieh 1958
animal580 NA NA female Angler 1958
animal581 NA NA female Holstein 1958
animal582 NA NA female Pedigree-error 1958
animal583 NA NA female Angler 1958
animal584 NA NA female Holstein 1958
animal585 NA NA female Angler 1958
animal586 NA NA male Sonstige 1958
animal587 NA NA male Angler 1958
animal588 NA NA female Angler 1959
animal589 NA NA male Pedigree-error 1959
animal590 NA NA female Angler 1959
animal591 NA NA female Holstein 1959
animal592 NA NA female Angler 1959
animal593 NA NA female Angler 1959
animal594 NA NA female Holstein 1959
animal595 NA NA female Pedigree-error 1959
animal596 NA NA male Rbt 1959
animal597 NA NA female Angler 1959
animal598 NA NA male Pedigree-error 1959
animal599 NA NA female Angler 1959
animal600 NA NA male Angler 1959
animal601 NA NA male Pedigree-error 1959
animal602 NA NA male Pedigree-error 1959
animal603 NA NA female Holstein 1959
animal604 NA NA male Angler 1959
animal605 NA NA female Angler 1959
animal606 NA NA female Angler 1959
animal607 NA NA female Angler 1959
animal608 NA NA female Angler 1959
animal609 NA NA male Holstein 1959
animal610 NA NA male Jersey 1959
animal611 NA NA female Holstein 1959
animal612 NA NA female Holstein 1959
animal613 NA NA male Angler 1959
animal614 NA NA male Holstein 1959
animal615 NA NA female Angler 1959
animal616 NA NA female Holstein 1959
animal617 NA NA male Pedigree-error 1959
animal618 NA NA female Angler 1960
animal619 NA NA female Holstein 1960
animal620 NA NA female Angler 1960
animal621 NA NA male Braunvieh 1960
animal622 NA NA female Holstein 1960
animal623 NA NA male Pedigree-error 1960
animal624 NA NA female Pedigree-error 1960
animal625 NA NA female Angler 1960
animal626 NA NA female Holstein 1960
animal627 NA NA female Holstein 1960
animal628 NA NA female Holstein 1960
animal629 NA NA female Angler 1960
animal630 NA NA female Holstein 1960
animal631 NA NA male Angler 1960
animal632 NA NA female Holstein 1960
animal633 NA NA male Angler 1960
animal634 NA NA female Angler 1960
animal635 NA NA male Angler 1960
animal636 NA NA female Angler 1960
animal637 NA NA female Angler 1960
animal638 NA NA female Angler 1960
animal639 NA NA female Angler 1960
animal640 NA NA male Angler 1960
animal641 NA NA female Angler 1960
animal642 NA NA female Angler 1960
animal643 NA NA female Braunvieh 1960
animal644 NA NA female Angler 1960
animal645 NA NA female Angler 1960
animal646 NA NA female Angler 1960
animal647 NA NA male Rbt 1960
animal648 NA NA female Angler 1960
animal649 NA NA female Angler 1960
animal650 NA NA male Angler 1960
animal651 NA NA female Angler 1960
animal652 NA NA female Angler 1961
animal653 NA NA female Angler 1961
animal654 NA NA male Sonstige 1961
animal655 NA NA male Angler 1961
animal656 NA NA male Angler 1961
animal657 NA NA female Angler 1961
animal658 NA NA male Angler 1961
animal659 NA NA male Angler 1961
animal660 NA NA female Angler 1961
animal661 NA NA female Holstein 1961
animal662 NA NA female Holstein 1961
animal663 NA NA female Angler 1961
animal664 NA NA female Angler 1961
animal665 NA NA male Angler 1961
animal666 NA NA male Holstein 1961
animal667 NA NA female Angler 1961
animal668 NA NA male Angler 1961
animal669 NA NA female Angler 1961
animal670 NA NA male Angler 1961
animal671 NA NA female Angler 1961
animal672 NA NA female Holstein 1962
animal673 NA NA female Angler 1962
animal674 NA NA male Sonstige 1962
animal675 NA NA male Angler 1962
animal676 NA NA female Angler 1962
animal677 NA NA female Angler 1962
animal678 NA NA female Angler 1962
animal679 NA NA female Angler 1962
animal680 NA NA female Angler 1962
animal681 NA NA female Angler 1962
animal682 NA NA female Angler 1962
animal683 NA NA female Angler 1962
animal684 NA NA female Angler 1962
animal685 NA NA female Holstein 1962
animal686 NA NA female Angler 1962
animal687 NA NA male Angler 1962
animal688 NA NA female Angler 1962
animal689 NA NA male Angler 1962
animal690 NA NA female Angler 1962
animal691 NA NA male Angler 1962
animal692 NA NA female Holstein 1962
animal693 NA NA male Holstein 1962
animal694 NA NA female Holstein 1962
animal695 NA NA female Rbt 1962
animal696 NA NA female Angler 1962
animal697 NA NA female Angler 1962
animal698 NA NA female Angler 1962
animal699 NA NA female Angler 1962
animal700 NA NA male Angler 1963
animal701 NA NA female Rbt 1963
animal702 NA NA female Holstein 1963
animal703 NA NA female Angler 1963
animal704 NA NA female Holstein 1963
animal705 NA NA female Holstein 1963
animal706 NA NA male Pedigree-error 1963
animal707 NA NA female Rbt 1963
animal708 NA NA female Angler 1963
animal709 NA NA female Angler 1963
animal710 NA NA female Angler 1963
animal711 NA NA male Holstein 1963
animal712 NA NA female Angler 1963
animal713 NA NA female Angler 1963
animal714 NA NA male Pedigree-error 1963
animal715 NA NA female Holstein 1963
animal716 NA NA female Angler 1963
animal717 NA NA female Angler 1963
animal718 NA NA male Fleckvieh 1963
animal719 NA NA female Angler 1963
animal720 NA NA female Angler 1963
animal721 NA NA female Angler 1963
animal722 NA NA female Angler 1963
animal723 NA NA female Angler 1963
animal724 NA NA female Angler 1963
animal725 NA NA female Angler 1963
animal726 NA NA female Angler 1963
animal727 NA NA male Braunvieh 1963
animal728 NA NA female Holstein 1963
animal729 NA NA female Angler 1963
animal730 NA NA female Angler 1963
animal731 NA NA male Angler 1963
animal732 NA NA female Holstein 1963
animal733 NA NA female Holstein 1963
animal734 NA NA male Braunvieh 1963
animal735 NA NA female Rbt 1964
animal736 NA NA female Holstein 1964
animal737 NA NA male Holstein 1964
animal738 NA NA female Angler 1964
animal739 NA NA male Angler 1964
animal740 NA NA female Holstein 1964
animal741 NA NA female Angler 1964
animal742 NA NA female Angler 1964
animal743 NA NA female Angler 1964
animal744 NA NA female Holstein 1964
animal745 NA NA female Angler 1964
animal746 NA NA female Angler 1964
animal747 NA NA female Rbt 1964
animal748 NA NA male Angler 1964
animal749 NA NA female Angler 1964
animal750 NA NA female Angler 1964
animal751 NA NA female Pedigree-error 1964
animal752 NA NA female Holstein 1964
animal753 NA NA female Angler 1964
animal754 NA NA female Angler 1964
animal755 NA NA female Angler 1964
animal756 NA NA male Angler 1964
animal757 NA NA female Angler 1964
animal758 NA NA female Angler 1964
animal759 NA NA male Holstein 1964
animal760 NA NA female Angler 1964
animal761 NA NA female Angler 1964
animal762 NA NA male Pedigree-error 1964
animal763 NA NA male Angler 1965
animal764 NA NA female Angler 1965
animal765 NA NA female Angler 1965
animal766 NA NA female Angler 1965
animal767 NA NA female Angler 1965
animal768 NA NA female Holstein 1965
animal769 NA NA female Angler 1965
animal770 NA NA female Pedigree-error 1965
animal771 NA NA female Angler 1965
animal772 NA NA male Holstein 1965
animal773 NA NA female Angler 1965
animal774 NA NA female Angler 1965
animal775 NA NA female Angler 1965
animal776 NA NA female Pedigree-error 1966
animal777 NA NA female Angler 1966
animal778 NA NA female Angler 1966
animal779 NA NA female Holstein 1966
animal780 NA NA male Angler 1966
animal781 NA NA female Angler 1966
animal782 NA NA male Angler 1966
animal783 NA NA female Pedigree-error 1966
animal784 NA NA male Angler 1966
animal785 NA NA female Pedigree-error 1966
animal786 NA NA male Angler 1966
animal787 NA NA female Angler 1966
animal788 NA NA female Pedigree-error 1966
animal789 NA NA female Holstein 1966
animal790 NA NA female Pedigree-error 1966
animal791 NA NA female Angler 1966
animal792 NA NA female Pedigree-error 1966
animal793 NA NA female Angler 1966
animal794 NA NA male Angler 1966
animal795 NA NA female Pedigree-error 1966
animal796 NA NA female Angler 1967
animal797 NA NA female Angler 1967
animal798 NA NA female Angler 1967
animal799 NA NA male Angler 1967
animal800 NA NA female Angler 1967
animal801 NA NA female Holstein 1967
animal802 NA NA male Holstein 1967
animal803 NA NA male Angler 1967
animal804 NA NA female Holstein 1967
animal805 NA NA male Fleckvieh 1967
animal806 NA NA female Angler 1967
animal807 NA NA female Jersey 1967
animal808 NA NA female Angler 1967
animal809 NA NA female Angler 1967
animal810 NA NA female Angler 1967
animal811 NA NA female Angler 1967
animal812 NA NA female Angler 1968
animal813 NA NA female Angler 1968
animal814 NA NA female Angler 1968
animal815 NA NA female Angler 1968
animal816 NA NA female Angler 1968
animal817 NA NA male Angler 1968
animal818 NA NA male Angler 1968
animal819 NA NA female Braunvieh 1968
animal820 NA NA female Pedigree-error 1968
animal821 NA NA male Angler 1968
animal822 NA NA female Holstein 1969
animal823 NA NA female Angler 1969
animal824 NA NA female Angler 1969
animal825 NA NA female Angler 1969
animal826 NA NA female Angler 1969
animal827 NA NA female Holstein 1969
animal828 NA NA female Holstein 1969
animal829 NA NA male Pedigree-error 1969
animal830 NA NA female Holstein 1969
animal831 NA NA male Pedigree-error 1969
animal832 NA NA male Angler 1970
animal833 NA NA male Fleckvieh 1970
animal834 NA NA female Angler 1970
animal835 NA NA female Holstein 1970
animal836 NA NA female Angler 1970
animal837 NA NA female Pedigree-error 1970
animal838 NA NA female Pedigree-error 1970
animal839 NA NA female Pedigree-error 1970
animal840 NA NA female Pedigree-error 1970
animal841 NA NA male Angler 1970
animal842 NA NA female Rbt 1970
animal843 NA NA female Angler 1970
animal844 NA NA female Angler 1970
animal845 NA NA male Angler 1970
animal846 NA NA female Angler 1970
animal847 NA NA male Sonstige 1970
animal848 NA NA female Rbt 1970
animal849 NA NA female Angler 1971
animal850 NA NA female Pedigree-error 1971
animal851 NA NA female Angler 1971
animal852 NA NA male Angler 1971
animal853 NA NA female Angler 1971
animal854 NA NA female Angler 1971
animal855 NA NA female Pedigree-error 1971
animal856 NA NA female Angler 1971
animal857 NA NA male Angler 1971
animal858 NA NA male Angler 1971
animal859 NA NA female Angler 1972
animal860 NA NA female Holstein 1972
animal861 NA NA female Angler 1972
animal862 NA NA female Pedigree-error 1972
animal863 NA NA female Angler 1972
animal864 NA NA female Angler 1972
animal865 NA NA female Angler 1972
animal866 NA NA male Fleckvieh 1972
animal867 NA NA female Holstein 1973
animal868 NA NA female Angler 1973
animal869 NA NA female Angler 1973
animal870 NA NA female Rbt 1973
animal871 NA NA female Braunvieh 1973
animal872 NA NA male Pedigree-error 1973
animal873 NA NA male Angler 1974
animal874 NA NA male Angler 1974
animal875 NA NA male Angler 1974
animal876 NA NA female Ayrshire 1974
animal877 NA NA male Rbt 1974
animal878 NA NA female Braunvieh 1974
animal879 NA NA female Angler 1975
animal880 NA NA female Angler 1975
animal881 NA NA female Rbt 1975
animal882 NA NA female Angler 1975
animal883 NA NA female Holstein 1975
animal884 NA NA female Holstein 1975
animal885 NA NA male Braunvieh 1975
animal886 NA NA female Holstein 1975
animal887 NA NA female Angler 1975
animal888 NA NA female Rbt 1975
animal889 NA NA male Holstein 1975
animal890 NA NA female Angler 1976
animal891 NA NA male Angler 1976
animal892 NA NA female Braunvieh 1976
animal893 NA NA female Holstein 1977
animal894 NA NA female Angler 1977
animal895 NA NA female Holstein 1977
animal896 NA NA female Holstein 1977
animal897 NA NA male Angler 1977
animal898 NA NA female Angler 1977
animal899 NA NA male Angler 1977
animal900 NA NA female Angler 1978
animal901 NA NA female Angler 1978
animal902 NA NA male Angler 1978
animal903 NA NA female Angler 1978
animal904 NA NA female Angler 1978
animal905 NA NA female Angler 1978
animal906 NA NA female Angler 1978
animal907 NA NA female Angler 1979
animal908 NA NA female Sonstige 1979
animal909 NA NA male Pedigree-error 1980
animal910 NA NA female Braunvieh 1980
animal911 NA NA male Pedigree-error 1980
animal912 NA NA female Angler 1981
animal913 NA NA female Angler 1981
animal914 NA NA female Angler 1981
animal915 NA NA female Angler 1981
animal916 NA NA female Angler 1982
animal917 NA NA female Ayrshire 1982
animal918 NA NA female Angler 1982
animal919 NA NA male Angler 1982
animal920 NA NA female Angler 1982
animal921 NA NA female Holstein 1982
animal922 NA NA female Holstein 1982
animal923 NA NA female Angler 1983
animal924 NA NA female Holstein 1983
animal925 NA NA male Angler 1983
animal926 NA NA female Angler 1984
animal927 NA NA female Angler 1984
animal928 NA NA male Angler 1984
animal929 NA NA female Pedigree-error 1984
animal930 NA NA female Pedigree-error 1984
animal931 NA NA female Angler 1985
animal932 NA NA female Sonstige 1985
animal933 NA NA female Angler 1985
animal934 NA NA female Angler 1985
animal935 NA NA female Angler 1986
animal936 NA NA female Angler 1986
animal937 NA NA male Angler 1987
animal938 NA NA female Angler 1987
animal939 NA NA female Angler 1987
animal940 NA NA male Pedigree-error 1987
animal941 NA NA female Angler 1987
animal942 NA NA male Angler 1988
animal943 NA NA male Angler 1988
animal944 NA NA female Angler 1988
animal945 NA NA female Angler 1988
animal946 NA NA female Angler 1988
animal947 NA NA female Ayrshire 1989
animal948 NA NA female Angler 1989
animal949 NA NA female Angler 1990
animal950 NA NA female Angler 1991
animal951 NA NA female Angler 1991
animal952 NA NA female Angler 1991
animal953 NA NA female Angler 1992
animal954 NA NA female Angler 1992
animal955 NA NA female Angler 1994
animal956 NA NA female Angler 1995
animal957 NA NA female Angler 1996
animal958 NA NA female Pedigree-error 1999
animal959 NA animal138 male Angler NA
animal960 animal129 animal113 male Holstein NA
animal961 animal158 NA female Holstein 1938
animal962 animal159 NA female Dt.Sbt.Niederungsrind 1939
animal963 animal157 NA male Holstein 1939
animal964 animal161 animal156 female Holstein 1941
animal965 NA animal162 male Angler 1941
animal966 animal168 animal165 female Dt.Sbt.Niederungsrind 1942
animal967 animal167 NA female Dt.Sbt.Niederungsrind 1942
animal968 animal126 animal146 male Dt.Sbt.Niederungsrind 1942
animal969 NA animal171 male Angler 1943
animal970 animal166 animal170 female Holstein 1944
animal971 animal176 animal175 male Dt.Sbt.Niederungsrind 1944
animal972 animal177 NA female Dt.Sbt.Niederungsrind 1944
animal973 animal166 animal172 male Holstein 1945
animal974 animal183 animal185 male Holstein 1945
animal975 animal160 animal180 male Holstein 1945
animal976 animal183 animal193 male Holstein 1946
animal977 animal190 animal189 male Holstein 1946
animal978 animal194 animal187 male Dt.Sbt.Niederungsrind 1946
animal979 animal200 animal205 male Holstein 1947
animal980 animal182 animal197 male Holstein 1947
animal981 animal204 animal196 male Holstein 1947
animal982 animal203 animal201 male Holstein 1948
animal983 animal173 NA male Holstein 1948
animal984 animal195 animal210 male Dt.Sbt.Niederungsrind 1948
animal985 NA animal226 female Holstein 1949
animal986 NA animal165 female Holstein 1949
animal987 animal178 animal245 male Holstein 1949
animal988 NA animal181 male Dt.Sbt.Niederungsrind 1949
animal989 animal169 animal209 female Holstein 1949
animal990 animal229 NA female Holstein 1950
animal991 animal230 NA male Braunvieh 1950
animal992 animal188 animal257 female Holstein 1950
animal993 animal285 animal289 male Holstein 1950
animal994 animal179 animal114 female Dt.Sbt.Niederungsrind 1950
animal995 animal229 animal255 female Holstein 1950
animal996 animal213 animal287 male Holstein 1950
animal997 NA animal290 male Holstein 1950
animal998 animal241 animal293 male Holstein 1950
animal999 animal218 NA male Holstein 1950
animal1000 animal296 animal164 female Holstein 1950
animal1001 NA animal221 female Holstein 1950
animal1002 animal272 NA female Dt.Sbt.Niederungsrind 1950
animal1003 NA animal174 female Holstein 1950
animal1004 animal182 NA male Holstein 1950
animal1005 NA animal288 male Angler 1950
animal1006 animal264 animal260 female Holstein 1950
animal1007 animal160 animal124 female Holstein 1951
animal1008 animal261 animal301 female Holstein 1951
animal1009 NA animal298 male Holstein 1951
animal1010 animal216 NA female Holstein 1951
animal1011 NA animal273 female Holstein 1951
animal1012 animal244 NA female Holstein 1951
animal1013 animal182 animal197 male Holstein 1951
animal1014 NA animal302 male Holstein 1951
animal1015 animal250 animal292 female Holstein 1951
animal1016 animal295 animal263 male Holstein 1951
animal1017 animal183 NA male Holstein 1951
animal1018 NA animal208 male Holstein 1951
animal1019 animal100 animal93 male Angler 1951
animal1020 NA animal302 female Holstein 1951
animal1021 animal235 animal232 female Holstein 1951
animal1022 NA animal314 male Holstein 1951
animal1023 animal243 animal222 female Holstein 1952
animal1024 animal279 NA female Holstein 1952
animal1025 animal230 animal207 male Braunvieh 1952
animal1026 NA animal369 male Angler 1952
animal1027 animal324 animal350 female Holstein 1952
animal1028 animal217 NA male Holstein 1952
animal1029 NA animal276 female Holstein 1952
animal1030 animal279 animal392 male Holstein 1952
animal1031 animal253 animal359 male Holstein 1952
animal1032 NA animal198 female Holstein 1952
animal1033 NA animal308 male Holstein 1952
animal1034 animal300 animal354 male Braunvieh 1953
animal1035 animal400 animal337 female Holstein 1953
animal1036 animal253 animal405 male Holstein 1953
animal1037 animal212 NA male Holstein 1953
animal1038 animal279 NA female Holstein 1953
animal1039 animal280 animal317 female Holstein 1953
animal1040 animal191 animal389 male Holstein 1953
animal1041 NA animal322 male Holstein 1953
animal1042 animal393 animal395 female Holstein 1953
animal1043 animal269 animal376 female Dt.Sbt.Niederungsrind 1953
animal1044 animal388 animal343 female Angler 1953
animal1045 animal364 animal228 male Dt.Sbt.Niederungsrind 1953
animal1046 animal224 animal268 female Holstein 1953
animal1047 NA animal320 female Holstein 1953
animal1048 NA animal352 female Holstein 1953
animal1049 NA animal409 male Angler 1953
animal1050 animal406 NA male Angler 1954
animal1051 animal432 animal238 female Holstein 1954
animal1052 animal223 animal299 female Holstein 1954
animal1053 animal394 animal391 female Holstein 1954
animal1054 animal418 animal307 female Holstein 1954
animal1055 animal399 animal416 male Holstein 1954
animal1056 NA animal361 female Holstein 1954
animal1057 animal404 animal417 male Holstein 1954
animal1058 animal184 NA male Dt.Sbt.Niederungsrind 1954
animal1059 NA animal415 female Holstein 1954
animal1060 animal430 animal413 female Holstein 1954
animal1061 animal249 animal428 male Holstein 1954
animal1062 NA animal374 female Holstein 1954
animal1063 animal422 animal202 male Holstein 1954
animal1064 NA animal363 male Angler 1955
animal1065 animal87 animal357 male Angler 1955
animal1066 animal199 animal319 male Braunvieh 1955
animal1067 animal457 NA male Angler 1955
animal1068 animal425 NA male Holstein 1955
animal1069 NA animal423 male Holstein 1955
animal1070 animal279 NA male Holstein 1955
animal1071 animal132 animal118 female Holstein 1955
animal1072 animal396 NA male Dt.Sbt.Niederungsrind 1955
animal1073 NA animal383 male Holstein 1955
animal1074 animal253 animal437 female Holstein 1955
animal1075 animal192 animal325 female Holstein 1955
animal1076 animal191 animal95 male Holstein 1955
animal1077 NA animal446 male Angler 1955
animal1078 animal457 NA male Angler 1955
animal1079 animal451 NA male Holstein 1955
animal1080 animal448 NA female Angler 1955
animal1081 animal254 animal233 female Holstein 1955
animal1082 animal422 animal449 male Holstein 1955
animal1083 animal486 NA male Holstein 1955
animal1084 animal269 NA male Holstein 1955
animal1085 animal234 animal214 female Holstein 1956
animal1086 animal476 animal338 male Angler 1956
animal1087 animal236 animal365 female Holstein 1956
animal1088 animal231 animal119 female Holstein 1956
animal1089 animal247 animal239 female Holstein 1956
animal1090 animal407 animal484 male Holstein 1956
animal1091 animal471 animal472 female Holstein 1956
animal1092 animal454 animal485 female Holstein 1956
animal1093 animal461 animal366 male Angler 1956
animal1094 NA animal429 male Holstein 1956
animal1095 NA animal385 female Holstein 1956
animal1096 NA animal360 female Holstein 1956
animal1097 animal494 animal334 male Angler 1957
animal1098 NA animal155 female Angler 1957
animal1099 animal111 animal332 female Angler 1957
animal1100 NA animal504 male Holstein 1957
animal1101 NA animal531 female Holstein 1957
animal1102 animal500 animal424 male Holstein 1957
animal1103 animal275 animal297 male Rbt 1957
animal1104 NA animal510 male Angler 1957
animal1105 animal311 NA male Angler 1957
animal1106 NA animal267 female Holstein 1957
animal1107 animal258 animal491 female Angler 1958
animal1108 animal356 animal440 female Holstein 1958
animal1109 animal521 NA female Holstein 1958
animal1110 NA animal473 female Holstein 1958
animal1111 animal418 animal517 female Holstein 1958
animal1112 animal492 NA male Rbt 1958
animal1113 NA animal401 female Holstein 1958
animal1114 NA animal526 female Holstein 1958
animal1115 animal480 animal397 female Holstein 1958
animal1116 animal453 NA male Angler 1958
animal1117 NA animal488 female Holstein 1958
animal1118 animal303 NA male Rbt 1958
animal1119 animal536 animal518 male Angler 1958
animal1120 animal252 NA female Holstein 1959
animal1121 animal462 animal403 male Braunvieh 1959
animal1122 animal481 animal470 female Holstein 1959
animal1123 animal551 animal538 female Holstein 1959
animal1124 animal564 animal458 female Holstein 1959
animal1125 animal483 animal497 male Angler 1959
animal1126 animal505 animal584 female Holstein 1959
animal1127 animal511 animal544 female Angler 1959
animal1128 NA animal455 female Holstein 1959
animal1129 animal447 animal559 male Angler 1959
animal1130 NA animal525 female Holstein 1959
animal1131 animal493 animal501 male Holstein 1959
animal1132 animal475 animal464 male Angler 1959
animal1133 animal225 animal220 female Holstein 1960
animal1134 animal398 NA male Angler 1960
animal1135 animal390 NA male Angler 1960
animal1136 animal436 NA male Angler 1960
animal1137 animal575 NA male Angler 1960
animal1138 animal572 animal566 male Angler 1960
animal1139 animal426 NA male Holstein 1960
animal1140 NA animal557 female Holstein 1960
animal1141 animal309 animal490 female Holstein 1960
animal1142 animal575 animal573 male Angler 1960
animal1143 NA animal580 female Angler 1960
animal1144 NA animal508 female Holstein 1960
animal1145 NA animal420 male Holstein 1960
animal1146 animal548 NA male Angler 1960
animal1147 animal587 animal583 male Angler 1960
animal1148 animal571 animal387 male Angler 1960
animal1149 animal604 animal593 female Angler 1961
animal1150 animal575 NA male Angler 1961
animal1151 animal575 NA male Angler 1961
animal1152 animal282 animal630 female Holstein 1961
animal1153 animal502 animal605 male Angler 1961
animal1154 animal438 NA male Holstein 1961
animal1155 NA animal265 male Jersey 1961
animal1156 animal547 animal315 male Angler 1961
animal1157 NA animal528 female Holstein 1961
animal1158 animal271 NA female Holstein 1961
animal1159 animal411 animal125 female Holstein 1961
animal1160 NA animal634 male Angler 1962
animal1161 animal563 NA male Angler 1962
animal1162 animal633 animal637 male Angler 1962
animal1163 animal509 animal460 female Angler 1962
animal1164 animal647 NA female Rbt 1962
animal1165 animal602 NA female Rbt 1962
animal1166 NA animal514 female Holstein 1962
animal1167 animal554 animal553 male Dt.Sbt.Niederungsrind 1962
animal1168 animal587 animal625 male Angler 1962
animal1169 animal575 NA male Angler 1962
animal1170 animal541 NA male Angler 1962
animal1171 NA animal645 male Angler 1962
animal1172 animal610 NA male Jersey 1962
animal1173 animal575 NA male Angler 1962
animal1174 animal635 animal340 male Angler 1962
animal1175 animal444 NA male Angler 1962
animal1176 animal284 animal519 female Holstein 1962
animal1177 animal410 animal378 male Angler 1962
animal1178 animal631 NA male Angler 1962
animal1179 NA animal516 female Braunvieh 1962
animal1180 animal668 animal310 male Angler 1963
animal1181 animal575 NA female Angler 1963
animal1182 animal668 NA male Angler 1963
animal1183 animal670 animal651 male Angler 1963
animal1184 animal502 NA male Angler 1963
animal1185 animal507 NA female Holstein 1963
animal1186 animal442 animal116 female Holstein 1963
animal1187 animal131 animal115 male Holstein 1963
animal1188 animal556 animal585 female Angler 1963
animal1189 animal450 NA male Holstein 1963
animal1190 animal575 NA male Angler 1963
animal1191 animal575 NA male Angler 1963
animal1192 NA animal603 female Holstein 1963
animal1193 animal617 NA male Rbt 1963
animal1194 animal650 animal335 male Angler 1963
animal1195 animal575 animal330 male Angler 1963
animal1196 animal499 animal522 female Holstein 1963
animal1197 animal596 NA female Rbt 1964
animal1198 animal674 animal695 male Sonstige 1964
animal1199 NA animal336 female Rbt 1964
animal1200 animal668 NA male Angler 1964
animal1201 NA animal684 male Angler 1964
animal1202 animal549 NA female Holstein 1964
animal1203 animal675 animal339 male Angler 1964
animal1204 NA animal673 male Angler 1964
animal1205 animal532 NA male Angler 1965
animal1206 animal687 NA male Angler 1965
animal1207 animal565 animal701 male Sonstige 1965
animal1208 animal711 animal702 male Holstein 1965
animal1209 NA animal713 female Angler 1965
animal1210 animal668 NA male Angler 1965
animal1211 animal718 animal373 male Angler 1965
animal1212 animal700 animal726 male Angler 1965
animal1213 animal691 NA female Angler 1965
animal1214 animal532 NA female Angler 1965
animal1215 animal512 animal151 female Holstein 1965
animal1216 animal656 NA female Angler 1965
animal1217 animal558 NA male Angler 1965
animal1218 animal640 animal760 male Angler 1966
animal1219 animal552 animal579 male Braunvieh 1966
animal1220 animal450 NA female Holstein 1966
animal1221 animal586 animal747 male Sonstige 1966
animal1222 animal601 NA female Angler 1966
animal1223 animal279 animal106 female Holstein 1966
animal1224 animal494 animal110 female Angler 1966
animal1225 NA animal660 female Angler 1966
animal1226 animal532 NA female Angler 1966
animal1227 animal600 animal745 male Angler 1966
animal1228 animal654 animal740 female Rbt 1966
animal1229 NA animal644 male Angler 1966
animal1230 animal659 animal636 male Angler 1966
animal1231 animal271 animal468 female Holstein 1966
animal1232 NA animal705 female Holstein 1967
animal1233 animal560 animal662 female Holstein 1967
animal1234 animal614 animal732 female Holstein 1967
animal1235 animal706 NA male Jersey 1967
animal1236 animal658 animal764 male Angler 1967
animal1237 animal756 NA male Angler 1967
animal1238 animal286 animal358 male Angler 1967
animal1239 animal668 animal746 female Angler 1967
animal1240 NA animal769 female Holstein 1968
animal1241 NA animal620 male Angler 1968
animal1242 animal668 NA female Angler 1968
animal1243 NA animal785 female Angler 1968
animal1244 animal782 NA male Angler 1968
animal1245 NA animal680 male Angler 1968
animal1246 animal509 animal646 female Angler 1968
animal1247 animal763 animal641 male Angler 1968
animal1248 animal655 NA male Angler 1969
animal1249 animal665 animal345 male Angler 1969
animal1250 animal794 NA male Angler 1969
animal1251 NA animal679 male Angler 1969
animal1252 animal668 NA male Angler 1969
animal1253 NA animal807 female Jersey 1969
animal1254 NA animal752 female Holstein 1969
animal1255 NA animal797 male Angler 1969
animal1256 animal532 animal606 female Angler 1969
animal1257 animal734 animal819 male Braunvieh 1970
animal1258 animal668 animal597 female Angler 1970
animal1259 animal390 animal154 female Angler 1970
animal1260 animal821 NA female Angler 1970
animal1261 animal803 animal773 female Angler 1970
animal1262 animal805 NA female Fleckvieh 1970
animal1263 animal400 animal624 male Holstein 1970
animal1264 animal128 animal99 female Holstein 1970
animal1265 animal668 animal327 male Angler 1970
animal1266 animal589 NA female Holstein 1971
animal1267 NA animal696 female Angler 1971
animal1268 NA animal753 male Angler 1971
animal1269 NA animal824 male Angler 1971
animal1270 animal748 animal142 female Angler 1972
animal1271 animal748 animal629 female Angler 1972
animal1272 NA animal846 female Angler 1972
animal1273 NA animal770 male Angler 1972
animal1274 animal832 animal836 male Angler 1972
animal1275 animal748 animal758 male Angler 1973
animal1276 animal739 animal856 male Angler 1973
animal1277 animal748 animal778 female Angler 1973
animal1278 animal621 NA female Braunvieh 1973
animal1279 animal858 animal853 female Angler 1973
animal1280 animal748 animal766 male Angler 1973
animal1281 animal780 animal97 female Angler 1975
animal1282 animal120 animal328 male Angler 1975
animal1283 NA animal862 female Angler 1975
animal1284 animal818 animal825 female Angler 1975
animal1285 animal885 animal888 male Braunvieh 1976
animal1286 animal543 animal331 female Rbt 1976
animal1287 NA animal94 female Angler 1976
animal1288 animal799 animal144 female Angler 1977
animal1289 animal847 animal882 male Braunvieh 1977
animal1290 animal145 animal835 female Holstein 1977
animal1291 animal877 animal870 female Sonstige 1977
animal1292 animal857 NA female Angler 1978
animal1293 animal139 animal355 male Angler 1978
animal1294 animal802 animal828 female Holstein 1978
animal1295 animal875 NA female Angler 1979
animal1296 animal866 animal88 female Montbeliard 1980
animal1297 animal852 animal850 male Angler 1980
animal1298 animal841 animal108 female Angler 1981
animal1299 animal873 animal907 male Angler 1981
animal1300 animal96 animal856 male Fleckvieh 1981
animal1301 NA animal137 male Angler 1981
animal1302 NA animal92 female Angler 1982
animal1303 animal874 NA female Angler 1982
animal1304 animal817 animal152 female Angler 1982
animal1305 animal891 NA female Angler 1983
animal1306 animal891 animal915 female Angler 1983
animal1307 animal899 animal918 male Angler 1984
animal1308 animal897 animal894 male Angler 1984
animal1309 animal897 animal905 male Angler 1985
animal1310 NA animal924 male Angler 1986
animal1311 animal902 animal141 female Angler 1987
animal1312 animal937 animal933 male Angler 1989
animal1313 animal919 animal931 male Angler 1989
animal1314 animal909 animal936 female Rbt 1989
animal1315 animal942 animal946 female Angler 1990
animal1316 animal943 animal939 female Angler 1990
animal1317 animal928 NA female Angler 1992
animal1318 animal1 animal17 female Angler 2015
animal1319 animal4 animal49 female Angler 2015
animal1320 animal7 animal36 male Angler 2015
animal1321 animal7 animal59 male Angler 2015
animal1322 animal2 animal48 female Angler 2015
animal1323 animal9 animal54 male Angler 2015
animal1324 animal7 animal33 male Angler 2015
animal1325 animal4 animal66 female Angler 2015
animal1326 animal4 animal67 female Angler 2015
animal1327 animal10 animal71 female Angler 2015
animal1328 animal11 animal57 female Angler 2015
animal1329 animal2 animal27 male Angler 2015
animal1330 animal4 animal47 female Angler 2015
animal1331 animal12 animal27 male Angler 2015
animal1332 animal10 animal47 male Angler 2015
animal1333 animal13 animal77 male Angler 2015
animal1334 animal5 animal70 male Angler 2015
animal1335 animal5 animal80 female Angler 2015
animal1336 animal7 animal19 male Angler 2015
animal1337 animal6 animal73 female Angler 2015
animal1338 animal6 animal41 female Angler 2015
animal1339 animal5 animal45 female Angler 2015
animal1340 animal10 animal64 male Angler 2015
animal1341 animal12 animal49 female Angler 2015
animal1342 animal8 animal26 female Angler 2015
animal1343 animal3 animal85 male Angler 2015
animal1344 animal3 animal54 male Angler 2015
animal1345 animal3 animal80 male Angler 2015
animal1346 animal1 animal38 female Angler 2015
animal1347 animal13 animal29 male Angler 2015
animal1348 animal13 animal36 female Angler 2015
animal1349 animal14 animal70 female Angler 2015
animal1350 animal13 animal34 female Angler 2015
animal1351 animal8 animal46 female Angler 2015
animal1352 animal7 animal67 male Angler 2015
animal1353 animal4 animal85 male Angler 2015
animal1354 animal8 animal18 female Angler 2015
animal1355 animal9 animal37 female Angler 2015
animal1356 animal4 animal75 female Angler 2015
animal1357 animal10 animal32 female Angler 2015
animal1358 animal7 animal27 male Angler 2015
animal1359 animal14 animal22 female Angler 2015
animal1360 animal5 animal70 female Angler 2015
animal1361 animal7 animal51 male Angler 2015
animal1362 animal11 animal69 male Angler 2015
animal1363 animal13 animal62 male Angler 2015
animal1364 animal1 animal63 male Angler 2015
animal1365 animal12 animal84 male Angler 2015
animal1366 animal8 animal22 female Angler 2016
animal1367 animal7 animal49 male Angler 2016
animal1368 animal4 animal52 female Angler 2016
animal1369 animal7 animal51 male Angler 2016
animal1370 animal14 animal77 male Angler 2016
animal1371 animal2 animal67 female Angler 2016
animal1372 animal6 animal52 male Angler 2016
animal1373 animal6 animal52 female Angler 2016
animal1374 animal960 animal102 male Holstein NA
animal1375 animal157 animal961 male Holstein 1939
animal1376 animal963 animal150 male Holstein 1943
animal1377 animal971 animal966 female Dt.Sbt.Niederungsrind 1946
animal1378 animal968 animal967 female Dt.Sbt.Niederungsrind 1947
animal1379 animal973 animal970 male Holstein 1947
animal1380 animal969 animal90 female Angler 1950
animal1381 animal976 animal266 male Holstein 1950
animal1382 animal976 animal262 male Holstein 1950
animal1383 animal965 animal134 male Angler 1950
animal1384 animal982 animal964 female Holstein 1950
animal1385 animal981 animal278 female Holstein 1950
animal1386 animal983 animal305 male Holstein 1951
animal1387 animal333 animal962 female Dt.Sbt.Niederungsrind 1951
animal1388 animal973 animal256 male Holstein 1951
animal1389 animal959 animal89 female Angler 1951
animal1390 animal333 animal962 female Dt.Sbt.Niederungsrind 1951
animal1391 animal988 animal274 male Dt.Sbt.Niederungsrind 1951
animal1392 animal981 animal306 male Holstein 1951
animal1393 animal996 animal408 male Holstein 1952
animal1394 animal277 animal994 male Holstein 1952
animal1395 animal1017 NA female Holstein 1952
animal1396 animal402 animal972 female Dt.Sbt.Niederungsrind 1953
animal1397 animal979 animal1020 male Holstein 1953
animal1398 NA animal989 female Holstein 1953
animal1399 animal976 animal1007 male Holstein 1953
animal1400 animal987 animal421 female Holstein 1953
animal1401 animal979 animal273 female Holstein 1953
animal1402 animal991 animal246 male Braunvieh 1953
animal1403 animal1016 NA female Holstein 1953
animal1404 animal412 animal1015 female Holstein 1953
animal1405 animal1026 animal414 male Angler 1954
animal1406 animal1031 animal995 male Holstein 1954
animal1407 animal980 animal251 female Holstein 1954
animal1408 animal304 animal1000 female Holstein 1954
animal1409 animal419 animal1003 male Holstein 1954
animal1410 animal997 animal434 male Holstein 1954
animal1411 animal329 animal1023 male Holstein 1954
animal1412 animal999 animal427 female Holstein 1955
animal1413 animal978 NA male Dt.Sbt.Niederungsrind 1955
animal1414 animal976 animal206 male Holstein 1955
animal1415 animal1022 animal456 female Holstein 1955
animal1416 animal439 animal1046 female Holstein 1955
animal1417 animal1025 animal431 male Braunvieh 1955
animal1418 animal977 animal1032 female Holstein 1955
animal1419 animal1033 animal344 male Holstein 1955
animal1420 animal1045 NA male Holstein 1955
animal1421 animal980 animal323 male Holstein 1956
animal1422 animal418 animal1035 female Holstein 1956
animal1423 NA animal1052 male Holstein 1956
animal1424 animal978 animal435 male Holstein 1956
animal1425 animal976 animal478 male Holstein 1956
animal1426 animal976 animal1021 male Holstein 1956
animal1427 animal1058 animal1002 male Dt.Sbt.Niederungsrind 1956
animal1428 animal479 animal1044 female Angler 1956
animal1429 animal976 animal465 male Holstein 1956
animal1430 animal976 animal1053 male Holstein 1956
animal1431 animal976 animal259 male Holstein 1956
animal1432 animal980 animal466 male Holstein 1956
animal1433 animal1072 animal211 male Dt.Sbt.Niederungsrind 1957
animal1434 animal975 animal1071 female Holstein 1957
animal1435 animal240 animal1081 male Holstein 1957
animal1436 animal1028 NA female Holstein 1957
animal1437 animal1084 animal1051 male Holstein 1957
animal1438 animal980 animal283 female Holstein 1957
animal1439 animal515 animal1056 female Holstein 1957
animal1440 animal1036 animal498 male Holstein 1957
animal1441 animal996 animal408 female Holstein 1957
animal1442 animal976 animal496 male Holstein 1957
animal1443 NA animal1003 male Holstein 1957
animal1444 animal1065 NA male Angler 1957
animal1445 animal1073 animal501 male Holstein 1957
animal1446 animal1079 animal986 male Holstein 1957
animal1447 animal1076 animal530 female Holstein 1957
animal1448 NA animal1089 male Holstein 1958
animal1449 animal1077 animal527 male Angler 1958
animal1450 animal997 animal434 male Holstein 1958
animal1451 animal1016 animal1010 female Holstein 1958
animal1452 animal1004 NA female Holstein 1958
animal1453 NA animal1096 male Holstein 1958
animal1454 NA animal1087 male Holstein 1958
animal1455 animal1013 NA female Holstein 1958
animal1456 animal1069 animal463 female Holstein 1958
animal1457 animal248 animal1001 female Holstein 1959
animal1458 animal418 animal1091 male Holstein 1959
animal1459 animal979 animal459 male Holstein 1959
animal1460 animal1050 animal1098 male Angler 1959
animal1461 NA animal1012 female Holstein 1959
animal1462 animal1045 animal1043 male Dt.Sbt.Niederungsrind 1959
animal1463 animal1068 NA male Holstein 1959
animal1464 animal418 animal1039 male Holstein 1959
animal1465 animal1066 animal237 female Braunvieh 1959
animal1466 animal316 animal985 male Holstein 1959
animal1467 animal979 animal1011 female Holstein 1959
animal1468 animal987 animal990 male Holstein 1959
animal1469 animal1090 NA female Holstein 1959
animal1470 animal1082 animal441 male Holstein 1960
animal1471 animal1118 NA male Rbt 1960
animal1472 animal253 animal1062 male Holstein 1960
animal1473 animal291 animal1099 male Angler 1960
animal1474 animal1112 animal570 male Rbt 1960
animal1475 animal1067 NA male Angler 1960
animal1476 animal978 animal435 male Holstein 1960
animal1477 animal1102 NA female Holstein 1960
animal1478 animal1083 animal386 male Holstein 1960
animal1479 animal537 animal1080 male Angler 1960
animal1480 animal1129 NA male Angler 1961
animal1481 animal979 animal581 male Holstein 1961
animal1482 animal609 animal1115 male Holstein 1961
animal1483 animal613 animal1095 male Angler 1961
animal1484 animal1129 NA male Angler 1961
animal1485 animal1037 animal433 female Holstein 1961
animal1486 animal1078 animal351 male Angler 1961
animal1487 animal1040 NA female Holstein 1961
animal1488 animal1142 NA male Angler 1962
animal1489 animal1129 NA male Angler 1962
animal1490 animal1049 animal618 male Angler 1962
animal1491 animal998 NA female Holstein 1962
animal1492 animal1064 animal649 male Angler 1962
animal1493 animal1005 NA female Angler 1962
animal1494 animal1129 animal1127 male Angler 1962
animal1495 animal1049 animal653 male Angler 1963
animal1496 animal1151 NA male Angler 1963
animal1497 animal993 animal1152 male Holstein 1963
animal1498 animal1100 NA female Holstein 1963
animal1499 animal666 animal1141 female Holstein 1963
animal1500 animal1064 NA male Angler 1963
animal1501 animal1097 NA male Angler 1963
animal1502 animal1155 NA male Jersey 1963
animal1503 animal598 animal1107 female Angler 1963
animal1504 animal1061 animal1140 female Holstein 1963
animal1505 animal1129 NA male Angler 1963
animal1506 animal1086 animal608 female Angler 1963
animal1507 animal1057 NA female Holstein 1964
animal1508 animal1041 animal1176 male Holstein 1964
animal1509 animal1167 animal1124 male Holstein 1964
animal1510 animal1154 NA female Holstein 1964
animal1511 animal1161 NA male Angler 1964
animal1512 animal1018 animal1114 female Holstein 1964
animal1513 animal1191 NA female Angler 1964
animal1514 animal1049 animal678 male Angler 1964
animal1515 animal1147 NA male Angler 1965
animal1516 animal1153 NA female Angler 1965
animal1517 animal1174 animal641 male Angler 1965
animal1518 animal1172 NA female Jersey 1965
animal1519 animal1150 animal101 female Angler 1965
animal1520 animal1190 NA female Angler 1965
animal1521 animal1097 NA female Angler 1965
animal1522 animal1178 NA female Angler 1965
animal1523 animal1175 NA female Angler 1965
animal1524 animal1100 animal1110 female Holstein 1965
animal1525 animal693 animal1122 female Holstein 1965
animal1526 animal1148 NA female Angler 1965
animal1527 animal1194 animal346 male Angler 1965
animal1528 animal1147 NA female Angler 1965
animal1529 animal1146 NA female Angler 1965
animal1530 animal1030 animal326 female Holstein 1965
animal1531 animal1173 animal629 female Angler 1965
animal1532 animal1147 NA male Angler 1965
animal1533 animal1105 NA female Angler 1965
animal1534 animal1162 NA male Angler 1965
animal1535 animal1145 NA female Holstein 1965
animal1536 animal1034 animal1179 female Braunvieh 1966
animal1537 animal1180 NA male Angler 1966
animal1538 animal1132 animal742 female Angler 1966
animal1539 animal1131 animal1192 female Holstein 1966
animal1540 animal1142 animal690 female Angler 1966
animal1541 animal1182 NA female Angler 1966
animal1542 animal1116 NA female Angler 1966
animal1543 NA animal1188 male Angler 1966
animal1544 animal1132 NA female Angler 1966
animal1545 animal1142 NA male Angler 1966
animal1546 animal1063 animal148 female Holstein 1966
animal1547 animal1173 animal703 female Angler 1966
animal1548 animal737 animal1157 female Holstein 1966
animal1549 animal1147 animal754 female Angler 1966
animal1550 animal1173 NA female Angler 1966
animal1551 animal1105 animal669 male Angler 1966
animal1552 animal1200 NA male Angler 1966
animal1553 animal1104 NA female Angler 1966
animal1554 animal1142 animal671 female Angler 1966
animal1555 animal1200 NA female Angler 1966
animal1556 animal1177 animal371 male Angler 1966
animal1557 animal1125 animal1163 male Angler 1966
animal1558 animal1156 NA female Angler 1966
animal1559 animal1139 NA female Holstein 1966
animal1560 animal1137 NA female Angler 1966
animal1561 animal1184 animal730 male Angler 1966
animal1562 animal1169 NA female Angler 1966
animal1563 animal1142 animal362 male Angler 1966
animal1564 animal1182 NA male Angler 1966
animal1565 animal1147 animal743 male Angler 1966
animal1566 animal1142 animal738 male Angler 1966
animal1567 animal1142 NA female Angler 1966
animal1568 animal1142 NA female Angler 1966
animal1569 animal1009 animal990 female Holstein 1966
animal1570 animal1174 NA female Angler 1966
animal1571 animal1156 animal699 female Angler 1967
animal1572 animal1142 animal652 female Angler 1967
animal1573 animal1150 NA female Angler 1967
animal1574 animal1103 animal1165 male Rbt 1967
animal1575 animal1156 animal663 female Angler 1967
animal1576 animal1142 NA female Angler 1967
animal1577 animal1142 animal698 female Angler 1967
animal1578 animal1175 NA female Angler 1967
animal1579 animal1203 animal755 female Angler 1967
animal1580 animal1034 animal555 female Rbt 1967
animal1581 NA animal1185 female Holstein 1967
animal1582 animal1147 NA male Angler 1968
animal1583 animal1142 animal724 female Angler 1968
animal1584 animal1201 NA female Angler 1968
animal1585 animal1142 NA male Angler 1968
animal1586 animal1136 NA female Angler 1968
animal1587 animal1206 NA female Angler 1968
animal1588 animal1190 NA female Angler 1968
animal1589 animal1142 NA male Angler 1968
animal1590 animal1135 animal312 male Angler 1968
animal1591 animal1156 animal1209 female Angler 1968
animal1592 NA animal1222 male Angler 1968
animal1593 animal1142 animal787 female Angler 1968
animal1594 animal270 animal1164 male Rbt 1968
animal1595 animal1156 NA male Angler 1968
animal1596 animal1211 animal729 female Angler 1968
animal1597 animal1195 animal800 female Angler 1969
animal1598 animal1245 animal348 female Angler 1969
animal1599 animal1193 NA male Rbt 1969
animal1600 animal1138 animal1149 male Angler 1969
animal1601 animal1142 NA female Angler 1969
animal1602 animal1147 animal638 female Angler 1969
animal1603 animal1198 animal707 male Sonstige 1969
animal1604 animal1142 NA female Angler 1969
animal1605 animal1230 NA female Angler 1969
animal1606 animal1156 animal607 female Angler 1970
animal1607 animal1183 animal1246 male Angler 1970
animal1608 animal1147 NA male Angler 1970
animal1609 animal1147 animal810 female Angler 1970
animal1610 animal1168 animal1143 male Angler 1970
animal1611 animal1251 animal1242 male Angler 1970
animal1612 animal1162 animal816 female Angler 1970
animal1613 animal1147 animal1239 male Angler 1970
animal1614 animal1138 NA male Angler 1970
animal1615 animal1247 NA female Angler 1970
animal1616 animal1162 NA female Angler 1970
animal1617 animal1171 animal657 female Angler 1971
animal1618 animal1210 animal781 female Angler 1971
animal1619 animal1171 animal546 female Angler 1971
animal1620 animal1183 NA male Angler 1971
animal1621 animal1207 NA female Sonstige 1971
animal1622 animal1183 animal790 male Angler 1971
animal1623 animal1252 animal826 female Angler 1971
animal1624 animal1171 animal791 female Angler 1971
animal1625 animal1183 animal327 male Angler 1972
animal1626 animal1171 NA female Angler 1972
animal1627 animal1183 NA female Angler 1972
animal1628 animal1171 animal1214 female Angler 1972
animal1629 animal1227 animal834 male Angler 1972
animal1630 animal1171 animal795 female Angler 1972
animal1631 animal1227 animal1259 male Angler 1972
animal1632 animal1217 animal843 female Angler 1972
animal1633 animal1229 animal806 female Angler 1972
animal1634 animal1195 animal664 male Angler 1972
animal1635 animal1171 animal750 female Angler 1972
animal1636 animal1218 animal380 male Angler 1973
animal1637 animal1138 animal147 female Angler 1973
animal1638 animal1195 NA female Angler 1973
animal1639 animal1138 animal127 female Angler 1973
animal1640 animal1049 animal143 female Angler 1973
animal1641 animal1218 NA male Angler 1973
animal1642 animal1171 animal686 female Angler 1973
animal1643 animal1221 animal1228 male Sonstige 1973
animal1644 animal1241 animal1256 female Angler 1974
animal1645 animal1229 animal863 female Angler 1974
animal1646 animal1171 NA female Angler 1974
animal1647 animal1241 NA female Angler 1974
animal1648 NA animal1267 female Angler 1974
animal1649 animal1171 animal798 female Angler 1974
animal1650 animal1049 NA female Angler 1974
animal1651 animal1171 animal811 female Angler 1974
animal1652 animal1219 animal1278 female Braunvieh 1975
animal1653 animal1200 NA female Angler 1975
animal1654 animal1138 animal112 female Angler 1975
animal1655 animal1257 animal871 male Braunvieh 1975
animal1656 animal1138 animal135 female Angler 1975
animal1657 animal1049 NA female Angler 1976
animal1658 animal1171 animal849 male Angler 1976
animal1659 animal1251 NA female Angler 1976
animal1660 animal1171 NA female Angler 1977
animal1661 animal829 animal1283 female Angler 1977
animal1662 animal1244 animal1281 male Angler 1977
animal1663 animal1282 animal384 male Angler 1977
animal1664 NA animal1258 male Angler 1977
animal1665 animal1269 animal1260 female Angler 1977
animal1666 animal1236 animal105 female Angler 1978
animal1667 animal833 animal1262 male Fleckvieh 1979
animal1668 animal1274 animal1279 male Angler 1979
animal1669 animal831 animal1290 female Holstein 1981
animal1670 animal1289 animal1287 male Angler 1983
animal1671 animal1300 animal342 male Angler 1983
animal1672 animal1285 animal913 female Angler 1983
animal1673 animal1301 animal914 female Angler 1983
animal1674 animal1255 animal1272 male Angler 1983
animal1675 animal925 animal1303 female Angler 1985
animal1676 animal1308 animal932 female Angler 1987
animal1677 animal1299 animal1311 female Angler 1989
animal1678 animal1308 NA female Angler 1992
animal1679 animal1310 NA female Angler 1993
animal1680 animal940 animal1317 female Angler 1994
animal1681 animal1312 animal1316 male Angler 1996
animal1682 animal1329 animal1335 female Angler 2016
animal1683 animal1329 animal1354 female Angler 2016
animal1684 animal1353 animal1330 male Angler 2016
animal1685 animal1353 animal1357 female Angler 2016
animal1686 animal1329 animal1373 male Angler 2017
animal1687 animal1329 animal1337 male Angler 2017
animal1688 animal1329 animal1359 male Angler 2017
animal1689 animal1353 animal1366 male Angler 2018
animal1690 animal1329 animal1356 female Angler 2018
animal1691 animal1353 animal1322 female Angler 2019
animal1692 animal1353 animal1326 male Angler 2019
animal1693 animal1353 animal1371 male Angler 2019
animal1694 animal1353 animal1368 male Angler 2019
animal1695 animal1353 animal1318 male Angler 2020
animal1696 animal1353 animal1349 male Angler 2020
animal1697 animal1353 animal1360 male Angler 2020
animal1698 animal1353 animal1373 female Angler 2021
animal1699 animal1375 animal163 female Holstein 1941
animal1700 animal1374 NA female Holstein 1948
animal1701 animal984 animal1378 male Dt.Sbt.Niederungsrind 1949
animal1702 animal1379 animal263 male Holstein 1950
animal1703 animal984 animal1378 male Dt.Sbt.Niederungsrind 1951
animal1704 animal1379 animal215 male Holstein 1952
animal1705 animal1383 animal1380 male Angler 1952
animal1706 animal1376 animal1000 male Holstein 1952
animal1707 animal1019 animal1389 male Angler 1953
animal1708 animal1391 NA female Dt.Sbt.Niederungsrind 1954
animal1709 animal987 animal1395 female Holstein 1954
animal1710 NA animal1400 male Holstein 1955
animal1711 animal1399 animal441 male Holstein 1955
animal1712 animal1393 NA male Holstein 1955
animal1713 animal1379 animal445 male Holstein 1955
animal1714 NA animal1407 female Holstein 1955
animal1715 animal1394 NA male Holstein 1955
animal1716 animal1394 animal452 male Holstein 1955
animal1717 animal1394 NA male Holstein 1956
animal1718 animal980 animal1401 female Holstein 1956
animal1719 animal1382 animal1024 male Holstein 1956
animal1720 animal1409 animal294 female Holstein 1957
animal1721 animal1070 animal1412 male Holstein 1957
animal1722 NA animal1403 female Holstein 1957
animal1723 animal1433 animal994 female Dt.Sbt.Niederungsrind 1958
animal1724 animal1392 animal1006 male Holstein 1958
animal1725 animal1433 animal1387 female Holstein 1958
animal1726 animal1425 animal534 male Holstein 1958
animal1727 animal1435 animal539 female Holstein 1958
animal1728 animal1093 animal1428 female Angler 1958
animal1729 animal1417 NA male Braunvieh 1958
animal1730 animal1076 animal1408 male Holstein 1959
animal1731 animal1426 animal1101 male Holstein 1959
animal1732 animal1431 animal1451 female Holstein 1959
animal1733 animal1420 animal469 female Holstein 1959
animal1734 animal561 animal1441 male Holstein 1959
animal1735 animal1442 animal443 male Holstein 1959
animal1736 animal1409 animal1027 male Holstein 1960
animal1737 animal1453 animal1106 male Holstein 1960
animal1738 animal1411 NA female Holstein 1960
animal1739 animal1413 NA male Holstein 1960
animal1740 animal1094 animal1455 female Holstein 1960
animal1741 animal1406 animal529 female Holstein 1960
animal1742 animal1449 animal599 male Angler 1961
animal1743 animal1388 animal1075 female Holstein 1961
animal1744 animal1406 NA female Holstein 1961
animal1745 animal1471 NA female Rbt 1961
animal1746 animal1462 NA female Holstein 1961
animal1747 animal567 animal1456 male Holstein 1961
animal1748 animal1437 NA female Holstein 1961
animal1749 animal1449 animal590 male Angler 1961
animal1750 animal1381 animal1108 female Holstein 1961
animal1751 animal1424 NA male Holstein 1961
animal1752 animal1388 animal1074 male Holstein 1961
animal1753 animal1463 NA male Holstein 1961
animal1754 animal1444 animal573 male Angler 1961
animal1755 animal1405 NA female Angler 1961
animal1756 animal1444 animal375 male Angler 1961
animal1757 animal1444 NA male Angler 1961
animal1758 animal1460 NA male Angler 1961
animal1759 animal1444 animal615 female Angler 1961
animal1760 animal1443 animal1457 male Holstein 1961
animal1761 animal979 animal1416 male Holstein 1962
animal1762 animal979 animal1438 female Holstein 1962
animal1763 animal1449 animal599 male Angler 1962
animal1764 animal1409 animal622 male Holstein 1962
animal1765 animal1479 animal533 female Angler 1962
animal1766 animal1468 animal995 male Holstein 1963
animal1767 animal1414 NA female Holstein 1963
animal1768 animal1423 animal1461 female Holstein 1963
animal1769 animal1421 animal569 female Holstein 1963
animal1770 animal1450 animal1130 female Holstein 1963
animal1771 animal1483 NA female Angler 1963
animal1772 animal1473 animal524 male Angler 1963
animal1773 animal1427 animal545 male Dt.Sbt.Niederungsrind 1963
animal1774 animal1444 animal123 female Angler 1963
animal1775 animal1468 animal513 female Holstein 1963
animal1776 animal1488 NA male Angler 1964
animal1777 animal1049 animal1493 male Ayrshire 1964
animal1778 animal1483 animal629 male Angler 1964
animal1779 animal1430 NA female Holstein 1964
animal1780 animal1445 animal632 female Holstein 1964
animal1781 animal1432 animal1158 female Holstein 1964
animal1782 animal1419 animal616 female Holstein 1964
animal1783 animal1402 animal643 female Braunvieh 1964
animal1784 animal1483 NA female Angler 1964
animal1785 animal1464 animal1047 female Holstein 1965
animal1786 animal1475 NA male Angler 1965
animal1787 animal1410 animal1415 female Holstein 1965
animal1788 animal1482 animal503 male Holstein 1965
animal1789 animal1501 NA female Angler 1965
animal1790 animal1478 animal347 female Holstein 1965
animal1791 animal1409 animal1186 female Holstein 1965
animal1792 animal1484 animal592 male Angler 1965
animal1793 animal1472 animal1092 male Holstein 1965
animal1794 animal1483 animal682 female Angler 1965
animal1795 animal1505 NA female Angler 1965
animal1796 animal1460 NA male Angler 1965
animal1797 animal1474 animal574 male Rbt 1965
animal1798 animal1483 NA female Angler 1965
animal1799 animal1472 animal1092 male Holstein 1965
animal1800 animal1489 NA female Angler 1965
animal1801 animal1454 animal1166 female Holstein 1965
animal1802 animal1458 animal628 female Holstein 1965
animal1803 animal1406 animal611 female Holstein 1966
animal1804 animal1448 animal1120 female Holstein 1966
animal1805 animal1483 animal676 female Angler 1966
animal1806 animal1486 animal725 male Angler 1966
animal1807 animal759 animal1504 female Holstein 1966
animal1808 animal1483 NA female Angler 1966
animal1809 animal1502 NA male Jersey 1966
animal1810 animal1489 NA male Angler 1966
animal1811 animal1517 NA female Angler 1966
animal1812 animal1014 animal1467 female Holstein 1966
animal1813 animal1480 animal710 female Angler 1966
animal1814 animal1494 animal648 female Angler 1966
animal1815 animal1476 animal591 male Holstein 1966
animal1816 animal1488 animal688 female Angler 1966
animal1817 animal1440 animal489 male Holstein 1966
animal1818 animal1496 NA female Angler 1966
animal1819 animal1492 animal1506 male Angler 1967
animal1820 animal772 animal1525 female Holstein 1967
animal1821 animal1511 NA female Angler 1967
animal1822 animal1429 animal768 male Holstein 1967
animal1823 animal1488 NA female Angler 1968
animal1824 animal1470 animal1123 male Holstein 1968
animal1825 NA animal1541 male Angler 1968
animal1826 animal1460 animal1181 female Angler 1968
animal1827 animal1470 animal1223 male Holstein 1968
animal1828 animal1486 NA female Angler 1968
animal1829 animal1552 animal1555 female Angler 1968
animal1830 animal1460 animal719 female Angler 1968
animal1831 animal1495 animal1553 male Angler 1968
animal1832 animal1189 animal1535 female Holstein 1968
animal1833 animal1488 NA female Angler 1968
animal1834 animal1460 animal642 male Angler 1968
animal1835 animal1460 NA female Angler 1968
animal1836 animal1483 NA male Angler 1968
animal1837 animal1488 NA female Angler 1968
animal1838 animal1537 NA female Angler 1968
animal1839 animal786 animal1570 female Angler 1968
animal1840 animal1527 animal777 female Angler 1968
animal1841 animal1386 animal1469 female Holstein 1968
animal1842 animal1532 NA male Angler 1968
animal1843 animal1534 animal1520 female Angler 1969
animal1844 animal1245 animal1562 female Angler 1969
animal1845 animal1147 animal1519 male Angler 1969
animal1846 animal1565 NA female Angler 1969
animal1847 NA animal1529 female Angler 1969
animal1848 animal1515 NA female Angler 1969
animal1849 animal1494 animal708 female Angler 1969
animal1850 animal1483 animal562 male Angler 1969
animal1851 animal1427 animal694 male Holstein 1969
animal1852 animal1582 animal809 female Angler 1969
animal1853 animal1460 NA male Angler 1969
animal1854 animal1551 animal767 female Angler 1969
animal1855 animal1561 animal1575 female Angler 1969
animal1856 animal281 animal1503 female Angler 1969
animal1857 NA animal1528 female Angler 1969
animal1858 NA animal1560 female Angler 1969
animal1859 animal1494 NA female Angler 1969
animal1860 animal1449 animal749 female Angler 1969
animal1861 animal1564 animal761 female Angler 1969
animal1862 animal1592 animal723 female Angler 1969
animal1863 animal1382 animal1418 female Holstein 1969
animal1864 animal1534 animal1554 female Angler 1969
animal1865 animal1235 animal1518 female Jersey 1970
animal1866 NA animal1547 female Angler 1970
animal1867 animal1459 animal1524 female Holstein 1970
animal1868 animal689 animal1521 female Angler 1970
animal1869 animal1595 animal1579 female Angler 1970
animal1870 animal731 animal1516 female Angler 1970
animal1871 animal1483 animal1583 female Angler 1970
animal1872 animal1460 animal709 female Angler 1970
animal1873 animal1200 animal1550 female Angler 1970
animal1874 animal1565 animal367 male Angler 1970
animal1875 animal1147 animal1576 male Angler 1970
animal1876 animal1574 animal578 male Rbt 1970
animal1877 animal1195 animal1522 female Angler 1970
animal1878 animal1585 animal814 female Angler 1970
animal1879 animal1162 animal1593 female Angler 1970
animal1880 animal1594 NA female Rbt 1971
animal1881 animal1121 animal1536 male Braunvieh 1971
animal1882 animal1460 animal1240 female Angler 1971
animal1883 animal1494 animal1213 male Angler 1971
animal1884 animal1514 animal823 male Angler 1971
animal1885 animal784 animal1538 female Angler 1971
animal1886 animal1183 animal1547 male Angler 1972
animal1887 animal1608 animal1572 female Angler 1972
animal1888 animal1494 animal1588 female Angler 1972
animal1889 animal1460 animal844 female Angler 1972
animal1890 animal1565 animal757 male Angler 1972
animal1891 animal1565 animal1225 male Angler 1972
animal1892 animal1565 animal638 female Angler 1972
animal1893 animal1460 NA female Angler 1972
animal1894 animal1171 animal1596 male Angler 1972
animal1895 animal1599 animal1197 female Rbt 1972
animal1896 animal1483 NA female Angler 1972
animal1897 animal1171 animal1597 female Angler 1972
animal1898 animal1565 animal775 female Angler 1972
animal1899 animal1483 animal815 female Angler 1972
animal1900 animal1494 NA male Angler 1973
animal1901 animal748 animal1604 female Angler 1973
animal1902 animal1610 animal1619 female Angler 1973
animal1903 animal1565 animal1586 female Angler 1973
animal1904 animal1565 animal1605 female Angler 1973
animal1905 animal1620 animal1609 female Angler 1973
animal1906 NA animal1623 female Angler 1973
animal1907 animal1565 animal1540 male Angler 1973
animal1908 animal1508 animal1266 female Holstein 1973
animal1909 animal1565 animal838 female Angler 1973
animal1910 animal1565 NA female Angler 1973
animal1911 animal1566 animal1577 female Angler 1973
animal1912 animal1565 animal1587 female Angler 1973
animal1913 animal1565 animal1253 female Angler 1973
animal1914 animal1622 animal1616 female Angler 1973
animal1915 animal1611 animal851 female Angler 1973
animal1916 animal1565 animal720 female Angler 1974
animal1917 animal1494 NA female Angler 1974
animal1918 animal1565 animal379 male Angler 1974
animal1919 animal1565 animal1526 female Angler 1974
animal1920 animal1565 animal1127 female Angler 1974
animal1921 animal1566 animal1626 female Angler 1974
animal1922 animal1625 NA female Angler 1974
animal1923 animal1565 NA female Angler 1974
animal1924 animal1565 animal1270 female Angler 1974
animal1925 animal748 animal1606 female Angler 1974
animal1926 animal1460 animal1633 female Angler 1974
animal1927 animal1218 animal1637 male Angler 1975
animal1928 animal1200 animal1628 female Angler 1975
animal1929 animal1543 animal679 female Angler 1975
animal1930 animal1147 animal1549 male Angler 1975
animal1931 animal1236 animal1639 male Angler 1975
animal1932 animal1590 animal318 male Angler 1975
animal1933 animal1460 animal1571 female Angler 1975
animal1934 animal1494 animal1617 female Angler 1975
animal1935 animal1543 animal1598 male Angler 1975
animal1936 animal1212 animal1640 male Angler 1975
animal1937 animal1171 animal1638 female Angler 1975
animal1938 animal1603 animal848 female Rbt 1976
animal1939 animal1171 animal1644 female Angler 1976
animal1940 animal845 animal1531 male Angler 1976
animal1941 animal1460 animal812 female Angler 1976
animal1942 animal1557 animal1602 male Angler 1976
animal1943 animal1500 animal879 male Angler 1976
animal1944 animal1249 animal1654 male Angler 1977
animal1945 animal1049 animal1656 male Angler 1977
animal1946 animal1610 animal1646 female Angler 1977
animal1947 animal1610 animal1651 female Angler 1978
animal1948 animal1610 animal368 male Angler 1978
animal1949 animal1610 animal1576 female Angler 1978
animal1950 NA animal1580 male Braunvieh 1978
animal1951 animal1629 animal1288 male Angler 1979
animal1952 animal1600 animal1271 female Angler 1979
animal1953 animal1643 NA female Rbt 1979
animal1954 animal1613 animal1660 female Angler 1979
animal1955 animal1610 animal864 female Angler 1979
animal1956 animal1629 NA male Angler 1979
animal1957 animal1293 animal1627 male Angler 1980
animal1958 animal1610 animal854 female Angler 1980
animal1959 animal1049 animal1657 male Angler 1980
animal1960 animal1636 NA male Angler 1980
animal1961 animal1641 animal898 female Angler 1980
animal1962 animal1276 animal1666 male Angler 1980
animal1963 animal1636 animal381 male Angler 1981
animal1964 animal1636 animal1295 male Angler 1981
animal1965 animal1607 animal372 male Angler 1981
animal1966 animal1625 animal1642 female Angler 1981
animal1967 animal1610 animal887 female Angler 1981
animal1968 animal1636 animal1632 male Angler 1981
animal1969 animal1643 animal1621 male Sonstige 1981
animal1970 animal1667 animal1296 male Montbeliard 1982
animal1971 animal1636 animal107 female Angler 1982
animal1972 animal1614 animal153 female Angler 1982
animal1973 animal1663 animal912 female Angler 1983
animal1974 animal1636 animal91 female Angler 1985
animal1975 animal1668 animal1305 female Angler 1985
animal1976 animal1663 NA female Angler 1986
animal1977 animal1662 animal926 female Angler 1986
animal1978 animal1674 animal947 male Ayrshire 1991
animal1979 animal1309 animal1676 male Angler 1991
animal1980 animal1308 animal1675 male Angler 1992
animal1981 animal186 animal1700 female Holstein 1949
animal1982 animal1701 animal341 male Dt.Sbt.Niederungsrind 1952
animal1983 animal1701 NA male Holstein 1952
animal1984 animal1703 animal1390 male Holstein 1953
animal1985 animal1703 animal1387 female Holstein 1953
animal1986 animal1703 animal1390 male Dt.Sbt.Niederungsrind 1953
animal1987 animal1701 animal1377 male Dt.Sbt.Niederungsrind 1953
animal1988 animal1704 animal992 male Holstein 1954
animal1989 animal1704 animal263 male Holstein 1956
animal1990 animal974 animal1699 male Holstein 1957
animal1991 animal1704 animal506 male Holstein 1957
animal1992 animal1717 NA female Holstein 1958
animal1993 animal1716 animal1088 male Holstein 1958
animal1994 animal1712 animal542 male Holstein 1958
animal1995 animal1715 animal477 male Holstein 1958
animal1996 animal1702 animal495 female Holstein 1959
animal1997 animal1702 animal1418 female Holstein 1959
animal1998 animal1706 animal1422 female Holstein 1960
animal1999 animal1706 animal1060 male Holstein 1960
animal2000 animal1719 animal577 female Holstein 1960
animal2001 animal1710 animal1038 female Holstein 1960
animal2002 animal1706 animal1447 male Holstein 1960
animal2003 animal1706 animal576 male Holstein 1960
animal2004 animal1706 animal1054 male Holstein 1960
animal2005 animal1397 animal1718 male Holstein 1960
animal2006 animal1706 animal550 female Holstein 1960
animal2007 animal1711 animal1398 male Holstein 1960
animal2008 animal1706 animal1029 female Holstein 1960
animal2009 animal1706 animal1113 female Holstein 1961
animal2010 animal1706 animal595 male Holstein 1961
animal2011 animal1706 animal1048 male Holstein 1961
animal2012 animal1702 animal1085 male Holstein 1961
animal2013 animal1706 animal1008 female Holstein 1961
animal2014 animal1706 animal1126 male Holstein 1961
animal2015 animal1702 animal1418 male Holstein 1961
animal2016 animal1706 animal584 male Holstein 1962
animal2017 animal1739 NA female Holstein 1962
animal2018 animal1706 animal1436 female Holstein 1962
animal2019 animal1706 animal1128 female Holstein 1962
animal2020 animal1706 animal1133 male Holstein 1962
animal2021 animal1729 animal1465 male Braunvieh 1962
animal2022 animal1049 animal1755 male Angler 1963
animal2023 animal1705 animal140 female Angler 1963
animal2024 animal1707 animal103 female Angler 1963
animal2025 animal1754 animal588 male Angler 1963
animal2026 animal1764 animal1123 male Holstein 1963
animal2027 animal1706 NA female Holstein 1963
animal2028 animal1737 animal1404 male Holstein 1963
animal2029 animal1706 animal487 female Holstein 1963
animal2030 animal1754 NA male Angler 1963
animal2031 animal1706 animal1385 male Holstein 1963
animal2032 animal1753 NA female Holstein 1963
animal2033 animal1734 animal1452 female Holstein 1963
animal2034 animal1726 animal672 female Holstein 1964
animal2035 animal281 animal1765 male Angler 1964
animal2036 NA animal1741 female Holstein 1964
animal2037 animal568 animal1714 female Holstein 1964
animal2038 animal1170 animal1759 male Angler 1964
animal2039 animal1119 animal1774 male Angler 1965
animal2040 animal1731 animal594 female Holstein 1965
animal2041 animal1766 animal1196 male Holstein 1965
animal2042 animal1713 animal482 female Holstein 1965
animal2043 animal1410 animal1769 female Holstein 1966
animal2044 animal1778 animal681 female Angler 1966
animal2045 animal727 animal1783 male Braunvieh 1966
animal2046 animal1751 NA female Holstein 1966
animal2047 animal1772 animal1728 female Angler 1966
animal2048 animal1758 animal683 female Angler 1966
animal2049 animal1776 NA female Angler 1966
animal2050 animal1419 animal1750 female Holstein 1966
animal2051 animal762 animal1745 female Rbt 1966
animal2052 animal1792 animal721 female Angler 1967
animal2053 animal1793 animal1785 female Holstein 1967
animal2054 animal1754 animal321 female Angler 1967
animal2055 animal1757 NA female Angler 1967
animal2056 animal1073 animal1738 female Holstein 1967
animal2057 animal1810 animal1795 female Angler 1967
animal2058 animal1156 animal1771 female Angler 1967
animal2059 animal1731 animal1144 male Rbt 1967
animal2060 animal1752 animal685 female Holstein 1967
animal2061 animal1730 NA female Holstein 1967
animal2062 NA animal1771 female Angler 1968
animal2063 animal1786 animal788 female Angler 1968
animal2064 animal1754 NA female Angler 1968
animal2065 animal1721 NA female Holstein 1968
animal2066 animal1754 animal1224 male Angler 1968
animal2067 NA animal1767 female Holstein 1968
animal2068 animal1730 animal1231 male Holstein 1968
animal2069 animal1793 animal1791 female Holstein 1968
animal2070 animal1156 animal1805 female Angler 1968
animal2071 animal1730 animal1727 female Holstein 1968
animal2072 animal1754 animal771 female Angler 1968
animal2073 animal1754 animal639 female Angler 1968
animal2074 animal1754 animal1533 female Angler 1968
animal2075 animal1754 animal1143 male Angler 1969
animal2076 animal1116 animal1794 female Angler 1969
animal2077 animal1754 NA male Angler 1969
animal2078 animal1754 animal1542 female Angler 1969
animal2079 animal1754 NA female Angler 1969
animal2080 animal1162 animal1811 female Angler 1969
animal2081 animal1815 NA female Holstein 1969
animal2082 animal1556 animal1784 female Angler 1969
animal2083 animal1760 animal776 male Holstein 1969
animal2084 animal1754 animal793 female Angler 1969
animal2085 NA animal1748 female Holstein 1969
animal2086 animal1796 animal1544 female Angler 1969
animal2087 animal1754 animal716 female Angler 1969
animal2088 animal1754 NA female Angler 1969
animal2089 animal1481 animal1782 female Holstein 1969
animal2090 animal1494 animal1818 female Angler 1970
animal2091 animal668 animal1789 female Angler 1970
animal2092 animal1736 animal1770 male Holstein 1970
animal2093 animal1171 animal1798 female Angler 1970
animal2094 animal1724 animal1510 female Holstein 1970
animal2095 animal1836 NA female Angler 1970
animal2096 animal1754 animal697 female Angler 1970
animal2097 animal1752 animal1202 female Holstein 1970
animal2098 NA animal1839 female Angler 1971
animal2099 animal1842 animal1821 female Angler 1971
animal2100 animal1730 animal1254 female Holstein 1971
animal2101 animal1834 animal1573 female Angler 1971
animal2102 animal1763 animal1584 male Angler 1971
animal2103 animal1460 animal1808 female Angler 1971
animal2104 animal1731 animal1790 female Holstein 1971
animal2105 NA animal1864 female Angler 1971
animal2106 animal1853 NA female Angler 1971
animal2107 animal1850 animal1854 female Angler 1971
animal2108 NA animal1855 female Angler 1971
animal2109 animal1763 NA female Angler 1971
animal2110 animal1754 NA female Angler 1971
animal2111 animal1238 animal1856 female Angler 1971
animal2112 animal1731 animal733 male Holstein 1971
animal2113 animal1754 NA female Angler 1971
animal2114 animal1445 animal1779 female Holstein 1971
animal2115 animal748 animal1823 female Angler 1972
animal2116 animal1565 animal1879 male Angler 1972
animal2117 animal1460 animal1837 female Angler 1972
animal2118 animal1806 NA female Angler 1972
animal2119 animal1460 animal1838 female Angler 1972
animal2120 animal1809 animal792 male Jersey 1972
animal2121 animal1610 animal1870 female Angler 1972
animal2122 animal1490 animal1860 male Angler 1972
animal2123 animal1754 NA female Angler 1972
animal2124 animal1822 animal1264 male Holstein 1972
animal2125 animal1797 animal1199 male Rbt 1972
animal2126 animal1797 NA male Rbt 1972
animal2127 animal1171 animal1840 female Angler 1972
animal2128 animal1754 animal1243 female Angler 1972
animal2129 animal1836 animal722 female Angler 1972
animal2130 animal1788 animal1548 male Holstein 1972
animal2131 animal1806 animal1568 female Angler 1972
animal2132 animal1836 animal1226 female Angler 1972
animal2133 animal1875 NA female Angler 1972
animal2134 animal1565 animal1816 female Angler 1973
animal2135 animal1874 NA female Angler 1973
animal2136 animal1565 animal1843 female Angler 1973
animal2137 animal1876 NA female Rbt 1973
animal2138 animal1134 animal1771 male Angler 1973
animal2139 animal1566 animal1868 female Angler 1973
animal2140 animal1754 animal1878 female Angler 1973
animal2141 animal1622 animal1866 male Angler 1973
animal2142 animal1736 animal1491 female Holstein 1973
animal2143 animal1565 animal1859 female Angler 1973
animal2144 animal1565 animal1858 female Angler 1973
animal2145 animal1565 animal1861 female Angler 1973
animal2146 animal689 animal1849 female Angler 1973
animal2147 animal1760 NA female Rbt 1973
animal2148 animal1565 animal1857 male Angler 1974
animal2149 animal1460 animal1833 female Angler 1974
animal2150 NA animal1898 female Angler 1974
animal2151 animal1241 animal1887 female Angler 1974
animal2152 animal1171 animal1869 female Angler 1974
animal2153 animal1806 animal1624 female Angler 1974
animal2154 animal1250 animal1800 female Angler 1974
animal2155 animal1894 animal813 female Angler 1974
animal2156 NA animal1899 female Angler 1974
animal2157 animal1263 animal1802 male Holstein 1974
animal2158 animal1806 animal1618 female Angler 1975
animal2159 animal1825 animal1848 female Angler 1975
animal2160 animal1543 animal1871 male Angler 1975
animal2161 animal1754 NA female Angler 1975
animal2162 animal1806 animal1888 female Angler 1975
animal2163 animal1754 animal1615 female Angler 1975
animal2164 animal1819 animal869 male Angler 1975
animal2165 animal1200 animal1896 female Angler 1975
animal2166 animal1200 animal1882 female Angler 1975
animal2167 animal1543 animal1829 male Angler 1975
animal2168 animal1241 animal1915 female Angler 1975
animal2169 animal1806 animal1601 female Angler 1975
animal2170 animal1754 animal1873 female Angler 1975
animal2171 animal1171 animal1885 female Angler 1976
animal2172 animal1557 animal1835 male Angler 1976
animal2173 animal829 animal1925 female Angler 1976
animal2174 animal1171 animal1906 female Angler 1976
animal2175 animal1806 animal1917 female Angler 1976
animal2176 animal1831 NA female Angler 1976
animal2177 animal1557 animal1830 male Angler 1976
animal2178 animal1907 animal1877 female Angler 1976
animal2179 animal1845 animal1914 female Angler 1976
animal2180 animal1749 animal1650 male Angler 1976
animal2181 animal1171 animal1909 female Angler 1977
animal2182 animal1881 animal1652 male Braunvieh 1977
animal2183 animal829 animal1929 female Angler 1977
animal2184 animal1935 animal1934 female Angler 1978
animal2185 animal1610 animal1926 female Angler 1978
animal2186 animal1610 animal1847 male Angler 1978
animal2187 animal1610 animal1939 female Angler 1978
animal2188 animal1742 animal865 male Angler 1978
animal2189 animal1942 animal1928 female Angler 1978
animal2190 animal1777 animal876 male Angler 1979
animal2191 animal1607 animal1923 female Angler 1979
animal2192 animal1886 animal1661 female Angler 1979
animal2193 animal852 animal1904 male Angler 1979
animal2194 animal1607 animal1852 female Angler 1979
animal2195 animal1940 animal1893 female Angler 1979
animal2196 animal1607 animal1844 female Angler 1979
animal2197 animal1607 animal1879 male Angler 1979
animal2198 animal1943 animal796 female Angler 1980
animal2199 animal1610 animal1916 female Angler 1980
animal2200 animal1918 animal1645 male Angler 1981
animal2201 animal1884 NA female Angler 1981
animal2202 animal1918 animal1649 male Angler 1981
animal2203 animal1950 animal892 female Braunvieh 1981
animal2204 animal1936 animal904 female Angler 1982
animal2205 animal1944 animal1292 male Angler 1983
animal2206 animal1945 animal1298 male Angler 1983
animal2207 animal1944 animal1665 male Angler 1983
animal2208 animal1944 animal377 male Angler 1983
animal2209 animal1936 animal1304 female Angler 1984
animal2210 animal1884 animal901 female Ayrshire 1984
animal2211 animal1944 animal1284 male Angler 1984
animal2212 animal1945 animal1972 female Angler 1984
animal2213 animal1662 animal1971 male Angler 1984
animal2214 animal1663 animal1954 male Angler 1985
animal2215 animal1936 animal104 female Angler 1985
animal2216 animal1959 animal1673 male Angler 1985
animal2217 animal1964 animal1975 male Angler 1987
animal2218 animal1956 animal1306 female Angler 1987
animal2219 animal1960 NA male Angler 1987
animal2220 animal1968 animal1961 male Angler 1987
animal2221 animal1960 animal916 male Angler 1987
animal2222 animal1968 animal923 female Angler 1988
animal2223 animal1957 NA female Angler 1993
animal2224 animal1979 animal1680 male Angler 1999
animal2225 animal1978 animal149 female Ayrshire 2000
animal2226 animal160 animal1981 male Holstein 1951
animal2227 animal976 animal1981 male Holstein 1954
animal2228 animal1983 NA female Dt.Sbt.Niederungsrind 1954
animal2229 animal1987 animal1396 male Dt.Sbt.Niederungsrind 1955
animal2230 animal1984 animal219 male Dt.Sbt.Niederungsrind 1957
animal2231 animal1987 animal1384 female Holstein 1957
animal2232 animal976 animal1981 male Holstein 1958
animal2233 animal1982 NA male Dt.Sbt.Niederungsrind 1958
animal2234 animal1987 animal1708 female Dt.Sbt.Niederungsrind 1959
animal2235 animal1991 animal1059 female Holstein 1959
animal2236 NA animal1985 male Holstein 1959
animal2237 animal1989 animal1722 female Holstein 1959
animal2238 animal1994 animal121 female Holstein 1960
animal2239 animal1995 animal227 male Holstein 1960
animal2240 animal1995 NA male Holstein 1960
animal2241 animal1993 NA female Holstein 1961
animal2242 animal1989 animal1732 male Holstein 1961
animal2243 animal2007 animal1439 male Holstein 1962
animal2244 animal400 animal1998 male Holstein 1963
animal2245 animal2011 animal1740 female Holstein 1963
animal2246 animal2005 animal1487 female Holstein 1964
animal2247 animal1409 animal1996 female Holstein 1964
animal2248 animal1988 animal1418 male Holstein 1964
animal2249 animal2003 animal1117 female Holstein 1964
animal2250 animal1429 animal2000 male Holstein 1964
animal2251 animal2028 animal1111 male Holstein 1965
animal2252 animal2016 NA female Holstein 1965
animal2253 animal2012 animal692 female Rbt 1965
animal2254 animal1989 animal130 female Angler 1965
animal2255 animal2015 animal626 female Holstein 1965
animal2256 animal1988 animal1720 male Holstein 1965
animal2257 animal1730 animal2006 female Rbt 1965
animal2258 animal2015 animal1743 male Holstein 1965
animal2259 animal1147 animal2024 male Angler 1965
animal2260 animal2004 NA female Holstein 1965
animal2261 animal1713 animal2019 male Holstein 1965
animal2262 animal242 animal1997 male Holstein 1965
animal2263 animal2038 animal712 female Angler 1966
animal2264 animal1735 animal1997 male Holstein 1966
animal2265 animal2026 animal735 female Holstein 1966
animal2266 animal2002 animal2033 female Holstein 1966
animal2267 animal2026 animal535 female Holstein 1966
animal2268 animal2039 animal765 female Angler 1967
animal2269 animal1483 animal2023 female Angler 1967
animal2270 animal1735 animal2009 male Holstein 1967
animal2271 animal2025 NA female Angler 1967
animal2272 animal1752 animal2017 female Holstein 1967
animal2273 animal2039 animal1216 female Angler 1967
animal2274 animal2015 animal1768 male Holstein 1967
animal2275 animal2026 animal779 female Rbt 1967
animal2276 animal2035 animal582 male Angler 1967
animal2277 animal2026 animal619 male Holstein 1967
animal2278 animal2004 animal1744 female Holstein 1967
animal2279 animal2026 animal1477 male Holstein 1967
animal2280 animal2002 animal1762 male Holstein 1968
animal2281 animal2020 animal1485 female Holstein 1968
animal2282 animal2039 NA female Angler 1968
animal2283 animal2041 NA female Holstein 1968
animal2284 animal1470 animal2001 male Holstein 1968
animal2285 animal1147 animal2054 male Angler 1969
animal2286 animal1470 animal2013 male Holstein 1969
animal2287 animal2030 animal1814 male Angler 1969
animal2288 animal2028 animal2040 female Holstein 1969
animal2289 animal1736 animal2042 female Holstein 1969
animal2290 animal1565 animal2058 female Angler 1969
animal2291 animal2039 animal741 female Angler 1969
animal2292 animal1563 animal2048 female Angler 1970
animal2293 animal1237 animal2044 female Angler 1970
animal2294 animal2002 animal370 female Holstein 1970
animal2295 animal2026 animal1220 female Holstein 1970
animal2296 animal2010 animal612 female Holstein 1970
animal2297 animal1055 animal2018 male Holstein 1970
animal2298 animal2083 animal1234 female Holstein 1970
animal2299 animal2026 animal751 female Holstein 1970
animal2300 animal2068 animal1804 female Holstein 1970
animal2301 NA animal2052 female Angler 1971
animal2302 animal1851 animal2081 female Holstein 1971
animal2303 animal1754 animal2055 female Angler 1971
animal2304 animal2028 animal1863 male Holstein 1971
animal2305 animal2026 animal822 female Holstein 1971
animal2306 animal1248 animal2082 female Angler 1971
animal2307 animal1171 animal2074 female Angler 1971
animal2308 animal2039 animal774 female Angler 1972
animal2309 animal1565 animal2064 male Angler 1972
animal2310 animal2026 animal2050 male Holstein 1972
animal2311 animal1589 animal2057 female Angler 1972
animal2312 animal2021 animal1580 male Braunvieh 1972
animal2313 animal2028 animal2056 female Holstein 1972
animal2314 animal2075 animal1261 female Angler 1972
animal2315 animal2026 animal2029 male Holstein 1972
animal2316 animal1483 animal2079 female Angler 1972
animal2317 animal1806 animal2091 female Angler 1972
animal2318 animal1736 animal2114 female Holstein 1972
animal2319 animal1736 animal2034 female Holstein 1972
animal2320 animal1999 animal2060 female Holstein 1972
animal2321 animal2059 animal842 female Holstein 1973
animal2322 animal2031 animal2061 female Holstein 1973
animal2323 animal2022 animal2109 male Angler 1973
animal2324 animal2077 NA female Angler 1973
animal2325 animal2039 NA female Angler 1973
animal2326 animal1171 animal2079 male Angler 1973
animal2327 animal2075 animal2080 female Angler 1973
animal2328 animal1171 animal2076 male Angler 1973
animal2329 animal1171 animal2055 female Angler 1973
animal2330 animal1205 animal2106 female Angler 1973
animal2331 animal2022 animal855 male Angler 1973
animal2332 animal1565 animal2078 male Angler 1973
animal2333 animal1883 animal2086 female Angler 1973
animal2334 animal2028 NA male Holstein 1973
animal2335 animal1565 animal2072 male Angler 1973
animal2336 animal1565 animal2049 female Angler 1973
animal2337 animal1566 animal2099 female Angler 1973
animal2338 animal2039 NA female Angler 1973
animal2339 animal1565 animal2079 female Angler 1973
animal2340 animal1241 animal2063 female Angler 1974
animal2341 animal1171 animal2084 female Angler 1974
animal2342 animal1229 animal2088 female Angler 1974
animal2343 animal2116 animal1591 male Angler 1974
animal2344 animal1894 animal2107 female Angler 1974
animal2345 animal1171 animal2096 female Angler 1974
animal2346 animal1205 animal2073 female Angler 1974
animal2347 animal1565 animal2087 male Angler 1974
animal2348 animal1565 animal2113 female Angler 1974
animal2349 animal1565 animal2127 female Angler 1974
animal2350 animal2039 animal2062 male Angler 1974
animal2351 animal2031 animal1867 male Holstein 1974
animal2352 animal2120 animal1865 male Jersey 1974
animal2353 animal1817 animal2067 female Holstein 1975
animal2354 animal1460 animal2145 female Angler 1975
animal2355 animal1200 animal2108 female Angler 1975
animal2356 NA animal2109 male Ayrshire 1975
animal2357 animal2116 animal382 male Angler 1975
animal2358 animal1460 animal2134 female Angler 1975
animal2359 animal1634 animal2115 female Angler 1975
animal2360 animal2066 animal1630 female Angler 1975
animal2361 animal1208 animal2147 female Rbt 1975
animal2362 animal2039 animal677 female Angler 1975
animal2363 animal1756 animal2110 female Angler 1975
animal2364 animal1280 animal2119 female Angler 1975
animal2365 animal1566 animal2146 female Angler 1975
animal2366 animal2075 animal1912 female Angler 1976
animal2367 animal1229 animal2079 male Angler 1976
animal2368 animal2141 animal1846 female Angler 1976
animal2369 animal2066 animal1910 female Angler 1976
animal2370 animal1229 animal2101 female Angler 1976
animal2371 animal2075 animal1648 male Angler 1976
animal2372 animal659 animal2093 female Angler 1976
animal2373 NA animal2111 female Holstein 1976
animal2374 animal2045 animal878 male Braunvieh 1976
animal2375 animal2075 animal1872 male Angler 1976
animal2376 animal1900 animal2123 female Angler 1976
animal2377 animal2075 animal313 male Angler 1976
animal2378 animal2102 animal880 male Angler 1977
animal2379 animal2075 animal868 male Angler 1977
animal2380 animal2066 animal808 male Angler 1977
animal2381 animal1610 animal2154 female Angler 1977
animal2382 animal2075 animal2150 female Angler 1977
animal2383 NA animal2105 male Angler 1977
animal2384 animal1610 animal2103 male Angler 1977
animal2385 animal1610 animal2169 female Angler 1977
animal2386 animal1610 animal2168 female Angler 1977
animal2387 animal1229 animal2144 female Angler 1977
animal2388 animal2092 animal1908 female Holstein 1977
animal2389 animal1229 animal2170 female Angler 1977
animal2390 animal1610 animal2149 female Angler 1978
animal2391 animal1777 animal2176 male Angler 1978
animal2392 animal1918 animal2047 female Angler 1978
animal2393 animal1610 animal2171 female Angler 1978
animal2394 animal2075 animal1911 female Angler 1978
animal2395 animal1886 animal2159 female Angler 1979
animal2396 animal2102 NA female Angler 1979
animal2397 animal1610 animal2165 female Angler 1979
animal2398 animal1940 animal2183 female Angler 1979
animal2399 animal2116 animal2118 female Angler 1980
animal2400 animal2126 animal1880 male Rbt 1980
animal2401 animal2122 animal906 male Angler 1980
animal2402 animal2186 animal890 female Angler 1980
animal2403 animal2130 animal1832 female Holstein 1980
animal2404 animal1607 animal2140 male Angler 1980
animal2405 animal2182 animal893 female Angler 1981
animal2406 animal2075 animal2158 female Angler 1981
animal2407 animal2193 animal1659 female Angler 1981
animal2408 animal2125 NA female Rbt 1981
animal2409 animal1886 animal2139 female Angler 1981
animal2410 animal2045 animal910 male Braunvieh 1982
animal2411 animal1936 animal2178 male Angler 1982
animal2412 animal1931 animal2189 male Angler 1983
animal2413 animal1736 animal2104 female Holstein 1983
animal2414 animal2124 animal1669 female Rbt 1983
animal2415 animal1655 animal2203 male Braunvieh 1984
animal2416 animal2164 animal1302 male Angler 1984
animal2417 animal1931 animal2194 male Angler 1984
animal2418 animal2102 animal920 female Angler 1984
animal2419 animal2202 animal2174 female Angler 1984
animal2420 animal2167 animal1958 female Angler 1985
animal2421 animal1930 animal2156 female Angler 1985
animal2422 animal2197 animal2187 female Angler 1986
animal2423 animal2180 animal1272 female Angler 1986
animal2424 animal1307 animal2212 female Angler 1986
animal2425 animal2190 animal2210 male Ayrshire 1988
animal2426 animal911 animal2204 male Angler 1989
animal2427 animal2205 animal2218 male Angler 1990
animal2428 animal2213 animal944 female Angler 1991
animal2429 animal2211 animal1677 male Angler 1991
animal2430 animal2216 animal117 female Ayrshire 1991
animal2431 animal2211 animal948 male Angler 1991
animal2432 NA animal2222 female Angler 1992
animal2433 animal2221 animal1678 male Angler 1994
animal2434 animal2216 animal950 female Angler 1994
animal2435 animal2219 animal949 female Angler 1994
animal2436 animal2221 animal941 female Angler 1995
animal2437 animal2217 NA female Angler 1996
animal2438 animal2226 animal474 male Holstein 1956
animal2439 animal2229 animal467 female Holstein 1957
animal2440 animal2229 animal2228 female Dt.Sbt.Niederungsrind 1958
animal2441 animal2227 animal523 male Holstein 1958
animal2442 animal2226 animal540 female Holstein 1958
animal2443 animal2230 animal1042 female Dt.Sbt.Niederungsrind 1959
animal2444 animal2227 animal520 male Holstein 1961
animal2445 animal2233 animal2234 male Dt.Sbt.Niederungsrind 1961
animal2446 animal2232 animal1709 male Holstein 1962
animal2447 animal2239 animal2231 male Holstein 1962
animal2448 animal2229 animal627 female Holstein 1962
animal2449 animal2232 NA male Holstein 1963
animal2450 animal2240 animal1109 female Holstein 1963
animal2451 animal2242 animal2237 male Holstein 1963
animal2452 animal1466 animal2241 female Holstein 1964
animal2453 animal2232 animal1418 male Holstein 1965
animal2454 animal2232 animal704 female Holstein 1965
animal2455 animal1187 animal2231 male Holstein 1965
animal2456 animal2248 animal2036 female Holstein 1966
animal2457 animal2014 animal2246 female Holstein 1967
animal2458 animal2232 animal1215 male Rbt 1967
animal2459 animal2002 animal2235 male Holstein 1967
animal2460 animal2232 animal2027 male Holstein 1967
animal2461 animal1724 animal2245 female Holstein 1967
animal2462 animal2248 animal2252 female Holstein 1968
animal2463 animal2232 animal1546 male Holstein 1968
animal2464 animal1731 animal2253 female Holstein 1968
animal2465 animal2236 animal1733 male Holstein 1968
animal2466 animal2232 animal1569 male Holstein 1968
animal2467 animal2243 animal1539 male Holstein 1968
animal2468 animal2229 animal783 female Holstein 1968
animal2469 animal1545 animal2271 female Angler 1969
animal2470 animal2232 animal1812 female Holstein 1969
animal2471 animal2243 animal1780 female Holstein 1969
animal2472 animal2243 animal2008 male Holstein 1969
animal2473 animal2243 animal2278 female Holstein 1970
animal2474 animal2243 animal1803 female Holstein 1970
animal2475 animal2248 animal2065 female Holstein 1970
animal2476 animal2277 animal804 female Holstein 1970
animal2477 animal623 animal2275 male Rbt 1970
animal2478 animal2002 animal2247 male Holstein 1970
animal2479 animal2280 NA female Holstein 1970
animal2480 animal2259 animal1523 female Angler 1970
animal2481 animal2243 animal1499 male Holstein 1970
animal2482 animal2276 animal820 female Angler 1970
animal2483 animal2243 animal1841 female Holstein 1971
animal2484 animal2279 animal830 female Holstein 1971
animal2485 animal2248 animal2266 female Holstein 1971
animal2486 animal2262 animal1498 female Holstein 1971
animal2487 animal2287 animal1813 female Angler 1971
animal2488 animal1183 animal2269 male Angler 1971
animal2489 animal2280 animal789 female Holstein 1971
animal2490 animal1761 animal2257 male Holstein 1972
animal2491 animal2258 animal1801 male Holstein 1972
animal2492 NA animal2303 male Angler 1972
animal2493 animal1183 animal2268 male Angler 1972
animal2494 animal1565 animal2282 female Angler 1972
animal2495 animal2261 animal1787 male Holstein 1972
animal2496 animal2284 animal661 female Holstein 1972
animal2497 animal2232 animal2299 male Holstein 1972
animal2498 animal1565 animal2273 male Angler 1972
animal2499 animal1824 animal2305 male Holstein 1973
animal2500 animal2261 animal2283 female Holstein 1973
animal2501 animal1229 animal2293 female Angler 1973
animal2502 animal2248 animal2289 male Holstein 1973
animal2503 animal2243 animal2043 male Holstein 1973
animal2504 NA animal2291 male Angler 1973
animal2505 animal2261 animal1581 female Holstein 1973
animal2506 animal2243 animal2037 male Holstein 1973
animal2507 animal1200 animal2308 female Angler 1974
animal2508 animal2261 animal2298 female Holstein 1974
animal2509 animal1565 animal2307 female Angler 1974
animal2510 animal1890 animal2316 male Angler 1974
animal2511 animal2261 animal1807 male Holstein 1974
animal2512 animal2284 animal2097 male Holstein 1974
animal2513 animal1273 animal2336 female Angler 1974
animal2514 animal1891 animal2290 female Angler 1974
animal2515 animal2250 animal801 female Holstein 1974
animal2516 animal2310 animal2089 female Holstein 1974
animal2517 animal1241 animal2306 female Angler 1974
animal2518 animal1543 animal2282 female Angler 1975
animal2519 animal2309 animal839 female Angler 1975
animal2520 animal2261 animal867 female Holstein 1975
animal2521 animal2326 animal2339 female Angler 1975
animal2522 animal2039 animal2263 female Angler 1975
animal2523 animal1806 animal2311 female Angler 1975
animal2524 NA animal2281 female Holstein 1975
animal2525 animal1251 animal2317 female Angler 1975
animal2526 animal2261 animal2295 male Holstein 1975
animal2527 animal2261 animal2071 male Holstein 1975
animal2528 animal2261 animal1512 male Holstein 1975
animal2529 animal2261 animal715 male Holstein 1975
animal2530 animal2116 animal2292 female Angler 1975
animal2531 animal2261 animal2318 female Holstein 1975
animal2532 animal2328 animal1903 female Angler 1976
animal2533 animal2258 animal2320 female Holstein 1976
animal2534 animal2285 animal1901 female Angler 1976
animal2535 animal2248 animal2294 female Holstein 1976
animal2536 animal2270 animal2069 female Holstein 1976
animal2537 animal1566 animal2348 female Angler 1976
animal2538 animal2332 animal1902 female Angler 1976
animal2539 animal889 animal2322 female Rbt 1976
animal2540 animal2328 animal1892 female Angler 1976
animal2541 animal2261 animal2100 female Holstein 1976
animal2542 animal2285 animal2070 female Angler 1976
animal2543 animal2285 animal1919 female Angler 1976
animal2544 animal2328 animal2103 female Angler 1976
animal2545 animal2264 animal2142 female Holstein 1976
animal2546 animal2347 animal1635 female Angler 1976
animal2547 animal2285 animal353 male Angler 1976
animal2548 animal1275 animal2330 female Angler 1976
animal2549 animal2310 animal2321 male Rbt 1976
animal2550 animal2075 animal2337 female Angler 1977
animal2551 animal2332 animal1828 female Angler 1977
animal2552 animal2261 animal860 female Holstein 1977
animal2553 animal2261 animal2094 female Holstein 1977
animal2554 animal2343 animal1653 female Angler 1977
animal2555 animal1610 animal2363 female Angler 1977
animal2556 animal2075 animal2365 female Angler 1977
animal2557 animal2232 animal2238 female Holstein 1977
animal2558 animal1610 animal2301 female Angler 1977
animal2559 animal2280 NA female Holstein 1977
animal2560 animal2243 animal2319 male Holstein 1978
animal2561 animal1918 animal2373 female Angler 1978
animal2562 animal2256 animal109 female Holstein 1978
animal2563 animal2177 animal2362 male Angler 1978
animal2564 animal2251 animal98 female Holstein 1978
animal2565 animal2261 animal1507 female Holstein 1978
animal2566 animal1658 animal2355 female Angler 1978
animal2567 animal2172 animal2358 female Angler 1979
animal2568 animal2309 animal2151 female Angler 1979
animal2569 animal2075 animal2387 female Angler 1979
animal2570 animal2375 animal2098 female Angler 1979
animal2571 animal2248 animal1286 female Rbt 1979
animal2572 animal1940 animal2369 female Angler 1979
animal2573 animal2309 animal2381 female Angler 1979
animal2574 animal1610 animal2346 female Angler 1979
animal2575 animal1607 animal2344 male Angler 1979
animal2576 animal2309 animal1889 male Angler 1979
animal2577 animal2367 animal2181 female Angler 1979
animal2578 animal2323 animal903 male Angler 1980
animal2579 animal2309 animal2161 female Angler 1980
animal2580 animal2309 animal2390 female Angler 1980
animal2581 animal2331 NA female Angler 1980
animal2582 animal2379 animal2376 female Angler 1980
animal2583 animal2148 animal2341 male Angler 1980
animal2584 animal2309 animal2372 female Angler 1980
animal2585 animal2309 animal2173 female Angler 1980
animal2586 animal2312 animal888 male Angler 1980
animal2587 animal2148 animal2366 male Angler 1981
animal2588 animal1631 animal2389 male Angler 1981
animal2589 animal1160 animal2396 female Ayrshire 1981
animal2590 animal2335 animal2325 male Angler 1981
animal2591 animal2310 animal1291 female Rbt 1981
animal2592 animal1610 animal2370 male Angler 1981
animal2593 animal2380 animal2155 female Angler 1981
animal2594 animal2177 animal2392 male Angler 1982
animal2595 animal2335 animal2121 male Angler 1982
animal2596 animal2335 animal2196 female Angler 1982
animal2597 animal2177 animal2364 female Angler 1982
animal2598 NA animal2398 female Angler 1982
animal2599 animal2350 animal1920 female Angler 1982
animal2600 animal2374 NA male Braunvieh 1982
animal2601 animal2335 animal2409 female Angler 1983
animal2602 animal2312 animal717 female Angler 1983
animal2603 animal2335 animal2184 male Angler 1983
animal2604 animal1944 animal2340 male Angler 1984
animal2605 animal2310 animal922 female Holstein 1984
animal2606 animal2400 animal2408 female Rbt 1985
animal2607 animal2378 animal1974 male Angler 1987
animal2608 animal2378 animal2215 male Angler 1987
animal2609 animal2391 animal2201 male Angler 1987
animal2610 animal2356 animal917 female Ayrshire 1988
animal2611 animal2411 animal2422 female Angler 1988
animal2612 animal1963 animal2407 female Angler 1989
animal2613 animal909 animal2405 male Angler 1989
animal2614 animal1969 animal2406 female Sonstige 1989
animal2615 animal2188 animal2423 male Angler 1990
animal2616 animal2416 animal1976 male Angler 1990
animal2617 animal2416 animal1672 male Angler 1990
animal2618 animal2410 NA female Angler 1991
animal2619 animal2401 NA female Ayrshire 1991
animal2620 animal2415 animal1314 female Angler 1992
animal2621 animal2415 NA male Angler 1993
animal2622 animal2431 animal1977 female Angler 1993
animal2623 animal2221 animal2428 female Angler 1994
animal2624 animal2427 animal2432 male Angler 1996
animal2625 animal1313 animal2434 female Angler 1996
animal2626 animal2427 NA female Angler 1997
animal2627 animal2427 NA female Angler 1997
animal2628 animal2217 animal2430 male Angler 1998
animal2629 animal2427 NA female Angler 2001
animal2630 animal1986 animal2440 male Dt.Sbt.Niederungsrind 1961
animal2631 animal2229 animal2443 female Dt.Sbt.Niederungsrind 1961
animal2632 animal1446 animal2448 male Holstein 1964
animal2633 animal2444 animal1159 male Holstein 1965
animal2634 animal2449 animal1434 female Holstein 1965
animal2635 animal2447 NA male Holstein 1965
animal2636 animal2444 animal136 male Angler 1965
animal2637 animal2438 animal1725 male Holstein 1965
animal2638 animal2445 animal1746 female Holstein 1965
animal2639 animal2441 animal1775 male Holstein 1966
animal2640 animal1382 animal2442 male Holstein 1966
animal2641 animal2451 animal728 female Holstein 1966
animal2642 animal1082 animal2454 male Holstein 1967
animal2643 animal2453 animal2249 male Holstein 1967
animal2644 animal1509 animal2452 female Holstein 1968
animal2645 animal2455 animal2032 male Rbt 1968
animal2646 animal2243 animal2456 male Holstein 1969
animal2647 animal2026 animal2439 male Holstein 1969
animal2648 animal2453 animal736 female Holstein 1969
animal2649 animal1773 animal2468 female Holstein 1970
animal2650 animal2446 animal2255 female Holstein 1971
animal2651 animal2446 animal2267 female Rbt 1971
animal2652 animal2446 NA female Holstein 1971
animal2653 animal2446 animal1781 male Holstein 1972
animal2654 animal2243 animal2462 male Holstein 1973
animal2655 animal2261 animal2470 male Holstein 1973
animal2656 animal1055 animal2461 female Holstein 1973
animal2657 animal2446 animal2069 female Holstein 1973
animal2658 animal2446 animal2265 male Rbt 1973
animal2659 animal1747 animal2475 female Holstein 1973
animal2660 animal1460 animal2469 female Angler 1973
animal2661 animal2465 animal1559 female Holstein 1973
animal2662 animal2261 animal2483 female Holstein 1973
animal2663 animal2274 animal2489 female Holstein 1974
animal2664 animal2492 animal1558 male Angler 1974
animal2665 animal2463 animal2272 female Holstein 1974
animal2666 animal1268 animal2480 female Angler 1974
animal2667 animal2504 animal2095 female Angler 1975
animal2668 animal2261 animal2471 male Holstein 1975
animal2669 animal2459 animal2300 male Holstein 1975
animal2670 animal2498 animal2327 female Angler 1975
animal2671 animal2497 animal2496 female Holstein 1975
animal2672 animal1445 animal2474 female Holstein 1975
animal2673 animal2504 animal2132 female Angler 1975
animal2674 animal2504 animal2129 female Angler 1975
animal2675 animal2503 animal840 female Holstein 1975
animal2676 animal1634 animal2501 female Angler 1975
animal2677 animal2510 animal1922 female Angler 1976
animal2678 animal2334 animal2486 female Holstein 1976
animal2679 animal2075 animal2509 female Angler 1976
animal2680 animal1269 animal2482 female Angler 1976
animal2681 animal2248 animal2500 female Holstein 1976
animal2682 animal2488 animal2131 female Angler 1976
animal2683 animal829 animal2517 female Angler 1976
animal2684 animal2472 animal2505 male Holstein 1976
animal2685 animal2310 animal2464 female Holstein 1977
animal2686 animal1610 animal2523 female Angler 1977
animal2687 animal2488 animal1937 female Angler 1977
animal2688 animal2248 animal2473 male Holstein 1977
animal2689 animal2488 animal1933 female Angler 1977
animal2690 animal2467 animal2296 female Holstein 1977
animal2691 animal2488 animal2324 female Angler 1977
animal2692 animal2488 animal2152 female Angler 1977
animal2693 animal2526 NA female Holstein 1977
animal2694 animal2488 animal837 female Angler 1977
animal2695 animal2138 animal2514 female Angler 1977
animal2696 animal2490 animal2479 female Rbt 1977
animal2697 animal2488 animal2117 female Angler 1978
animal2698 animal2488 animal2170 female Angler 1978
animal2699 animal2488 animal2090 female Angler 1978
animal2700 animal2466 animal122 male Rbt 1978
animal2701 animal2466 animal2361 male Rbt 1978
animal2702 animal1610 animal2543 female Angler 1978
animal2703 animal2478 animal2531 female Holstein 1978
animal2704 animal2488 animal2342 female Angler 1978
animal2705 animal2488 animal1612 female Angler 1978
animal2706 animal1229 animal2540 female Angler 1978
animal2707 animal2478 animal2313 male Holstein 1978
animal2708 animal1265 animal2554 female Angler 1979
animal2709 animal2488 animal2507 female Angler 1979
animal2710 animal2493 animal2133 female Angler 1979
animal2711 animal2498 animal1946 female Angler 1979
animal2712 animal2172 animal2519 female Angler 1979
animal2713 animal2488 animal2338 female Angler 1979
animal2714 animal2490 animal2321 male Rbt 1979
animal2715 animal2383 animal2538 female Angler 1979
animal2716 animal2481 animal2545 female Holstein 1979
animal2717 animal2261 animal2485 male Holstein 1979
animal2718 animal2371 animal2537 female Angler 1979
animal2719 animal2488 animal1612 male Angler 1979
animal2720 animal2490 animal2353 male Rbt 1979
animal2721 animal2261 animal2557 male Holstein 1979
animal2722 animal2286 animal2533 female Holstein 1979
animal2723 animal2384 animal2551 female Angler 1979
animal2724 animal2371 animal2542 female Angler 1979
animal2725 animal2490 animal2508 female Rbt 1979
animal2726 animal2481 animal883 female Holstein 1979
animal2727 animal2488 animal2345 female Angler 1980
animal2728 animal2488 animal2128 male Angler 1980
animal2729 animal2490 animal881 female Rbt 1980
animal2730 animal2495 animal2288 female Holstein 1980
animal2731 animal2488 animal2185 female Angler 1980
animal2732 animal2261 animal2524 female Holstein 1980
animal2733 animal2498 animal2349 female Angler 1980
animal2734 animal1664 animal2555 female Angler 1980
animal2735 animal2493 animal1612 male Angler 1980
animal2736 animal2493 animal1913 male Angler 1980
animal2737 animal2467 animal2564 female Holstein 1980
animal2738 animal2493 animal2521 male Angler 1980
animal2739 animal2499 animal2536 female Holstein 1980
animal2740 animal2310 animal2552 female Holstein 1980
animal2741 animal2377 animal2546 female Angler 1980
animal2742 animal2547 animal2333 female Angler 1980
animal2743 animal2467 animal1294 female Holstein 1981
animal2744 animal2563 animal900 female Angler 1981
animal2745 animal2351 animal2541 male Holstein 1981
animal2746 animal1936 animal2569 male Angler 1981
animal2747 animal2458 animal2522 female Angler 1981
animal2748 animal2488 animal2386 female Angler 1981
animal2749 animal2352 animal2573 female Angler 1981
animal2750 animal2503 animal2553 female Holstein 1981
animal2751 NA animal2556 female Angler 1981
animal2752 animal2310 animal2515 female Rbt 1981
animal2753 animal2503 animal896 female Holstein 1981
animal2754 animal2488 animal2561 female Angler 1981
animal2755 animal2335 animal2525 male Angler 1981
animal2756 animal2503 animal2516 male Holstein 1981
animal2757 animal2488 animal2162 female Angler 1981
animal2758 animal2488 animal1653 female Angler 1982
animal2759 animal1204 animal2581 male Angler 1982
animal2760 animal1610 animal2543 female Angler 1982
animal2761 animal2527 animal2539 male Rbt 1982
animal2762 animal1886 animal2584 female Angler 1982
animal2763 animal2488 animal1826 female Angler 1982
animal2764 animal1730 animal2520 female Holstein 1982
animal2765 animal2351 animal2565 female Holstein 1982
animal2766 animal2549 animal1938 male Rbt 1982
animal2767 animal2575 animal1947 female Angler 1982
animal2768 animal2458 animal133 male Angler 1983
animal2769 animal1944 animal2522 male Angler 1983
animal2770 animal2488 animal1941 female Angler 1983
animal2771 animal2549 animal908 female Rbt 1983
animal2772 animal2177 animal2513 female Angler 1983
animal2773 animal2488 animal1955 female Angler 1983
animal2774 animal2576 animal2198 female Angler 1983
animal2775 animal2583 animal2568 female Angler 1983
animal2776 animal2310 animal2559 female Rbt 1983
animal2777 animal1932 animal2534 female Angler 1983
animal2778 animal2177 animal2580 female Angler 1984
animal2779 animal1927 animal2518 female Angler 1984
animal2780 animal1931 animal2577 male Angler 1984
animal2781 animal1944 animal2567 male Angler 1984
animal2782 animal2458 NA male Angler 1985
animal2783 animal1944 animal2530 male Angler 1985
animal2784 animal2578 animal929 female Ayrshire 1986
animal2785 animal2503 animal2605 male Holstein 1986
animal2786 animal2578 animal2418 male Angler 1986
animal2787 animal2208 animal2601 female Angler 1986
animal2788 animal1674 animal2589 male Ayrshire 1988
animal2789 animal2549 animal2596 male Angler 1988
animal2790 animal2588 animal927 female Angler 1988
animal2791 animal1963 animal2606 female Rbt 1988
animal2792 animal2197 animal2599 female Angler 1988
animal2793 animal2586 animal1973 male Angler 1988
animal2794 animal2477 animal2414 female Rbt 1988
animal2795 animal2190 animal2610 male Angler 1990
animal2796 animal2600 animal934 female Angler 1990
animal2797 animal2206 animal2612 female Angler 1991
animal2798 animal2417 animal2614 female Sonstige 1991
animal2799 animal2608 animal1315 male Angler 1993
animal2800 animal2615 animal2619 male Angler 1995
animal2801 animal2616 animal955 female Angler 1996
animal2802 animal2616 NA female Angler 1997
animal2803 animal2427 animal2623 male Angler 1997
animal2804 animal2617 animal956 male Angler 1997
animal2805 animal2613 animal957 female Angler 1998
animal2806 animal2621 animal1679 male Angler 1999
animal2807 animal2613 animal2627 female Angler 1999
animal2808 animal2616 animal2435 female Angler 1999
animal2809 animal2616 animal2436 female Angler 1999
animal2810 animal2613 animal952 female Angler 1999
animal2811 animal2630 animal1723 male Dt.Sbt.Niederungsrind 1963
animal2812 animal2635 animal2450 female Holstein 1966
animal2813 animal2633 animal1530 male Holstein 1967
animal2814 animal2636 animal2254 male Angler 1967
animal2815 animal2633 animal2260 male Holstein 1967
animal2816 animal1799 animal2634 male Holstein 1967
animal2817 animal1990 animal2634 male Holstein 1968
animal2818 animal2632 animal2638 female Holstein 1968
animal2819 animal2640 animal744 female Holstein 1968
animal2820 animal2633 animal2053 female Holstein 1969
animal2821 animal2636 animal2254 male Angler 1969
animal2822 animal2243 animal2641 female Holstein 1969
animal2823 animal2637 animal1992 male Holstein 1969
animal2824 animal1752 animal2644 female Holstein 1971
animal2825 animal2645 animal2051 female Rbt 1971
animal2826 animal2633 animal2085 male Holstein 1972
animal2827 animal2243 animal2648 female Holstein 1972
animal2828 animal1730 animal2650 female Holstein 1973
animal2829 animal2639 animal827 female Holstein 1974
animal2830 animal2304 animal2652 female Rbt 1975
animal2831 animal2647 animal2302 female Holstein 1975
animal2832 animal2653 animal2457 female Holstein 1975
animal2833 animal2031 animal2649 female Holstein 1975
animal2834 animal2256 animal2659 female Holstein 1975
animal2835 animal829 animal2666 female Angler 1976
animal2836 animal2512 animal2665 female Holstein 1976
animal2837 animal1827 animal2661 female Holstein 1976
animal2838 animal2664 animal1905 male Angler 1976
animal2839 animal2002 animal2657 male Holstein 1977
animal2840 animal1824 animal2651 male Holstein 1977
animal2841 animal1566 animal2673 female Angler 1977
animal2842 animal2160 animal2676 male Angler 1978
animal2843 animal2642 animal2535 female Holstein 1978
animal2844 animal2547 animal2674 female Angler 1978
animal2845 animal1610 animal2677 female Angler 1978
animal2846 animal2646 animal895 female Holstein 1979
animal2847 animal2481 animal2663 female Holstein 1979
animal2848 animal2243 animal2696 male Holstein 1979
animal2849 animal1610 animal2697 female Angler 1979
animal2850 animal2490 animal2672 male Holstein 1979
animal2851 animal2335 animal2706 female Angler 1980
animal2852 animal2700 animal2562 female Holstein 1980
animal2853 animal2309 animal2660 female Angler 1980
animal2854 animal2503 animal2662 male Holstein 1980
animal2855 animal1610 animal2670 male Angler 1980
animal2856 animal2658 animal2137 female Rbt 1980
animal2857 animal2490 animal2685 male Rbt 1980
animal2858 animal2658 animal2671 male Rbt 1980
animal2859 animal1610 animal2694 female Angler 1980
animal2860 animal1610 animal2667 female Angler 1980
animal2861 animal1948 animal2692 female Angler 1981
animal2862 animal2719 animal2712 female Angler 1981
animal2863 animal2335 animal2679 male Angler 1981
animal2864 animal2658 animal349 male Angler 1981
animal2865 animal1886 animal2708 female Angler 1981
animal2866 animal2655 animal2388 male Holstein 1981
animal2867 animal2310 animal2722 female Holstein 1981
animal2868 animal2503 animal2681 female Holstein 1981
animal2869 animal2488 animal2670 male Angler 1981
animal2870 animal2736 animal2574 female Angler 1982
animal2871 animal2351 animal2656 male Holstein 1982
animal2872 animal2654 animal2690 male Rbt 1982
animal2873 animal2646 NA female Holstein 1982
animal2874 animal2310 animal2678 male Holstein 1982
animal2875 animal872 animal2686 female Angler 1982
animal2876 animal2590 animal2715 female Angler 1982
animal2877 animal2736 animal2394 female Angler 1982
animal2878 animal2335 animal2731 female Angler 1982
animal2879 animal2490 animal2716 male Holstein 1982
animal2880 animal2736 animal2724 female Angler 1982
animal2881 animal2728 animal2399 female Angler 1982
animal2882 animal2488 animal2702 female Angler 1982
animal2883 animal2735 animal2733 female Angler 1983
animal2884 animal2488 animal2744 female Angler 1983
animal2885 animal2684 animal2703 male Holstein 1983
animal2886 animal2755 animal2195 male Angler 1983
animal2887 animal2707 animal2693 female Holstein 1983
animal2888 animal2351 animal2737 male Holstein 1983
animal2889 animal2738 animal2579 female Angler 1983
animal2890 animal2315 animal2752 female Holstein 1983
animal2891 animal2335 animal2751 female Angler 1983
animal2892 animal872 animal2695 male Angler 1983
animal2893 animal2177 animal2710 female Angler 1984
animal2894 animal2488 animal2711 female Angler 1984
animal2895 animal1965 animal2754 female Angler 1984
animal2896 animal1940 animal2758 female Angler 1984
animal2897 animal2738 animal2741 female Angler 1984
animal2898 animal2688 animal886 female Rbt 1984
animal2899 animal2511 animal2675 male Holstein 1985
animal2900 animal2503 animal2732 female Holstein 1985
animal2901 animal2560 animal2730 female Holstein 1985
animal2902 animal2766 animal2591 female Rbt 1985
animal2903 animal2684 animal884 female Holstein 1985
animal2904 animal2768 animal2602 male Angler 1985
animal2905 animal2357 animal2687 male Angler 1985
animal2906 animal2688 animal2771 female Rbt 1985
animal2907 animal2148 animal2734 female Angler 1985
animal2908 animal1940 animal2689 female Angler 1985
animal2909 animal1931 animal2698 male Angler 1985
animal2910 animal2721 animal2413 male Rbt 1986
animal2911 animal2717 animal2743 male Holstein 1986
animal2912 animal2736 animal2385 male Angler 1986
animal2913 animal2719 animal2585 female Angler 1986
animal2914 animal2736 animal2749 female Angler 1986
animal2915 animal2736 animal2209 male Angler 1987
animal2916 animal2783 animal2419 female Angler 1987
animal2917 animal2782 NA female Angler 1987
animal2918 animal2688 animal2739 female Rbt 1987
animal2919 animal2736 animal2777 female Angler 1987
animal2920 animal2736 animal1952 female Angler 1987
animal2921 animal2736 animal2574 female Angler 1987
animal2922 animal2583 animal2762 female Angler 1988
animal2923 animal2768 NA female Angler 1988
animal2924 animal1963 animal2709 female Angler 1988
animal2925 animal1935 animal2774 female Angler 1988
animal2926 animal2549 animal2691 male Angler 1988
animal2927 animal1962 animal2748 male Angler 1988
animal2928 animal2549 animal2699 male Angler 1988
animal2929 animal2412 animal2787 female Angler 1990
animal2930 animal1671 animal2772 female Angler 1990
animal2931 animal2759 NA female Ayrshire 1990
animal2932 animal1968 animal2704 male Angler 1990
animal2933 animal2781 animal2754 female Angler 1990
animal2934 animal2587 animal2763 female Angler 1991
animal2935 animal2604 animal2773 female Angler 1991
animal2936 animal2795 NA female Angler 1993
animal2937 animal1970 animal2796 female Angler 1993
animal2938 animal1674 animal2784 male Ayrshire 1994
animal2939 animal2793 NA female Angler 1994
animal2940 animal2793 animal2618 female Angler 1995
animal2941 animal2793 animal2622 female Angler 1996
animal2942 animal2788 animal2430 male Ayrshire 1996
animal2943 animal2217 animal2797 male Angler 1997
animal2944 animal2799 animal2625 male Angler 1999
animal2945 animal2804 animal2801 female Angler 1999
animal2946 animal1681 animal2809 male Angler 2002
animal2947 animal2800 animal2225 female Ayrshire 2002
animal2948 animal2433 animal2807 female Angler 2002
animal2949 animal2811 animal2631 male Dt.Sbt.Niederungsrind 1965
animal2950 animal2816 animal1820 male Holstein 1969
animal2951 animal2815 animal2046 female Holstein 1969
animal2952 animal2817 animal1232 female Holstein 1970
animal2953 animal2814 animal1513 female Angler 1970
animal2954 animal2814 animal667 male Angler 1971
animal2955 animal2823 animal2812 female Holstein 1972
animal2956 animal2821 animal1578 female Angler 1973
animal2957 animal2460 animal2824 female Holstein 1973
animal2958 animal2821 animal1830 male Angler 1974
animal2959 animal2814 animal1862 female Angler 1974
animal2960 animal2813 animal2476 female Holstein 1975
animal2961 animal2258 animal2818 female Holstein 1975
animal2962 animal2467 animal2822 male Holstein 1975
animal2963 animal2250 animal2819 male Rbt 1975
animal2964 animal2297 animal2827 female Holstein 1976
animal2965 animal2838 animal2548 female Angler 1978
animal2966 animal2130 animal2836 female Holstein 1978
animal2967 animal1610 animal2835 female Angler 1978
animal2968 animal2310 animal2830 female Rbt 1978
animal2969 animal2280 animal2834 female Holstein 1979
animal2970 animal2658 animal2825 female Rbt 1979
animal2971 animal2028 animal2831 female Holstein 1979
animal2972 animal2502 animal2833 female Holstein 1979
animal2973 animal2459 animal2837 female Holstein 1980
animal2974 animal2842 animal2359 female Angler 1981
animal2975 animal2511 animal2847 male Holstein 1981
animal2976 animal2529 animal2829 female Holstein 1981
animal2977 animal1918 animal2845 male Angler 1982
animal2978 animal2575 animal2844 female Angler 1982
animal2979 animal2310 animal2846 male Rbt 1982
animal2980 animal2351 animal2828 female Holstein 1982
animal2981 animal2655 animal2843 male Holstein 1982
animal2982 animal2735 animal2853 female Angler 1983
animal2983 animal2310 animal2832 male Holstein 1983
animal2984 animal2863 animal2593 female Angler 1983
animal2985 animal2840 animal2852 female Rbt 1983
animal2986 animal2840 animal2740 male Rbt 1984
animal2987 animal2746 animal2881 female Angler 1984
animal2988 animal2840 animal2725 female Rbt 1984
animal2989 animal2528 animal2867 female Holstein 1984
animal2990 animal2840 animal921 female Rbt 1984
animal2991 animal2669 animal2887 male Holstein 1985
animal2992 animal2603 animal2878 female Angler 1985
animal2993 animal2503 animal2843 female Holstein 1985
animal2994 animal2864 animal2680 female Angler 1985
animal2995 animal2511 animal2868 male Holstein 1985
animal2996 animal2840 animal2403 female Rbt 1985
animal2997 animal2594 animal2876 female Angler 1985
animal2998 animal2855 animal2192 male Angler 1986
animal2999 animal2177 animal2870 female Angler 1986
animal3000 animal2855 animal2597 female Angler 1986
animal3001 animal2840 animal2753 female Holstein 1987
animal3002 animal2854 animal2726 female Holstein 1987
animal3003 animal2855 animal2566 female Angler 1987
animal3004 animal2855 animal2779 female Angler 1987
animal3005 animal2840 animal2729 female Rbt 1987
animal3006 animal2840 animal2765 female Holstein 1987
animal3007 animal2850 animal2898 female Holstein 1987
animal3008 animal2840 animal2750 female Rbt 1987
animal3009 animal2858 animal2849 female Angler 1988
animal3010 animal2905 animal2421 female Angler 1988
animal3011 animal2905 animal2354 female Angler 1988
animal3012 animal2912 animal2582 female Angler 1988
animal3013 animal2197 animal2883 female Angler 1988
animal3014 animal1663 animal2882 female Angler 1988
animal3015 animal1963 animal2895 female Angler 1988
animal3016 animal2840 animal2890 male Rbt 1988
animal3017 animal2839 animal2776 female Holstein 1989
animal3018 animal2857 animal2917 female Angler 1989
animal3019 animal1968 animal2919 female Angler 1989
animal3020 animal2766 animal2906 female Rbt 1989
animal3021 animal2756 animal2903 female Rbt 1990
animal3022 animal2879 animal2764 male Rbt 1990
animal3023 animal1968 animal2877 male Angler 1990
animal3024 animal1968 animal2894 male Angler 1990
animal3025 animal2857 animal2880 male Angler 1991
animal3026 animal2857 animal2896 female Angler 1991
animal3027 animal2206 animal2865 female Angler 1991
animal3028 animal2206 animal2908 female Angler 1991
animal3029 animal2899 animal2794 female Holstein 1991
animal3030 animal2587 animal2889 female Angler 1991
animal3031 animal2207 animal2922 female Angler 1992
animal3032 animal2932 animal2929 female Angler 1992
animal3033 animal2857 animal2424 male Angler 1992
animal3034 animal2909 animal2791 female Angler 1992
animal3035 animal2926 animal2924 female Angler 1995
animal3036 animal2609 animal2936 female Ayrshire 1995
animal3037 animal2926 animal2925 female Angler 1995
animal3038 animal2216 animal2931 female Ayrshire 1996
animal3039 animal2427 animal2939 female Angler 1997
animal3040 animal2429 animal2941 male Angler 1998
animal3041 animal2427 animal2940 female Angler 1998
animal3042 animal2427 animal2937 female Angler 1998
animal3043 animal2942 animal2629 female Angler 2003
animal3044 animal2628 animal2947 male Angler 2004
animal3045 animal2942 animal2948 male Angler 2004
animal3046 animal2949 animal2231 male Dt.Sbt.Niederungsrind 1967
animal3047 animal2949 NA female Holstein 1968
animal3048 animal2244 animal2952 female Holstein 1972
animal3049 animal2950 animal2820 female Holstein 1972
animal3050 animal2954 animal2487 female Angler 1973
animal3051 animal2112 animal2955 female Holstein 1973
animal3052 animal1497 animal2951 female Holstein 1974
animal3053 animal2954 animal1567 male Angler 1974
animal3054 animal2039 animal2953 female Angler 1974
animal3055 animal1229 animal2959 female Angler 1976
animal3056 animal2066 animal2956 female Angler 1976
animal3057 animal2958 animal859 male Angler 1976
animal3058 animal2958 animal2494 male Angler 1976
animal3059 animal2958 animal1277 female Angler 1976
animal3060 animal2280 animal2960 female Holstein 1977
animal3061 animal2963 animal1895 female Rbt 1978
animal3062 animal2954 animal2314 male Angler 1978
animal3063 animal2954 animal1852 male Angler 1978
animal3064 animal2130 animal2957 male Rbt 1979
animal3065 animal1183 animal2959 male Angler 1979
animal3066 animal2506 animal2966 female Holstein 1980
animal3067 animal2958 animal2175 female Angler 1980
animal3068 animal2958 animal1924 female Angler 1980
animal3069 animal2958 animal2683 female Angler 1980
animal3070 animal2503 animal2964 male Holstein 1980
animal3071 animal2503 animal2961 female Holstein 1980
animal3072 animal2958 animal2163 female Angler 1980
animal3073 animal2958 animal2682 male Angler 1980
animal3074 animal2958 animal2705 female Angler 1980
animal3075 animal2958 animal2153 female Angler 1981
animal3076 animal2490 animal2968 female Rbt 1981
animal3077 animal2954 animal1647 female Angler 1981
animal3078 animal2549 animal2970 male Rbt 1981
animal3079 animal2958 animal2135 female Angler 1981
animal3080 animal2958 animal2166 male Angler 1981
animal3081 animal2958 animal2532 female Angler 1981
animal3082 animal2958 animal2382 female Angler 1981
animal3083 animal2958 animal2544 female Angler 1981
animal3084 animal2958 animal2965 female Angler 1981
animal3085 animal2958 animal2532 female Angler 1981
animal3086 animal2958 animal2179 male Angler 1981
animal3087 animal2958 animal2521 male Angler 1981
animal3088 animal2958 animal861 female Angler 1981
animal3089 animal2958 animal1897 female Angler 1981
animal3090 animal2958 animal1949 female Angler 1982
animal3091 animal2958 animal2360 male Angler 1982
animal3092 animal2130 animal2971 female Holstein 1982
animal3093 animal2958 animal2329 female Angler 1982
animal3094 animal2958 animal2143 female Angler 1982
animal3095 animal1931 animal2967 female Angler 1984
animal3096 animal2668 animal2973 female Holstein 1984
animal3097 animal2310 animal2972 female Holstein 1985
animal3098 animal2840 animal2976 female Rbt 1985
animal3099 animal2886 animal2984 female Angler 1985
animal3100 animal2986 animal2873 female Rbt 1986
animal3101 animal2720 animal2985 male Rbt 1986
animal3102 animal1927 animal2974 female Angler 1987
animal3103 animal2909 animal2987 female Angler 1987
animal3104 animal2214 animal2978 female Angler 1987
animal3105 animal2411 animal2992 female Angler 1988
animal3106 animal2975 animal2900 male Holstein 1988
animal3107 animal2983 animal2571 male Rbt 1989
animal3108 animal2981 animal2902 male Rbt 1989
animal3109 animal2975 animal2989 female Holstein 1989
animal3110 animal2910 animal2996 female Rbt 1989
animal3111 animal2411 animal3004 female Angler 1989
animal3112 animal2962 animal2969 male Holstein 1989
animal3113 animal2981 animal2918 male Rbt 1989
animal3114 animal2885 animal2990 male Holstein 1989
animal3115 animal2885 animal3001 male Holstein 1990
animal3116 animal1968 animal2994 male Angler 1990
animal3117 animal2885 animal2988 female Holstein 1990
animal3118 animal2983 animal2901 male Rbt 1990
animal3119 animal2983 animal2993 male Rbt 1990
animal3120 animal2983 animal3008 female Rbt 1990
animal3121 animal2857 animal3006 female Rbt 1990
animal3122 animal2769 animal2982 female Angler 1990
animal3123 animal2979 animal2747 female Angler 1991
animal3124 animal2979 animal2704 female Angler 1991
animal3125 animal2604 animal3012 female Angler 1991
animal3126 animal3023 animal2916 female Angler 1991
animal3127 animal2879 animal3007 male Rbt 1991
animal3128 animal2857 animal3019 female Angler 1992
animal3129 animal2995 animal3005 female Holstein 1992
animal3130 animal2857 animal3003 female Angler 1992
animal3131 animal2206 animal3015 male Angler 1992
animal3132 animal2785 animal3021 male Rbt 1992
animal3133 animal2213 animal3026 male Angler 1993
animal3134 animal2926 animal3032 female Angler 1994
animal3135 animal3025 animal3030 female Angler 1994
animal3136 animal3016 animal2223 female Angler 1995
animal3137 animal3016 animal2620 male Angler 1996
animal3138 animal2926 animal3000 female Angler 1996
animal3139 animal2217 animal3031 female Angler 1996
animal3140 animal2857 animal3019 female Angler 1996
animal3141 animal2425 animal3036 male Ayrshire 1997
animal3142 animal2427 animal3018 male Angler 1997
animal3143 animal2425 animal3038 female Angler 1999
animal3144 animal2425 animal3038 female Ayrshire 1999
animal3145 animal3040 animal2808 male Angler 2004
animal3146 animal2803 animal3043 female Angler 2005
animal3147 animal3046 animal1233 female Holstein 1970
animal3148 animal714 animal3047 male Holstein 1973
animal3149 animal2491 animal3051 female Holstein 1975
animal3150 animal2261 animal3048 female Holstein 1977
animal3151 animal1824 animal3052 female Holstein 1978
animal3152 animal2130 animal3060 female Holstein 1979
animal3153 animal2309 animal3059 female Angler 1980
animal3154 animal2148 animal3055 female Angler 1980
animal3155 animal2384 animal3056 female Angler 1980
animal3156 animal3064 animal1953 female Rbt 1981
animal3157 animal3063 animal2558 female Angler 1981
animal3158 animal3062 animal2570 female Angler 1981
animal3159 animal2335 animal3054 male Angler 1981
animal3160 animal3053 animal2402 female Angler 1982
animal3161 animal3065 animal2199 female Angler 1982
animal3162 animal2643 animal3049 female Holstein 1982
animal3163 animal1936 animal3050 male Angler 1982
animal3164 animal3073 animal2395 female Angler 1982
animal3165 animal1297 animal3055 male Angler 1982
animal3166 animal3058 animal2699 male Angler 1983
animal3167 animal3086 animal2859 female Angler 1983
animal3168 animal3073 animal2723 female Angler 1983
animal3169 animal3058 animal1921 male Angler 1983
animal3170 animal3058 animal2393 female Angler 1983
animal3171 animal2404 animal3079 female Angler 1983
animal3172 animal3058 animal2572 female Angler 1983
animal3173 animal3058 animal2191 female Angler 1983
animal3174 animal3058 animal2397 female Angler 1983
animal3175 animal3091 animal2861 female Angler 1983
animal3176 animal3058 animal2368 male Angler 1983
animal3177 animal2177 animal3069 male Angler 1984
animal3178 animal3080 animal2742 female Angler 1984
animal3179 animal1663 animal3088 female Angler 1984
animal3180 animal2869 animal3083 female Angler 1984
animal3181 animal3053 animal2136 female Angler 1984
animal3182 animal3057 animal2713 female Angler 1984
animal3183 animal2528 animal3092 female Holstein 1984
animal3184 animal3087 animal2760 female Angler 1984
animal3185 animal3057 animal2196 female Angler 1984
animal3186 animal1940 animal3094 female Angler 1984
animal3187 animal3058 animal2727 male Angler 1984
animal3188 animal3064 animal3061 male Rbt 1985
animal3189 animal3058 animal2194 male Angler 1985
animal3190 animal3058 animal2841 female Angler 1985
animal3191 animal2839 animal3066 female Rbt 1985
animal3192 animal2892 animal3093 male Angler 1985
animal3193 animal1936 animal3050 male Angler 1985
animal3194 animal3064 animal2856 female Rbt 1985
animal3195 animal3065 animal2718 female Angler 1986
animal3196 animal3064 animal930 female Rbt 1986
animal3197 animal3058 animal1966 male Angler 1986
animal3198 animal2736 animal3075 female Angler 1986
animal3199 animal2848 animal3076 male Rbt 1986
animal3200 animal1951 animal3068 female Angler 1986
animal3201 animal3065 animal2683 male Angler 1986
animal3202 animal2736 animal3067 male Angler 1986
animal3203 animal1948 animal3077 female Angler 1986
animal3204 animal2736 animal3074 female Angler 1986
animal3205 animal2549 animal3089 male Angler 1987
animal3206 animal3073 animal2907 female Angler 1987
animal3207 animal3070 animal2980 male Holstein 1987
animal3208 animal2717 animal3097 male Holstein 1987
animal3209 animal3065 animal2550 female Angler 1987
animal3210 animal2872 animal3098 female Rbt 1988
animal3211 animal1663 animal3077 male Angler 1988
animal3212 animal1963 animal3084 male Angler 1988
animal3213 animal2549 animal3089 male Angler 1988
animal3214 animal1963 animal3095 male Angler 1988
animal3215 animal3073 animal2860 female Angler 1988
animal3216 animal2981 animal3096 male Rbt 1989
animal3217 animal3087 animal2767 female Angler 1989
animal3218 animal2871 animal3071 female Holstein 1989
animal3219 animal2998 animal3103 female Angler 1989
animal3220 animal1962 animal3069 male Angler 1989
animal3221 animal2879 animal3100 male Rbt 1990
animal3222 animal2769 animal3072 female Angler 1990
animal3223 animal2604 animal3084 female Angler 1990
animal3224 animal2417 animal3105 female Angler 1991
animal3225 animal2857 animal3102 male Angler 1991
animal3226 animal2604 animal3085 female Angler 1991
animal3227 animal2857 animal3111 female Angler 1992
animal3228 animal3118 animal3002 male Rbt 1993
animal3229 animal2857 animal3124 female Angler 1993
animal3230 animal3127 animal3020 male Rbt 1993
animal3231 animal3106 animal3117 male Holstein 1994
animal3232 animal2213 animal3102 female Angler 1994
animal3233 animal3106 animal3017 male Holstein 1994
animal3234 animal3107 animal3104 female Angler 1995
animal3235 animal3115 animal3029 male Rbt 1996
animal3236 animal3131 animal2933 female Angler 1996
animal3237 animal2928 animal3104 female Angler 1996
animal3238 animal2217 animal3130 female Angler 1997
animal3239 animal3127 animal3035 female Angler 1997
animal3240 animal3022 animal3129 male Rbt 1998
animal3241 animal2938 animal3143 male Ayrshire 2001
animal3242 animal3137 animal2437 female Angler 2002
animal3243 animal2624 animal3144 male Angler 2003
animal3244 animal3142 animal2921 female Angler 2003
animal3245 animal3141 animal958 male Angler 2004
animal3246 animal2826 animal3147 female Holstein 1975
animal3247 animal3148 animal2484 female Holstein 1976
animal3248 animal2503 animal3150 male Holstein 1982
animal3249 animal2688 animal3151 female Rbt 1983
animal3250 animal2592 animal3153 female Angler 1983
animal3251 animal1940 animal3164 female Angler 1984
animal3252 animal1932 animal3154 female Angler 1984
animal3253 animal2200 animal3157 female Angler 1984
animal3254 animal3165 animal2862 female Angler 1984
animal3255 animal2310 animal3149 female Holstein 1984
animal3256 animal2977 animal3158 female Angler 1985
animal3257 animal2701 animal3156 male Rbt 1985
animal3258 animal2719 animal3160 female Angler 1985
animal3259 animal2719 animal3167 female Angler 1985
animal3260 animal3063 animal3154 female Angler 1985
animal3261 animal3187 animal2778 female Angler 1986
animal3262 animal2855 animal3161 male Angler 1986
animal3263 animal2736 animal3175 female Angler 1986
animal3264 animal2549 animal3155 female Angler 1986
animal3265 animal2840 animal3152 female Holstein 1986
animal3266 animal3166 animal1967 female Angler 1986
animal3267 animal2719 animal3173 female Angler 1986
animal3268 animal3192 animal2893 female Angler 1987
animal3269 animal2780 animal3180 female Angler 1987
animal3270 animal2855 animal3172 male Angler 1987
animal3271 animal3197 animal2997 female Angler 1987
animal3272 animal2855 animal3185 male Angler 1987
animal3273 animal2858 animal3168 female Angler 1987
animal3274 animal3169 animal2884 female Angler 1987
animal3275 animal3078 animal3160 female Angler 1988
animal3276 animal3163 animal3090 female Angler 1988
animal3277 animal3159 animal2891 female Angler 1988
animal3278 animal2866 animal3183 female Holstein 1988
animal3279 animal3163 animal3082 female Angler 1988
animal3280 animal2975 animal3162 male Holstein 1988
animal3281 animal3163 animal2913 female Angler 1988
animal3282 animal3177 animal2420 female Angler 1988
animal3283 animal3163 animal3081 female Angler 1988
animal3284 animal2587 animal3174 female Angler 1988
animal3285 animal3193 animal2775 female Angler 1988
animal3286 animal3163 animal3204 female Angler 1989
animal3287 animal1963 animal3154 male Angler 1989
animal3288 animal3163 animal3186 female Angler 1989
animal3289 animal911 animal3190 male Angler 1989
animal3290 animal3189 animal2770 female Angler 1989
animal3291 animal3201 animal3203 female Angler 1989
animal3292 animal3078 animal3185 male Angler 1989
animal3293 animal3163 animal2747 female Angler 1989
animal3294 animal2736 animal3171 male Angler 1990
animal3295 animal2761 animal3191 male Rbt 1990
animal3296 animal2604 animal3154 male Angler 1990
animal3297 animal2206 animal3200 male Angler 1990
animal3298 animal3163 animal2851 female Angler 1990
animal3299 animal2983 animal3218 male Rbt 1991
animal3300 animal2604 animal3182 male Angler 1991
animal3301 animal3176 animal2792 female Angler 1991
animal3302 animal2857 animal3195 female Angler 1991
animal3303 animal2983 animal3196 female Holstein 1991
animal3304 animal2857 animal3154 female Angler 1991
animal3305 animal3177 animal2875 female Angler 1991
animal3306 animal3177 animal3013 female Angler 1991
animal3307 animal3177 animal3009 female Angler 1992
animal3308 animal3177 animal2897 female Angler 1992
animal3309 animal3188 animal3215 female Angler 1992
animal3310 animal3177 animal945 female Angler 1992
animal3311 animal2991 animal3194 male Rbt 1992
animal3312 animal3177 animal2930 female Angler 1992
animal3313 animal3177 animal3181 female Angler 1992
animal3314 animal3177 animal2611 female Angler 1992
animal3315 animal3216 animal3110 female Rbt 1992
animal3316 animal2857 animal3178 female Angler 1992
animal3317 animal1944 animal3154 female Angler 1992
animal3318 animal3220 animal2598 female Angler 1992
animal3319 animal2904 animal3171 male Angler 1993
animal3320 animal3205 animal2999 female Angler 1993
animal3321 animal3188 animal3219 female Angler 1993
animal3322 animal2909 animal3184 female Angler 1993
animal3323 animal3205 animal2757 female Angler 1993
animal3324 animal3205 animal3154 female Angler 1993
animal3325 animal2904 animal3171 male Angler 1993
animal3326 animal3188 animal3170 female Angler 1993
animal3327 animal3199 animal951 female Angler 1993
animal3328 animal3101 animal3210 male Rbt 1993
animal3329 animal3202 animal3028 female Angler 1993
animal3330 animal3199 animal2923 male Angler 1994
animal3331 animal3199 animal935 male Angler 1994
animal3332 animal3208 animal3109 male Rbt 1994
animal3333 animal3188 animal3209 female Angler 1994
animal3334 animal3202 animal954 female Angler 1994
animal3335 animal3205 animal3154 female Angler 1994
animal3336 animal3199 animal953 female Angler 1994
animal3337 animal3207 animal3120 male Rbt 1994
animal3338 animal2857 animal3171 female Angler 1995
animal3339 animal2857 animal3171 female Angler 1995
animal3340 animal3199 animal938 male Angler 1995
animal3341 animal2857 animal3171 male Angler 1995
animal3342 animal2857 animal3171 female Angler 1995
animal3343 animal3188 animal3123 male Angler 1995
animal3344 animal2607 animal3179 female Angler 1995
animal3345 animal3205 animal3198 female Angler 1995
animal3346 animal2217 animal3224 female Angler 1996
animal3347 animal2926 animal3217 female Angler 1996
animal3348 animal2426 animal3232 male Angler 1996
animal3349 animal3127 animal3227 male Angler 1997
animal3350 animal3199 NA female Angler 1997
animal3351 animal3127 animal3227 female Angler 1997
animal3352 animal3214 animal3134 female Angler 1997
animal3353 animal3127 animal3234 female Angler 1997
animal3354 animal3127 animal3227 male Angler 1997
animal3355 animal3225 animal3138 female Angler 1998
animal3356 animal3127 animal3227 female Angler 1998
animal3357 animal3127 animal3229 female Angler 1998
animal3358 animal3127 animal3227 female Angler 1998
animal3359 animal3127 animal3227 female Angler 1998
animal3360 animal3231 animal3227 female Angler 2000
animal3361 animal3231 animal3227 male Angler 2001
animal3362 animal3228 animal3227 male Angler 2001
animal3363 animal3235 animal3237 female Angler 2003
animal3364 animal3040 animal3242 male Angler 2006
animal3365 animal3241 animal3146 male Angler 2007
animal3366 animal3205 animal18 male Angler 2015
animal3367 animal1 animal3244 male Angler 2015
animal3368 animal3225 animal80 male Angler 2015
animal3369 animal3225 animal50 male Angler 2015
animal3370 animal3225 animal77 female Angler 2015
animal3371 animal3202 animal54 male Angler 2015
animal3372 animal3225 animal54 female Angler 2015
animal3373 animal3202 animal60 male Angler 2016
animal3374 animal3205 animal77 female Angler 2016
animal3375 animal2130 animal3246 female Rbt 1979
animal3376 NA animal3247 female Holstein 1979
animal3377 animal2549 animal3249 male Rbt 1985
animal3378 animal1670 animal3250 female Angler 1986
animal3379 animal2417 animal3254 female Angler 1987
animal3380 animal2783 animal3253 female Angler 1987
animal3381 animal2714 animal3265 female Holstein 1988
animal3382 animal2411 animal3266 female Angler 1988
animal3383 animal2736 animal3264 female Angler 1989
animal3384 animal3078 animal3251 female Angler 1989
animal3385 animal1968 animal3274 female Angler 1989
animal3386 animal2595 animal3259 female Angler 1989
animal3387 animal3272 animal2914 female Angler 1990
animal3388 animal3213 animal3285 female Angler 1990
animal3389 animal2206 animal3271 female Angler 1990
animal3390 animal2604 animal3256 female Angler 1990
animal3391 animal2206 animal3260 male Angler 1990
animal3392 animal2874 animal3278 female Holstein 1990
animal3393 animal2412 animal3261 male Angler 1990
animal3394 animal3262 animal3014 female Angler 1990
animal3395 animal3212 animal3268 female Angler 1990
animal3396 animal2604 animal3281 female Angler 1991
animal3397 animal3211 animal3291 female Angler 1991
animal3398 animal3270 animal3099 female Angler 1991
animal3399 animal3289 animal3206 female Angler 1991
animal3400 animal2857 animal3260 female Angler 1991
animal3401 animal3287 animal2790 female Angler 1991
animal3402 animal3287 animal3010 female Angler 1991
animal3403 animal2927 animal3283 female Angler 1991
animal3404 animal2857 animal3252 female Angler 1992
animal3405 animal3177 animal3284 female Angler 1992
animal3406 animal2857 animal3273 female Angler 1992
animal3407 animal2995 animal3255 female Holstein 1992
animal3408 animal3176 animal3267 female Angler 1992
animal3409 animal3177 animal3263 male Angler 1992
animal3410 animal3257 animal3121 female Rbt 1992
animal3411 animal2857 animal3282 female Angler 1992
animal3412 animal2857 animal3282 male Angler 1992
animal3413 animal3296 animal2934 female Angler 1993
animal3414 animal3205 animal3258 female Angler 1993
animal3415 animal3177 animal3275 female Angler 1993
animal3416 animal3257 animal3277 female Angler 1993
animal3417 animal3205 animal3290 female Angler 1993
animal3418 animal3294 animal3222 female Angler 1993
animal3419 animal2857 animal3293 male Angler 1994
animal3420 animal3101 animal3286 male Angler 1994
animal3421 animal3300 animal3126 female Angler 1994
animal3422 animal2888 animal3303 male Holstein 1994
animal3423 animal3205 animal3269 female Angler 1994
animal3424 animal2926 animal3276 female Angler 1994
animal3425 animal2213 animal3288 female Angler 1995
animal3426 animal3257 animal2920 female Angler 1995
animal3427 animal3107 animal3305 female Angler 1995
animal3428 animal2213 animal3326 female Angler 1995
animal3429 animal2786 animal3324 male Angler 1995
animal3430 animal3325 animal3034 female Angler 1995
animal3431 animal2217 animal3310 female Angler 1996
animal3432 animal3107 animal3302 female Angler 1996
animal3433 animal2217 animal3317 male Angler 1996
animal3434 animal3292 animal3135 female Angler 1996
animal3435 animal3295 animal3264 male Angler 1996
animal3436 animal2427 animal3327 male Angler 1997
animal3437 animal2217 animal3313 female Angler 1997
animal3438 animal2427 animal3314 male Angler 1997
animal3439 animal2217 animal3312 male Angler 1997
animal3440 animal3127 animal3335 female Angler 1997
animal3441 animal2427 animal3336 female Angler 1997
animal3442 animal3295 animal3304 male Angler 1997
animal3443 animal3295 animal3304 female Angler 1997
animal3444 animal3295 animal3320 female Angler 1997
animal3445 animal3127 animal3309 female Angler 1997
animal3446 animal3343 animal3334 female Angler 1997
animal3447 animal3127 animal3344 female Angler 1997
animal3448 animal2217 animal3345 female Angler 1997
animal3449 animal3127 animal3323 female Angler 1997
animal3450 animal3127 animal3342 female Angler 1997
animal3451 animal3221 animal3315 male Rbt 1997
animal3452 animal3295 animal3329 female Angler 1997
animal3453 animal3295 animal3316 female Angler 1997
animal3454 animal3295 animal3125 female Angler 1997
animal3455 animal3119 animal3307 female Angler 1998
animal3456 animal3295 animal3316 male Angler 1998
animal3457 animal3299 animal3308 female Angler 1998
animal3458 animal3132 animal3338 male Angler 1998
animal3459 animal3127 animal3304 female Angler 1998
animal3460 animal3132 animal3338 female Angler 1998
animal3461 animal3295 animal3339 female Angler 1998
animal3462 animal3127 animal3301 female Angler 1999
animal3463 animal3299 animal3339 female Angler 1999
animal3464 animal3328 animal3128 male Angler 1999
animal3465 animal3297 animal3139 female Angler 1999
animal3466 animal3295 animal3226 female Angler 1999
animal3467 animal3033 animal3333 female Angler 1999
animal3468 animal3328 animal3338 male Angler 1999
animal3469 animal2429 animal3350 female Angler 1999
animal3470 animal3132 animal3338 male Angler 1999
animal3471 animal3311 animal3037 female Angler 2000
animal3472 animal3331 animal3136 male Angler 2000
animal3473 animal3330 animal2802 female Angler 2000
animal3474 animal3331 animal3039 male Angler 2000
animal3475 animal3332 animal3346 female Angler 2001
animal3476 animal3332 animal3358 male Angler 2001
animal3477 animal3340 animal3042 male Angler 2001
animal3478 animal3332 animal3238 female Angler 2001
animal3479 animal3340 NA female Angler 2001
animal3480 animal3340 animal2807 male Angler 2002
animal3481 animal3235 animal3357 male Angler 2002
animal3482 animal3340 animal3041 male Angler 2002
animal3483 animal3332 animal2805 female Angler 2002
animal3484 animal3235 animal3347 male Angler 2002
animal3485 animal3235 animal3355 female Angler 2003
animal3486 animal3235 animal3304 male Angler 2003
animal3487 animal3340 animal2810 female Angler 2003
animal3488 animal3142 animal3359 male Angler 2004
animal3489 animal3040 animal3351 male Angler 2006
animal3490 animal3361 animal32 male Angler 2015
animal3491 animal3349 animal49 female Angler 2015
animal3492 animal3361 animal33 male Angler 2015
animal3493 animal3361 animal39 male Angler 2015
animal3494 animal3348 animal25 male Angler 2015
animal3495 animal3348 animal50 male Angler 2015
animal3496 animal3361 animal83 female Angler 2016
animal3497 animal3361 animal3236 female Angler 2016
animal3498 animal3361 animal47 male Angler 2016
animal3499 animal1329 animal3370 female Angler 2019
animal3500 animal2157 animal3376 female Holstein 1981
animal3501 animal2587 animal3380 female Angler 1989
animal3502 animal2981 animal3375 male Rbt 1989
animal3503 animal2915 animal3378 female Angler 1990
animal3504 animal2926 animal3379 female Angler 1990
animal3505 animal3177 animal3384 female Angler 1991
animal3506 animal2909 animal3385 female Angler 1991
animal3507 animal3114 animal3381 male Rbt 1992
animal3508 animal3393 animal3122 female Angler 1992
animal3509 animal2769 animal3401 female Angler 1993
animal3510 animal2213 animal3403 female Angler 1993
animal3511 animal3205 animal3382 female Angler 1993
animal3512 animal3391 animal3394 female Angler 1993
animal3513 animal3377 animal3404 male Angler 1994
animal3514 animal2911 animal3407 female Holstein 1994
animal3515 animal3412 animal2935 female Angler 1994
animal3516 animal3116 animal3389 male Angler 1994
animal3517 animal3113 animal3392 male Rbt 1995
animal3518 animal3108 animal3410 male Rbt 1995
animal3519 animal2926 animal3387 female Angler 1995
animal3520 animal3377 animal3027 female Angler 1995
animal3521 animal3377 animal3279 male Angler 1995
animal3522 animal3257 animal3386 female Angler 1995
animal3523 animal3377 animal3321 male Angler 1995
animal3524 animal3292 animal3418 female Angler 1995
animal3525 animal3409 animal2798 female Angler 1995
animal3526 animal3292 animal3395 female Angler 1995
animal3527 animal3107 animal3388 female Angler 1995
animal3528 animal3420 animal3322 female Angler 1996
animal3529 animal2926 animal3400 male Angler 1996
animal3530 animal2857 animal3383 female Angler 1996
animal3531 animal2426 animal3396 female Angler 1996
animal3532 animal2426 animal3404 male Angler 1996
animal3533 animal3295 animal3408 female Angler 1996
animal3534 animal2217 animal3390 female Angler 1996
animal3535 animal2217 animal3402 female Angler 1996
animal3536 animal3295 animal3395 male Angler 1996
animal3537 animal3295 animal3405 female Angler 1996
animal3538 animal3377 animal3421 female Angler 1996
animal3539 animal3377 animal3306 female Angler 1996
animal3540 animal2926 animal3406 male Angler 1996
animal3541 animal2427 animal3414 female Angler 1997
animal3542 animal3295 animal3411 male Angler 1997
animal3543 animal3419 animal3417 female Angler 1997
animal3544 animal2217 animal3400 male Angler 1997
animal3545 animal2217 animal3425 female Angler 1997
animal3546 animal3127 animal3399 female Angler 1997
animal3547 animal3341 animal3398 female Angler 1997
animal3548 animal2427 animal3390 female Angler 1997
animal3549 animal3429 animal3318 female Angler 1998
animal3550 animal3127 animal3423 male Angler 1998
animal3551 animal1980 animal3432 female Angler 1998
animal3552 animal3319 animal3449 male Angler 1999
animal3553 animal3225 animal3448 female Angler 1999
animal3554 animal2789 animal3430 female Angler 1999
animal3555 animal3257 animal3444 female Angler 1999
animal3556 animal3354 animal3454 female Angler 1999
animal3557 animal2427 animal3434 female Angler 1999
animal3558 animal3225 animal3446 female Angler 1999
animal3559 animal3456 animal3445 female Angler 2000
animal3560 animal3438 animal3352 female Angler 2000
animal3561 animal3422 animal3140 male Angler 2000
animal3562 animal3299 animal3399 female Angler 2000
animal3563 animal3420 animal3426 male Angler 2000
animal3564 animal3332 animal3447 female Angler 2001
animal3565 animal3332 animal3431 female Angler 2001
animal3566 animal3337 animal3453 male Angler 2001
animal3567 animal3332 animal3450 female Angler 2001
animal3568 animal3420 animal3452 male Angler 2001
animal3569 animal3337 animal3428 female Angler 2001
animal3570 animal3337 animal3443 male Angler 2002
animal3571 animal3235 animal3437 female Angler 2002
animal3572 animal3337 animal3465 female Angler 2002
animal3573 animal3235 animal3440 male Angler 2002
animal3574 animal3332 animal3461 female Rbt 2002
animal3575 animal3142 animal3460 male Angler 2003
animal3576 animal3142 animal3479 female Angler 2003
animal3577 animal3436 animal2945 female Angler 2003
animal3578 animal3040 animal3483 male Angler 2004
animal3579 animal3439 animal3453 male Angler 2004
animal3580 animal3040 animal3457 female Angler 2004
animal3581 animal3332 animal3463 female Angler 2005
animal3582 animal3435 animal3363 female Angler 2005
animal3583 animal3468 animal3466 female Angler 2005
animal3584 animal2224 animal3469 male Angler 2005
animal3585 animal3468 animal3473 male Angler 2006
animal3586 animal3040 animal3478 male Angler 2006
animal3587 animal3468 animal3473 male Angler 2006
animal3588 animal3468 animal3475 female Angler 2007
animal3589 animal2803 animal3478 male Angler 2008
animal3590 animal3145 animal3460 male Angler 2010
animal3591 animal3456 animal20 male Angler 2015
animal3592 animal3 animal3455 female Angler 2015
animal3593 animal3476 animal25 male Angler 2015
animal3594 animal3458 animal24 male Angler 2015
animal3595 animal3470 animal16 female Angler 2015
animal3596 animal3484 animal34 male Angler 2015
animal3597 animal3476 animal46 male Angler 2015
animal3598 animal3464 animal55 male Angler 2015
animal3599 animal3464 animal57 female Angler 2015
animal3600 animal3481 animal61 female Angler 2015
animal3601 animal3456 animal16 male Angler 2015
animal3602 animal3486 animal15 female Angler 2015
animal3603 animal3464 animal55 female Angler 2015
animal3604 animal3489 animal31 female Angler 2015
animal3605 animal3476 animal36 male Angler 2015
animal3606 animal3456 animal17 female Angler 2015
animal3607 animal3486 animal32 female Angler 2015
animal3608 animal3456 animal75 male Angler 2015
animal3609 animal3349 animal3455 male Angler 2015
animal3610 animal3481 animal38 female Angler 2015
animal3611 animal3458 animal40 female Angler 2015
animal3612 animal3481 animal36 female Angler 2015
animal3613 animal7 animal3455 male Angler 2015
animal3614 animal3458 animal19 male Angler 2015
animal3615 animal3464 animal16 male Angler 2015
animal3616 animal3458 animal50 female Angler 2015
animal3617 animal3456 animal55 male Angler 2015
animal3618 animal3488 animal49 female Angler 2015
animal3619 animal3489 animal3244 female Angler 2015
animal3620 animal3484 animal55 female Angler 2015
animal3621 animal3439 animal43 female Angler 2015
animal3622 animal5 animal3455 female Angler 2015
animal3623 animal3481 animal24 male Angler 2015
animal3624 animal3439 animal49 female Angler 2015
animal3625 animal3486 animal35 female Angler 2015
animal3626 animal3486 animal24 male Angler 2015
animal3627 animal3484 animal47 male Angler 2015
animal3628 animal3476 animal52 female Angler 2015
animal3629 animal3484 animal73 male Angler 2015
animal3630 animal3488 animal25 male Angler 2015
animal3631 animal3476 animal75 male Angler 2015
animal3632 animal3484 animal37 female Angler 2015
animal3633 animal3489 animal25 male Angler 2015
animal3634 animal3456 animal59 female Angler 2015
animal3635 animal3481 animal74 female Angler 2015
animal3636 animal3470 animal38 male Angler 2015
animal3637 animal3481 animal79 male Angler 2015
animal3638 animal3439 animal39 female Angler 2015
animal3639 animal3488 animal3455 male Angler 2016
animal3640 animal3476 animal67 female Angler 2016
animal3641 animal3490 animal1356 male Angler 2016
animal3642 animal3490 animal1338 male Angler 2016
animal3643 animal3490 animal1335 male Angler 2016
animal3644 animal3490 animal1330 male Angler 2016
animal3645 animal3490 animal1360 male Angler 2016
animal3646 animal3490 animal3496 female Angler 2017
animal3647 animal3490 animal1325 male Angler 2017
animal3648 animal1329 animal3491 female Angler 2017
animal3649 animal1329 animal3496 male Angler 2018
animal3650 animal3490 animal1342 male Angler 2019
animal3651 animal3490 animal1348 female Angler 2019
animal3652 animal3490 animal1328 male Angler 2019
animal3653 animal3490 animal1318 female Angler 2020
animal3654 animal3490 animal1346 female Angler 2020
animal3655 animal3490 animal3496 female Angler 2020
animal3656 animal3490 animal1326 female Angler 2020
animal3657 animal3490 animal1318 male Angler 2020
animal3658 animal3490 animal1325 female Angler 2020
animal3659 animal2745 animal3500 female Holstein 1990
animal3660 animal3024 animal3503 female Angler 1993
animal3661 animal2783 animal3505 female Angler 1993
animal3662 animal3377 animal3504 female Angler 1994
animal3663 animal2926 animal3501 male Angler 1994
animal3664 animal3202 animal3508 female Angler 1994
animal3665 animal3502 animal3298 female Angler 1995
animal3666 animal3214 animal3511 female Angler 1995
animal3667 animal3516 animal3011 female Angler 1996
animal3668 animal2220 animal3506 female Angler 1996
animal3669 animal3377 animal3509 female Angler 1996
animal3670 animal3295 animal3514 male Rbt 1996
animal3671 animal3420 animal3512 female Angler 1996
animal3672 animal3295 animal3519 female Angler 1997
animal3673 animal3521 animal3424 female Angler 1997
animal3674 animal3297 animal3515 female Angler 1997
animal3675 animal3523 animal3397 female Angler 1998
animal3676 animal3507 animal3338 female Angler 1998
animal3677 animal3225 animal3519 female Angler 1998
animal3678 animal3127 animal3538 female Angler 1998
animal3679 animal3439 animal3528 female Angler 1999
animal3680 animal3507 animal3441 male Angler 1999
animal3681 animal3319 animal3545 female Angler 1999
animal3682 animal3319 animal3543 female Angler 1999
animal3683 animal3328 animal3527 female Angler 1999
animal3684 animal3536 animal3223 female Angler 1999
animal3685 animal3442 animal3525 female Angler 1999
animal3686 animal3433 animal3526 female Angler 1999
animal3687 animal2943 animal3524 female Angler 1999
animal3688 animal3507 animal3427 male Angler 2000
animal3689 animal3513 animal3416 male Angler 2000
animal3690 animal3230 animal3541 male Angler 2000
animal3691 animal3233 animal3519 female Angler 2000
animal3692 animal3420 animal3530 male Angler 2000
animal3693 animal3513 animal3453 female Angler 2000
animal3694 animal3507 animal3415 female Angler 2001
animal3695 animal3337 animal3548 male Angler 2001
animal3696 animal3518 animal3449 male Angler 2001
animal3697 animal3332 animal3533 female Angler 2001
animal3698 animal3332 animal3530 male Angler 2001
animal3699 animal3332 animal3531 male Angler 2001
animal3700 animal3513 animal3413 female Angler 2001
animal3701 animal3518 animal3522 female Angler 2001
animal3702 animal3518 animal3537 male Angler 2001
animal3703 animal3337 animal3530 female Angler 2001
animal3704 animal3507 animal3459 female Angler 2001
animal3705 animal3513 animal3520 female Angler 2001
animal3706 animal3332 animal3510 female Angler 2001
animal3707 animal3337 animal3530 male Angler 2001
animal3708 animal3337 animal3530 female Angler 2001
animal3709 animal3332 animal3534 male Angler 2001
animal3710 animal3513 animal3557 female Angler 2001
animal3711 animal3235 animal3551 male Angler 2002
animal3712 animal3235 animal3537 male Angler 2002
animal3713 animal3529 animal3453 male Angler 2002
animal3714 animal3561 animal3239 female Angler 2002
animal3715 animal3529 animal3360 male Angler 2002
animal3716 animal3518 animal3447 female Angler 2002
animal3717 animal3507 animal3562 female Angler 2002
animal3718 animal3517 animal3356 male Angler 2003
animal3719 animal3540 animal3547 female Angler 2003
animal3720 animal3348 animal3569 female Angler 2003
animal3721 animal3142 animal3535 female Angler 2003
animal3722 animal3540 animal3449 male Angler 2003
animal3723 animal3532 animal3353 female Angler 2003
animal3724 animal3518 animal2626 female Angler 2003
animal3725 animal3550 animal3471 male Angler 2004
animal3726 animal3550 animal3537 female Angler 2004
animal3727 animal3458 animal3558 female Angler 2004
animal3728 animal3550 animal3455 male Angler 2004
animal3729 animal3550 animal3460 male Angler 2004
animal3730 animal3476 animal3560 female Angler 2004
animal3731 animal3458 animal3555 male Angler 2004
animal3732 animal3550 animal3467 female Angler 2004
animal3733 animal3451 animal3556 male Angler 2004
animal3734 animal3468 animal3565 male Angler 2005
animal3735 animal3040 animal3559 female Angler 2005
animal3736 animal2806 animal3577 female Angler 2005
animal3737 animal2806 animal3576 female Angler 2005
animal3738 animal3468 animal3553 female Angler 2005
animal3739 animal3040 animal3574 male Angler 2005
animal3740 animal3468 animal3572 male Angler 2005
animal3741 animal3579 animal3363 female Angler 2006
animal3742 animal3472 animal3565 male Angler 2006
animal3743 animal2944 animal3571 male Angler 2006
animal3744 animal3477 animal3571 male Angler 2007
animal3745 animal3472 animal3567 male Angler 2007
animal3746 animal3586 animal3485 female Angler 2008
animal3747 animal3482 animal3581 female Angler 2009
animal3748 animal3480 animal3580 female Angler 2010
animal3749 animal3570 animal41 female Angler 2015
animal3750 animal3532 animal50 female Angler 2015
animal3751 animal3590 animal51 male Angler 2015
animal3752 animal3579 animal15 male Angler 2015
animal3753 animal3573 animal3583 female Angler 2015
animal3754 animal3586 animal3244 male Angler 2015
animal3755 animal3540 animal48 female Angler 2015
animal3756 animal3566 animal65 female Angler 2015
animal3757 animal3561 animal29 female Angler 2015
animal3758 animal3585 animal29 male Angler 2015
animal3759 animal3579 animal73 male Angler 2015
animal3760 animal3568 animal67 female Angler 2015
animal3761 animal3561 animal57 female Angler 2015
animal3762 animal3205 animal3554 female Angler 2015
animal3763 animal3529 animal27 male Angler 2015
animal3764 animal3563 animal15 female Angler 2015
animal3765 animal3568 animal59 female Angler 2015
animal3766 animal3570 animal24 male Angler 2015
animal3767 animal3542 animal39 male Angler 2015
animal3768 animal3563 animal38 male Angler 2015
animal3769 animal3586 animal24 male Angler 2015
animal3770 animal3573 animal40 male Angler 2015
animal3771 animal3540 animal69 female Angler 2015
animal3772 animal3579 animal25 male Angler 2015
animal3773 animal3585 animal72 male Angler 2015
animal3774 animal3540 animal67 male Angler 2015
animal3775 animal3563 animal61 male Angler 2015
animal3776 animal3589 animal73 male Angler 2015
animal3777 animal3579 animal36 male Angler 2015
animal3778 animal3 animal3554 female Angler 2015
animal3779 animal3529 animal36 female Angler 2015
animal3780 animal3550 animal53 female Angler 2015
animal3781 animal3532 animal63 female Angler 2015
animal3782 animal3570 animal68 male Angler 2015
animal3783 animal3579 animal32 male Angler 2015
animal3784 animal3568 animal25 male Angler 2015
animal3785 animal3585 animal35 male Angler 2015
animal3786 animal3529 animal70 female Angler 2015
animal3787 animal3589 animal68 male Angler 2015
animal3788 animal3513 animal25 female Angler 2015
animal3789 animal3542 animal54 female Angler 2015
animal3790 animal3563 animal51 male Angler 2015
animal3791 animal3532 animal23 male Angler 2015
animal3792 animal3587 animal79 female Angler 2015
animal3793 animal3590 animal35 female Angler 2015
animal3794 animal3532 animal32 male Angler 2015
animal3795 animal13 animal3554 female Angler 2015
animal3796 animal3579 animal41 female Angler 2015
animal3797 animal3579 animal46 male Angler 2015
animal3798 animal3529 animal63 female Angler 2015
animal3799 animal3529 animal47 female Angler 2015
animal3800 animal3570 animal39 female Angler 2015
animal3801 animal3573 animal30 female Angler 2015
animal3802 animal3586 animal79 female Angler 2015
animal3803 animal3486 animal3583 female Angler 2015
animal3804 animal3579 animal86 male Angler 2015
animal3805 animal3561 animal35 male Angler 2015
animal3806 animal3579 animal3583 male Angler 2015
animal3807 animal3550 animal42 female Angler 2015
animal3808 animal3532 animal33 female Angler 2015
animal3809 animal3513 animal66 male Angler 2015
animal3810 animal3566 animal40 female Angler 2015
animal3811 animal3566 animal85 male Angler 2015
animal3812 animal3513 animal24 male Angler 2015
animal3813 animal3513 animal53 female Angler 2015
animal3814 animal3542 animal30 male Angler 2015
animal3815 animal3532 animal71 male Angler 2016
animal3816 animal3589 animal19 male Angler 2016
animal3817 animal3550 animal86 male Angler 2016
animal3818 animal3573 animal39 female Angler 2016
animal3819 animal3579 animal48 female Angler 2016
animal3820 animal3529 animal63 female Angler 2016
animal3821 animal3589 animal84 male Angler 2016
animal3822 animal3590 animal80 female Angler 2016
animal3823 animal3563 animal50 female Angler 2016
animal3824 animal3586 animal68 female Angler 2016
animal3825 animal3490 animal3604 female Angler 2016
animal3826 animal3597 animal1371 male Angler 2016
animal3827 animal3597 animal3625 female Angler 2016
animal3828 animal1329 animal3619 male Angler 2016
animal3829 animal1329 animal3619 male Angler 2016
animal3830 animal3636 animal3606 male Angler 2017
animal3831 animal3636 animal1357 female Angler 2017
animal3832 animal3636 animal3616 male Angler 2017
animal3833 animal3490 animal3606 female Angler 2017
animal3834 animal3597 animal1356 male Angler 2017
animal3835 animal3597 animal1366 female Angler 2017
animal3836 animal1329 animal3612 female Angler 2017
animal3837 animal1329 animal3621 female Angler 2017
animal3838 animal1353 animal3611 female Angler 2018
animal3839 animal1353 animal3607 female Angler 2018
animal3840 animal3636 animal1341 female Angler 2018
animal3841 animal3636 animal1356 female Angler 2018
animal3842 animal3636 animal1346 male Angler 2018
animal3843 animal3636 animal1322 female Angler 2018
animal3844 animal3636 animal1355 female Angler 2018
animal3845 animal3636 animal3622 male Angler 2018
animal3846 animal3490 animal3628 male Angler 2018
animal3847 animal3490 animal3634 female Angler 2018
animal3848 animal3490 animal3632 female Angler 2018
animal3849 animal3490 animal3595 male Angler 2018
animal3850 animal3490 animal3640 male Angler 2018
animal3851 animal3597 animal1328 male Angler 2018
animal3852 animal3597 animal1325 male Angler 2018
animal3853 animal3597 animal1349 female Angler 2018
animal3854 animal3597 animal1327 male Angler 2018
animal3855 animal1329 animal3632 female Angler 2018
animal3856 animal1353 animal3618 male Angler 2019
animal3857 animal3636 animal1328 female Angler 2019
animal3858 animal3636 animal3602 male Angler 2019
animal3859 animal3636 animal3619 female Angler 2019
animal3860 animal3636 animal3616 female Angler 2019
animal3861 animal3636 animal1349 male Angler 2019
animal3862 animal3490 animal3604 male Angler 2019
animal3863 animal3490 animal3621 male Angler 2019
animal3864 animal3490 animal3602 female Angler 2019
animal3865 animal3490 animal3611 female Angler 2019
animal3866 animal3597 animal3635 female Angler 2019
animal3867 animal3597 animal3374 male Angler 2019
animal3868 animal3597 animal3374 male Angler 2019
animal3869 animal3597 animal3640 female Angler 2019
animal3870 animal3597 animal3616 male Angler 2019
animal3871 animal3597 animal1341 female Angler 2019
animal3872 animal1329 animal3612 male Angler 2019
animal3873 animal1329 animal3621 male Angler 2019
animal3874 animal1353 animal3610 male Angler 2020
animal3875 animal1353 animal3607 male Angler 2020
animal3876 animal3636 animal3628 male Angler 2020
animal3877 animal3636 animal1351 female Angler 2020
animal3878 animal3636 animal1327 male Angler 2020
animal3879 animal3490 animal3607 female Angler 2020
animal3880 animal3490 animal3621 female Angler 2020
animal3881 animal3597 animal3374 female Angler 2020
animal3882 animal3636 animal1368 female Angler 2021
animal3883 animal3636 animal1357 male Angler 2021
animal3884 animal3636 animal1349 male Angler 2021
animal3885 animal3636 animal3632 female Angler 2021
animal3886 animal3248 animal3659 female Holstein 1992
animal3887 animal2928 animal3664 female Angler 1996
animal3888 animal3663 animal3661 female Angler 1996
animal3889 animal3377 animal3666 female Angler 1997
animal3890 animal2427 animal3662 male Angler 1997
animal3891 animal3225 animal3665 female Angler 1998
animal3892 animal3544 animal3669 female Angler 1999
animal3893 animal3438 animal3667 female Angler 2000
animal3894 animal3420 animal3660 female Angler 2000
animal3895 animal3663 animal3549 female Angler 2000
animal3896 animal3663 animal3546 female Angler 2000
animal3897 animal3518 animal3684 female Angler 2001
animal3898 animal3518 animal3676 male Angler 2001
animal3899 animal3332 animal3668 female Angler 2001
animal3900 animal3670 animal3238 male Angler 2002
animal3901 animal3670 animal3460 male Angler 2002
animal3902 animal3670 animal3548 female Angler 2002
animal3903 animal3670 animal3462 female Angler 2002
animal3904 animal3235 animal3675 female Angler 2002
animal3905 animal3529 animal3678 male Angler 2002
animal3906 animal3235 animal3677 female Angler 2002
animal3907 animal3670 animal3534 female Angler 2002
animal3908 animal3670 animal3460 female Angler 2002
animal3909 animal3332 animal3672 male Angler 2002
animal3910 animal3670 animal3539 female Angler 2003
animal3911 animal3348 animal3704 female Angler 2003
animal3912 animal3349 animal3674 female Angler 2003
animal3913 animal3362 animal3685 female Angler 2003
animal3914 animal3361 animal3681 female Angler 2003
animal3915 animal3439 animal3671 female Angler 2003
animal3916 animal3540 animal3678 male Angler 2004
animal3917 animal3458 animal3693 female Angler 2004
animal3918 animal3532 animal3697 female Angler 2004
animal3919 animal3439 animal3701 female Angler 2004
animal3920 animal2624 animal3706 female Angler 2004
animal3921 animal3550 animal3683 female Angler 2004
animal3922 animal3240 animal3682 female Angler 2004
animal3923 animal2624 animal3687 female Angler 2004
animal3924 animal3550 animal3672 male Angler 2004
animal3925 animal3349 animal3686 male Angler 2004
animal3926 animal3698 animal3694 male Angler 2004
animal3927 animal2624 animal3691 male Angler 2004
animal3928 animal3550 animal3694 female Angler 2004
animal3929 animal3468 animal3723 female Angler 2005
animal3930 animal3680 animal3559 male Angler 2005
animal3931 animal3040 animal3676 female Angler 2005
animal3932 animal3550 animal3708 male Angler 2005
animal3933 animal3570 animal3705 female Angler 2005
animal3934 animal3464 animal3710 female Angler 2005
animal3935 animal3040 animal3724 male Angler 2005
animal3936 animal3468 animal3720 female Angler 2005
animal3937 animal3561 animal3694 female Angler 2006
animal3938 animal3472 animal3673 male Angler 2006
animal3939 animal2803 animal3726 male Angler 2006
animal3940 animal3458 animal3730 female Angler 2006
animal3941 animal3468 animal3732 female Angler 2006
animal3942 animal2803 animal3714 male Angler 2007
animal3943 animal3680 animal3564 male Angler 2007
animal3944 animal3680 animal3735 female Angler 2007
animal3945 animal3702 animal3487 female Angler 2007
animal3946 animal3477 animal3737 male Angler 2007
animal3947 animal3702 animal3706 male Angler 2007
animal3948 animal3361 animal3735 male Angler 2008
animal3949 animal3586 animal3738 female Angler 2008
animal3950 animal3474 animal3736 male Angler 2008
animal3951 animal3468 animal3741 female Angler 2008
animal3952 animal3702 animal3727 male Angler 2008
animal3953 animal2803 animal3706 male Angler 2008
animal3954 animal3550 animal3719 female Angler 2008
animal3955 animal3718 animal3717 female Angler 2009
animal3956 animal3482 animal3735 male Angler 2009
animal3957 animal3480 animal3735 male Angler 2009
animal3958 animal3145 animal3717 female Angler 2010
animal3959 animal3364 animal3741 female Angler 2012
animal3960 animal3489 animal3748 female Angler 2013
animal3961 animal3715 animal15 female Angler 2015
animal3962 animal3702 animal21 male Angler 2015
animal3963 animal3718 animal22 female Angler 2015
animal3964 animal3729 animal23 male Angler 2015
animal3965 animal3690 animal26 female Angler 2015
animal3966 animal3718 animal27 male Angler 2015
animal3967 animal3663 animal28 male Angler 2015
animal3968 animal3713 animal29 female Angler 2015
animal3969 animal3728 animal30 female Angler 2015
animal3970 animal3745 animal31 male Angler 2015
animal3971 animal3698 animal38 female Angler 2015
animal3972 animal3695 animal42 male Angler 2015
animal3973 animal3722 animal46 female Angler 2015
animal3974 animal3702 animal48 male Angler 2015
animal3975 animal3698 animal38 female Angler 2015
animal3976 animal3709 animal31 male Angler 2015
animal3977 animal3733 animal52 female Angler 2015
animal3978 animal3744 animal53 male Angler 2015
animal3979 animal3663 animal17 female Angler 2015
animal3980 animal3688 animal19 female Angler 2015
animal3981 animal3742 animal58 female Angler 2015
animal3982 animal3734 animal60 male Angler 2015
animal3983 animal3745 animal3236 male Angler 2015
animal3984 animal3709 animal57 male Angler 2015
animal3985 animal3729 animal62 female Angler 2015
animal3986 animal3718 animal36 male Angler 2015
animal3987 animal3743 animal16 male Angler 2015
animal3988 animal3740 animal42 female Angler 2015
animal3989 animal3740 animal68 female Angler 2015
animal3990 animal3690 animal69 female Angler 2015
animal3991 animal3712 animal21 female Angler 2015
animal3992 animal3744 animal70 female Angler 2015
animal3993 animal10 animal3706 male Angler 2015
animal3994 animal3739 animal25 female Angler 2015
animal3995 animal3695 animal3583 male Angler 2015
animal3996 animal3575 animal3706 female Angler 2015
animal3997 animal3689 animal54 male Angler 2015
animal3998 animal3725 animal27 female Angler 2015
animal3999 animal3729 animal17 male Angler 2015
animal4000 animal3715 animal64 female Angler 2015
animal4001 animal3718 animal27 male Angler 2015
animal4002 animal3688 animal58 male Angler 2015
animal4003 animal3715 animal65 male Angler 2015
animal4004 animal3689 animal74 female Angler 2015
animal4005 animal3699 animal3714 male Angler 2015
animal4006 animal3689 animal43 male Angler 2015
animal4007 animal3722 animal59 female Angler 2015
animal4008 animal3542 animal3747 female Angler 2015
animal4009 animal3733 animal19 female Angler 2015
animal4010 animal4 animal3706 male Angler 2015
animal4011 animal3711 animal78 male Angler 2015
animal4012 animal3725 animal3244 male Angler 2015
animal4013 animal3715 animal61 male Angler 2015
animal4014 animal3725 animal41 female Angler 2015
animal4015 animal3589 animal3747 male Angler 2015
animal4016 animal3699 animal80 male Angler 2015
animal4017 animal3744 animal31 female Angler 2015
animal4018 animal3739 animal16 female Angler 2015
animal4019 animal3712 animal81 female Angler 2015
animal4020 animal9 animal3716 female Angler 2015
animal4021 animal3740 animal15 male Angler 2015
animal4022 animal3733 animal3554 female Angler 2015
animal4023 animal3728 animal58 female Angler 2015
animal4024 animal3707 animal73 female Angler 2015
animal4025 animal3715 animal31 female Angler 2015
animal4026 animal3715 animal3716 female Angler 2015
animal4027 animal3688 animal67 female Angler 2015
animal4028 animal3742 animal53 male Angler 2015
animal4029 animal3707 animal3747 male Angler 2015
animal4030 animal3692 animal26 female Angler 2015
animal4031 animal3729 animal53 female Angler 2015
animal4032 animal3563 animal3706 male Angler 2015
animal4033 animal3743 animal43 female Angler 2015
animal4034 animal3689 animal81 female Angler 2015
animal4035 animal3692 animal72 male Angler 2015
animal4036 animal3740 animal24 female Angler 2015
animal4037 animal3722 animal84 female Angler 2015
animal4038 animal3725 animal20 female Angler 2015
animal4039 animal3663 animal62 male Angler 2015
animal4040 animal3690 animal70 female Angler 2015
animal4041 animal3713 animal65 male Angler 2015
animal4042 animal3715 animal40 female Angler 2015
animal4043 animal3713 animal75 male Angler 2015
animal4044 animal3722 animal66 male Angler 2015
animal4045 animal3744 animal3703 male Angler 2015
animal4046 animal3663 animal58 male Angler 2015
animal4047 animal3718 animal68 female Angler 2015
animal4048 animal3689 animal51 male Angler 2015
animal4049 animal3713 animal81 female Angler 2015
animal4050 animal3709 animal20 male Angler 2015
animal4051 animal3695 animal20 male Angler 2015
animal4052 animal3734 animal62 male Angler 2015
animal4053 animal3709 animal63 male Angler 2015
animal4054 animal3744 animal3747 male Angler 2015
animal4055 animal7 animal3703 female Angler 2015
animal4056 animal3733 animal24 male Angler 2015
animal4057 animal3695 animal3554 male Angler 2015
animal4058 animal3348 animal3703 female Angler 2015
animal4059 animal3743 animal34 male Angler 2015
animal4060 animal3743 animal16 male Angler 2015
animal4061 animal3702 animal82 female Angler 2015
animal4062 animal3715 animal18 male Angler 2015
animal4063 animal3734 animal24 male Angler 2015
animal4064 animal3729 animal34 female Angler 2015
animal4065 animal3690 animal23 female Angler 2015
animal4066 animal3740 animal80 male Angler 2015
animal4067 animal3745 animal22 female Angler 2015
animal4068 animal3739 animal58 male Angler 2015
animal4069 animal3739 animal18 male Angler 2015
animal4070 animal3692 animal39 female Angler 2015
animal4071 animal3742 animal32 male Angler 2015
animal4072 animal3586 animal3716 female Angler 2015
animal4073 animal3568 animal3706 male Angler 2015
animal4074 animal3699 animal59 male Angler 2015
animal4075 animal3731 animal51 female Angler 2015
animal4076 animal3692 animal71 female Angler 2015
animal4077 animal3713 animal75 male Angler 2015
animal4078 animal3740 animal83 female Angler 2015
animal4079 animal3713 animal65 female Angler 2015
animal4080 animal5 animal3703 male Angler 2015
animal4081 animal3718 animal30 female Angler 2015
animal4082 animal3715 animal59 female Angler 2015
animal4083 animal3712 animal73 male Angler 2015
animal4084 animal3722 animal39 female Angler 2015
animal4085 animal3742 animal49 female Angler 2015
animal4086 animal3689 animal81 female Angler 2015
animal4087 animal3709 animal79 male Angler 2015
animal4088 animal3579 animal3716 female Angler 2015
animal4089 animal3707 animal80 male Angler 2015
animal4090 animal3698 animal72 female Angler 2015
animal4091 animal3696 animal53 male Angler 2015
animal4092 animal3699 animal77 female Angler 2015
animal4093 animal3663 animal15 male Angler 2015
animal4094 animal3699 animal47 male Angler 2016
animal4095 animal3729 animal3244 male Angler 2016
animal4096 animal3709 animal42 male Angler 2016
animal4097 animal3712 animal35 female Angler 2016
animal4098 animal3743 animal53 male Angler 2016
animal4099 animal3707 animal3236 male Angler 2016
animal4100 animal3711 animal67 female Angler 2016
animal4101 animal3709 animal53 female Angler 2016
animal4102 animal3702 animal69 female Angler 2016
animal4103 animal3490 animal3761 female Angler 2016
animal4104 animal3597 animal3780 female Angler 2016
animal4105 animal3597 animal3824 male Angler 2016
animal4106 animal3597 animal3762 male Angler 2016
animal4107 animal3597 animal3802 female Angler 2016
animal4108 animal3597 animal3781 male Angler 2016
animal4109 animal1329 animal3793 male Angler 2016
animal4110 animal1329 animal3765 male Angler 2016
animal4111 animal1329 animal3779 male Angler 2016
animal4112 animal1353 animal3749 male Angler 2016
animal4113 animal3814 animal3635 male Angler 2017
animal4114 animal3814 animal3604 female Angler 2017
animal4115 animal3814 animal3820 female Angler 2017
animal4116 animal3814 animal3491 male Angler 2017
animal4117 animal3814 animal3798 male Angler 2017
animal4118 animal3814 animal3607 male Angler 2017
animal4119 animal3814 animal1368 male Angler 2017
animal4120 animal3814 animal3796 female Angler 2017
animal4121 animal3814 animal3610 female Angler 2017
animal4122 animal3636 animal3786 female Angler 2017
animal4123 animal3636 animal3819 female Angler 2017
animal4124 animal3636 animal3750 female Angler 2017
animal4125 animal3636 animal3779 female Angler 2017
animal4126 animal3490 animal3822 female Angler 2017
animal4127 animal3490 animal3798 female Angler 2017
animal4128 animal3490 animal3779 female Angler 2017
animal4129 animal3597 animal3764 male Angler 2017
animal4130 animal1353 animal3802 male Angler 2018
animal4131 animal1353 animal3800 female Angler 2018
animal4132 animal1353 animal3808 female Angler 2018
animal4133 animal1353 animal3796 female Angler 2018
animal4134 animal1353 animal3786 male Angler 2018
animal4135 animal3814 animal3823 female Angler 2018
animal4136 animal3814 animal3801 male Angler 2018
animal4137 animal3814 animal3625 male Angler 2018
animal4138 animal3814 animal3820 male Angler 2018
animal4139 animal3814 animal3818 male Angler 2018
animal4140 animal3814 animal3762 male Angler 2018
animal4141 animal3814 animal3764 male Angler 2018
animal4142 animal3814 animal3792 female Angler 2018
animal4143 animal3814 animal1335 female Angler 2018
animal4144 animal3814 animal3793 male Angler 2018
animal4145 animal3636 animal3753 male Angler 2018
animal4146 animal3636 animal3795 female Angler 2018
animal4147 animal3636 animal3760 female Angler 2018
animal4148 animal3490 animal3760 male Angler 2018
animal4149 animal3490 animal3808 female Angler 2018
animal4150 animal3490 animal3823 female Angler 2018
animal4151 animal3490 animal3778 female Angler 2018
animal4152 animal3597 animal3818 female Angler 2018
animal4153 animal3597 animal3813 female Angler 2018
animal4154 animal3597 animal3756 male Angler 2018
animal4155 animal3597 animal3796 male Angler 2018
animal4156 animal1329 animal3750 female Angler 2018
animal4157 animal1329 animal3808 female Angler 2018
animal4158 animal1329 animal3779 female Angler 2018
animal4159 animal1353 animal3765 male Angler 2019
animal4160 animal1353 animal3795 female Angler 2019
animal4161 animal1353 animal3781 female Angler 2019
animal4162 animal1353 animal3824 female Angler 2019
animal4163 animal1353 animal3788 female Angler 2019
animal4164 animal3814 animal1360 male Angler 2019
animal4165 animal3814 animal1327 male Angler 2019
animal4166 animal3814 animal1371 female Angler 2019
animal4167 animal3814 animal3621 male Angler 2019
animal4168 animal3814 animal3801 male Angler 2019
animal4169 animal3814 animal1318 male Angler 2019
animal4170 animal3636 animal3789 male Angler 2019
animal4171 animal3636 animal3780 female Angler 2019
animal4172 animal3636 animal3753 male Angler 2019
animal4173 animal3490 animal3789 female Angler 2019
animal4174 animal3490 animal3801 female Angler 2019
animal4175 animal3597 animal3813 female Angler 2019
animal4176 animal3597 animal3761 male Angler 2019
animal4177 animal3597 animal3810 female Angler 2019
animal4178 animal1329 animal3820 male Angler 2019
animal4179 animal1329 animal3786 male Angler 2019
animal4180 animal1353 animal3792 male Angler 2020
animal4181 animal3814 animal1351 male Angler 2020
animal4182 animal3814 animal3798 male Angler 2020
animal4183 animal3814 animal3800 male Angler 2020
animal4184 animal3814 animal3796 male Angler 2020
animal4185 animal3814 animal3808 male Angler 2020
animal4186 animal3814 animal1359 male Angler 2020
animal4187 animal3814 animal3822 female Angler 2020
animal4188 animal3814 animal3750 male Angler 2020
animal4189 animal3814 animal3372 female Angler 2020
animal4190 animal3814 animal3760 female Angler 2020
animal4191 animal3636 animal3753 male Angler 2020
animal4192 animal3636 animal3796 female Angler 2020
animal4193 animal3636 animal3802 female Angler 2020
animal4194 animal3636 animal3761 female Angler 2020
animal4195 animal3490 animal3771 female Angler 2020
animal4196 animal3597 animal3789 male Angler 2020
animal4197 animal1329 animal3823 female Angler 2021
animal4198 animal1329 animal3820 male Angler 2021
animal4199 animal1329 animal3803 male Angler 2021
animal4200 animal1329 animal3761 female Angler 2021
animal4201 animal1329 animal3820 female Angler 2021
animal4202 animal1329 animal3753 female Angler 2021
animal4203 animal3814 animal1350 female Angler 2021
animal4204 animal3814 animal1328 male Angler 2021
animal4205 animal3814 animal3796 male Angler 2021
animal4206 animal3814 animal1339 female Angler 2021
animal4207 animal3636 animal3799 female Angler 2021
animal4208 animal3636 animal3798 female Angler 2021
animal4209 animal3636 animal3801 female Angler 2021
animal4210 animal3636 animal3762 male Angler 2021
animal4211 animal3280 animal3886 female Holstein 1994
animal4212 animal3133 animal3887 female Angler 2000
animal4213 animal3228 animal3889 female Angler 2001
animal4214 animal2624 animal3895 female Angler 2002
animal4215 animal3552 animal3894 female Angler 2002
animal4216 animal3670 animal3891 female Angler 2002
animal4217 animal3670 animal3888 female Angler 2003
animal4218 animal3349 animal3899 female Angler 2003
animal4219 animal3361 animal3893 female Angler 2003
animal4220 animal3550 animal3902 male Angler 2004
animal4221 animal3458 animal3906 male Angler 2004
animal4222 animal3040 animal3908 female Angler 2004
animal4223 animal3468 animal3897 male Angler 2005
animal4224 animal3458 animal3914 female Angler 2005
animal4225 animal3468 animal3896 female Angler 2005
animal4226 animal3458 animal3892 female Angler 2005
animal4227 animal3235 animal3903 female Angler 2006
animal4228 animal2803 animal3903 male Angler 2007
animal4229 animal3561 animal3911 male Angler 2007
animal4230 animal2803 animal3934 female Angler 2007
animal4231 animal3477 animal3902 male Angler 2007
animal4232 animal3926 animal3921 female Angler 2007
animal4233 animal3925 animal3700 female Angler 2007
animal4234 animal2944 animal3913 female Angler 2007
animal4235 animal3482 animal3915 female Angler 2008
animal4236 animal3477 animal3912 female Angler 2008
animal4237 animal3472 animal3897 male Angler 2008
animal4238 animal3482 animal3904 male Angler 2008
animal4239 animal3680 animal3892 male Angler 2008
animal4240 animal3696 animal3936 female Angler 2008
animal4241 animal2944 animal3903 male Angler 2008
animal4242 animal3477 animal3907 male Angler 2008
animal4243 animal3587 animal3923 female Angler 2008
animal4244 animal3040 animal3928 male Angler 2008
animal4245 animal3482 animal3922 female Angler 2008
animal4246 animal3901 animal3679 female Angler 2008
animal4247 animal3489 animal3933 female Angler 2008
animal4248 animal3702 animal3929 male Angler 2008
animal4249 animal3702 animal3918 male Angler 2009
animal4250 animal3480 animal3897 female Angler 2009
animal4251 animal3943 animal3919 female Angler 2009
animal4252 animal3045 animal3945 male Angler 2010
animal4253 animal3900 animal3741 male Angler 2010
animal4254 animal3145 animal3929 male Angler 2010
animal4255 animal3927 animal3746 female Angler 2010
animal4256 animal3482 animal3920 female Angler 2010
animal4257 animal3718 animal3917 female Angler 2010
animal4258 animal3927 animal3954 female Angler 2010
animal4259 animal3930 animal3582 female Angler 2011
animal4260 animal3040 animal3937 female Angler 2011
animal4261 animal3927 animal3583 female Angler 2011
animal4262 animal3480 animal3931 female Angler 2012
animal4263 animal3946 animal3958 female Angler 2013
animal4264 animal3584 animal3944 female Angler 2013
animal4265 animal3943 animal3949 female Angler 2013
animal4266 animal3946 animal3951 female Angler 2013
animal4267 animal3584 animal3944 female Angler 2013
animal4268 animal3482 animal3941 female Angler 2013
animal4269 animal3584 animal3944 female Angler 2014
animal4270 animal3584 animal3944 male Angler 2014
animal4271 animal3950 animal3955 male Angler 2014
animal4272 animal3365 animal3955 male Angler 2014
animal4273 animal3718 animal3959 female Angler 2015
animal4274 animal3901 animal39 female Angler 2015
animal4275 animal3733 animal3910 female Angler 2015
animal4276 animal3927 animal24 male Angler 2015
animal4277 animal3900 animal3897 female Angler 2015
animal4278 animal3957 animal47 male Angler 2015
animal4279 animal3924 animal3554 male Angler 2015
animal4280 animal3943 animal42 female Angler 2015
animal4281 animal3905 animal3554 female Angler 2015
animal4282 animal3890 animal54 male Angler 2015
animal4283 animal3942 animal56 male Angler 2015
animal4284 animal3932 animal57 female Angler 2015
animal4285 animal3956 animal39 male Angler 2015
animal4286 animal3924 animal43 male Angler 2015
animal4287 animal3699 animal3959 female Angler 2015
animal4288 animal3924 animal28 male Angler 2015
animal4289 animal9 animal3959 male Angler 2015
animal4290 animal3947 animal19 male Angler 2015
animal4291 animal3489 animal3910 male Angler 2015
animal4292 animal3924 animal58 male Angler 2015
animal4293 animal3481 animal3959 male Angler 2015
animal4294 animal1 animal3892 male Angler 2015
animal4295 animal3957 animal3244 female Angler 2015
animal4296 animal3713 animal3897 female Angler 2015
animal4297 animal3692 animal3944 female Angler 2015
animal4298 animal3900 animal72 male Angler 2015
animal4299 animal3916 animal22 female Angler 2015
animal4300 animal3924 animal29 female Angler 2015
animal4301 animal3712 animal3960 female Angler 2015
animal4302 animal3916 animal73 female Angler 2015
animal4303 animal3927 animal39 male Angler 2015
animal4304 animal3943 animal43 female Angler 2015
animal4305 animal3 animal3910 female Angler 2015
animal4306 animal3901 animal39 female Angler 2015
animal4307 animal3956 animal36 female Angler 2015
animal4308 animal3898 animal15 male Angler 2015
animal4309 animal3900 animal35 female Angler 2015
animal4310 animal3739 animal3897 male Angler 2015
animal4311 animal3529 animal3960 female Angler 2015
animal4312 animal7 animal3892 male Angler 2015
animal4313 animal3948 animal28 male Angler 2015
animal4314 animal3927 animal70 female Angler 2015
animal4315 animal3561 animal3910 female Angler 2015
animal4316 animal3932 animal77 female Angler 2015
animal4317 animal3957 animal26 male Angler 2015
animal4318 animal3722 animal3940 male Angler 2015
animal4319 animal3939 animal79 male Angler 2015
animal4320 animal3728 animal3910 male Angler 2015
animal4321 animal3542 animal3944 female Angler 2015
animal4322 animal3909 animal3897 male Angler 2015
animal4323 animal3939 animal71 male Angler 2015
animal4324 animal3932 animal71 female Angler 2015
animal4325 animal3890 animal40 male Angler 2015
animal4326 animal3890 animal61 female Angler 2015
animal4327 animal6 animal3940 male Angler 2015
animal4328 animal3932 animal64 male Angler 2015
animal4329 animal3952 animal52 male Angler 2015
animal4330 animal3943 animal53 female Angler 2015
animal4331 animal2 animal3892 male Angler 2015
animal4332 animal3943 animal45 male Angler 2015
animal4333 animal3957 animal3554 female Angler 2015
animal4334 animal10 animal3960 male Angler 2015
animal4335 animal3202 animal3940 female Angler 2015
animal4336 animal3927 animal67 male Angler 2015
animal4337 animal3957 animal3944 female Angler 2015
animal4338 animal3953 animal69 female Angler 2015
animal4339 animal3718 animal3944 male Angler 2015
animal4340 animal3957 animal68 female Angler 2015
animal4341 animal3943 animal16 female Angler 2015
animal4342 animal3909 animal3244 female Angler 2015
animal4343 animal3587 animal3944 female Angler 2015
animal4344 animal3909 animal48 male Angler 2015
animal4345 animal3563 animal3940 female Angler 2015
animal4346 animal3952 animal68 male Angler 2015
animal4347 animal3916 animal34 male Angler 2015
animal4348 animal3924 animal3910 female Angler 2015
animal4349 animal3890 animal3897 female Angler 2015
animal4350 animal3956 animal64 female Angler 2015
animal4351 animal10 animal3959 female Angler 2015
animal4352 animal3930 animal29 female Angler 2015
animal4353 animal3930 animal27 male Angler 2015
animal4354 animal3689 animal3944 female Angler 2015
animal4355 animal3900 animal84 female Angler 2015
animal4356 animal3942 animal36 female Angler 2015
animal4357 animal3901 animal77 female Angler 2015
animal4358 animal3924 animal3706 male Angler 2015
animal4359 animal3456 animal3940 female Angler 2015
animal4360 animal3898 animal27 female Angler 2015
animal4361 animal3711 animal3944 female Angler 2015
animal4362 animal3568 animal3910 female Angler 2015
animal4363 animal3905 animal26 male Angler 2015
animal4364 animal3349 animal3892 female Angler 2015
animal4365 animal3718 animal3960 male Angler 2015
animal4366 animal3956 animal84 female Angler 2015
animal4367 animal3890 animal3583 male Angler 2015
animal4368 animal3953 animal22 male Angler 2015
animal4369 animal3956 animal35 male Angler 2015
animal4370 animal3943 animal72 male Angler 2015
animal4371 animal3953 animal3960 female Angler 2015
animal4372 animal3942 animal16 female Angler 2015
animal4373 animal3956 animal3910 male Angler 2015
animal4374 animal3924 animal84 female Angler 2015
animal4375 animal3709 animal3892 male Angler 2015
animal4376 animal3484 animal3959 female Angler 2015
animal4377 animal3948 animal74 female Angler 2015
animal4378 animal3905 animal84 male Angler 2015
animal4379 animal3739 animal3910 male Angler 2015
animal4380 animal3932 animal32 male Angler 2015
animal4381 animal3707 animal3897 male Angler 2015
animal4382 animal3932 animal3554 male Angler 2015
animal4383 animal3932 animal3940 male Angler 2015
animal4384 animal3932 animal63 female Angler 2015
animal4385 animal3513 animal3892 female Angler 2015
animal4386 animal3890 animal81 female Angler 2016
animal4387 animal3953 animal3554 female Angler 2016
animal4388 animal3952 animal3554 female Angler 2016
animal4389 animal3956 animal32 female Angler 2016
animal4390 animal3927 animal3910 female Angler 2016
animal4391 animal3733 animal3910 female Angler 2016
animal4392 animal3916 animal3706 female Angler 2016
animal4393 animal3957 animal38 male Angler 2016
animal4394 animal3663 animal3910 female Angler 2016
animal4395 animal3905 animal51 female Angler 2016
animal4396 animal3930 animal42 female Angler 2016
animal4397 animal3890 animal74 female Angler 2016
animal4398 animal3947 animal3455 female Angler 2016
animal4399 animal3900 animal37 female Angler 2016
animal4400 animal3942 animal3244 male Angler 2016
animal4401 animal3490 animal4025 male Angler 2016
animal4402 animal3490 animal4072 male Angler 2016
animal4403 animal3490 animal4082 female Angler 2016
animal4404 animal3490 animal4026 male Angler 2016
animal4405 animal3597 animal4101 male Angler 2016
animal4406 animal3597 animal4064 male Angler 2016
animal4407 animal3597 animal4075 male Angler 2016
animal4408 animal3597 animal4072 female Angler 2016
animal4409 animal4001 animal1349 male Angler 2016
animal4410 animal4001 animal3771 male Angler 2016
animal4411 animal4001 animal3602 female Angler 2016
animal4412 animal4001 animal3792 male Angler 2016
animal4413 animal4001 animal3789 male Angler 2016
animal4414 animal4001 animal1327 female Angler 2016
animal4415 animal4001 animal1326 female Angler 2016
animal4416 animal4001 animal1327 female Angler 2016
animal4417 animal4001 animal4078 male Angler 2016
animal4418 animal4001 animal4047 male Angler 2016
animal4419 animal4001 animal4031 male Angler 2016
animal4420 animal4001 animal3801 male Angler 2016
animal4421 animal4001 animal3778 male Angler 2016
animal4422 animal1329 animal3977 female Angler 2016
animal4423 animal1329 animal4090 female Angler 2016
animal4424 animal1329 animal4040 male Angler 2016
animal4425 animal1329 animal4042 female Angler 2016
animal4426 animal1353 animal3980 male Angler 2016
animal4427 animal1353 animal4022 male Angler 2016
animal4428 animal1353 animal4088 male Angler 2016
animal4429 animal1353 animal4009 female Angler 2016
animal4430 animal1353 animal3963 female Angler 2016
animal4431 animal1353 animal3990 female Angler 2017
animal4432 animal1353 animal4023 female Angler 2017
animal4433 animal4089 animal3819 male Angler 2017
animal4434 animal4089 animal3824 male Angler 2017
animal4435 animal4089 animal1318 male Angler 2017
animal4436 animal4089 animal1348 female Angler 2017
animal4437 animal4089 animal3961 male Angler 2017
animal4438 animal4089 animal3813 female Angler 2017
animal4439 animal4089 animal3963 female Angler 2017
animal4440 animal4089 animal3985 female Angler 2017
animal4441 animal4089 animal1346 male Angler 2017
animal4442 animal4089 animal1339 male Angler 2017
animal4443 animal4089 animal4036 male Angler 2017
animal4444 animal4089 animal1366 female Angler 2017
animal4445 animal4089 animal3762 male Angler 2017
animal4446 animal4089 animal3807 female Angler 2017
animal4447 animal3814 animal3994 female Angler 2017
animal4448 animal3814 animal3968 female Angler 2017
animal4449 animal3814 animal4100 female Angler 2017
animal4450 animal3814 animal4101 male Angler 2017
animal4451 animal3814 animal4078 male Angler 2017
animal4452 animal3636 animal3981 male Angler 2017
animal4453 animal3636 animal3979 male Angler 2017
animal4454 animal3636 animal4018 female Angler 2017
animal4455 animal3636 animal3973 female Angler 2017
animal4456 animal3490 animal4031 female Angler 2017
animal4457 animal3490 animal4026 male Angler 2017
animal4458 animal3597 animal3994 female Angler 2017
animal4459 animal3597 animal4084 female Angler 2017
animal4460 animal3597 animal4038 female Angler 2017
animal4461 animal3597 animal4082 female Angler 2017
animal4462 animal3597 animal4014 female Angler 2017
animal4463 animal3597 animal4085 male Angler 2017
animal4464 animal3597 animal4025 female Angler 2017
animal4465 animal4001 animal3374 female Angler 2017
animal4466 animal4001 animal1337 male Angler 2017
animal4467 animal4001 animal3634 male Angler 2017
animal4468 animal4001 animal4022 female Angler 2017
animal4469 animal4001 animal3778 male Angler 2017
animal4470 animal4001 animal3595 male Angler 2017
animal4471 animal4001 animal4027 female Angler 2017
animal4472 animal4001 animal3799 female Angler 2017
animal4473 animal4001 animal4079 female Angler 2017
animal4474 animal4001 animal1371 male Angler 2017
animal4475 animal4001 animal3977 female Angler 2017
animal4476 animal4001 animal3803 male Angler 2017
animal4477 animal4001 animal3965 female Angler 2017
animal4478 animal4001 animal1371 female Angler 2017
animal4479 animal1329 animal3968 female Angler 2017
animal4480 animal1329 animal4018 male Angler 2017
animal4481 animal1329 animal4067 female Angler 2017
animal4482 animal1329 animal4025 male Angler 2017
animal4483 animal1329 animal3988 male Angler 2017
animal4484 animal1329 animal3977 male Angler 2017
animal4485 animal1329 animal3991 female Angler 2017
animal4486 animal1329 animal4070 female Angler 2017
animal4487 animal1353 animal3961 male Angler 2018
animal4488 animal1353 animal3994 male Angler 2018
animal4489 animal1353 animal3991 male Angler 2018
animal4490 animal1353 animal4009 male Angler 2018
animal4491 animal1353 animal4019 female Angler 2018
animal4492 animal1353 animal4023 male Angler 2018
animal4493 animal1353 animal3980 male Angler 2018
animal4494 animal1353 animal4007 female Angler 2018
animal4495 animal1353 animal4036 male Angler 2018
animal4496 animal1353 animal3979 male Angler 2018
animal4497 animal4089 animal4100 male Angler 2018
animal4498 animal4089 animal3599 male Angler 2018
animal4499 animal4089 animal4017 male Angler 2018
animal4500 animal4089 animal3969 male Angler 2018
animal4501 animal4089 animal3780 female Angler 2018
animal4502 animal4089 animal3602 female Angler 2018
animal4503 animal4089 animal3757 male Angler 2018
animal4504 animal4089 animal1342 female Angler 2018
animal4505 animal4089 animal4037 female Angler 2018
animal4506 animal4089 animal4058 male Angler 2018
animal4507 animal3814 animal3973 female Angler 2018
animal4508 animal3814 animal4100 male Angler 2018
animal4509 animal3814 animal4055 male Angler 2018
animal4510 animal3814 animal4065 female Angler 2018
animal4511 animal3636 animal4081 female Angler 2018
animal4512 animal3636 animal3981 male Angler 2018
animal4513 animal3636 animal3965 male Angler 2018
animal4514 animal3636 animal4092 female Angler 2018
animal4515 animal3636 animal4008 male Angler 2018
animal4516 animal3636 animal4049 female Angler 2018
animal4517 animal3636 animal3985 female Angler 2018
animal4518 animal3636 animal4101 female Angler 2018
animal4519 animal3490 animal4030 male Angler 2018
animal4520 animal3490 animal4058 female Angler 2018
animal4521 animal3490 animal4085 female Angler 2018
animal4522 animal3490 animal4078 female Angler 2018
animal4523 animal3597 animal3996 female Angler 2018
animal4524 animal3597 animal4020 female Angler 2018
animal4525 animal3597 animal4065 male Angler 2018
animal4526 animal4001 animal3624 female Angler 2018
animal4527 animal4001 animal3961 male Angler 2018
animal4528 animal4001 animal4026 female Angler 2018
animal4529 animal4001 animal1354 male Angler 2018
animal4530 animal4001 animal3628 male Angler 2018
animal4531 animal4001 animal1341 female Angler 2018
animal4532 animal4001 animal4058 male Angler 2018
animal4533 animal4001 animal3963 female Angler 2018
animal4534 animal4001 animal3980 female Angler 2018
animal4535 animal4001 animal3793 male Angler 2018
animal4536 animal4001 animal1338 female Angler 2018
animal4537 animal4001 animal3786 female Angler 2018
animal4538 animal4001 animal3602 male Angler 2018
animal4539 animal1329 animal3968 male Angler 2018
animal4540 animal1329 animal3985 female Angler 2018
animal4541 animal1329 animal4023 female Angler 2018
animal4542 animal1329 animal4055 male Angler 2018
animal4543 animal1329 animal4047 male Angler 2018
animal4544 animal1329 animal4040 male Angler 2018
animal4545 animal1329 animal4009 male Angler 2018
animal4546 animal1353 animal4082 male Angler 2019
animal4547 animal1353 animal3971 female Angler 2019
animal4548 animal1353 animal4072 female Angler 2019
animal4549 animal1353 animal4008 female Angler 2019
animal4550 animal1353 animal4102 female Angler 2019
animal4551 animal1353 animal3991 male Angler 2019
animal4552 animal1353 animal3988 male Angler 2019
animal4553 animal1353 animal4061 female Angler 2019
animal4554 animal1353 animal4049 male Angler 2019
animal4555 animal1353 animal4101 male Angler 2019
animal4556 animal4089 animal1357 female Angler 2019
animal4557 animal4089 animal3612 male Angler 2019
animal4558 animal4089 animal3798 male Angler 2019
animal4559 animal4089 animal1348 male Angler 2019
animal4560 animal4089 animal1373 male Angler 2019
animal4561 animal4089 animal4026 female Angler 2019
animal4562 animal4089 animal3979 male Angler 2019
animal4563 animal4089 animal3990 female Angler 2019
animal4564 animal4089 animal4019 male Angler 2019
animal4565 animal4089 animal1356 female Angler 2019
animal4566 animal4089 animal4024 male Angler 2019
animal4567 animal4089 animal1338 female Angler 2019
animal4568 animal4089 animal1354 male Angler 2019
animal4569 animal4089 animal4017 female Angler 2019
animal4570 animal4089 animal3822 male Angler 2019
animal4571 animal4089 animal3756 male Angler 2019
animal4572 animal3814 animal4014 female Angler 2019
animal4573 animal3814 animal3998 male Angler 2019
animal4574 animal3814 animal4081 female Angler 2019
animal4575 animal3814 animal3979 male Angler 2019
animal4576 animal3814 animal4036 female Angler 2019
animal4577 animal3814 animal3981 female Angler 2019
animal4578 animal3814 animal4097 male Angler 2019
animal4579 animal3814 animal4055 male Angler 2019
animal4580 animal3636 animal4084 male Angler 2019
animal4581 animal3636 animal4027 female Angler 2019
animal4582 animal3636 animal3971 male Angler 2019
animal4583 animal3636 animal4072 female Angler 2019
animal4584 animal3490 animal3988 male Angler 2019
animal4585 animal3490 animal3994 female Angler 2019
animal4586 animal3490 animal4047 female Angler 2019
animal4587 animal3490 animal4078 female Angler 2019
animal4588 animal3597 animal3998 male Angler 2019
animal4589 animal3597 animal4076 female Angler 2019
animal4590 animal3597 animal4065 female Angler 2019
animal4591 animal3597 animal4085 female Angler 2019
animal4592 animal3597 animal3975 male Angler 2019
animal4593 animal3597 animal3971 male Angler 2019
animal4594 animal4001 animal3985 female Angler 2019
animal4595 animal4001 animal1349 male Angler 2019
animal4596 animal4001 animal3610 female Angler 2019
animal4597 animal4001 animal4017 female Angler 2019
animal4598 animal4001 animal4101 male Angler 2019
animal4599 animal4001 animal4025 male Angler 2019
animal4600 animal4001 animal3595 female Angler 2019
animal4601 animal4001 animal3762 male Angler 2019
animal4602 animal4001 animal1322 male Angler 2019
animal4603 animal4001 animal3765 male Angler 2019
animal4604 animal4001 animal3813 female Angler 2019
animal4605 animal4001 animal3602 female Angler 2019
animal4606 animal4001 animal4031 female Angler 2019
animal4607 animal4001 animal3622 female Angler 2019
animal4608 animal4001 animal3992 female Angler 2019
animal4609 animal4001 animal3765 male Angler 2019
animal4610 animal4001 animal3824 male Angler 2019
animal4611 animal1329 animal4027 male Angler 2019
animal4612 animal1329 animal4017 male Angler 2019
animal4613 animal1353 animal4082 female Angler 2020
animal4614 animal1353 animal3994 male Angler 2020
animal4615 animal1353 animal4004 male Angler 2020
animal4616 animal4089 animal3607 female Angler 2020
animal4617 animal4089 animal1335 female Angler 2020
animal4618 animal4089 animal3808 female Angler 2020
animal4619 animal4089 animal4100 male Angler 2020
animal4620 animal4089 animal3618 male Angler 2020
animal4621 animal4089 animal4018 female Angler 2020
animal4622 animal4089 animal4042 male Angler 2020
animal4623 animal4089 animal4004 female Angler 2020
animal4624 animal4089 animal3965 female Angler 2020
animal4625 animal4089 animal3771 female Angler 2020
animal4626 animal4089 animal1350 female Angler 2020
animal4627 animal4089 animal4090 female Angler 2020
animal4628 animal4089 animal4081 male Angler 2020
animal4629 animal4089 animal4038 female Angler 2020
animal4630 animal4089 animal1355 male Angler 2020
animal4631 animal4089 animal1373 male Angler 2020
animal4632 animal4089 animal3625 male Angler 2020
animal4633 animal4089 animal4088 female Angler 2020
animal4634 animal4089 animal4037 female Angler 2020
animal4635 animal4089 animal1319 female Angler 2020
animal4636 animal4089 animal4030 male Angler 2020
animal4637 animal4089 animal3632 female Angler 2020
animal4638 animal3814 animal4058 male Angler 2020
animal4639 animal3814 animal4009 male Angler 2020
animal4640 animal3814 animal4090 female Angler 2020
animal4641 animal3814 animal4007 male Angler 2020
animal4642 animal3814 animal4102 female Angler 2020
animal4643 animal3814 animal3969 male Angler 2020
animal4644 animal3636 animal3975 male Angler 2020
animal4645 animal3490 animal4084 male Angler 2020
animal4646 animal3490 animal4058 male Angler 2020
animal4647 animal3490 animal4004 male Angler 2020
animal4648 animal3490 animal4014 male Angler 2020
animal4649 animal3490 animal4088 male Angler 2020
animal4650 animal3490 animal4055 male Angler 2020
animal4651 animal3597 animal4000 male Angler 2020
animal4652 animal3597 animal4090 male Angler 2020
animal4653 animal3597 animal4033 female Angler 2020
animal4654 animal4001 animal3788 female Angler 2020
animal4655 animal4001 animal3810 male Angler 2020
animal4656 animal4001 animal3779 male Angler 2020
animal4657 animal4001 animal3491 male Angler 2020
animal4658 animal4001 animal3761 male Angler 2020
animal4659 animal4001 animal3990 male Angler 2020
animal4660 animal4001 animal4088 male Angler 2020
animal4661 animal4001 animal3635 female Angler 2020
animal4662 animal4001 animal3625 female Angler 2020
animal4663 animal4001 animal4024 female Angler 2020
animal4664 animal4001 animal3977 male Angler 2021
animal4665 animal4001 animal1356 male Angler 2021
animal4666 animal4001 animal3611 male Angler 2021
animal4667 animal4001 animal3965 female Angler 2021
animal4668 animal4001 animal3965 male Angler 2021
animal4669 animal4001 animal3497 male Angler 2021
animal4670 animal4001 animal3610 female Angler 2021
animal4671 animal1329 animal4034 female Angler 2021
animal4672 animal1329 animal4024 female Angler 2021
animal4673 animal1353 animal4102 female Angler 2021
animal4674 animal1353 animal4070 female Angler 2021
animal4675 animal1353 animal4064 female Angler 2021
animal4676 animal1353 animal4092 female Angler 2021
animal4677 animal1353 animal4076 female Angler 2021
animal4678 animal1353 animal4004 female Angler 2021
animal4679 animal1353 animal4097 male Angler 2021
animal4680 animal1353 animal4008 male Angler 2021
animal4681 animal1353 animal4100 female Angler 2021
animal4682 animal4089 animal3980 female Angler 2021
animal4683 animal4089 animal1349 female Angler 2021
animal4684 animal4089 animal4049 female Angler 2021
animal4685 animal4089 animal3968 male Angler 2021
animal4686 animal4089 animal3750 female Angler 2021
animal4687 animal4089 animal3491 female Angler 2021
animal4688 animal4089 animal3602 male Angler 2021
animal4689 animal4089 animal3990 male Angler 2021
animal4690 animal4089 animal3968 male Angler 2021
animal4691 animal4089 animal3786 female Angler 2021
animal4692 animal4089 animal1348 female Angler 2021
animal4693 animal4089 animal1342 male Angler 2021
animal4694 animal4089 animal3610 female Angler 2021
animal4695 animal4089 animal1355 male Angler 2021
animal4696 animal4089 animal3757 female Angler 2021
animal4697 animal3814 animal3991 female Angler 2021
animal4698 animal3814 animal4037 female Angler 2021
animal4699 animal3814 animal4008 female Angler 2021
animal4700 animal3814 animal4019 female Angler 2021
animal4701 animal3814 animal3998 male Angler 2021
animal4702 animal3814 animal4047 female Angler 2021
animal4703 animal3814 animal4082 male Angler 2021
animal4704 animal3814 animal4101 female Angler 2021
animal4705 animal3636 animal4034 female Angler 2021
animal4706 animal3636 animal3969 female Angler 2021
animal4707 animal3636 animal4086 female Angler 2021
animal4708 animal3636 animal4018 male Angler 2021
animal4709 animal3636 animal4038 male Angler 2021
animal4710 animal3636 animal4025 female Angler 2021
animal4711 animal3636 animal4009 male Angler 2021
animal4712 animal3636 animal3973 female Angler 2021
animal4713 animal4185 animal3865 male Angler 2025
animal4714 animal4199 animal4195 male Angler 2026
animal4715 animal3112 animal4211 female Holstein 1996
animal4716 animal3529 animal4212 female Angler 2003
animal4717 animal3550 animal4213 female Angler 2004
animal4718 animal3468 animal4216 female Angler 2005
animal4719 animal3435 animal4214 female Angler 2005
animal4720 animal3468 animal4218 female Angler 2005
animal4721 animal4221 animal3721 female Angler 2006
animal4722 animal2803 animal4216 male Angler 2007
animal4723 animal3472 animal4217 female Angler 2007
animal4724 animal3702 animal4215 female Angler 2007
animal4725 animal3680 animal4219 female Angler 2007
animal4726 animal3711 animal4232 female Angler 2009
animal4727 animal3361 animal4234 male Angler 2009
animal4728 animal3480 animal4222 female Angler 2009
animal4729 animal3696 animal4230 female Angler 2009
animal4730 animal2946 animal4227 female Angler 2009
animal4731 animal2946 animal4224 female Angler 2010
animal4732 animal3243 animal4225 male Angler 2010
animal4733 animal4237 animal3588 female Angler 2010
animal4734 animal3927 animal4240 female Angler 2010
animal4735 animal4229 animal4233 female Angler 2010
animal4736 animal3696 animal4236 female Angler 2011
animal4737 animal3482 animal4246 female Angler 2012
animal4738 animal3943 animal4247 female Angler 2013
animal4739 animal3946 animal4251 female Angler 2013
animal4740 animal3578 animal4225 female Angler 2013
animal4741 animal3578 animal4259 female Angler 2013
animal4742 animal3946 animal4226 female Angler 2013
animal4743 animal3584 animal4246 male Angler 2013
animal4744 animal3740 animal4235 male Angler 2014
animal4745 animal3578 animal4257 female Angler 2014
animal4746 animal3365 animal4250 male Angler 2014
animal4747 animal3745 animal4258 female Angler 2014
animal4748 animal4237 animal4260 female Angler 2014
animal4749 animal3707 animal4269 female Angler 2015
animal4750 animal3702 animal4247 male Angler 2015
animal4751 animal4271 animal3706 male Angler 2015
animal4752 animal4242 animal18 male Angler 2015
animal4753 animal4231 animal19 male Angler 2015
animal4754 animal4239 animal3583 male Angler 2015
animal4755 animal4249 animal3960 male Angler 2015
animal4756 animal4248 animal24 male Angler 2015
animal4757 animal3932 animal4268 male Angler 2015
animal4758 animal4237 animal4255 female Angler 2015
animal4759 animal3590 animal4266 male Angler 2015
animal4760 animal4248 animal24 female Angler 2015
animal4761 animal4223 animal4256 male Angler 2015
animal4762 animal4241 animal35 female Angler 2015
animal4763 animal4244 animal36 male Angler 2015
animal4764 animal4220 animal3703 male Angler 2015
animal4765 animal4270 animal37 female Angler 2015
animal4766 animal4242 animal40 male Angler 2015
animal4767 animal3744 animal4269 male Angler 2015
animal4768 animal3713 animal4258 male Angler 2015
animal4769 animal4252 animal3455 male Angler 2015
animal4770 animal4220 animal43 male Angler 2015
animal4771 animal3575 animal4213 male Angler 2015
animal4772 animal3579 animal4268 female Angler 2015
animal4773 animal4238 animal45 female Angler 2015
animal4774 animal4238 animal17 female Angler 2015
animal4775 animal3439 animal4235 female Angler 2015
animal4776 animal4253 animal20 male Angler 2015
animal4777 animal3905 animal4261 female Angler 2015
animal4778 animal6 animal4247 female Angler 2015
animal4779 animal4241 animal53 female Angler 2015
animal4780 animal2 animal4235 male Angler 2015
animal4781 animal3739 animal4262 female Angler 2015
animal4782 animal3476 animal4264 male Angler 2015
animal4783 animal3745 animal4263 male Angler 2015
animal4784 animal3542 animal4235 female Angler 2015
animal4785 animal4239 animal4250 male Angler 2015
animal4786 animal4241 animal54 female Angler 2015
animal4787 animal3561 animal4261 male Angler 2015
animal4788 animal4223 animal4213 female Angler 2015
animal4789 animal3458 animal4258 female Angler 2015
animal4790 animal3909 animal4247 male Angler 2015
animal4791 animal4271 animal4262 male Angler 2015
animal4792 animal4272 animal21 female Angler 2015
animal4793 animal3916 animal4265 male Angler 2015
animal4794 animal4248 animal53 male Angler 2015
animal4795 animal4231 animal63 male Angler 2015
animal4796 animal4271 animal3910 male Angler 2015
animal4797 animal4228 animal33 female Angler 2015
animal4798 animal3943 animal4258 female Angler 2015
animal4799 animal4248 animal34 female Angler 2015
animal4800 animal4238 animal56 female Angler 2015
animal4801 animal3573 animal4263 male Angler 2015
animal4802 animal3901 animal4258 female Angler 2015
animal4803 animal3695 animal4264 female Angler 2015
animal4804 animal4248 animal67 female Angler 2015
animal4805 animal5 animal4243 female Angler 2015
animal4806 animal10 animal4262 male Angler 2015
animal4807 animal4254 animal49 female Angler 2015
animal4808 animal3529 animal4266 male Angler 2015
animal4809 animal3484 animal4268 male Angler 2015
animal4810 animal4231 animal3892 female Angler 2015
animal4811 animal4244 animal24 male Angler 2015
animal4812 animal3 animal4247 male Angler 2015
animal4813 animal3540 animal4256 female Angler 2015
animal4814 animal3698 animal4265 female Angler 2015
animal4815 animal3734 animal4235 female Angler 2015
animal4816 animal4220 animal50 female Angler 2015
animal4817 animal4249 animal42 female Angler 2015
animal4818 animal4223 animal30 male Angler 2015
animal4819 animal4272 animal66 male Angler 2015
animal4820 animal3900 animal4261 male Angler 2015
animal4821 animal3566 animal4265 male Angler 2015
animal4822 animal3348 animal4265 male Angler 2015
animal4823 animal3348 animal4250 male Angler 2015
animal4824 animal4248 animal76 female Angler 2015
animal4825 animal4237 animal72 male Angler 2015
animal4826 animal3712 animal4245 female Angler 2015
animal4827 animal6 animal4263 female Angler 2015
animal4828 animal2 animal4265 female Angler 2015
animal4829 animal3488 animal4269 male Angler 2015
animal4830 animal8 animal4262 female Angler 2015
animal4831 animal2 animal4247 male Angler 2015
animal4832 animal3718 animal4243 female Angler 2015
animal4833 animal4241 animal33 female Angler 2015
animal4834 animal4252 animal4235 male Angler 2015
animal4835 animal3953 animal4266 female Angler 2015
animal4836 animal3488 animal4263 female Angler 2015
animal4837 animal3585 animal4247 female Angler 2015
animal4838 animal3696 animal4266 female Angler 2015
animal4839 animal3696 animal4213 male Angler 2015
animal4840 animal3709 animal4263 female Angler 2015
animal4841 animal3590 animal4258 female Angler 2015
animal4842 animal12 animal4269 male Angler 2015
animal4843 animal3484 animal4262 female Angler 2015
animal4844 animal4242 animal65 female Angler 2015
animal4845 animal4271 animal4265 male Angler 2015
animal4846 animal1 animal4267 female Angler 2015
animal4847 animal4248 animal48 female Angler 2015
animal4848 animal3663 animal4243 male Angler 2015
animal4849 animal3953 animal4268 male Angler 2015
animal4850 animal4220 animal82 female Angler 2015
animal4851 animal4242 animal43 male Angler 2015
animal4852 animal3349 animal4261 female Angler 2015
animal4853 animal3470 animal4235 female Angler 2015
animal4854 animal4252 animal66 male Angler 2015
animal4855 animal4272 animal63 male Angler 2015
animal4856 animal3486 animal4265 male Angler 2015
animal4857 animal3570 animal4264 female Angler 2015
animal4858 animal12 animal4269 female Angler 2015
animal4859 animal4242 animal4235 male Angler 2015
animal4860 animal4220 animal4264 male Angler 2015
animal4861 animal3488 animal4263 female Angler 2015
animal4862 animal4220 animal76 male Angler 2015
animal4863 animal4244 animal3747 male Angler 2015
animal4864 animal4238 animal25 female Angler 2015
animal4865 animal4244 animal61 female Angler 2015
animal4866 animal3532 animal4267 male Angler 2015
animal4867 animal4244 animal81 male Angler 2015
animal4868 animal4242 animal37 male Angler 2015
animal4869 animal3725 animal4245 male Angler 2015
animal4870 animal4223 animal78 female Angler 2015
animal4871 animal4241 animal26 male Angler 2015
animal4872 animal4238 animal26 male Angler 2015
animal4873 animal4228 animal54 female Angler 2015
animal4874 animal3481 animal4261 female Angler 2015
animal4875 animal3205 animal4262 female Angler 2015
animal4876 animal4241 animal60 male Angler 2015
animal4877 animal4249 animal40 male Angler 2015
animal4878 animal4254 animal81 male Angler 2015
animal4879 animal3744 animal4258 male Angler 2015
animal4880 animal4241 animal3706 female Angler 2015
animal4881 animal4228 animal81 female Angler 2015
animal4882 animal4237 animal84 female Angler 2015
animal4883 animal3484 animal4267 female Angler 2015
animal4884 animal4228 animal64 male Angler 2015
animal4885 animal4228 animal4235 female Angler 2015
animal4886 animal4220 animal3455 male Angler 2015
animal4887 animal3464 animal4243 female Angler 2015
animal4888 animal4223 animal4263 male Angler 2015
animal4889 animal4238 animal26 female Angler 2015
animal4890 animal4231 animal3706 male Angler 2015
animal4891 animal4270 animal70 male Angler 2015
animal4892 animal3715 animal4263 male Angler 2015
animal4893 animal4244 animal53 male Angler 2015
animal4894 animal4237 animal3897 female Angler 2015
animal4895 animal3513 animal4269 female Angler 2015
animal4896 animal4249 animal24 male Angler 2015
animal4897 animal4223 animal3944 male Angler 2015
animal4898 animal3909 animal4247 male Angler 2015
animal4899 animal4249 animal70 male Angler 2015
animal4900 animal4254 animal25 female Angler 2015
animal4901 animal3585 animal4258 male Angler 2015
animal4902 animal4220 animal3714 male Angler 2015
animal4903 animal3948 animal4247 female Angler 2015
animal4904 animal4223 animal72 male Angler 2015
animal4905 animal1 animal4265 female Angler 2015
animal4906 animal4238 animal4262 male Angler 2015
animal4907 animal3439 animal4258 female Angler 2015
animal4908 animal13 animal4265 male Angler 2015
animal4909 animal4249 animal82 male Angler 2015
animal4910 animal3481 animal4265 male Angler 2015
animal4911 animal4241 animal64 female Angler 2015
animal4912 animal4238 animal3703 male Angler 2015
animal4913 animal3550 animal4213 male Angler 2015
animal4914 animal3725 animal4263 female Angler 2015
animal4915 animal4252 animal23 male Angler 2015
animal4916 animal5 animal4266 male Angler 2015
animal4917 animal4241 animal20 male Angler 2015
animal4918 animal4220 animal73 male Angler 2015
animal4919 animal3205 animal4255 male Angler 2015
animal4920 animal4270 animal64 female Angler 2015
animal4921 animal3692 animal4235 female Angler 2015
animal4922 animal3570 animal4256 male Angler 2015
animal4923 animal4270 animal3716 male Angler 2015
animal4924 animal3513 animal4266 male Angler 2015
animal4925 animal4238 animal34 female Angler 2015
animal4926 animal4254 animal18 female Angler 2015
animal4927 animal4241 animal50 male Angler 2015
animal4928 animal4220 animal46 male Angler 2015
animal4929 animal3550 animal4243 female Angler 2015
animal4930 animal4238 animal60 male Angler 2015
animal4931 animal3905 animal4256 female Angler 2015
animal4932 animal9 animal4235 female Angler 2015
animal4933 animal3529 animal4250 male Angler 2015
animal4934 animal4248 animal62 female Angler 2015
animal4935 animal4244 animal25 male Angler 2015
animal4936 animal4248 animal77 female Angler 2015
animal4937 animal8 animal4269 female Angler 2015
animal4938 animal4253 animal28 female Angler 2015
animal4939 animal3695 animal4266 female Angler 2015
animal4940 animal3924 animal4261 female Angler 2015
animal4941 animal3948 animal4250 male Angler 2015
animal4942 animal3663 animal4247 female Angler 2015
animal4943 animal4249 animal3910 male Angler 2016
animal4944 animal3458 animal4264 female Angler 2016
animal4945 animal3550 animal4268 female Angler 2016
animal4946 animal3456 animal4250 male Angler 2016
animal4947 animal4248 animal16 male Angler 2016
animal4948 animal4272 animal3910 male Angler 2016
animal4949 animal4271 animal3455 female Angler 2016
animal4950 animal4254 animal3236 female Angler 2016
animal4951 animal4248 animal79 male Angler 2016
animal4952 animal3943 animal4247 male Angler 2016
animal4953 animal4270 animal66 female Angler 2016
animal4954 animal4228 animal33 female Angler 2016
animal4955 animal4272 animal62 male Angler 2016
animal4956 animal3932 animal4269 male Angler 2016
animal4957 animal3690 animal4269 female Angler 2016
animal4958 animal4241 animal79 male Angler 2016
animal4959 animal3456 animal4267 female Angler 2016
animal4960 animal2 animal4261 female Angler 2016
animal4961 animal4223 animal26 female Angler 2016
animal4962 animal3689 animal4265 female Angler 2016
animal4963 animal3689 animal4268 male Angler 2016
animal4964 animal3490 animal4340 male Angler 2016
animal4965 animal3490 animal4371 female Angler 2016
animal4966 animal3490 animal4364 male Angler 2016
animal4967 animal3490 animal4277 male Angler 2016
animal4968 animal3490 animal4315 female Angler 2016
animal4969 animal3490 animal4316 female Angler 2016
animal4970 animal3490 animal4357 male Angler 2016
animal4971 animal3490 animal4302 male Angler 2016
animal4972 animal3597 animal4300 male Angler 2016
animal4973 animal3597 animal4354 male Angler 2016
animal4974 animal3597 animal4392 male Angler 2016
animal4975 animal3597 animal4302 female Angler 2016
animal4976 animal4291 animal4307 male Angler 2016
animal4977 animal4291 animal3979 female Angler 2016
animal4978 animal4291 animal1328 female Angler 2016
animal4979 animal4291 animal3624 male Angler 2016
animal4980 animal4291 animal3624 male Angler 2016
animal4981 animal4291 animal4398 female Angler 2016
animal4982 animal4291 animal4300 female Angler 2016
animal4983 animal4291 animal3795 female Angler 2016
animal4984 animal4291 animal4008 female Angler 2016
animal4985 animal4291 animal4086 male Angler 2016
animal4986 animal4291 animal4281 male Angler 2016
animal4987 animal4291 animal4086 male Angler 2016
animal4988 animal4291 animal3796 male Angler 2016
animal4989 animal4291 animal3611 female Angler 2016
animal4990 animal4291 animal4030 female Angler 2016
animal4991 animal4291 animal3988 female Angler 2016
animal4992 animal4291 animal4301 female Angler 2016
animal4993 animal4291 animal3374 male Angler 2016
animal4994 animal4291 animal4384 male Angler 2016
animal4995 animal4291 animal1322 female Angler 2016
animal4996 animal4001 animal4354 female Angler 2016
animal4997 animal4001 animal4376 female Angler 2016
animal4998 animal4001 animal4351 male Angler 2016
animal4999 animal4001 animal4356 female Angler 2016
animal5000 animal4001 animal4299 male Angler 2016
animal5001 animal4001 animal4355 female Angler 2016
animal5002 animal4001 animal4309 male Angler 2016
animal5003 animal1329 animal4396 male Angler 2016
animal5004 animal1329 animal4297 male Angler 2016
animal5005 animal1329 animal4366 female Angler 2016
animal5006 animal1329 animal4377 female Angler 2016
animal5007 animal1329 animal4295 female Angler 2016
animal5008 animal1329 animal4355 female Angler 2016
animal5009 animal1353 animal4359 female Angler 2016
animal5010 animal1353 animal4342 female Angler 2016
animal5011 animal1353 animal4348 female Angler 2016
animal5012 animal1353 animal4360 male Angler 2016
animal5013 animal4089 animal4281 female Angler 2017
animal5014 animal4089 animal4372 female Angler 2017
animal5015 animal4089 animal4287 male Angler 2017
animal5016 animal3814 animal4284 female Angler 2017
animal5017 animal3814 animal4350 male Angler 2017
animal5018 animal3814 animal4309 male Angler 2017
animal5019 animal3814 animal4273 female Angler 2017
animal5020 animal3814 animal4311 female Angler 2017
animal5021 animal3814 animal4360 female Angler 2017
animal5022 animal3814 animal4326 female Angler 2017
animal5023 animal3636 animal4326 male Angler 2017
animal5024 animal3636 animal4340 male Angler 2017
animal5025 animal3636 animal4338 female Angler 2017
animal5026 animal3636 animal4274 male Angler 2017
animal5027 animal3636 animal4356 female Angler 2017
animal5028 animal3636 animal4399 female Angler 2017
animal5029 animal3636 animal4387 female Angler 2017
animal5030 animal3636 animal4386 male Angler 2017
animal5031 animal3636 animal4301 female Angler 2017
animal5032 animal3636 animal4304 female Angler 2017
animal5033 animal3636 animal4384 female Angler 2017
animal5034 animal3490 animal4364 female Angler 2017
animal5035 animal3490 animal4299 male Angler 2017
animal5036 animal3490 animal4273 female Angler 2017
animal5037 animal3490 animal4345 female Angler 2017
animal5038 animal3490 animal4337 male Angler 2017
animal5039 animal3597 animal4384 male Angler 2017
animal5040 animal3597 animal4356 male Angler 2017
animal5041 animal3597 animal4333 male Angler 2017
animal5042 animal3597 animal4309 male Angler 2017
animal5043 animal3597 animal4284 female Angler 2017
animal5044 animal3597 animal4341 female Angler 2017
animal5045 animal4291 animal4361 female Angler 2017
animal5046 animal4291 animal4315 female Angler 2017
animal5047 animal4291 animal4397 female Angler 2017
animal5048 animal4291 animal3610 female Angler 2017
animal5049 animal4291 animal4064 male Angler 2017
animal5050 animal4291 animal1327 male Angler 2017
animal5051 animal4291 animal4366 female Angler 2017
animal5052 animal4291 animal4376 male Angler 2017
animal5053 animal4291 animal4017 female Angler 2017
animal5054 animal4291 animal1350 female Angler 2017
animal5055 animal4291 animal3497 male Angler 2017
animal5056 animal4291 animal3600 female Angler 2017
animal5057 animal4291 animal4065 male Angler 2017
animal5058 animal4291 animal4357 male Angler 2017
animal5059 animal4291 animal4307 female Angler 2017
animal5060 animal4291 animal4102 male Angler 2017
animal5061 animal4291 animal4395 male Angler 2017
animal5062 animal4291 animal3765 female Angler 2017
animal5063 animal4291 animal1328 male Angler 2017
animal5064 animal4001 animal4304 female Angler 2017
animal5065 animal4001 animal4385 male Angler 2017
animal5066 animal4001 animal4394 female Angler 2017
animal5067 animal4001 animal4366 female Angler 2017
animal5068 animal4001 animal4297 male Angler 2017
animal5069 animal4001 animal4304 female Angler 2017
animal5070 animal1329 animal4390 male Angler 2017
animal5071 animal1329 animal4314 male Angler 2017
animal5072 animal1353 animal4314 female Angler 2018
animal5073 animal1353 animal4281 female Angler 2018
animal5074 animal1353 animal4295 female Angler 2018
animal5075 animal1353 animal4371 male Angler 2018
animal5076 animal4089 animal4364 female Angler 2018
animal5077 animal4089 animal4274 female Angler 2018
animal5078 animal4089 animal4299 female Angler 2018
animal5079 animal4089 animal4281 male Angler 2018
animal5080 animal4089 animal4350 male Angler 2018
animal5081 animal4089 animal4324 female Angler 2018
animal5082 animal4089 animal4342 female Angler 2018
animal5083 animal3814 animal4392 female Angler 2018
animal5084 animal3814 animal4337 male Angler 2018
animal5085 animal3814 animal4396 male Angler 2018
animal5086 animal3814 animal4311 male Angler 2018
animal5087 animal3814 animal4338 female Angler 2018
animal5088 animal3814 animal4326 female Angler 2018
animal5089 animal3636 animal4341 male Angler 2018
animal5090 animal3636 animal4388 female Angler 2018
animal5091 animal3636 animal4309 male Angler 2018
animal5092 animal3636 animal4301 male Angler 2018
animal5093 animal3490 animal4341 female Angler 2018
animal5094 animal3490 animal4352 female Angler 2018
animal5095 animal3490 animal4342 male Angler 2018
animal5096 animal3490 animal4324 female Angler 2018
animal5097 animal3597 animal4384 male Angler 2018
animal5098 animal3597 animal4388 female Angler 2018
animal5099 animal3597 animal4314 male Angler 2018
animal5100 animal3597 animal4394 female Angler 2018
animal5101 animal3597 animal4274 female Angler 2018
animal5102 animal3597 animal4300 female Angler 2018
animal5103 animal4291 animal3795 male Angler 2018
animal5104 animal4291 animal4394 male Angler 2018
animal5105 animal4291 animal4360 male Angler 2018
animal5106 animal4291 animal4309 male Angler 2018
animal5107 animal4291 animal3624 female Angler 2018
animal5108 animal4291 animal4024 male Angler 2018
animal5109 animal4291 animal3595 female Angler 2018
animal5110 animal4291 animal4281 male Angler 2018
animal5111 animal4291 animal3621 female Angler 2018
animal5112 animal4291 animal4037 male Angler 2018
animal5113 animal4291 animal1342 male Angler 2018
animal5114 animal4291 animal3792 female Angler 2018
animal5115 animal4291 animal1373 female Angler 2018
animal5116 animal4291 animal4359 female Angler 2018
animal5117 animal4001 animal4374 female Angler 2018
animal5118 animal4001 animal4295 female Angler 2018
animal5119 animal4001 animal4321 male Angler 2018
animal5120 animal4001 animal4275 male Angler 2018
animal5121 animal4001 animal4297 female Angler 2018
animal5122 animal4001 animal4326 male Angler 2018
animal5123 animal4001 animal4281 female Angler 2018
animal5124 animal4001 animal4295 male Angler 2018
animal5125 animal1329 animal4314 male Angler 2018
animal5126 animal1329 animal4307 female Angler 2018
animal5127 animal1329 animal4280 female Angler 2018
animal5128 animal1353 animal4371 female Angler 2019
animal5129 animal1353 animal4388 male Angler 2019
animal5130 animal1353 animal4397 female Angler 2019
animal5131 animal1353 animal4364 male Angler 2019
animal5132 animal4089 animal4377 male Angler 2019
animal5133 animal4089 animal4284 male Angler 2019
animal5134 animal4089 animal4376 female Angler 2019
animal5135 animal4089 animal4377 female Angler 2019
animal5136 animal3814 animal4345 male Angler 2019
animal5137 animal3814 animal4315 female Angler 2019
animal5138 animal3814 animal4355 male Angler 2019
animal5139 animal3814 animal4387 male Angler 2019
animal5140 animal3814 animal4396 female Angler 2019
animal5141 animal3636 animal4348 female Angler 2019
animal5142 animal3636 animal4351 female Angler 2019
animal5143 animal3636 animal4356 male Angler 2019
animal5144 animal3636 animal4396 male Angler 2019
animal5145 animal3636 animal4371 female Angler 2019
animal5146 animal3636 animal4277 male Angler 2019
animal5147 animal3636 animal4301 female Angler 2019
animal5148 animal3490 animal4361 female Angler 2019
animal5149 animal3490 animal4287 female Angler 2019
animal5150 animal3490 animal4274 female Angler 2019
animal5151 animal3490 animal4352 female Angler 2019
animal5152 animal3597 animal4397 female Angler 2019
animal5153 animal3597 animal4297 male Angler 2019
animal5154 animal3597 animal4299 female Angler 2019
animal5155 animal3597 animal4390 female Angler 2019
animal5156 animal3597 animal4324 female Angler 2019
animal5157 animal3597 animal4399 female Angler 2019
animal5158 animal3597 animal4377 male Angler 2019
animal5159 animal3597 animal4390 male Angler 2019
animal5160 animal4291 animal3778 male Angler 2019
animal5161 animal4291 animal3638 male Angler 2019
animal5162 animal4291 animal3370 female Angler 2019
animal5163 animal4291 animal3600 female Angler 2019
animal5164 animal4291 animal4394 female Angler 2019
animal5165 animal4291 animal1328 male Angler 2019
animal5166 animal4291 animal1366 male Angler 2019
animal5167 animal4291 animal1368 male Angler 2019
animal5168 animal4291 animal1319 female Angler 2019
animal5169 animal4291 animal1322 male Angler 2019
animal5170 animal4291 animal4388 female Angler 2019
animal5171 animal4291 animal4088 male Angler 2019
animal5172 animal4291 animal4033 male Angler 2019
animal5173 animal4291 animal3990 male Angler 2019
animal5174 animal4291 animal3755 female Angler 2019
animal5175 animal4291 animal3795 male Angler 2019
animal5176 animal4291 animal3968 male Angler 2019
animal5177 animal4001 animal4398 female Angler 2019
animal5178 animal4001 animal4359 female Angler 2019
animal5179 animal4001 animal4284 female Angler 2019
animal5180 animal4001 animal4349 female Angler 2019
animal5181 animal4001 animal4352 male Angler 2019
animal5182 animal4001 animal4351 male Angler 2019
animal5183 animal4001 animal4335 male Angler 2019
animal5184 animal1329 animal4371 male Angler 2019
animal5185 animal1329 animal4349 male Angler 2019
animal5186 animal1329 animal4281 female Angler 2019
animal5187 animal1329 animal4273 male Angler 2019
animal5188 animal1329 animal4386 female Angler 2019
animal5189 animal1329 animal4314 male Angler 2019
animal5190 animal1329 animal4338 female Angler 2019
animal5191 animal1353 animal4311 male Angler 2020
animal5192 animal1353 animal4295 male Angler 2020
animal5193 animal1353 animal4361 female Angler 2020
animal5194 animal1353 animal4337 female Angler 2020
animal5195 animal1353 animal4384 male Angler 2020
animal5196 animal4089 animal4360 male Angler 2020
animal5197 animal4089 animal4355 male Angler 2020
animal5198 animal4089 animal4337 female Angler 2020
animal5199 animal3814 animal4314 male Angler 2020
animal5200 animal3814 animal4306 female Angler 2020
animal5201 animal3814 animal4275 male Angler 2020
animal5202 animal3814 animal4277 male Angler 2020
animal5203 animal3814 animal4371 male Angler 2020
animal5204 animal3814 animal4387 female Angler 2020
animal5205 animal3814 animal4340 male Angler 2020
animal5206 animal3814 animal4345 female Angler 2020
animal5207 animal3636 animal4385 female Angler 2020
animal5208 animal3636 animal4357 female Angler 2020
animal5209 animal3636 animal4366 female Angler 2020
animal5210 animal3636 animal4386 male Angler 2020
animal5211 animal3636 animal4396 male Angler 2020
animal5212 animal3636 animal4304 female Angler 2020
animal5213 animal3490 animal4374 female Angler 2020
animal5214 animal3490 animal4296 male Angler 2020
animal5215 animal3597 animal4388 male Angler 2020
animal5216 animal3597 animal4362 male Angler 2020
animal5217 animal3597 animal4361 male Angler 2020
animal5218 animal3597 animal4395 female Angler 2020
animal5219 animal3597 animal4316 male Angler 2020
animal5220 animal3597 animal4364 male Angler 2020
animal5221 animal3597 animal4296 female Angler 2020
animal5222 animal3597 animal4397 female Angler 2020
animal5223 animal3597 animal4396 female Angler 2020
animal5224 animal3597 animal4352 male Angler 2020
animal5225 animal4291 animal4025 male Angler 2020
animal5226 animal4291 animal4343 female Angler 2020
animal5227 animal4291 animal4079 male Angler 2020
animal5228 animal4291 animal4399 male Angler 2020
animal5229 animal4291 animal3372 male Angler 2020
animal5230 animal4291 animal4274 male Angler 2020
animal5231 animal4291 animal3803 female Angler 2020
animal5232 animal4291 animal4390 male Angler 2020
animal5233 animal4291 animal3988 male Angler 2020
animal5234 animal4291 animal4023 male Angler 2020
animal5235 animal4291 animal4020 male Angler 2020
animal5236 animal4291 animal4014 male Angler 2020
animal5237 animal4291 animal4350 male Angler 2020
animal5238 animal4291 animal4360 female Angler 2020
animal5239 animal4291 animal4281 female Angler 2020
animal5240 animal4291 animal4364 female Angler 2020
animal5241 animal4291 animal3813 female Angler 2020
animal5242 animal4291 animal4086 male Angler 2020
animal5243 animal4291 animal4355 male Angler 2020
animal5244 animal4291 animal4036 female Angler 2020
animal5245 animal4291 animal4354 female Angler 2020
animal5246 animal4001 animal4306 male Angler 2020
animal5247 animal4001 animal4387 male Angler 2020
animal5248 animal4001 animal4335 female Angler 2020
animal5249 animal4001 animal4392 female Angler 2021
animal5250 animal4001 animal4399 female Angler 2021
animal5251 animal1329 animal4305 female Angler 2021
animal5252 animal1329 animal4398 female Angler 2021
animal5253 animal1329 animal4366 male Angler 2021
animal5254 animal1329 animal4297 male Angler 2021
animal5255 animal1329 animal4314 female Angler 2021
animal5256 animal1329 animal4297 male Angler 2021
animal5257 animal1353 animal4321 male Angler 2021
animal5258 animal1353 animal4299 male Angler 2021
animal5259 animal1353 animal4277 male Angler 2021
animal5260 animal1353 animal4357 female Angler 2021
animal5261 animal1353 animal4304 male Angler 2021
animal5262 animal1353 animal4333 female Angler 2021
animal5263 animal1353 animal4284 female Angler 2021
animal5264 animal1353 animal4342 male Angler 2021
animal5265 animal1353 animal4307 female Angler 2021
animal5266 animal4089 animal4337 female Angler 2021
animal5267 animal4089 animal4341 female Angler 2021
animal5268 animal3814 animal4343 female Angler 2021
animal5269 animal3814 animal4340 female Angler 2021
animal5270 animal3814 animal4387 male Angler 2021
animal5271 animal3814 animal4300 female Angler 2021
animal5272 animal3814 animal4385 female Angler 2021
animal5273 animal3636 animal4311 male Angler 2021
animal5274 animal3636 animal4372 male Angler 2021
animal5275 animal3636 animal4338 female Angler 2021
animal5276 animal3636 animal4362 female Angler 2021
animal5277 animal3636 animal4350 male Angler 2021
animal5278 animal4420 animal4422 female Angler 2022
animal5279 animal4420 animal4436 male Angler 2022
animal5280 animal4420 animal4454 female Angler 2022
animal5281 animal4420 animal1683 female Angler 2022
animal5282 animal4420 animal4440 female Angler 2022
animal5283 animal4488 animal4127 female Angler 2023
animal5284 animal4488 animal3838 male Angler 2023
animal5285 animal4488 animal4514 male Angler 2023
animal5286 animal4488 animal4475 female Angler 2023
animal5287 animal4488 animal3833 male Angler 2023
animal5288 animal4489 animal4511 female Angler 2023
animal5289 animal4489 animal4464 female Angler 2023
animal5290 animal4489 animal4126 female Angler 2023
animal5291 animal4489 animal4147 female Angler 2023
animal5292 animal4568 animal4572 female Angler 2024
animal5293 animal4568 animal4565 male Angler 2024
animal5294 animal4568 animal4160 female Angler 2024
animal5295 animal4568 animal4160 female Angler 2024
animal5296 animal4568 animal4581 female Angler 2024
animal5297 animal4568 animal3859 male Angler 2024
animal5298 animal4568 animal4528 male Angler 2024
animal5299 animal4568 animal1691 male Angler 2024
animal5300 animal4185 animal4633 female Angler 2026
animal5301 animal4665 animal4653 female Angler 2026
animal5302 animal4665 animal4692 female Angler 2026
animal5303 animal4665 animal4654 female Angler 2026
animal5304 animal4665 animal4675 male Angler 2026
animal5305 animal4665 animal3653 female Angler 2026
animal5306 animal4199 animal4698 female Angler 2026
animal5307 animal4199 animal4702 male Angler 2026
animal5308 animal4199 animal4712 female Angler 2026
animal5309 animal4199 animal4694 male Angler 2026
animal5310 animal4199 animal4682 female Angler 2026
animal5311 animal4688 animal4671 female Angler 2027
animal5312 animal4688 animal4676 female Angler 2027
animal5313 animal4688 animal4696 male Angler 2027
animal5314 animal4688 animal4678 male Angler 2027
animal5315 animal4688 animal4704 male Angler 2027
animal5316 animal4688 animal4654 male Angler 2027
animal5317 animal4688 animal4675 male Angler 2027
animal5318 animal4688 animal4682 female Angler 2027
animal5319 animal3230 animal4715 female Holstein 2000
animal5320 animal3468 animal4716 female Angler 2006
animal5321 animal3938 animal4721 female Angler 2008
animal5322 animal2946 animal4717 female Angler 2008
animal5323 animal2946 animal4718 female Angler 2009
animal5324 animal3145 animal4718 male Angler 2010
animal5325 animal3243 animal4717 male Angler 2010
animal5326 animal3245 animal4723 male Angler 2010
animal5327 animal3711 animal4725 female Angler 2010
animal5328 animal3927 animal4719 female Angler 2011
animal5329 animal3935 animal4729 female Angler 2011
animal5330 animal3943 animal4720 female Angler 2013
animal5331 animal3946 animal4717 female Angler 2013
animal5332 animal3578 animal4735 female Angler 2013
animal5333 animal3946 animal4734 female Angler 2014
animal5334 animal3943 animal4728 male Angler 2014
animal5335 animal3943 animal4724 female Angler 2014
animal5336 animal4237 animal4728 male Angler 2014
animal5337 animal3561 animal4747 female Angler 2015
animal5338 animal4727 animal4737 male Angler 2015
animal5339 animal3744 animal4728 female Angler 2015
animal5340 animal4 animal4726 male Angler 2015
animal5341 animal3540 animal4747 male Angler 2015
animal5342 animal4254 animal4731 male Angler 2015
animal5343 animal4228 animal4726 female Angler 2015
animal5344 animal4732 animal34 male Angler 2015
animal5345 animal3489 animal4745 male Angler 2015
animal5346 animal3464 animal4726 male Angler 2015
animal5347 animal3740 animal4740 male Angler 2015
animal5348 animal3481 animal4726 female Angler 2015
animal5349 animal4220 animal4742 female Angler 2015
animal5350 animal4249 animal4726 male Angler 2015
animal5351 animal3481 animal4740 male Angler 2015
animal5352 animal4746 animal17 male Angler 2015
animal5353 animal4744 animal44 male Angler 2015
animal5354 animal4727 animal4265 female Angler 2015
animal5355 animal4732 animal29 female Angler 2015
animal5356 animal4220 animal4738 female Angler 2015
animal5357 animal8 animal4731 female Angler 2015
animal5358 animal3513 animal4740 male Angler 2015
animal5359 animal4228 animal4740 female Angler 2015
animal5360 animal3745 animal4730 male Angler 2015
animal5361 animal3585 animal4737 male Angler 2015
animal5362 animal3739 animal4738 female Angler 2015
animal5363 animal3695 animal4726 female Angler 2015
animal5364 animal4744 animal4245 female Angler 2015
animal5365 animal4732 animal4263 male Angler 2015
animal5366 animal3575 animal4741 male Angler 2015
animal5367 animal4746 animal4264 female Angler 2015
animal5368 animal3361 animal4728 female Angler 2015
animal5369 animal3464 animal4734 male Angler 2015
animal5370 animal4732 animal3703 female Angler 2015
animal5371 animal4743 animal37 female Angler 2015
animal5372 animal4244 animal4740 male Angler 2015
animal5373 animal3579 animal4740 male Angler 2015
animal5374 animal3742 animal4745 female Angler 2015
animal5375 animal3728 animal4740 male Angler 2015
animal5376 animal3953 animal4731 male Angler 2015
animal5377 animal3692 animal4739 female Angler 2015
animal5378 animal4722 animal3714 male Angler 2015
animal5379 animal3695 animal4726 female Angler 2015
animal5380 animal4239 animal4747 male Angler 2015
animal5381 animal3439 animal4745 male Angler 2015
animal5382 animal3932 animal4734 female Angler 2015
animal5383 animal4253 animal4747 female Angler 2015
animal5384 animal3905 animal4726 female Angler 2015
animal5385 animal4253 animal4726 male Angler 2015
animal5386 animal4732 animal3910 female Angler 2015
animal5387 animal3561 animal4728 male Angler 2015
animal5388 animal4 animal4726 female Angler 2015
animal5389 animal3688 animal4736 male Angler 2015
animal5390 animal3456 animal4728 male Angler 2015
animal5391 animal4732 animal3747 female Angler 2015
animal5392 animal3916 animal4739 female Angler 2015
animal5393 animal11 animal4731 male Angler 2015
animal5394 animal4743 animal18 female Angler 2015
animal5395 animal4746 animal4250 female Angler 2015
animal5396 animal4744 animal19 male Angler 2015
animal5397 animal4242 animal4736 male Angler 2015
animal5398 animal4732 animal3703 male Angler 2015
animal5399 animal1 animal4726 male Angler 2015
animal5400 animal3905 animal4740 female Angler 2015
animal5401 animal3712 animal4739 female Angler 2015
animal5402 animal3484 animal4740 female Angler 2015
animal5403 animal3 animal4745 male Angler 2015
animal5404 animal3729 animal4733 male Angler 2015
animal5405 animal1 animal4742 female Angler 2015
animal5406 animal3690 animal4726 male Angler 2015
animal5407 animal3488 animal4736 female Angler 2015
animal5408 animal4238 animal4726 male Angler 2015
animal5409 animal3927 animal4742 male Angler 2015
animal5410 animal3439 animal4738 male Angler 2015
animal5411 animal4744 animal83 male Angler 2015
animal5412 animal4743 animal3940 male Angler 2015
animal5413 animal1 animal4726 male Angler 2015
animal5414 animal3722 animal4734 female Angler 2015
animal5415 animal4743 animal47 male Angler 2015
animal5416 animal3361 animal4739 male Angler 2015
animal5417 animal3930 animal4740 female Angler 2015
animal5418 animal3942 animal4738 male Angler 2015
animal5419 animal5 animal4748 male Angler 2015
animal5420 animal4722 animal17 male Angler 2015
animal5421 animal3916 animal4748 female Angler 2015
animal5422 animal3932 animal4736 female Angler 2015
animal5423 animal8 animal4730 female Angler 2015
animal5424 animal3713 animal4742 female Angler 2015
animal5425 animal4743 animal46 female Angler 2015
animal5426 animal4722 animal81 male Angler 2015
animal5427 animal3728 animal4740 male Angler 2015
animal5428 animal3901 animal4747 male Angler 2015
animal5429 animal4239 animal4748 female Angler 2015
animal5430 animal3575 animal4742 female Angler 2015
animal5431 animal4744 animal4737 female Angler 2015
animal5432 animal4722 animal85 male Angler 2015
animal5433 animal3898 animal4726 female Angler 2015
animal5434 animal4727 animal86 male Angler 2015
animal5435 animal3663 animal4742 female Angler 2015
animal5436 animal3458 animal4730 female Angler 2015
animal5437 animal4248 animal4728 male Angler 2015
animal5438 animal4732 animal4261 male Angler 2015
animal5439 animal3488 animal4728 female Angler 2015
animal5440 animal3707 animal4733 female Angler 2015
animal5441 animal4743 animal59 female Angler 2015
animal5442 animal3470 animal4741 female Angler 2015
animal5443 animal3702 animal4737 male Angler 2015
animal5444 animal3948 animal4740 male Angler 2015
animal5445 animal3729 animal4748 female Angler 2015
animal5446 animal3489 animal4748 female Angler 2015
animal5447 animal3690 animal4733 female Angler 2015
animal5448 animal4727 animal4728 female Angler 2015
animal5449 animal4744 animal55 female Angler 2015
animal5450 animal3476 animal4747 female Angler 2015
animal5451 animal3587 animal4748 female Angler 2015
animal5452 animal3202 animal4728 female Angler 2015
animal5453 animal6 animal4731 male Angler 2015
animal5454 animal6 animal4733 female Angler 2015
animal5455 animal4238 animal4731 male Angler 2015
animal5456 animal4241 animal4739 male Angler 2015
animal5457 animal4722 animal4261 female Angler 2015
animal5458 animal1 animal4730 male Angler 2015
animal5459 animal3740 animal4730 female Angler 2015
animal5460 animal3718 animal4731 male Angler 2015
animal5461 animal3709 animal4728 male Angler 2015
animal5462 animal9 animal4742 male Angler 2015
animal5463 animal4744 animal3244 female Angler 2015
animal5464 animal3513 animal4748 female Angler 2015
animal5465 animal4727 animal48 male Angler 2015
animal5466 animal3542 animal4747 male Angler 2015
animal5467 animal1 animal4730 male Angler 2015
animal5468 animal4231 animal4738 male Angler 2015
animal5469 animal9 animal4728 male Angler 2015
animal5470 animal2 animal4748 male Angler 2015
animal5471 animal4732 animal4261 female Angler 2015
animal5472 animal3939 animal4728 male Angler 2015
animal5473 animal3481 animal4731 female Angler 2015
animal5474 animal3456 animal4739 female Angler 2015
animal5475 animal4 animal4741 female Angler 2016
animal5476 animal3900 animal4733 female Angler 2016
animal5477 animal3924 animal4728 female Angler 2016
animal5478 animal4237 animal4736 female Angler 2016
animal5479 animal4254 animal4731 female Angler 2016
animal5480 animal3348 animal4728 female Angler 2016
animal5481 animal3488 animal4730 female Angler 2016
animal5482 animal4722 animal57 female Angler 2016
animal5483 animal3579 animal4734 male Angler 2016
animal5484 animal12 animal4731 male Angler 2016
animal5485 animal4220 animal4738 female Angler 2016
animal5486 animal3488 animal4726 female Angler 2016
animal5487 animal4722 animal4256 female Angler 2016
animal5488 animal4727 animal56 male Angler 2016
animal5489 animal3707 animal4739 female Angler 2016
animal5490 animal3490 animal4864 female Angler 2016
animal5491 animal3490 animal4870 male Angler 2016
animal5492 animal3490 animal4844 female Angler 2016
animal5493 animal3490 animal4940 male Angler 2016
animal5494 animal3490 animal4861 female Angler 2016
animal5495 animal3490 animal4827 male Angler 2016
animal5496 animal3597 animal4817 female Angler 2016
animal5497 animal3597 animal4844 male Angler 2016
animal5498 animal3597 animal4942 male Angler 2016
animal5499 animal3597 animal4861 female Angler 2016
animal5500 animal3597 animal4773 female Angler 2016
animal5501 animal3597 animal4950 male Angler 2016
animal5502 animal3597 animal4817 male Angler 2016
animal5503 animal3597 animal4874 female Angler 2016
animal5504 animal3597 animal4894 female Angler 2016
animal5505 animal4783 animal4055 female Angler 2016
animal5506 animal4783 animal4097 male Angler 2016
animal5507 animal4783 animal4076 male Angler 2016
animal5508 animal4783 animal3996 male Angler 2016
animal5509 animal4783 animal1319 female Angler 2016
animal5510 animal4783 animal1350 male Angler 2016
animal5511 animal4783 animal4305 female Angler 2016
animal5512 animal4783 animal4297 female Angler 2016
animal5513 animal4783 animal4962 female Angler 2016
animal5514 animal4783 animal3778 female Angler 2016
animal5515 animal4783 animal4397 female Angler 2016
animal5516 animal4783 animal3753 female Angler 2016
animal5517 animal4783 animal3372 male Angler 2016
animal5518 animal4783 animal4962 female Angler 2016
animal5519 animal4783 animal4944 female Angler 2016
animal5520 animal4783 animal1373 female Angler 2016
animal5521 animal4783 animal3628 female Angler 2016
animal5522 animal4783 animal4945 female Angler 2016
animal5523 animal4783 animal1337 female Angler 2016
animal5524 animal4783 animal1355 male Angler 2016
animal5525 animal4783 animal4939 male Angler 2016
animal5526 animal4783 animal4814 male Angler 2016
animal5527 animal4783 animal4020 female Angler 2016
animal5528 animal4783 animal4390 male Angler 2016
animal5529 animal4783 animal1371 male Angler 2016
animal5530 animal4783 animal4762 male Angler 2016
animal5531 animal4291 animal4830 male Angler 2016
animal5532 animal4291 animal4931 female Angler 2016
animal5533 animal4291 animal4926 female Angler 2016
animal5534 animal4291 animal4816 female Angler 2016
animal5535 animal4291 animal4905 female Angler 2016
animal5536 animal4291 animal4807 female Angler 2016
animal5537 animal4001 animal4852 female Angler 2016
animal5538 animal4001 animal4954 female Angler 2016
animal5539 animal4001 animal4938 male Angler 2016
animal5540 animal4001 animal4777 male Angler 2016
animal5541 animal4001 animal4824 female Angler 2016
animal5542 animal4001 animal4934 male Angler 2016
animal5543 animal4001 animal4925 female Angler 2016
animal5544 animal4001 animal4885 male Angler 2016
animal5545 animal4001 animal4865 female Angler 2016
animal5546 animal4001 animal4936 female Angler 2016
animal5547 animal1329 animal4852 male Angler 2016
animal5548 animal1329 animal4936 male Angler 2016
animal5549 animal1329 animal4805 female Angler 2016
animal5550 animal1329 animal4960 male Angler 2016
animal5551 animal1329 animal4945 female Angler 2016
animal5552 animal1329 animal4792 female Angler 2016
animal5553 animal1329 animal4774 male Angler 2016
animal5554 animal1329 animal4889 female Angler 2016
animal5555 animal1329 animal4837 male Angler 2016
animal5556 animal4866 animal4376 female Angler 2016
animal5557 animal4866 animal4900 female Angler 2016
animal5558 animal4866 animal4314 female Angler 2016
animal5559 animal4866 animal4017 female Angler 2016
animal5560 animal4866 animal4926 female Angler 2016
animal5561 animal4866 animal1338 male Angler 2016
animal5562 animal4866 animal4815 female Angler 2016
animal5563 animal4866 animal4314 female Angler 2016
animal5564 animal4866 animal3622 female Angler 2016
animal5565 animal4866 animal3968 male Angler 2016
animal5566 animal4866 animal3765 male Angler 2016
animal5567 animal4866 animal3781 female Angler 2016
animal5568 animal4866 animal4841 male Angler 2016
animal5569 animal4866 animal4361 male Angler 2016
animal5570 animal4866 animal3760 male Angler 2016
animal5571 animal4866 animal4014 male Angler 2016
animal5572 animal4866 animal4784 male Angler 2016
animal5573 animal4866 animal4779 female Angler 2016
animal5574 animal4866 animal3628 male Angler 2016
animal5575 animal4866 animal4304 male Angler 2016
animal5576 animal4866 animal4394 male Angler 2016
animal5577 animal4866 animal4397 female Angler 2016
animal5578 animal4866 animal4953 male Angler 2016
animal5579 animal4866 animal3757 female Angler 2016
animal5580 animal4866 animal4025 male Angler 2016
animal5581 animal1353 animal4929 male Angler 2016
animal5582 animal1353 animal4887 male Angler 2016
animal5583 animal1353 animal4880 male Angler 2016
animal5584 animal1353 animal4838 female Angler 2016
animal5585 animal1353 animal4773 male Angler 2016
animal5586 animal1353 animal4833 male Angler 2016
animal5587 animal1353 animal4775 male Angler 2016
animal5588 animal1353 animal4832 male Angler 2017
animal5589 animal4089 animal4870 female Angler 2017
animal5590 animal4089 animal4953 female Angler 2017
animal5591 animal4089 animal4789 male Angler 2017
animal5592 animal4089 animal4858 male Angler 2017
animal5593 animal4089 animal4765 male Angler 2017
animal5594 animal4089 animal4883 male Angler 2017
animal5595 animal4089 animal4932 male Angler 2017
animal5596 animal3814 animal4875 female Angler 2017
animal5597 animal3814 animal4810 female Angler 2017
animal5598 animal3814 animal4911 male Angler 2017
animal5599 animal3814 animal4802 male Angler 2017
animal5600 animal3814 animal4760 female Angler 2017
animal5601 animal3636 animal4830 male Angler 2017
animal5602 animal3636 animal4786 female Angler 2017
animal5603 animal3636 animal4758 female Angler 2017
animal5604 animal3636 animal4864 male Angler 2017
animal5605 animal3636 animal4940 male Angler 2017
animal5606 animal3636 animal4827 female Angler 2017
animal5607 animal3636 animal4800 male Angler 2017
animal5608 animal3636 animal4865 male Angler 2017
animal5609 animal3490 animal4798 female Angler 2017
animal5610 animal3490 animal4779 male Angler 2017
animal5611 animal3490 animal4920 male Angler 2017
animal5612 animal3490 animal4807 male Angler 2017
animal5613 animal3490 animal4775 female Angler 2017
animal5614 animal3490 animal4874 male Angler 2017
animal5615 animal3490 animal4889 male Angler 2017
animal5616 animal3490 animal4765 female Angler 2017
animal5617 animal3597 animal4938 female Angler 2017
animal5618 animal3597 animal4798 female Angler 2017
animal5619 animal3597 animal4777 male Angler 2017
animal5620 animal3597 animal4954 male Angler 2017
animal5621 animal3597 animal4932 female Angler 2017
animal5622 animal3597 animal4940 male Angler 2017
animal5623 animal3597 animal4840 male Angler 2017
animal5624 animal3597 animal4804 female Angler 2017
animal5625 animal3597 animal4816 male Angler 2017
animal5626 animal3597 animal4911 female Angler 2017
animal5627 animal3597 animal4792 male Angler 2017
animal5628 animal4783 animal4773 male Angler 2017
animal5629 animal4783 animal4274 female Angler 2017
animal5630 animal4783 animal4102 female Angler 2017
animal5631 animal4783 animal3810 male Angler 2017
animal5632 animal4783 animal4024 female Angler 2017
animal5633 animal4783 animal1338 male Angler 2017
animal5634 animal4783 animal1350 male Angler 2017
animal5635 animal4783 animal4343 male Angler 2017
animal5636 animal4783 animal4355 male Angler 2017
animal5637 animal4783 animal4939 female Angler 2017
animal5638 animal4783 animal3992 female Angler 2017
animal5639 animal4783 animal3789 female Angler 2017
animal5640 animal4783 animal1338 male Angler 2017
animal5641 animal4783 animal4828 male Angler 2017
animal5642 animal4783 animal3628 female Angler 2017
animal5643 animal4783 animal3779 male Angler 2017
animal5644 animal4783 animal1351 male Angler 2017
animal5645 animal4783 animal4779 female Angler 2017
animal5646 animal4783 animal4391 male Angler 2017
animal5647 animal4783 animal4813 female Angler 2017
animal5648 animal4783 animal4311 male Angler 2017
animal5649 animal4291 animal4887 male Angler 2017
animal5650 animal4291 animal4959 female Angler 2017
animal5651 animal4291 animal4883 female Angler 2017
animal5652 animal4291 animal4777 female Angler 2017
animal5653 animal4291 animal4861 male Angler 2017
animal5654 animal4291 animal4953 male Angler 2017
animal5655 animal4291 animal4830 male Angler 2017
animal5656 animal4291 animal4880 male Angler 2017
animal5657 animal4291 animal4957 female Angler 2017
animal5658 animal4001 animal4772 female Angler 2017
animal5659 animal4001 animal4827 female Angler 2017
animal5660 animal4001 animal4926 female Angler 2017
animal5661 animal4001 animal4760 male Angler 2017
animal5662 animal4001 animal4881 female Angler 2017
animal5663 animal1329 animal4836 female Angler 2017
animal5664 animal1329 animal4903 male Angler 2017
animal5665 animal1329 animal4914 male Angler 2017
animal5666 animal1329 animal4931 male Angler 2017
animal5667 animal1329 animal4832 male Angler 2017
animal5668 animal1329 animal4921 male Angler 2017
animal5669 animal1329 animal4784 female Angler 2017
animal5670 animal4866 animal3824 female Angler 2017
animal5671 animal4866 animal4887 female Angler 2017
animal5672 animal4866 animal4929 male Angler 2017
animal5673 animal4866 animal4813 female Angler 2017
animal5674 animal4866 animal4377 male Angler 2017
animal5675 animal4866 animal3755 female Angler 2017
animal5676 animal4866 animal4781 male Angler 2017
animal5677 animal4866 animal4396 female Angler 2017
animal5678 animal4866 animal4300 female Angler 2017
animal5679 animal4866 animal4078 female Angler 2017
animal5680 animal4866 animal3622 female Angler 2017
animal5681 animal4866 animal3750 male Angler 2017
animal5682 animal4866 animal3628 female Angler 2017
animal5683 animal4866 animal4841 female Angler 2017
animal5684 animal4866 animal4880 male Angler 2017
animal5685 animal4866 animal4306 male Angler 2017
animal5686 animal4866 animal3610 female Angler 2017
animal5687 animal4866 animal1351 male Angler 2017
animal5688 animal4866 animal4321 female Angler 2017
animal5689 animal4866 animal4386 female Angler 2017
animal5690 animal4866 animal4047 female Angler 2017
animal5691 animal4866 animal4345 female Angler 2017
animal5692 animal4866 animal3822 male Angler 2017
animal5693 animal4866 animal1355 female Angler 2017
animal5694 animal4866 animal4004 female Angler 2017
animal5695 animal4866 animal3979 female Angler 2017
animal5696 animal4866 animal1341 female Angler 2017
animal5697 animal4866 animal3819 female Angler 2017
animal5698 animal4866 animal4026 female Angler 2017
animal5699 animal1353 animal4895 female Angler 2018
animal5700 animal1353 animal4907 male Angler 2018
animal5701 animal1353 animal4815 female Angler 2018
animal5702 animal1353 animal4911 female Angler 2018
animal5703 animal1353 animal4792 female Angler 2018
animal5704 animal1353 animal4803 female Angler 2018
animal5705 animal1353 animal4828 female Angler 2018
animal5706 animal1353 animal4942 male Angler 2018
animal5707 animal4089 animal4961 male Angler 2018
animal5708 animal4089 animal4885 female Angler 2018
animal5709 animal4089 animal4774 female Angler 2018
animal5710 animal4089 animal4937 male Angler 2018
animal5711 animal4089 animal4875 female Angler 2018
animal5712 animal4089 animal4938 female Angler 2018
animal5713 animal4089 animal4957 female Angler 2018
animal5714 animal3814 animal4814 male Angler 2018
animal5715 animal3814 animal4817 female Angler 2018
animal5716 animal3814 animal4864 female Angler 2018
animal5717 animal3814 animal4833 male Angler 2018
animal5718 animal3814 animal4799 male Angler 2018
animal5719 animal3814 animal4807 male Angler 2018
animal5720 animal3814 animal4838 female Angler 2018
animal5721 animal3814 animal4762 male Angler 2018
animal5722 animal3636 animal4847 female Angler 2018
animal5723 animal3636 animal4846 female Angler 2018
animal5724 animal3636 animal4800 female Angler 2018
animal5725 animal3636 animal4827 female Angler 2018
animal5726 animal3636 animal4800 male Angler 2018
animal5727 animal3636 animal4749 male Angler 2018
animal5728 animal3636 animal4959 female Angler 2018
animal5729 animal3636 animal4817 male Angler 2018
animal5730 animal3636 animal4765 male Angler 2018
animal5731 animal3490 animal4797 male Angler 2018
animal5732 animal3490 animal4749 male Angler 2018
animal5733 animal3490 animal4957 female Angler 2018
animal5734 animal3490 animal4881 female Angler 2018
animal5735 animal3490 animal4938 female Angler 2018
animal5736 animal3490 animal4817 male Angler 2018
animal5737 animal3490 animal4857 female Angler 2018
animal5738 animal3490 animal4949 male Angler 2018
animal5739 animal3490 animal4827 female Angler 2018
animal5740 animal3490 animal4907 female Angler 2018
animal5741 animal3490 animal4858 male Angler 2018
animal5742 animal3597 animal4813 male Angler 2018
animal5743 animal3597 animal4815 male Angler 2018
animal5744 animal3597 animal4929 male Angler 2018
animal5745 animal3597 animal4894 female Angler 2018
animal5746 animal3597 animal4889 male Angler 2018
animal5747 animal3597 animal4832 female Angler 2018
animal5748 animal3597 animal4944 female Angler 2018
animal5749 animal4783 animal4349 female Angler 2018
animal5750 animal4783 animal4813 male Angler 2018
animal5751 animal4783 animal4008 male Angler 2018
animal5752 animal4783 animal4836 male Angler 2018
animal5753 animal4783 animal3496 female Angler 2018
animal5754 animal4783 animal4022 female Angler 2018
animal5755 animal4783 animal4004 male Angler 2018
animal5756 animal4783 animal4304 male Angler 2018
animal5757 animal4783 animal4047 male Angler 2018
animal5758 animal4783 animal4340 male Angler 2018
animal5759 animal4783 animal4372 female Angler 2018
animal5760 animal4783 animal4836 female Angler 2018
animal5761 animal4783 animal4326 male Angler 2018
animal5762 animal4783 animal4014 male Angler 2018
animal5763 animal4783 animal4025 female Angler 2018
animal5764 animal4783 animal4760 male Angler 2018
animal5765 animal4783 animal3372 female Angler 2018
animal5766 animal4783 animal4337 female Angler 2018
animal5767 animal4783 animal3765 male Angler 2018
animal5768 animal4783 animal4076 male Angler 2018
animal5769 animal4783 animal4321 female Angler 2018
animal5770 animal4783 animal4395 female Angler 2018
animal5771 animal4783 animal3757 male Angler 2018
animal5772 animal4783 animal4086 female Angler 2018
animal5773 animal4783 animal4354 male Angler 2018
animal5774 animal4783 animal3988 male Angler 2018
animal5775 animal4783 animal4779 female Angler 2018
animal5776 animal4291 animal4786 male Angler 2018
animal5777 animal4291 animal4778 male Angler 2018
animal5778 animal4291 animal4962 male Angler 2018
animal5779 animal4291 animal4800 male Angler 2018
animal5780 animal4291 animal4920 male Angler 2018
animal5781 animal4291 animal4870 female Angler 2018
animal5782 animal4291 animal4861 male Angler 2018
animal5783 animal4291 animal4961 male Angler 2018
animal5784 animal4291 animal4939 male Angler 2018
animal5785 animal4291 animal4962 male Angler 2018
animal5786 animal4001 animal4889 female Angler 2018
animal5787 animal4001 animal4778 female Angler 2018
animal5788 animal4001 animal4799 male Angler 2018
animal5789 animal4001 animal4942 male Angler 2018
animal5790 animal4001 animal4894 male Angler 2018
animal5791 animal4001 animal4950 female Angler 2018
animal5792 animal4001 animal4847 female Angler 2018
animal5793 animal4001 animal4803 male Angler 2018
animal5794 animal4001 animal4807 female Angler 2018
animal5795 animal4001 animal4875 female Angler 2018
animal5796 animal4001 animal4921 female Angler 2018
animal5797 animal1329 animal4838 female Angler 2018
animal5798 animal1329 animal4864 female Angler 2018
animal5799 animal1329 animal4803 female Angler 2018
animal5800 animal1329 animal4774 female Angler 2018
animal5801 animal1329 animal4784 female Angler 2018
animal5802 animal1329 animal4950 female Angler 2018
animal5803 animal1329 animal4777 female Angler 2018
animal5804 animal4866 animal3610 male Angler 2019
animal5805 animal4866 animal4302 male Angler 2019
animal5806 animal4866 animal1366 male Angler 2019
animal5807 animal4866 animal4824 male Angler 2019
animal5808 animal4866 animal1335 male Angler 2019
animal5809 animal4866 animal3599 female Angler 2019
animal5810 animal4866 animal4297 male Angler 2019
animal5811 animal4866 animal4301 female Angler 2019
animal5812 animal4866 animal4092 female Angler 2019
animal5813 animal4866 animal4042 female Angler 2019
animal5814 animal4866 animal3616 male Angler 2019
animal5815 animal4866 animal3800 male Angler 2019
animal5816 animal4866 animal1341 male Angler 2019
animal5817 animal4866 animal4337 female Angler 2019
animal5818 animal4866 animal3757 male Angler 2019
animal5819 animal4866 animal4088 female Angler 2019
animal5820 animal4866 animal3780 female Angler 2019
animal5821 animal4866 animal4350 male Angler 2019
animal5822 animal4866 animal3792 male Angler 2019
animal5823 animal4866 animal4960 male Angler 2019
animal5824 animal4866 animal4883 female Angler 2019
animal5825 animal4866 animal4905 male Angler 2019
animal5826 animal4866 animal4100 male Angler 2019
animal5827 animal4866 animal3968 male Angler 2019
animal5828 animal4866 animal4847 female Angler 2019
animal5829 animal4866 animal4805 female Angler 2019
animal5830 animal4866 animal4883 female Angler 2019
animal5831 animal1353 animal4857 male Angler 2019
animal5832 animal1353 animal4835 male Angler 2019
animal5833 animal1353 animal4830 male Angler 2019
animal5834 animal1353 animal4826 female Angler 2019
animal5835 animal1353 animal4880 male Angler 2019
animal5836 animal1353 animal4937 female Angler 2019
animal5837 animal1353 animal4865 female Angler 2019
animal5838 animal1353 animal4817 male Angler 2019
animal5839 animal1353 animal4777 male Angler 2019
animal5840 animal4089 animal4816 male Angler 2019
animal5841 animal4089 animal4826 female Angler 2019
animal5842 animal4089 animal4929 male Angler 2019
animal5843 animal4089 animal4945 male Angler 2019
animal5844 animal4089 animal4936 male Angler 2019
animal5845 animal4089 animal4957 female Angler 2019
animal5846 animal4089 animal4765 male Angler 2019
animal5847 animal3814 animal4833 male Angler 2019
animal5848 animal3814 animal4953 female Angler 2019
animal5849 animal3814 animal4852 male Angler 2019
animal5850 animal3814 animal4828 male Angler 2019
animal5851 animal3814 animal4937 female Angler 2019
animal5852 animal3814 animal4784 female Angler 2019
animal5853 animal3636 animal4949 male Angler 2019
animal5854 animal3636 animal4798 male Angler 2019
animal5855 animal3636 animal4804 male Angler 2019
animal5856 animal3636 animal4765 male Angler 2019
animal5857 animal3636 animal4798 female Angler 2019
animal5858 animal3636 animal4827 female Angler 2019
animal5859 animal3636 animal4926 female Angler 2019
animal5860 animal3636 animal4773 male Angler 2019
animal5861 animal3636 animal4815 female Angler 2019
animal5862 animal3636 animal4911 female Angler 2019
animal5863 animal3490 animal4894 female Angler 2019
animal5864 animal3490 animal4777 male Angler 2019
animal5865 animal3490 animal4959 male Angler 2019
animal5866 animal3490 animal4817 male Angler 2019
animal5867 animal3490 animal4838 female Angler 2019
animal5868 animal3490 animal4792 male Angler 2019
animal5869 animal3490 animal4802 female Angler 2019
animal5870 animal3490 animal4883 male Angler 2019
animal5871 animal3490 animal4844 male Angler 2019
animal5872 animal3597 animal4760 male Angler 2019
animal5873 animal3597 animal4961 female Angler 2019
animal5874 animal3597 animal4881 male Angler 2019
animal5875 animal3597 animal4914 male Angler 2019
animal5876 animal3597 animal4775 female Angler 2019
animal5877 animal3597 animal4805 female Angler 2019
animal5878 animal3597 animal4838 female Angler 2019
animal5879 animal3597 animal4864 male Angler 2019
animal5880 animal3597 animal4841 female Angler 2019
animal5881 animal4783 animal4814 female Angler 2019
animal5882 animal4783 animal4840 male Angler 2019
animal5883 animal4783 animal3793 female Angler 2019
animal5884 animal4783 animal4362 female Angler 2019
animal5885 animal4783 animal4805 male Angler 2019
animal5886 animal4783 animal4008 male Angler 2019
animal5887 animal4783 animal4079 female Angler 2019
animal5888 animal4783 animal4359 female Angler 2019
animal5889 animal4783 animal4311 male Angler 2019
animal5890 animal4783 animal3991 male Angler 2019
animal5891 animal4783 animal3961 male Angler 2019
animal5892 animal4783 animal4858 female Angler 2019
animal5893 animal4783 animal4102 male Angler 2019
animal5894 animal4783 animal4815 female Angler 2019
animal5895 animal4783 animal3788 male Angler 2019
animal5896 animal4783 animal3497 male Angler 2019
animal5897 animal4783 animal3620 female Angler 2019
animal5898 animal4783 animal4397 male Angler 2019
animal5899 animal4783 animal4861 male Angler 2019
animal5900 animal4783 animal3603 female Angler 2019
animal5901 animal4783 animal4388 female Angler 2019
animal5902 animal4783 animal4874 male Angler 2019
animal5903 animal4783 animal4040 male Angler 2019
animal5904 animal4783 animal3749 female Angler 2019
animal5905 animal4783 animal3985 male Angler 2019
animal5906 animal4783 animal4773 male Angler 2019
animal5907 animal4783 animal4827 male Angler 2019
animal5908 animal4783 animal4936 male Angler 2019
animal5909 animal4291 animal4949 male Angler 2019
animal5910 animal4291 animal4850 female Angler 2019
animal5911 animal4291 animal4939 male Angler 2019
animal5912 animal4291 animal4843 female Angler 2019
animal5913 animal4291 animal4824 female Angler 2019
animal5914 animal4291 animal4881 male Angler 2019
animal5915 animal4001 animal4883 female Angler 2019
animal5916 animal4001 animal4873 male Angler 2019
animal5917 animal4001 animal4777 male Angler 2019
animal5918 animal4001 animal4789 male Angler 2019
animal5919 animal1329 animal4837 male Angler 2019
animal5920 animal1329 animal4911 male Angler 2019
animal5921 animal1329 animal4817 female Angler 2019
animal5922 animal1329 animal4835 female Angler 2019
animal5923 animal1329 animal4772 male Angler 2019
animal5924 animal1329 animal4950 male Angler 2019
animal5925 animal1329 animal4765 male Angler 2019
animal5926 animal1329 animal4847 male Angler 2019
animal5927 animal4866 animal4078 female Angler 2020
animal5928 animal4866 animal4944 male Angler 2020
animal5929 animal4866 animal4784 male Angler 2020
animal5930 animal4866 animal4079 male Angler 2020
animal5931 animal4866 animal4038 male Angler 2020
animal5932 animal4866 animal4852 female Angler 2020
animal5933 animal4866 animal4804 female Angler 2020
animal5934 animal4866 animal1357 male Angler 2020
animal5935 animal4866 animal3618 female Angler 2020
animal5936 animal4866 animal4306 female Angler 2020
animal5937 animal4866 animal3823 male Angler 2020
animal5938 animal4866 animal4861 female Angler 2020
animal5939 animal4866 animal3762 male Angler 2020
animal5940 animal4866 animal3969 female Angler 2020
animal5941 animal4866 animal4366 male Angler 2020
animal5942 animal4866 animal4827 female Angler 2020
animal5943 animal4866 animal4873 male Angler 2020
animal5944 animal4866 animal4889 female Angler 2020
animal5945 animal4866 animal4007 female Angler 2020
animal5946 animal4866 animal3803 male Angler 2020
animal5947 animal4866 animal1359 male Angler 2020
animal5948 animal4866 animal3789 male Angler 2020
animal5949 animal4866 animal4802 female Angler 2020
animal5950 animal4866 animal4309 male Angler 2020
animal5951 animal1353 animal4807 female Angler 2020
animal5952 animal1353 animal4957 male Angler 2020
animal5953 animal1353 animal4960 female Angler 2020
animal5954 animal1353 animal4925 female Angler 2020
animal5955 animal1353 animal4907 female Angler 2020
animal5956 animal1353 animal4961 male Angler 2020
animal5957 animal1353 animal4840 female Angler 2020
animal5958 animal1353 animal4857 female Angler 2020
animal5959 animal1353 animal4940 male Angler 2020
animal5960 animal1353 animal4887 female Angler 2020
animal5961 animal1353 animal4833 female Angler 2020
animal5962 animal1353 animal4940 female Angler 2020
animal5963 animal1353 animal4833 male Angler 2020
animal5964 animal1353 animal4931 male Angler 2020
animal5965 animal4089 animal4798 male Angler 2020
animal5966 animal4089 animal4799 female Angler 2020
animal5967 animal4089 animal4815 male Angler 2020
animal5968 animal3814 animal4779 male Angler 2020
animal5969 animal3814 animal4830 male Angler 2020
animal5970 animal3814 animal4885 female Angler 2020
animal5971 animal3814 animal4798 male Angler 2020
animal5972 animal3814 animal4775 female Angler 2020
animal5973 animal3636 animal4844 female Angler 2020
animal5974 animal3636 animal4836 female Angler 2020
animal5975 animal3636 animal4865 female Angler 2020
animal5976 animal3636 animal4773 male Angler 2020
animal5977 animal3636 animal4875 female Angler 2020
animal5978 animal3636 animal4926 male Angler 2020
animal5979 animal3636 animal4903 female Angler 2020
animal5980 animal3636 animal4758 male Angler 2020
animal5981 animal3636 animal4784 male Angler 2020
animal5982 animal3636 animal4810 male Angler 2020
animal5983 animal3490 animal4814 male Angler 2020
animal5984 animal3490 animal4789 male Angler 2020
animal5985 animal3490 animal4838 male Angler 2020
animal5986 animal3490 animal4815 male Angler 2020
animal5987 animal3490 animal4905 female Angler 2020
animal5988 animal3490 animal4857 female Angler 2020
animal5989 animal3490 animal4774 female Angler 2020
animal5990 animal3490 animal4786 female Angler 2020
animal5991 animal3597 animal4883 female Angler 2020
animal5992 animal3597 animal4873 male Angler 2020
animal5993 animal3597 animal4816 male Angler 2020
animal5994 animal3597 animal4800 male Angler 2020
animal5995 animal3597 animal4797 male Angler 2020
animal5996 animal3597 animal4861 female Angler 2020
animal5997 animal3597 animal4921 female Angler 2020
animal5998 animal3597 animal4959 male Angler 2020
animal5999 animal3597 animal4852 female Angler 2020
animal6000 animal4783 animal4950 female Angler 2020
animal6001 animal4783 animal4349 male Angler 2020
animal6002 animal4783 animal4097 male Angler 2020
animal6003 animal4783 animal4342 male Angler 2020
animal6004 animal4783 animal4926 female Angler 2020
animal6005 animal4783 animal4398 female Angler 2020
animal6006 animal4783 animal4273 female Angler 2020
animal6007 animal4783 animal1325 female Angler 2020
animal6008 animal4783 animal4835 male Angler 2020
animal6009 animal4783 animal3618 female Angler 2020
animal6010 animal4783 animal4394 female Angler 2020
animal6011 animal4783 animal4065 male Angler 2020
animal6012 animal4783 animal4781 male Angler 2020
animal6013 animal4783 animal1351 male Angler 2020
animal6014 animal4783 animal4843 female Angler 2020
animal6015 animal4783 animal3793 female Angler 2020
animal6016 animal4783 animal4102 female Angler 2020
animal6017 animal4783 animal1322 female Angler 2020
animal6018 animal4783 animal4100 female Angler 2020
animal6019 animal4783 animal4101 male Angler 2020
animal6020 animal4783 animal4939 female Angler 2020
animal6021 animal4783 animal1366 female Angler 2020
animal6022 animal4783 animal4316 female Angler 2020
animal6023 animal4783 animal3607 male Angler 2020
animal6024 animal4783 animal3592 male Angler 2020
animal6025 animal4291 animal4779 male Angler 2020
animal6026 animal4291 animal4817 female Angler 2020
animal6027 animal4291 animal4857 female Angler 2020
animal6028 animal4291 animal4779 female Angler 2020
animal6029 animal4291 animal4873 female Angler 2020
animal6030 animal4291 animal4953 male Angler 2020
animal6031 animal4291 animal4957 female Angler 2020
animal6032 animal4291 animal4775 male Angler 2020
animal6033 animal4291 animal4830 male Angler 2020
animal6034 animal4001 animal4853 male Angler 2020
animal6035 animal4001 animal4846 male Angler 2020
animal6036 animal4001 animal4850 male Angler 2020
animal6037 animal4001 animal4914 male Angler 2020
animal6038 animal4001 animal4874 male Angler 2021
animal6039 animal4001 animal4954 male Angler 2021
animal6040 animal4001 animal4870 male Angler 2021
animal6041 animal4001 animal4934 male Angler 2021
animal6042 animal1329 animal4777 male Angler 2021
animal6043 animal1329 animal4807 female Angler 2021
animal6044 animal1329 animal4944 female Angler 2021
animal6045 animal1329 animal4749 female Angler 2021
animal6046 animal1329 animal4903 male Angler 2021
animal6047 animal1329 animal4885 female Angler 2021
animal6048 animal1329 animal4843 female Angler 2021
animal6049 animal1329 animal4932 male Angler 2021
animal6050 animal1329 animal4853 female Angler 2021
animal6051 animal1329 animal4882 female Angler 2021
animal6052 animal4866 animal1330 male Angler 2021
animal6053 animal4866 animal4804 male Angler 2021
animal6054 animal4866 animal3808 male Angler 2021
animal6055 animal4866 animal3611 female Angler 2021
animal6056 animal4866 animal4061 female Angler 2021
animal6057 animal4866 animal3624 male Angler 2021
animal6058 animal4866 animal4357 female Angler 2021
animal6059 animal4866 animal4926 male Angler 2021
animal6060 animal4866 animal3628 male Angler 2021
animal6061 animal4866 animal1371 male Angler 2021
animal6062 animal4866 animal1351 female Angler 2021
animal6063 animal4866 animal4841 female Angler 2021
animal6064 animal4866 animal4085 male Angler 2021
animal6065 animal4866 animal4395 male Angler 2021
animal6066 animal4866 animal3497 male Angler 2021
animal6067 animal4866 animal4887 female Angler 2021
animal6068 animal4866 animal3595 male Angler 2021
animal6069 animal4866 animal4017 female Angler 2021
animal6070 animal4866 animal4386 male Angler 2021
animal6071 animal4866 animal4881 female Angler 2021
animal6072 animal4866 animal4067 male Angler 2021
animal6073 animal4866 animal4079 male Angler 2021
animal6074 animal4866 animal4287 male Angler 2021
animal6075 animal4866 animal4784 female Angler 2021
animal6076 animal4866 animal4875 male Angler 2021
animal6077 animal4866 animal3624 female Angler 2021
animal6078 animal4866 animal4326 female Angler 2021
animal6079 animal4866 animal4355 female Angler 2021
animal6080 animal1353 animal4803 male Angler 2021
animal6081 animal1353 animal4920 male Angler 2021
animal6082 animal1353 animal4959 female Angler 2021
animal6083 animal1353 animal4883 male Angler 2021
animal6084 animal1353 animal4960 male Angler 2021
animal6085 animal4089 animal4889 male Angler 2021
animal6086 animal4089 animal4889 male Angler 2021
animal6087 animal4089 animal4792 male Angler 2021
animal6088 animal4089 animal4954 male Angler 2021
animal6089 animal4089 animal4841 female Angler 2021
animal6090 animal4089 animal4911 male Angler 2021
animal6091 animal4089 animal4865 male Angler 2021
animal6092 animal4089 animal4900 male Angler 2021
animal6093 animal4089 animal4957 female Angler 2021
animal6094 animal4089 animal4962 male Angler 2021
animal6095 animal4089 animal4802 female Angler 2021
animal6096 animal4089 animal4784 female Angler 2021
animal6097 animal3814 animal4760 male Angler 2021
animal6098 animal3814 animal4810 female Angler 2021
animal6099 animal3814 animal4799 male Angler 2021
animal6100 animal3814 animal4920 male Angler 2021
animal6101 animal3814 animal4846 female Angler 2021
animal6102 animal3814 animal4800 male Angler 2021
animal6103 animal3636 animal4813 female Angler 2021
animal6104 animal3636 animal4802 female Angler 2021
animal6105 animal3636 animal4880 male Angler 2021
animal6106 animal3636 animal4799 male Angler 2021
animal6107 animal3636 animal4887 male Angler 2021
animal6108 animal3636 animal4833 female Angler 2021
animal6109 animal3636 animal4835 male Angler 2021
animal6110 animal4119 animal4968 male Angler 2022
animal6111 animal4119 animal5025 female Angler 2022
animal6112 animal4119 animal5022 female Angler 2022
animal6113 animal4119 animal5021 male Angler 2022
animal6114 animal4119 animal4982 female Angler 2022
animal6115 animal4119 animal4990 female Angler 2022
animal6116 animal5024 animal4969 female Angler 2022
animal6117 animal5024 animal4968 female Angler 2022
animal6118 animal5024 animal3827 female Angler 2022
animal6119 animal5024 animal4114 female Angler 2022
animal6120 animal5024 animal5005 female Angler 2022
animal6121 animal5024 animal4995 male Angler 2022
animal6122 animal5024 animal5011 male Angler 2022
animal6123 animal5024 animal4430 female Angler 2022
animal6124 animal5024 animal4444 female Angler 2022
animal6125 animal4488 animal5059 male Angler 2023
animal6126 animal4488 animal5064 female Angler 2023
animal6127 animal4489 animal5074 female Angler 2023
animal6128 animal4489 animal5081 female Angler 2023
animal6129 animal4489 animal5045 female Angler 2023
animal6130 animal5133 animal4166 male Angler 2024
animal6131 animal5133 animal4553 male Angler 2024
animal6132 animal5133 animal1690 female Angler 2024
animal6133 animal5133 animal5109 male Angler 2024
animal6134 animal5133 animal5093 male Angler 2024
animal6135 animal5133 animal4550 female Angler 2024
animal6136 animal5133 animal5145 male Angler 2024
animal6137 animal5133 animal5116 female Angler 2024
animal6138 animal5133 animal3857 male Angler 2024
animal6139 animal4568 animal5141 male Angler 2024
animal6140 animal4568 animal5121 female Angler 2024
animal6141 animal4185 animal5164 female Angler 2025
animal6142 animal4185 animal5164 male Angler 2026
animal6143 animal4665 animal5266 female Angler 2026
animal6144 animal4665 animal5226 female Angler 2026
animal6145 animal4665 animal5238 female Angler 2026
animal6146 animal4665 animal5268 female Angler 2026
animal6147 animal4665 animal5213 female Angler 2026
animal6148 animal4199 animal5255 male Angler 2026
animal6149 animal4688 animal5240 male Angler 2027
animal6150 animal4688 animal5263 female Angler 2027
animal6151 animal3225 animal5319 female Sonstige 2002
animal6152 animal3482 animal5320 female Angler 2008
animal6153 animal3045 animal5322 male Angler 2011
animal6154 animal5324 animal4728 female Angler 2013
animal6155 animal3946 animal5323 female Angler 2013
animal6156 animal5324 animal4728 female Angler 2013
animal6157 animal3943 animal5329 female Angler 2013
animal6158 animal3044 animal5321 male Angler 2014
animal6159 animal3486 animal5322 male Angler 2015
animal6160 animal4744 animal5332 male Angler 2015
animal6161 animal5324 animal33 female Angler 2015
animal6162 animal5325 animal4740 female Angler 2015
animal6163 animal4220 animal5331 female Angler 2015
animal6164 animal5336 animal4235 male Angler 2015
animal6165 animal5334 animal4267 female Angler 2015
animal6166 animal4231 animal5322 male Angler 2015
animal6167 animal3690 animal5332 male Angler 2015
animal6168 animal4238 animal5331 female Angler 2015
animal6169 animal3728 animal5333 female Angler 2015
animal6170 animal3688 animal5330 female Angler 2015
animal6171 animal3731 animal5335 male Angler 2015
animal6172 animal3713 animal5322 male Angler 2015
animal6173 animal3568 animal5332 female Angler 2015
animal6174 animal5334 animal64 female Angler 2015
animal6175 animal3707 animal5335 male Angler 2015
animal6176 animal7 animal5332 male Angler 2015
animal6177 animal3739 animal5322 male Angler 2015
animal6178 animal3689 animal5330 female Angler 2015
animal6179 animal5336 animal3706 female Angler 2015
animal6180 animal3957 animal5322 female Angler 2015
animal6181 animal5325 animal44 male Angler 2015
animal6182 animal3349 animal5328 male Angler 2015
animal6183 animal4270 animal5327 male Angler 2015
animal6184 animal4253 animal5333 male Angler 2015
animal6185 animal4252 animal5330 male Angler 2015
animal6186 animal3927 animal5335 male Angler 2015
animal6187 animal7 animal5328 female Angler 2015
animal6188 animal11 animal5328 female Angler 2015
animal6189 animal5324 animal24 female Angler 2015
animal6190 animal3715 animal5333 male Angler 2015
animal6191 animal5325 animal40 female Angler 2015
animal6192 animal5326 animal35 female Angler 2015
animal6193 animal14 animal5328 female Angler 2015
animal6194 animal13 animal5328 male Angler 2015
animal6195 animal3692 animal5331 male Angler 2015
animal6196 animal5334 animal4726 male Angler 2015
animal6197 animal4242 animal5327 female Angler 2015
animal6198 animal5334 animal3892 male Angler 2015
animal6199 animal5324 animal5333 male Angler 2015
animal6200 animal5326 animal4264 female Angler 2015
animal6201 animal3550 animal5322 female Angler 2015
animal6202 animal3688 animal5322 female Angler 2015
animal6203 animal5334 animal4726 male Angler 2015
animal6204 animal3348 animal5332 male Angler 2015
animal6205 animal5324 animal39 male Angler 2015
animal6206 animal5324 animal4741 male Angler 2015
animal6207 animal3733 animal5322 male Angler 2015
animal6208 animal3745 animal5335 male Angler 2015
animal6209 animal3953 animal5335 female Angler 2015
animal6210 animal4727 animal5333 male Angler 2015
animal6211 animal5324 animal4235 male Angler 2015
animal6212 animal4253 animal5322 male Angler 2015
animal6213 animal3484 animal5333 male Angler 2015
animal6214 animal3575 animal5331 female Angler 2015
animal6215 animal5324 animal3940 female Angler 2015
animal6216 animal5325 animal34 male Angler 2015
animal6217 animal3699 animal5332 female Angler 2015
animal6218 animal4270 animal5328 male Angler 2015
animal6219 animal3948 animal5335 female Angler 2015
animal6220 animal3956 animal5333 female Angler 2015
animal6221 animal5336 animal3236 male Angler 2015
animal6222 animal4237 animal5328 male Angler 2015
animal6223 animal5324 animal79 male Angler 2015
animal6224 animal3542 animal5335 female Angler 2015
animal6225 animal3745 animal5327 female Angler 2015
animal6226 animal5325 animal4213 female Angler 2015
animal6227 animal3725 animal5327 male Angler 2015
animal6228 animal3205 animal5332 female Angler 2015
animal6229 animal3943 animal5330 female Angler 2015
animal6230 animal5324 animal17 male Angler 2015
animal6231 animal3439 animal5331 female Angler 2015
animal6232 animal3563 animal5333 female Angler 2015
animal6233 animal5334 animal58 male Angler 2015
animal6234 animal3725 animal5332 female Angler 2015
animal6235 animal3561 animal5333 male Angler 2015
animal6236 animal4722 animal5333 female Angler 2015
animal6237 animal3484 animal5322 male Angler 2015
animal6238 animal3589 animal5328 male Angler 2015
animal6239 animal5336 animal41 male Angler 2015
animal6240 animal5334 animal82 female Angler 2015
animal6241 animal4228 animal5333 female Angler 2015
animal6242 animal3663 animal5328 female Angler 2015
animal6243 animal4271 animal5332 female Angler 2015
animal6244 animal5326 animal30 female Angler 2015
animal6245 animal3743 animal5331 female Angler 2015
animal6246 animal5324 animal83 male Angler 2016
animal6247 animal3734 animal5335 male Angler 2016
animal6248 animal5325 animal49 male Angler 2016
animal6249 animal3563 animal5330 female Angler 2016
animal6250 animal2 animal5333 male Angler 2016
animal6251 animal5336 animal3455 male Angler 2016
animal6252 animal5334 animal74 male Angler 2016
animal6253 animal3898 animal5331 male Angler 2016
animal6254 animal4746 animal5328 male Angler 2016
animal6255 animal3349 animal5330 male Angler 2016
animal6256 animal3722 animal5331 male Angler 2016
animal6257 animal5340 animal3606 female Angler 2016
animal6258 animal5340 animal4885 male Angler 2016
animal6259 animal5340 animal1366 male Angler 2016
animal6260 animal5340 animal3603 male Angler 2016
animal6261 animal5340 animal4386 male Angler 2016
animal6262 animal5340 animal5479 female Angler 2016
animal6263 animal5340 animal5433 male Angler 2016
animal6264 animal5340 animal4895 male Angler 2016
animal6265 animal5340 animal4772 male Angler 2016
animal6266 animal5340 animal4295 male Angler 2016
animal6267 animal5340 animal3755 female Angler 2016
animal6268 animal5340 animal4070 male Angler 2016
animal6269 animal5340 animal4018 female Angler 2016
animal6270 animal5340 animal5454 male Angler 2016
animal6271 animal5340 animal4038 male Angler 2016
animal6272 animal5340 animal5440 male Angler 2016
animal6273 animal5340 animal3823 male Angler 2016
animal6274 animal5340 animal4840 male Angler 2016
animal6275 animal5340 animal4920 male Angler 2016
animal6276 animal5340 animal4388 female Angler 2016
animal6277 animal5340 animal3991 male Angler 2016
animal6278 animal5340 animal5430 female Angler 2016
animal6279 animal5340 animal5362 female Angler 2016
animal6280 animal5340 animal5339 male Angler 2016
animal6281 animal5340 animal4840 female Angler 2016
animal6282 animal5340 animal3634 male Angler 2016
animal6283 animal5340 animal4333 female Angler 2016
animal6284 animal5340 animal4350 male Angler 2016
animal6285 animal5340 animal4036 male Angler 2016
animal6286 animal5340 animal1325 male Angler 2016
animal6287 animal5340 animal4081 female Angler 2016
animal6288 animal5340 animal5431 female Angler 2016
animal6289 animal5340 animal4921 male Angler 2016
animal6290 animal3490 animal5439 female Angler 2016
animal6291 animal3490 animal5400 male Angler 2016
animal6292 animal3490 animal5451 male Angler 2016
animal6293 animal3490 animal5439 female Angler 2016
animal6294 animal3490 animal5356 male Angler 2016
animal6295 animal3490 animal5384 male Angler 2016
animal6296 animal3490 animal5459 male Angler 2016
animal6297 animal5350 animal3599 male Angler 2016
animal6298 animal5350 animal3592 female Angler 2016
animal6299 animal5350 animal4778 male Angler 2016
animal6300 animal5350 animal4847 male Angler 2016
animal6301 animal5350 animal3789 male Angler 2016
animal6302 animal5350 animal3372 male Angler 2016
animal6303 animal5350 animal3616 female Angler 2016
animal6304 animal5350 animal4857 female Angler 2016
animal6305 animal5350 animal4798 female Angler 2016
animal6306 animal5350 animal4067 male Angler 2016
animal6307 animal5350 animal4020 male Angler 2016
animal6308 animal5350 animal5477 female Angler 2016
animal6309 animal5350 animal1325 male Angler 2016
animal6310 animal5350 animal4805 female Angler 2016
animal6311 animal5350 animal3620 female Angler 2016
animal6312 animal5350 animal3497 female Angler 2016
animal6313 animal5350 animal3632 male Angler 2016
animal6314 animal5350 animal3621 male Angler 2016
animal6315 animal5350 animal4037 male Angler 2016
animal6316 animal5350 animal4100 male Angler 2016
animal6317 animal5350 animal4937 female Angler 2016
animal6318 animal5350 animal4858 female Angler 2016
animal6319 animal5350 animal3621 male Angler 2016
animal6320 animal5350 animal4807 male Angler 2016
animal6321 animal5350 animal5371 female Angler 2016
animal6322 animal5350 animal5486 female Angler 2016
animal6323 animal5350 animal3602 female Angler 2016
animal6324 animal5350 animal5430 male Angler 2016
animal6325 animal5350 animal1319 female Angler 2016
animal6326 animal5350 animal5446 female Angler 2016
animal6327 animal5350 animal4335 male Angler 2016
animal6328 animal3597 animal5370 female Angler 2016
animal6329 animal3597 animal5447 female Angler 2016
animal6330 animal3597 animal5395 male Angler 2016
animal6331 animal3597 animal5441 male Angler 2016
animal6332 animal3597 animal5386 male Angler 2016
animal6333 animal3597 animal5384 female Angler 2016
animal6334 animal3597 animal5448 female Angler 2016
animal6335 animal3597 animal5476 female Angler 2016
animal6336 animal3597 animal5457 male Angler 2016
animal6337 animal4783 animal5355 male Angler 2016
animal6338 animal4783 animal5414 male Angler 2016
animal6339 animal4783 animal5429 female Angler 2016
animal6340 animal4783 animal5450 male Angler 2016
animal6341 animal4783 animal5449 female Angler 2016
animal6342 animal4783 animal5489 female Angler 2016
animal6343 animal4783 animal5473 male Angler 2016
animal6344 animal4291 animal5386 female Angler 2016
animal6345 animal4291 animal5481 female Angler 2016
animal6346 animal4291 animal5485 female Angler 2016
animal6347 animal4291 animal5407 female Angler 2016
animal6348 animal4291 animal5395 male Angler 2016
animal6349 animal4291 animal5476 male Angler 2016
animal6350 animal5365 animal3749 female Angler 2016
animal6351 animal5365 animal5421 female Angler 2016
animal6352 animal5365 animal4957 male Angler 2016
animal6353 animal5365 animal5362 male Angler 2016
animal6354 animal5365 animal4275 female Angler 2016
animal6355 animal5365 animal4395 male Angler 2016
animal6356 animal5365 animal4816 male Angler 2016
animal6357 animal5365 animal3994 male Angler 2016
animal6358 animal5365 animal4788 female Angler 2016
animal6359 animal5365 animal1326 female Angler 2016
animal6360 animal5365 animal4882 female Angler 2016
animal6361 animal5365 animal3969 female Angler 2016
animal6362 animal5365 animal4961 male Angler 2016
animal6363 animal5365 animal4385 male Angler 2016
animal6364 animal5365 animal4374 male Angler 2016
animal6365 animal5365 animal4762 male Angler 2016
animal6366 animal5365 animal4371 male Angler 2016
animal6367 animal5365 animal3996 male Angler 2016
animal6368 animal5365 animal4781 female Angler 2016
animal6369 animal5365 animal5357 female Angler 2016
animal6370 animal5365 animal5367 male Angler 2016
animal6371 animal5365 animal3497 male Angler 2016
animal6372 animal5365 animal4907 female Angler 2016
animal6373 animal5365 animal4394 female Angler 2016
animal6374 animal5365 animal4836 male Angler 2016
animal6375 animal5365 animal4774 male Angler 2016
animal6376 animal5365 animal3977 male Angler 2016
animal6377 animal5365 animal3808 female Angler 2016
animal6378 animal5365 animal4061 male Angler 2016
animal6379 animal5365 animal4034 male Angler 2016
animal6380 animal5365 animal3496 male Angler 2016
animal6381 animal5365 animal4321 female Angler 2016
animal6382 animal5365 animal3640 female Angler 2016
animal6383 animal5378 animal4836 male Angler 2016
animal6384 animal5378 animal4000 female Angler 2016
animal6385 animal5378 animal4027 female Angler 2016
animal6386 animal5378 animal4802 female Angler 2016
animal6387 animal5378 animal4824 male Angler 2016
animal6388 animal5378 animal4287 male Angler 2016
animal6389 animal5378 animal4084 male Angler 2016
animal6390 animal5378 animal4335 female Angler 2016
animal6391 animal5378 animal3820 male Angler 2016
animal6392 animal5378 animal3971 male Angler 2016
animal6393 animal5378 animal1337 female Angler 2016
animal6394 animal5378 animal3760 female Angler 2016
animal6395 animal5378 animal3756 male Angler 2016
animal6396 animal5378 animal4881 female Angler 2016
animal6397 animal5378 animal3595 female Angler 2016
animal6398 animal5378 animal4007 female Angler 2016
animal6399 animal5378 animal3370 female Angler 2016
animal6400 animal5378 animal4961 female Angler 2016
animal6401 animal5378 animal4389 male Angler 2016
animal6402 animal5378 animal4932 male Angler 2016
animal6403 animal5378 animal3625 male Angler 2016
animal6404 animal5378 animal4914 female Angler 2016
animal6405 animal5378 animal5464 female Angler 2016
animal6406 animal5378 animal4097 male Angler 2016
animal6407 animal5378 animal5382 male Angler 2016
animal6408 animal5378 animal3611 female Angler 2016
animal6409 animal5378 animal4949 female Angler 2016
animal6410 animal5378 animal4079 female Angler 2016
animal6411 animal5378 animal4788 male Angler 2016
animal6412 animal5378 animal5377 male Angler 2016
animal6413 animal5378 animal3992 female Angler 2016
animal6414 animal5378 animal3786 male Angler 2016
animal6415 animal5378 animal4911 male Angler 2016
animal6416 animal5378 animal4364 female Angler 2016
animal6417 animal4001 animal5478 female Angler 2016
animal6418 animal4001 animal5337 male Angler 2016
animal6419 animal4001 animal5407 female Angler 2016
animal6420 animal4001 animal5370 female Angler 2016
animal6421 animal1329 animal5487 male Angler 2016
animal6422 animal1329 animal5348 female Angler 2016
animal6423 animal1329 animal5343 female Angler 2016
animal6424 animal1329 animal5487 female Angler 2016
animal6425 animal5399 animal3798 male Angler 2016
animal6426 animal5399 animal3800 female Angler 2016
animal6427 animal5399 animal4799 female Angler 2016
animal6428 animal5399 animal5473 female Angler 2016
animal6429 animal5399 animal1328 male Angler 2016
animal6430 animal5399 animal4366 male Angler 2016
animal6431 animal5399 animal5454 female Angler 2016
animal6432 animal5399 animal4315 male Angler 2016
animal6433 animal5399 animal4797 male Angler 2016
animal6434 animal5399 animal4088 female Angler 2016
animal6435 animal5399 animal4352 female Angler 2016
animal6436 animal5399 animal4305 male Angler 2016
animal6437 animal5399 animal4398 male Angler 2016
animal6438 animal5399 animal4846 male Angler 2016
animal6439 animal5399 animal1318 male Angler 2016
animal6440 animal5399 animal3810 female Angler 2016
animal6441 animal5399 animal4338 male Angler 2016
animal6442 animal5399 animal4799 female Angler 2016
animal6443 animal5399 animal3969 female Angler 2016
animal6444 animal5399 animal4838 male Angler 2016
animal6445 animal5399 animal3612 male Angler 2016
animal6446 animal5399 animal1359 male Angler 2016
animal6447 animal5399 animal4092 female Angler 2016
animal6448 animal5399 animal4009 female Angler 2016
animal6449 animal5399 animal4362 male Angler 2016
animal6450 animal5399 animal4284 male Angler 2016
animal6451 animal5399 animal5423 female Angler 2016
animal6452 animal5399 animal5446 male Angler 2016
animal6453 animal5399 animal4949 female Angler 2016
animal6454 animal5399 animal4341 female Angler 2016
animal6455 animal5406 animal3612 male Angler 2016
animal6456 animal5406 animal3600 male Angler 2016
animal6457 animal5406 animal3991 male Angler 2016
animal6458 animal5406 animal5480 female Angler 2016
animal6459 animal5406 animal1346 female Angler 2016
animal6460 animal5406 animal4084 male Angler 2016
animal6461 animal5406 animal4873 male Angler 2016
animal6462 animal5406 animal3818 female Angler 2016
animal6463 animal5406 animal4934 male Angler 2016
animal6464 animal5406 animal4027 male Angler 2016
animal6465 animal5406 animal5482 female Angler 2016
animal6466 animal5406 animal3618 female Angler 2016
animal6467 animal5406 animal5445 male Angler 2016
animal6468 animal5406 animal5435 female Angler 2016
animal6469 animal5406 animal1368 female Angler 2016
animal6470 animal5406 animal5357 male Angler 2016
animal6471 animal5406 animal5374 female Angler 2016
animal6472 animal5406 animal4850 male Angler 2016
animal6473 animal5406 animal4037 male Angler 2016
animal6474 animal5406 animal5402 male Angler 2016
animal6475 animal5406 animal3985 male Angler 2016
animal6476 animal5406 animal4102 female Angler 2016
animal6477 animal5406 animal1341 female Angler 2016
animal6478 animal5406 animal4388 male Angler 2016
animal6479 animal5406 animal4049 female Angler 2016
animal6480 animal5406 animal4883 female Angler 2016
animal6481 animal5406 animal4813 male Angler 2016
animal6482 animal5406 animal5435 female Angler 2016
animal6483 animal5406 animal4389 male Angler 2016
animal6484 animal5406 animal3980 female Angler 2016
animal6485 animal5406 animal5388 male Angler 2016
animal6486 animal5406 animal3975 female Angler 2016
animal6487 animal5406 animal3764 male Angler 2016
animal6488 animal5406 animal4914 female Angler 2016
animal6489 animal5406 animal3592 female Angler 2016
animal6490 animal5406 animal1339 male Angler 2016
animal6491 animal5406 animal4042 female Angler 2016
animal6492 animal4866 animal5363 female Angler 2016
animal6493 animal4866 animal5448 female Angler 2016
animal6494 animal4866 animal5359 male Angler 2016
animal6495 animal4866 animal5451 male Angler 2016
animal6496 animal4866 animal5452 male Angler 2016
animal6497 animal4866 animal5440 female Angler 2016
animal6498 animal5418 animal4337 female Angler 2016
animal6499 animal5418 animal4033 female Angler 2016
animal6500 animal5418 animal4758 female Angler 2016
animal6501 animal5418 animal4019 male Angler 2016
animal6502 animal5418 animal4349 female Angler 2016
animal6503 animal5418 animal4333 female Angler 2016
animal6504 animal5418 animal3799 male Angler 2016
animal6505 animal5418 animal4937 female Angler 2016
animal6506 animal5418 animal5349 female Angler 2016
animal6507 animal5418 animal1348 female Angler 2016
animal6508 animal5418 animal5405 male Angler 2016
animal6509 animal5418 animal3620 female Angler 2016
animal6510 animal5418 animal4102 female Angler 2016
animal6511 animal5418 animal3989 male Angler 2016
animal6512 animal5418 animal4843 female Angler 2016
animal6513 animal5418 animal5363 female Angler 2016
animal6514 animal5418 animal4031 male Angler 2016
animal6515 animal5418 animal5400 female Angler 2016
animal6516 animal5418 animal5485 male Angler 2016
animal6517 animal5418 animal5391 male Angler 2016
animal6518 animal5418 animal3600 male Angler 2016
animal6519 animal5418 animal4082 female Angler 2016
animal6520 animal5418 animal4014 female Angler 2016
animal6521 animal5418 animal5337 female Angler 2016
animal6522 animal5418 animal4846 male Angler 2016
animal6523 animal5418 animal4833 male Angler 2016
animal6524 animal5418 animal4377 male Angler 2016
animal6525 animal5418 animal4047 female Angler 2016
animal6526 animal5418 animal4814 male Angler 2016
animal6527 animal5418 animal4803 male Angler 2016
animal6528 animal5418 animal5433 female Angler 2016
animal6529 animal5418 animal5417 female Angler 2016
animal6530 animal5418 animal4385 male Angler 2016
animal6531 animal1353 animal5364 female Angler 2016
animal6532 animal1353 animal5475 female Angler 2016
animal6533 animal1353 animal5478 female Angler 2016
animal6534 animal1353 animal5368 male Angler 2016
animal6535 animal1353 animal5371 female Angler 2016
animal6536 animal1353 animal5401 male Angler 2016
animal6537 animal1353 animal5339 female Angler 2016
animal6538 animal1353 animal5459 female Angler 2016
animal6539 animal1353 animal5405 female Angler 2016
animal6540 animal1353 animal5424 female Angler 2016
animal6541 animal5458 animal4296 female Angler 2017
animal6542 animal5458 animal4277 male Angler 2017
animal6543 animal5458 animal5431 female Angler 2017
animal6544 animal5458 animal3973 female Angler 2017
animal6545 animal5458 animal4873 male Angler 2017
animal6546 animal5458 animal5401 female Angler 2017
animal6547 animal5458 animal3975 male Angler 2017
animal6548 animal5458 animal3757 male Angler 2017
animal6549 animal5458 animal3788 male Angler 2017
animal6550 animal5458 animal4775 female Angler 2017
animal6551 animal5458 animal4374 male Angler 2017
animal6552 animal5458 animal1351 male Angler 2017
animal6553 animal5458 animal3610 female Angler 2017
animal6554 animal5458 animal4275 male Angler 2017
animal6555 animal5458 animal3792 female Angler 2017
animal6556 animal5458 animal4022 male Angler 2017
animal6557 animal5458 animal4803 male Angler 2017
animal6558 animal5458 animal3753 female Angler 2017
animal6559 animal5458 animal4798 female Angler 2017
animal6560 animal5458 animal5402 female Angler 2017
animal6561 animal5458 animal3761 female Angler 2017
animal6562 animal5458 animal3813 female Angler 2017
animal6563 animal5458 animal1359 male Angler 2017
animal6564 animal5458 animal5359 male Angler 2017
animal6565 animal5458 animal3755 male Angler 2017
animal6566 animal5458 animal5383 female Angler 2017
animal6567 animal5458 animal5388 female Angler 2017
animal6568 animal5458 animal4361 female Angler 2017
animal6569 animal5458 animal3638 male Angler 2017
animal6570 animal5458 animal1350 female Angler 2017
animal6571 animal5458 animal4847 female Angler 2017
animal6572 animal5458 animal5449 male Angler 2017
animal6573 animal5458 animal4903 female Angler 2017
animal6574 animal5458 animal3750 male Angler 2017
animal6575 animal4089 animal5425 female Angler 2017
animal6576 animal4089 animal5429 male Angler 2017
animal6577 animal4089 animal5394 male Angler 2017
animal6578 animal4089 animal5394 male Angler 2017
animal6579 animal4089 animal5482 male Angler 2017
animal6580 animal4089 animal5343 female Angler 2017
animal6581 animal4089 animal5471 female Angler 2017
animal6582 animal4089 animal5421 male Angler 2017
animal6583 animal3814 animal5354 female Angler 2017
animal6584 animal3814 animal5452 female Angler 2017
animal6585 animal3814 animal5379 female Angler 2017
animal6586 animal3814 animal5447 male Angler 2017
animal6587 animal3814 animal5356 female Angler 2017
animal6588 animal3636 animal5442 female Angler 2017
animal6589 animal3636 animal5463 male Angler 2017
animal6590 animal3636 animal5489 male Angler 2017
animal6591 animal3636 animal5422 male Angler 2017
animal6592 animal5340 animal4340 male Angler 2017
animal6593 animal5340 animal4824 male Angler 2017
animal6594 animal5340 animal4330 male Angler 2017
animal6595 animal5340 animal3795 male Angler 2017
animal6596 animal5340 animal4280 male Angler 2017
animal6597 animal5340 animal5379 female Angler 2017
animal6598 animal5340 animal3760 female Angler 2017
animal6599 animal5340 animal4857 male Angler 2017
animal6600 animal5340 animal5431 male Angler 2017
animal6601 animal5340 animal3788 male Angler 2017
animal6602 animal5340 animal4287 male Angler 2017
animal6603 animal5340 animal4351 female Angler 2017
animal6604 animal5340 animal3611 female Angler 2017
animal6605 animal5340 animal3780 male Angler 2017
animal6606 animal5340 animal5349 female Angler 2017
animal6607 animal5340 animal4306 female Angler 2017
animal6608 animal5340 animal4846 female Angler 2017
animal6609 animal5340 animal4085 female Angler 2017
animal6610 animal5340 animal4936 male Angler 2017
animal6611 animal5340 animal4354 male Angler 2017
animal6612 animal5340 animal5454 male Angler 2017
animal6613 animal5340 animal4014 male Angler 2017
animal6614 animal5340 animal4020 male Angler 2017
animal6615 animal5340 animal5436 male Angler 2017
animal6616 animal5340 animal4300 female Angler 2017
animal6617 animal5340 animal4076 female Angler 2017
animal6618 animal5340 animal5395 female Angler 2017
animal6619 animal5340 animal4778 male Angler 2017
animal6620 animal5340 animal5473 female Angler 2017
animal6621 animal5340 animal4022 male Angler 2017
animal6622 animal5340 animal3801 male Angler 2017
animal6623 animal5340 animal1357 female Angler 2017
animal6624 animal5340 animal4389 male Angler 2017
animal6625 animal3490 animal5339 male Angler 2017
animal6626 animal3490 animal5439 female Angler 2017
animal6627 animal3490 animal5391 female Angler 2017
animal6628 animal3490 animal5405 female Angler 2017
animal6629 animal3490 animal5414 female Angler 2017
animal6630 animal3490 animal5343 male Angler 2017
animal6631 animal3490 animal5407 male Angler 2017
animal6632 animal5350 animal5463 male Angler 2017
animal6633 animal5350 animal3996 male Angler 2017
animal6634 animal5350 animal3796 female Angler 2017
animal6635 animal5350 animal4049 female Angler 2017
animal6636 animal5350 animal4894 male Angler 2017
animal6637 animal5350 animal5357 male Angler 2017
animal6638 animal5350 animal5382 male Angler 2017
animal6639 animal5350 animal4004 male Angler 2017
animal6640 animal5350 animal5417 female Angler 2017
animal6641 animal5350 animal4802 male Angler 2017
animal6642 animal5350 animal3990 male Angler 2017
animal6643 animal5350 animal5421 female Angler 2017
animal6644 animal5350 animal4824 female Angler 2017
animal6645 animal5350 animal5450 male Angler 2017
animal6646 animal5350 animal4088 female Angler 2017
animal6647 animal5350 animal3808 male Angler 2017
animal6648 animal5350 animal3971 male Angler 2017
animal6649 animal5350 animal1349 male Angler 2017
animal6650 animal5350 animal4805 female Angler 2017
animal6651 animal5350 animal5487 female Angler 2017
animal6652 animal5350 animal3998 female Angler 2017
animal6653 animal5350 animal4894 female Angler 2017
animal6654 animal5350 animal5449 male Angler 2017
animal6655 animal5350 animal4778 male Angler 2017
animal6656 animal5350 animal4335 male Angler 2017
animal6657 animal5350 animal3603 male Angler 2017
animal6658 animal5350 animal3973 male Angler 2017
animal6659 animal5350 animal4377 male Angler 2017
animal6660 animal5350 animal4786 female Angler 2017
animal6661 animal5350 animal3370 male Angler 2017
animal6662 animal5350 animal1373 male Angler 2017
animal6663 animal5350 animal4374 male Angler 2017
animal6664 animal5350 animal5473 male Angler 2017
animal6665 animal5350 animal5368 female Angler 2017
animal6666 animal3597 animal5364 female Angler 2017
animal6667 animal3597 animal5362 female Angler 2017
animal6668 animal3597 animal5430 female Angler 2017
animal6669 animal3597 animal5430 female Angler 2017
animal6670 animal3597 animal5423 male Angler 2017
animal6671 animal3597 animal5481 female Angler 2017
animal6672 animal3597 animal5421 male Angler 2017
animal6673 animal4783 animal5485 female Angler 2017
animal6674 animal4783 animal5477 male Angler 2017
animal6675 animal4783 animal5433 male Angler 2017
animal6676 animal4783 animal5422 female Angler 2017
animal6677 animal4783 animal5370 male Angler 2017
animal6678 animal4783 animal5359 female Angler 2017
animal6679 animal4783 animal5464 male Angler 2017
animal6680 animal4783 animal5435 female Angler 2017
animal6681 animal4783 animal5477 male Angler 2017
animal6682 animal4783 animal5425 female Angler 2017
animal6683 animal4783 animal5474 female Angler 2017
animal6684 animal4291 animal5368 female Angler 2017
animal6685 animal4291 animal5478 male Angler 2017
animal6686 animal4291 animal5459 male Angler 2017
animal6687 animal4291 animal5451 female Angler 2017
animal6688 animal4291 animal5479 male Angler 2017
animal6689 animal5365 animal3497 female Angler 2017
animal6690 animal5365 animal4321 female Angler 2017
animal6691 animal5365 animal5374 female Angler 2017
animal6692 animal5365 animal4362 male Angler 2017
animal6693 animal5365 animal4944 female Angler 2017
animal6694 animal5365 animal3802 male Angler 2017
animal6695 animal5365 animal4040 female Angler 2017
animal6696 animal5365 animal3800 male Angler 2017
animal6697 animal5365 animal3624 female Angler 2017
animal6698 animal5365 animal5425 male Angler 2017
animal6699 animal5365 animal1368 male Angler 2017
animal6700 animal5365 animal4072 male Angler 2017
animal6701 animal5365 animal5355 female Angler 2017
animal6702 animal5365 animal1349 male Angler 2017
animal6703 animal5365 animal4273 female Angler 2017
animal6704 animal5365 animal4907 male Angler 2017
animal6705 animal5365 animal1348 female Angler 2017
animal6706 animal5365 animal3823 male Angler 2017
animal6707 animal5365 animal4903 female Angler 2017
animal6708 animal5365 animal4874 male Angler 2017
animal6709 animal5365 animal3370 female Angler 2017
animal6710 animal5365 animal4843 male Angler 2017
animal6711 animal5365 animal4826 female Angler 2017
animal6712 animal5365 animal4362 male Angler 2017
animal6713 animal5365 animal4277 male Angler 2017
animal6714 animal5365 animal4841 male Angler 2017
animal6715 animal5365 animal4287 female Angler 2017
animal6716 animal5365 animal1318 male Angler 2017
animal6717 animal5365 animal3762 male Angler 2017
animal6718 animal5365 animal4853 male Angler 2017
animal6719 animal5378 animal4075 male Angler 2017
animal6720 animal5378 animal4945 female Angler 2017
animal6721 animal5378 animal1319 female Angler 2017
animal6722 animal5378 animal3810 female Angler 2017
animal6723 animal5378 animal3988 male Angler 2017
animal6724 animal5378 animal5442 male Angler 2017
animal6725 animal5378 animal5423 female Angler 2017
animal6726 animal5378 animal3807 male Angler 2017
animal6727 animal5378 animal4844 male Angler 2017
animal6728 animal5378 animal3813 male Angler 2017
animal6729 animal5378 animal3372 female Angler 2017
animal6730 animal5378 animal5452 male Angler 2017
animal6731 animal5378 animal4042 female Angler 2017
animal6732 animal5378 animal4864 male Angler 2017
animal6733 animal5378 animal4333 male Angler 2017
animal6734 animal5378 animal5486 male Angler 2017
animal6735 animal5378 animal4061 female Angler 2017
animal6736 animal5378 animal4802 male Angler 2017
animal6737 animal5378 animal4852 female Angler 2017
animal6738 animal5378 animal4307 male Angler 2017
animal6739 animal5378 animal3996 male Angler 2017
animal6740 animal5378 animal4031 female Angler 2017
animal6741 animal5378 animal4354 male Angler 2017
animal6742 animal5378 animal4086 male Angler 2017
animal6743 animal5378 animal3604 female Angler 2017
animal6744 animal5378 animal5482 female Angler 2017
animal6745 animal5378 animal3595 male Angler 2017
animal6746 animal5378 animal4387 male Angler 2017
animal6747 animal5378 animal3807 female Angler 2017
animal6748 animal5378 animal4034 female Angler 2017
animal6749 animal5378 animal5386 female Angler 2017
animal6750 animal5378 animal4275 female Angler 2017
animal6751 animal4001 animal5391 female Angler 2017
animal6752 animal4001 animal5478 male Angler 2017
animal6753 animal4001 animal5439 male Angler 2017
animal6754 animal4001 animal5480 male Angler 2017
animal6755 animal4001 animal5402 female Angler 2017
animal6756 animal4001 animal5401 male Angler 2017
animal6757 animal1329 animal5354 male Angler 2017
animal6758 animal1329 animal5451 female Angler 2017
animal6759 animal1329 animal5422 male Angler 2017
animal6760 animal1329 animal5474 male Angler 2017
animal6761 animal1329 animal5343 male Angler 2017
animal6762 animal1329 animal5440 female Angler 2017
animal6763 animal1329 animal5485 female Angler 2017
animal6764 animal1329 animal5377 female Angler 2017
animal6765 animal5399 animal4359 female Angler 2017
animal6766 animal5399 animal4324 male Angler 2017
animal6767 animal5399 animal3961 male Angler 2017
animal6768 animal5399 animal3771 female Angler 2017
animal6769 animal5399 animal4390 male Angler 2017
animal6770 animal5399 animal4865 female Angler 2017
animal6771 animal5399 animal4799 male Angler 2017
animal6772 animal5399 animal4064 male Angler 2017
animal6773 animal5399 animal4371 female Angler 2017
animal6774 animal5399 animal3803 male Angler 2017
animal6775 animal5399 animal3603 female Angler 2017
animal6776 animal5399 animal4749 male Angler 2017
animal6777 animal5399 animal4882 male Angler 2017
animal6778 animal5399 animal5424 male Angler 2017
animal6779 animal5399 animal4392 male Angler 2017
animal6780 animal5399 animal4870 male Angler 2017
animal6781 animal5399 animal1346 female Angler 2017
animal6782 animal5399 animal3635 female Angler 2017
animal6783 animal5399 animal4788 female Angler 2017
animal6784 animal5399 animal4945 female Angler 2017
animal6785 animal5399 animal4858 male Angler 2017
animal6786 animal5399 animal4826 female Angler 2017
animal6787 animal5399 animal5417 male Angler 2017
animal6788 animal5399 animal3789 female Angler 2017
animal6789 animal5399 animal1339 male Angler 2017
animal6790 animal5399 animal4772 female Angler 2017
animal6791 animal5399 animal4949 female Angler 2017
animal6792 animal5399 animal5450 male Angler 2017
animal6793 animal5399 animal5476 male Angler 2017
animal6794 animal5399 animal3963 male Angler 2017
animal6795 animal5399 animal5433 male Angler 2017
animal6796 animal5399 animal4881 female Angler 2017
animal6797 animal5399 animal5348 male Angler 2017
animal6798 animal5406 animal4081 female Angler 2017
animal6799 animal5406 animal4009 male Angler 2017
animal6800 animal5406 animal5448 male Angler 2017
animal6801 animal5406 animal5383 male Angler 2017
animal6802 animal5406 animal3616 male Angler 2017
animal6803 animal5406 animal5447 female Angler 2017
animal6804 animal5406 animal3757 male Angler 2017
animal6805 animal5406 animal4905 male Angler 2017
animal6806 animal5406 animal4937 female Angler 2017
animal6807 animal5406 animal5445 female Angler 2017
animal6808 animal5406 animal4350 female Angler 2017
animal6809 animal5406 animal1360 male Angler 2017
animal6810 animal5406 animal1325 male Angler 2017
animal6811 animal5406 animal4921 male Angler 2017
animal6812 animal5406 animal4399 female Angler 2017
animal6813 animal5406 animal3818 male Angler 2017
animal6814 animal5406 animal4352 male Angler 2017
animal6815 animal5406 animal4850 female Angler 2017
animal6816 animal5406 animal3824 female Angler 2017
animal6817 animal5406 animal4932 male Angler 2017
animal6818 animal5406 animal5431 male Angler 2017
animal6819 animal5406 animal4372 female Angler 2017
animal6820 animal5406 animal5441 female Angler 2017
animal6821 animal5406 animal4838 female Angler 2017
animal6822 animal5406 animal3496 male Angler 2017
animal6823 animal5406 animal4837 female Angler 2017
animal6824 animal5406 animal3640 female Angler 2017
animal6825 animal5406 animal3607 male Angler 2017
animal6826 animal5406 animal4092 male Angler 2017
animal6827 animal5406 animal4942 male Angler 2017
animal6828 animal5406 animal3624 female Angler 2017
animal6829 animal5406 animal4960 female Angler 2017
animal6830 animal5406 animal4939 female Angler 2017
animal6831 animal5406 animal3798 male Angler 2017
animal6832 animal4866 animal5479 male Angler 2017
animal6833 animal4866 animal5480 female Angler 2017
animal6834 animal4866 animal5383 female Angler 2017
animal6835 animal4866 animal5392 female Angler 2017
animal6836 animal4866 animal5402 male Angler 2017
animal6837 animal5418 animal3975 female Angler 2017
animal6838 animal5418 animal4348 male Angler 2017
animal6839 animal5418 animal3638 male Angler 2017
animal6840 animal5418 animal3793 male Angler 2017
animal6841 animal5418 animal5441 female Angler 2017
animal6842 animal5418 animal4805 female Angler 2017
animal6843 animal5418 animal4037 male Angler 2017
animal6844 animal5418 animal4875 female Angler 2017
animal6845 animal5418 animal3799 female Angler 2017
animal6846 animal5418 animal3788 female Angler 2018
animal6847 animal5418 animal3618 male Angler 2018
animal6848 animal5418 animal4853 female Angler 2018
animal6849 animal5418 animal3616 female Angler 2018
animal6850 animal5418 animal5446 male Angler 2018
animal6851 animal5418 animal4852 male Angler 2018
animal6852 animal5418 animal4020 male Angler 2018
animal6853 animal5418 animal4356 male Angler 2018
animal6854 animal5418 animal3990 male Angler 2018
animal6855 animal5418 animal5364 female Angler 2018
animal6856 animal5418 animal4305 male Angler 2018
animal6857 animal5418 animal3592 female Angler 2018
animal6858 animal5418 animal4940 female Angler 2018
animal6859 animal5418 animal1327 male Angler 2018
animal6860 animal5418 animal3761 female Angler 2018
animal6861 animal5418 animal4954 male Angler 2018
animal6862 animal5418 animal4302 male Angler 2018
animal6863 animal5418 animal4355 female Angler 2018
animal6864 animal5418 animal4296 female Angler 2018
animal6865 animal5418 animal4372 male Angler 2018
animal6866 animal5418 animal4387 male Angler 2018
animal6867 animal1353 animal5476 female Angler 2018
animal6868 animal1353 animal5354 female Angler 2018
animal6869 animal1353 animal5379 male Angler 2018
animal6870 animal1353 animal5388 male Angler 2018
animal6871 animal1353 animal5356 female Angler 2018
animal6872 animal5458 animal4950 female Angler 2018
animal6873 animal5458 animal3606 female Angler 2018
animal6874 animal5458 animal4275 female Angler 2018
animal6875 animal5458 animal5371 male Angler 2018
animal6876 animal5458 animal3625 male Angler 2018
animal6877 animal5458 animal3998 female Angler 2018
animal6878 animal5458 animal1359 female Angler 2018
animal6879 animal5458 animal3786 female Angler 2018
animal6880 animal5458 animal4394 female Angler 2018
animal6881 animal5458 animal4019 female Angler 2018
animal6882 animal5458 animal4788 female Angler 2018
animal6883 animal5458 animal4376 female Angler 2018
animal6884 animal5458 animal3491 female Angler 2018
animal6885 animal5458 animal5355 female Angler 2018
animal6886 animal5458 animal5367 female Angler 2018
animal6887 animal5458 animal3969 male Angler 2018
animal6888 animal5458 animal4810 male Angler 2018
animal6889 animal5458 animal4090 male Angler 2018
animal6890 animal5458 animal4961 male Angler 2018
animal6891 animal5458 animal1326 female Angler 2018
animal6892 animal5458 animal4889 female Angler 2018
animal6893 animal5458 animal4385 male Angler 2018
animal6894 animal5458 animal5436 male Angler 2018
animal6895 animal5458 animal4920 female Angler 2018
animal6896 animal5458 animal4397 male Angler 2018
animal6897 animal5458 animal4758 female Angler 2018
animal6898 animal5458 animal3765 male Angler 2018
animal6899 animal5458 animal3635 male Angler 2018
animal6900 animal5458 animal3980 male Angler 2018
animal6901 animal5458 animal3620 male Angler 2018
animal6902 animal5458 animal4789 female Angler 2018
animal6903 animal5458 animal4934 female Angler 2018
animal6904 animal4089 animal5386 male Angler 2018
animal6905 animal4089 animal5363 female Angler 2018
animal6906 animal4089 animal5384 male Angler 2018
animal6907 animal4089 animal5489 female Angler 2018
animal6908 animal4089 animal5449 female Angler 2018
animal6909 animal4089 animal5401 male Angler 2018
animal6910 animal3814 animal5429 female Angler 2018
animal6911 animal3814 animal5454 male Angler 2018
animal6912 animal3814 animal5394 male Angler 2018
animal6913 animal3814 animal5435 female Angler 2018
animal6914 animal3814 animal5464 male Angler 2018
animal6915 animal3814 animal5363 male Angler 2018
animal6916 animal3636 animal5394 female Angler 2018
animal6917 animal3636 animal5371 female Angler 2018
animal6918 animal3636 animal5370 female Angler 2018
animal6919 animal3636 animal5382 female Angler 2018
animal6920 animal3636 animal5348 female Angler 2018
animal6921 animal3636 animal5357 female Angler 2018
animal6922 animal5340 animal4398 male Angler 2018
animal6923 animal5340 animal3977 female Angler 2018
animal6924 animal5340 animal3372 female Angler 2018
animal6925 animal5340 animal4832 female Angler 2018
animal6926 animal5340 animal5371 male Angler 2018
animal6927 animal5340 animal3975 female Angler 2018
animal6928 animal5340 animal3961 male Angler 2018
animal6929 animal5340 animal3600 female Angler 2018
animal6930 animal5340 animal3989 female Angler 2018
animal6931 animal5340 animal4357 female Angler 2018
animal6932 animal5340 animal4090 female Angler 2018
animal6933 animal5340 animal4874 female Angler 2018
animal6934 animal5340 animal4914 male Angler 2018
animal6935 animal5340 animal4384 male Angler 2018
animal6936 animal5340 animal4078 female Angler 2018
animal6937 animal5340 animal4959 male Angler 2018
animal6938 animal5340 animal1319 male Angler 2018
animal6939 animal5340 animal1342 male Angler 2018
animal6940 animal5340 animal4275 female Angler 2018
animal6941 animal5340 animal4779 female Angler 2018
animal6942 animal5340 animal4392 male Angler 2018
animal6943 animal5340 animal4040 male Angler 2018
animal6944 animal5340 animal5401 male Angler 2018
animal6945 animal5340 animal4389 female Angler 2018
animal6946 animal5340 animal4284 male Angler 2018
animal6947 animal5340 animal1339 male Angler 2018
animal6948 animal5340 animal1322 female Angler 2018
animal6949 animal5340 animal4102 female Angler 2018
animal6950 animal5340 animal4853 male Angler 2018
animal6951 animal5340 animal4788 female Angler 2018
animal6952 animal5340 animal4031 male Angler 2018
animal6953 animal5340 animal5349 female Angler 2018
animal6954 animal5340 animal4304 male Angler 2018
animal6955 animal5340 animal3985 male Angler 2018
animal6956 animal5340 animal4865 female Angler 2018
animal6957 animal5340 animal4335 male Angler 2018
animal6958 animal5340 animal4350 male Angler 2018
animal6959 animal3490 animal5349 male Angler 2018
animal6960 animal3490 animal5359 female Angler 2018
animal6961 animal3490 animal5424 female Angler 2018
animal6962 animal3490 animal5362 female Angler 2018
animal6963 animal3490 animal5422 male Angler 2018
animal6964 animal5350 animal5457 male Angler 2018
animal6965 animal5350 animal5476 male Angler 2018
animal6966 animal5350 animal5423 female Angler 2018
animal6967 animal5350 animal3592 male Angler 2018
animal6968 animal5350 animal5450 male Angler 2018
animal6969 animal5350 animal4376 female Angler 2018
animal6970 animal5350 animal4287 female Angler 2018
animal6971 animal5350 animal3793 male Angler 2018
animal6972 animal5350 animal5480 female Angler 2018
animal6973 animal5350 animal4343 female Angler 2018
animal6974 animal5350 animal3771 female Angler 2018
animal6975 animal5350 animal3799 male Angler 2018
animal6976 animal5350 animal4392 female Angler 2018
animal6977 animal5350 animal4366 female Angler 2018
animal6978 animal5350 animal3992 female Angler 2018
animal6979 animal5350 animal4085 male Angler 2018
animal6980 animal5350 animal4758 female Angler 2018
animal6981 animal5350 animal4882 male Angler 2018
animal6982 animal5350 animal4345 male Angler 2018
animal6983 animal5350 animal4019 male Angler 2018
animal6984 animal5350 animal5431 female Angler 2018
animal6985 animal5350 animal3994 female Angler 2018
animal6986 animal5350 animal5354 female Angler 2018
animal6987 animal5350 animal4359 female Angler 2018
animal6988 animal5350 animal4905 male Angler 2018
animal6989 animal5350 animal1330 female Angler 2018
animal6990 animal5350 animal3753 male Angler 2018
animal6991 animal5350 animal4364 female Angler 2018
animal6992 animal5350 animal4079 male Angler 2018
animal6993 animal5350 animal4797 male Angler 2018
animal6994 animal5350 animal3810 female Angler 2018
animal6995 animal5350 animal4900 male Angler 2018
animal6996 animal5350 animal3965 male Angler 2018
animal6997 animal5350 animal4360 male Angler 2018
animal6998 animal5350 animal5405 female Angler 2018
animal6999 animal5350 animal5394 female Angler 2018
animal7000 animal5350 animal3803 female Angler 2018
animal7001 animal3597 animal5454 male Angler 2018
animal7002 animal3597 animal5451 male Angler 2018
animal7003 animal3597 animal5486 male Angler 2018
animal7004 animal3597 animal5355 male Angler 2018
animal7005 animal3597 animal5377 female Angler 2018
animal7006 animal3597 animal5388 female Angler 2018
animal7007 animal3597 animal5451 female Angler 2018
animal7008 animal3597 animal5402 male Angler 2018
animal7009 animal3597 animal5394 male Angler 2018
animal7010 animal4783 animal5414 female Angler 2018
animal7011 animal4783 animal5429 male Angler 2018
animal7012 animal4291 animal5450 female Angler 2018
animal7013 animal4291 animal5343 male Angler 2018
animal7014 animal4291 animal5446 male Angler 2018
animal7015 animal4291 animal5459 female Angler 2018
animal7016 animal4291 animal5371 female Angler 2018
animal7017 animal5365 animal1350 male Angler 2018
animal7018 animal5365 animal4882 female Angler 2018
animal7019 animal5365 animal4330 female Angler 2018
animal7020 animal5365 animal4789 female Angler 2018
animal7021 animal5365 animal3625 female Angler 2018
animal7022 animal5365 animal3764 female Angler 2018
animal7023 animal5365 animal3980 male Angler 2018
animal7024 animal5365 animal4354 male Angler 2018
animal7025 animal5365 animal1355 female Angler 2018
animal7026 animal5365 animal5374 male Angler 2018
animal7027 animal5365 animal4088 male Angler 2018
animal7028 animal5365 animal3592 female Angler 2018
animal7029 animal5365 animal4315 female Angler 2018
animal7030 animal5365 animal3963 female Angler 2018
animal7031 animal5365 animal3789 female Angler 2018
animal7032 animal5365 animal5401 male Angler 2018
animal7033 animal5365 animal5400 female Angler 2018
animal7034 animal5365 animal3761 female Angler 2018
animal7035 animal5365 animal4274 male Angler 2018
animal7036 animal5365 animal3819 male Angler 2018
animal7037 animal5365 animal5473 female Angler 2018
animal7038 animal5365 animal3760 male Angler 2018
animal7039 animal5365 animal4799 female Angler 2018
animal7040 animal5365 animal3606 male Angler 2018
animal7041 animal5365 animal3635 male Angler 2018
animal7042 animal5365 animal1351 female Angler 2018
animal7043 animal5365 animal4873 male Angler 2018
animal7044 animal5365 animal5441 male Angler 2018
animal7045 animal5365 animal4037 male Angler 2018
animal7046 animal5365 animal5362 male Angler 2018
animal7047 animal5365 animal4018 female Angler 2018
animal7048 animal5378 animal5370 female Angler 2018
animal7049 animal5378 animal4082 female Angler 2018
animal7050 animal5378 animal4843 female Angler 2018
animal7051 animal5378 animal3796 female Angler 2018
animal7052 animal5378 animal4843 male Angler 2018
animal7053 animal5378 animal3599 female Angler 2018
animal7054 animal5378 animal4903 female Angler 2018
animal7055 animal5378 animal4802 male Angler 2018
animal7056 animal5378 animal3497 male Angler 2018
animal7057 animal5378 animal4775 male Angler 2018
animal7058 animal5378 animal4932 male Angler 2018
animal7059 animal5378 animal5457 male Angler 2018
animal7060 animal5378 animal5339 male Angler 2018
animal7061 animal5378 animal5479 female Angler 2018
animal7062 animal5378 animal3491 female Angler 2018
animal7063 animal5378 animal4846 male Angler 2018
animal7064 animal5378 animal4934 male Angler 2018
animal7065 animal5378 animal4911 male Angler 2018
animal7066 animal5378 animal4351 female Angler 2018
animal7067 animal5378 animal5368 female Angler 2018
animal7068 animal5378 animal5479 female Angler 2018
animal7069 animal5378 animal4772 female Angler 2018
animal7070 animal5378 animal4775 male Angler 2018
animal7071 animal5378 animal4800 female Angler 2018
animal7072 animal5378 animal4931 male Angler 2018
animal7073 animal5378 animal4802 male Angler 2018
animal7074 animal5378 animal5395 female Angler 2018
animal7075 animal5378 animal4852 male Angler 2018
animal7076 animal5378 animal4362 female Angler 2018
animal7077 animal5378 animal4873 male Angler 2018
animal7078 animal5378 animal4009 female Angler 2018
animal7079 animal5378 animal4804 female Angler 2018
animal7080 animal5378 animal5382 female Angler 2018
animal7081 animal5378 animal4838 male Angler 2018
animal7082 animal5378 animal4921 female Angler 2018
animal7083 animal4001 animal5417 male Angler 2018
animal7084 animal4001 animal5386 female Angler 2018
animal7085 animal4001 animal5379 female Angler 2018
animal7086 animal4001 animal5436 male Angler 2018
animal7087 animal1329 animal5440 female Angler 2018
animal7088 animal1329 animal5425 female Angler 2018
animal7089 animal1329 animal5424 female Angler 2018
animal7090 animal1329 animal5377 male Angler 2018
animal7091 animal1329 animal5392 female Angler 2018
animal7092 animal1329 animal5421 male Angler 2018
animal7093 animal1329 animal5449 male Angler 2018
animal7094 animal5399 animal4296 female Angler 2018
animal7095 animal5399 animal4064 male Angler 2018
animal7096 animal5399 animal3370 female Angler 2018
animal7097 animal5399 animal4372 female Angler 2018
animal7098 animal5399 animal5364 female Angler 2018
animal7099 animal5399 animal5489 female Angler 2018
animal7100 animal5399 animal3798 male Angler 2018
animal7101 animal5399 animal4273 male Angler 2018
animal7102 animal5399 animal4397 male Angler 2018
animal7103 animal5399 animal4398 female Angler 2018
animal7104 animal5399 animal3802 female Angler 2018
animal7105 animal5399 animal3749 female Angler 2018
animal7106 animal5399 animal4075 female Angler 2018
animal7107 animal5399 animal3620 male Angler 2018
animal7108 animal5399 animal3755 female Angler 2018
animal7109 animal5399 animal4814 female Angler 2018
animal7110 animal5399 animal5485 female Angler 2018
animal7111 animal5399 animal4307 female Angler 2018
animal7112 animal5399 animal4789 female Angler 2018
animal7113 animal5399 animal1351 female Angler 2018
animal7114 animal5399 animal5429 male Angler 2018
animal7115 animal5399 animal4061 male Angler 2018
animal7116 animal5399 animal4945 male Angler 2018
animal7117 animal5399 animal5477 female Angler 2018
animal7118 animal5399 animal4065 male Angler 2018
animal7119 animal5399 animal5445 female Angler 2018
animal7120 animal5399 animal5478 female Angler 2018
animal7121 animal5399 animal3610 male Angler 2018
animal7122 animal5399 animal4833 male Angler 2018
animal7123 animal5399 animal5452 female Angler 2018
animal7124 animal5399 animal4960 male Angler 2018
animal7125 animal5399 animal4352 female Angler 2018
animal7126 animal5406 animal4861 female Angler 2019
animal7127 animal5406 animal4841 female Angler 2019
animal7128 animal5406 animal4280 female Angler 2019
animal7129 animal5406 animal5486 female Angler 2019
animal7130 animal5406 animal5357 female Angler 2019
animal7131 animal5406 animal1337 female Angler 2019
animal7132 animal5406 animal4030 female Angler 2019
animal7133 animal5406 animal4086 female Angler 2019
animal7134 animal5406 animal4887 female Angler 2019
animal7135 animal5406 animal4936 female Angler 2019
animal7136 animal5406 animal5446 male Angler 2019
animal7137 animal5406 animal1368 male Angler 2019
animal7138 animal5406 animal4758 female Angler 2019
animal7139 animal5406 animal1360 female Angler 2019
animal7140 animal5406 animal5433 male Angler 2019
animal7141 animal5406 animal5402 female Angler 2019
animal7142 animal5406 animal4938 female Angler 2019
animal7143 animal5406 animal4306 male Angler 2019
animal7144 animal5406 animal4092 female Angler 2019
animal7145 animal5406 animal5388 female Angler 2019
animal7146 animal5406 animal4355 female Angler 2019
animal7147 animal5406 animal3620 male Angler 2019
animal7148 animal5406 animal4277 male Angler 2019
animal7149 animal5406 animal3622 female Angler 2019
animal7150 animal5406 animal5439 female Angler 2019
animal7151 animal5406 animal4034 female Angler 2019
animal7152 animal5406 animal5339 female Angler 2019
animal7153 animal5406 animal4306 female Angler 2019
animal7154 animal5406 animal1346 male Angler 2019
animal7155 animal5406 animal4309 male Angler 2019
animal7156 animal5406 animal5422 female Angler 2019
animal7157 animal4866 animal5423 female Angler 2019
animal7158 animal4866 animal5405 male Angler 2019
animal7159 animal4866 animal5357 male Angler 2019
animal7160 animal4866 animal5355 female Angler 2019
animal7161 animal4866 animal5475 female Angler 2019
animal7162 animal5418 animal3749 male Angler 2019
animal7163 animal5418 animal4932 female Angler 2019
animal7164 animal5418 animal1350 female Angler 2019
animal7165 animal5418 animal4850 male Angler 2019
animal7166 animal5418 animal4000 female Angler 2019
animal7167 animal5418 animal3750 male Angler 2019
animal7168 animal5418 animal4824 female Angler 2019
animal7169 animal5418 animal5374 male Angler 2019
animal7170 animal5418 animal4870 male Angler 2019
animal7171 animal5418 animal5354 female Angler 2019
animal7172 animal5418 animal4920 female Angler 2019
animal7173 animal5418 animal4816 male Angler 2019
animal7174 animal5418 animal1359 male Angler 2019
animal7175 animal5418 animal4075 male Angler 2019
animal7176 animal5418 animal4881 female Angler 2019
animal7177 animal5418 animal3981 female Angler 2019
animal7178 animal5418 animal4940 male Angler 2019
animal7179 animal5418 animal3810 female Angler 2019
animal7180 animal5418 animal4333 female Angler 2019
animal7181 animal5418 animal5436 male Angler 2019
animal7182 animal5418 animal4887 female Angler 2019
animal7183 animal5418 animal4357 male Angler 2019
animal7184 animal5418 animal5442 male Angler 2019
animal7185 animal5418 animal3824 male Angler 2019
animal7186 animal5418 animal3771 female Angler 2019
animal7187 animal5418 animal4939 female Angler 2019
animal7188 animal5418 animal4338 male Angler 2019
animal7189 animal5418 animal4316 male Angler 2019
animal7190 animal5418 animal5487 male Angler 2019
animal7191 animal5418 animal1337 male Angler 2019
animal7192 animal5418 animal3807 male Angler 2019
animal7193 animal5418 animal3607 female Angler 2019
animal7194 animal5418 animal4395 male Angler 2019
animal7195 animal5418 animal4953 male Angler 2019
animal7196 animal5418 animal4773 male Angler 2019
animal7197 animal1353 animal5439 female Angler 2019
animal7198 animal1353 animal5487 female Angler 2019
animal7199 animal5458 animal4299 female Angler 2019
animal7200 animal5458 animal5364 male Angler 2019
animal7201 animal5458 animal4788 female Angler 2019
animal7202 animal5458 animal3607 female Angler 2019
animal7203 animal5458 animal4316 female Angler 2019
animal7204 animal5458 animal4810 male Angler 2019
animal7205 animal5458 animal3761 male Angler 2019
animal7206 animal5458 animal4343 female Angler 2019
animal7207 animal5458 animal1318 male Angler 2019
animal7208 animal5458 animal3640 male Angler 2019
animal7209 animal5458 animal3618 male Angler 2019
animal7210 animal5458 animal4850 female Angler 2019
animal7211 animal5458 animal3634 female Angler 2019
animal7212 animal5458 animal4807 male Angler 2019
animal7213 animal5458 animal4300 male Angler 2019
animal7214 animal5458 animal3973 male Angler 2019
animal7215 animal5458 animal4885 female Angler 2019
animal7216 animal5458 animal3604 male Angler 2019
animal7217 animal5458 animal4340 female Angler 2019
animal7218 animal5458 animal4749 male Angler 2019
animal7219 animal5458 animal5370 female Angler 2019
animal7220 animal5458 animal5449 female Angler 2019
animal7221 animal5458 animal4000 male Angler 2019
animal7222 animal5458 animal3638 female Angler 2019
animal7223 animal5458 animal4781 male Angler 2019
animal7224 animal5458 animal3778 female Angler 2019
animal7225 animal5458 animal4333 male Angler 2019
animal7226 animal5458 animal4366 female Angler 2019
animal7227 animal5458 animal3762 female Angler 2019
animal7228 animal5458 animal4070 female Angler 2019
animal7229 animal5458 animal5367 male Angler 2019
animal7230 animal4089 animal5435 male Angler 2019
animal7231 animal4089 animal5383 male Angler 2019
animal7232 animal4089 animal5489 male Angler 2019
animal7233 animal4089 animal5445 female Angler 2019
animal7234 animal4089 animal5454 male Angler 2019
animal7235 animal3814 animal5459 female Angler 2019
animal7236 animal3814 animal5414 female Angler 2019
animal7237 animal3814 animal5435 female Angler 2019
animal7238 animal3814 animal5391 female Angler 2019
animal7239 animal3814 animal5363 male Angler 2019
animal7240 animal3814 animal5337 female Angler 2019
animal7241 animal3814 animal5476 female Angler 2019
animal7242 animal3814 animal5400 female Angler 2019
animal7243 animal3636 animal5474 female Angler 2019
animal7244 animal3636 animal5356 male Angler 2019
animal7245 animal3636 animal5391 male Angler 2019
animal7246 animal3636 animal5448 female Angler 2019
animal7247 animal3636 animal5478 male Angler 2019
animal7248 animal5340 animal4846 female Angler 2019
animal7249 animal5340 animal5349 male Angler 2019
animal7250 animal5340 animal3990 male Angler 2019
animal7251 animal5340 animal4395 female Angler 2019
animal7252 animal5340 animal5449 male Angler 2019
animal7253 animal5340 animal3592 male Angler 2019
animal7254 animal5340 animal4846 male Angler 2019
animal7255 animal5340 animal5433 male Angler 2019
animal7256 animal5340 animal5433 female Angler 2019
animal7257 animal5340 animal4385 male Angler 2019
animal7258 animal5340 animal3800 male Angler 2019
animal7259 animal5340 animal3640 female Angler 2019
animal7260 animal5340 animal1355 female Angler 2019
animal7261 animal5340 animal4342 male Angler 2019
animal7262 animal5340 animal4033 female Angler 2019
animal7263 animal5340 animal5379 male Angler 2019
animal7264 animal5340 animal4296 male Angler 2019
animal7265 animal5340 animal4354 female Angler 2019
animal7266 animal5340 animal4034 male Angler 2019
animal7267 animal5340 animal4345 male Angler 2019
animal7268 animal5340 animal5363 male Angler 2019
animal7269 animal5340 animal4022 male Angler 2019
animal7270 animal5340 animal4333 male Angler 2019
animal7271 animal5340 animal4343 male Angler 2019
animal7272 animal5340 animal3755 female Angler 2019
animal7273 animal5340 animal1337 male Angler 2019
animal7274 animal5340 animal4926 male Angler 2019
animal7275 animal5340 animal5374 female Angler 2019
animal7276 animal5340 animal5356 female Angler 2019
animal7277 animal5340 animal3981 male Angler 2019
animal7278 animal5340 animal3760 male Angler 2019
animal7279 animal5340 animal5401 female Angler 2019
animal7280 animal5340 animal4959 male Angler 2019
animal7281 animal5340 animal5474 female Angler 2019
animal7282 animal5340 animal4072 male Angler 2019
animal7283 animal3490 animal5421 male Angler 2019
animal7284 animal3490 animal5473 female Angler 2019
animal7285 animal3490 animal5414 male Angler 2019
animal7286 animal3490 animal5445 male Angler 2019
animal7287 animal3490 animal5386 male Angler 2019
animal7288 animal3490 animal5463 male Angler 2019
animal7289 animal3490 animal5457 male Angler 2019
animal7290 animal5350 animal3802 male Angler 2019
animal7291 animal5350 animal4376 female Angler 2019
animal7292 animal5350 animal3634 male Angler 2019
animal7293 animal5350 animal4341 male Angler 2019
animal7294 animal5350 animal4008 male Angler 2019
animal7295 animal5350 animal4921 female Angler 2019
animal7296 animal5350 animal4799 female Angler 2019
animal7297 animal5350 animal4036 female Angler 2019
animal7298 animal5350 animal4302 female Angler 2019
animal7299 animal5350 animal5441 female Angler 2019
animal7300 animal5350 animal3818 female Angler 2019
animal7301 animal5350 animal4384 female Angler 2019
animal7302 animal5350 animal4942 male Angler 2019
animal7303 animal5350 animal4749 female Angler 2019
animal7304 animal5350 animal4921 male Angler 2019
animal7305 animal5350 animal4100 male Angler 2019
animal7306 animal5350 animal3600 male Angler 2019
animal7307 animal5350 animal4064 female Angler 2019
animal7308 animal5350 animal5447 female Angler 2019
animal7309 animal5350 animal3497 female Angler 2019
animal7310 animal5350 animal1342 male Angler 2019
animal7311 animal5350 animal4360 male Angler 2019
animal7312 animal5350 animal4894 female Angler 2019
animal7313 animal5350 animal4000 female Angler 2019
animal7314 animal5350 animal3628 female Angler 2019
animal7315 animal5350 animal3756 male Angler 2019
animal7316 animal5350 animal4797 male Angler 2019
animal7317 animal5350 animal4302 female Angler 2019
animal7318 animal5350 animal3803 female Angler 2019
animal7319 animal5350 animal4826 female Angler 2019
animal7320 animal5350 animal4850 female Angler 2019
animal7321 animal5350 animal4376 female Angler 2019
animal7322 animal5350 animal4870 male Angler 2019
animal7323 animal3597 animal5429 male Angler 2019
animal7324 animal3597 animal5485 female Angler 2019
animal7325 animal3597 animal5417 male Angler 2019
animal7326 animal3597 animal5339 male Angler 2019
animal7327 animal4783 animal5429 female Angler 2019
animal7328 animal4783 animal5417 male Angler 2019
animal7329 animal4783 animal5480 male Angler 2019
animal7330 animal4783 animal5400 female Angler 2019
animal7331 animal4783 animal5363 male Angler 2019
animal7332 animal4291 animal5383 male Angler 2019
animal7333 animal4291 animal5452 female Angler 2019
animal7334 animal4291 animal5384 male Angler 2019
animal7335 animal4291 animal5447 female Angler 2019
animal7336 animal5365 animal4338 female Angler 2019
animal7337 animal5365 animal4836 male Angler 2019
animal7338 animal5365 animal3823 male Angler 2019
animal7339 animal5365 animal3822 male Angler 2019
animal7340 animal5365 animal1325 female Angler 2019
animal7341 animal5365 animal4049 male Angler 2019
animal7342 animal5365 animal5367 female Angler 2019
animal7343 animal5365 animal4960 male Angler 2019
animal7344 animal5365 animal4274 female Angler 2019
animal7345 animal5365 animal4934 male Angler 2019
animal7346 animal5365 animal3635 female Angler 2019
animal7347 animal5365 animal5476 female Angler 2019
animal7348 animal5365 animal4882 male Angler 2019
animal7349 animal5365 animal4287 female Angler 2019
animal7350 animal5365 animal3491 male Angler 2019
animal7351 animal5365 animal4316 male Angler 2019
animal7352 animal5365 animal4398 female Angler 2019
animal7353 animal5365 animal5463 male Angler 2019
animal7354 animal5365 animal4828 male Angler 2019
animal7355 animal5365 animal4774 female Angler 2019
animal7356 animal5365 animal1356 male Angler 2019
animal7357 animal5365 animal5479 male Angler 2019
animal7358 animal5365 animal1348 female Angler 2019
animal7359 animal5365 animal4803 male Angler 2019
animal7360 animal5365 animal1360 male Angler 2019
animal7361 animal5365 animal4000 male Angler 2019
animal7362 animal5365 animal5414 female Angler 2019
animal7363 animal5365 animal5448 female Angler 2019
animal7364 animal5365 animal5439 female Angler 2019
animal7365 animal5365 animal4853 male Angler 2019
animal7366 animal5365 animal4792 male Angler 2019
animal7367 animal5378 animal3606 female Angler 2019
animal7368 animal5378 animal1341 female Angler 2019
animal7369 animal5378 animal5386 male Angler 2019
animal7370 animal5378 animal4937 female Angler 2019
animal7371 animal5378 animal4340 female Angler 2019
animal7372 animal5378 animal4882 male Angler 2019
animal7373 animal5378 animal5489 male Angler 2019
animal7374 animal5378 animal4907 male Angler 2019
animal7375 animal5378 animal4760 female Angler 2019
animal7376 animal5378 animal4055 male Angler 2019
animal7377 animal5378 animal4321 female Angler 2019
animal7378 animal5378 animal3793 male Angler 2019
animal7379 animal5378 animal4026 female Angler 2019
animal7380 animal5378 animal4911 female Angler 2019
animal7381 animal5378 animal4348 female Angler 2019
animal7382 animal5378 animal4864 male Angler 2019
animal7383 animal5378 animal1346 male Angler 2019
animal7384 animal5378 animal4786 male Angler 2019
animal7385 animal5378 animal3973 female Angler 2019
animal7386 animal5378 animal1354 female Angler 2019
animal7387 animal5378 animal3599 female Angler 2019
animal7388 animal5378 animal4356 male Angler 2019
animal7389 animal5378 animal4826 female Angler 2019
animal7390 animal5378 animal5459 female Angler 2019
animal7391 animal5378 animal4047 female Angler 2019
animal7392 animal5378 animal5474 male Angler 2019
animal7393 animal5378 animal5457 female Angler 2019
animal7394 animal5378 animal4356 female Angler 2019
animal7395 animal5378 animal4082 female Angler 2019
animal7396 animal5378 animal4843 female Angler 2019
animal7397 animal5378 animal3810 female Angler 2019
animal7398 animal5378 animal5487 male Angler 2019
animal7399 animal4001 animal5482 male Angler 2019
animal7400 animal4001 animal5368 male Angler 2019
animal7401 animal4001 animal5383 female Angler 2019
animal7402 animal4001 animal5486 female Angler 2019
animal7403 animal1329 animal5359 female Angler 2019
animal7404 animal1329 animal5435 female Angler 2019
animal7405 animal1329 animal5431 male Angler 2019
animal7406 animal1329 animal5402 male Angler 2019
animal7407 animal1329 animal5436 female Angler 2019
animal7408 animal1329 animal5478 female Angler 2019
animal7409 animal1329 animal5354 male Angler 2019
animal7410 animal5399 animal4092 male Angler 2020
animal7411 animal5399 animal4326 female Angler 2020
animal7412 animal5399 animal1326 female Angler 2020
animal7413 animal5399 animal4009 female Angler 2020
animal7414 animal5399 animal3757 female Angler 2020
animal7415 animal5399 animal1357 female Angler 2020
animal7416 animal5399 animal5442 female Angler 2020
animal7417 animal5399 animal4019 female Angler 2020
animal7418 animal5399 animal4024 female Angler 2020
animal7419 animal5399 animal5430 female Angler 2020
animal7420 animal5399 animal5446 female Angler 2020
animal7421 animal5399 animal4788 female Angler 2020
animal7422 animal5399 animal4786 female Angler 2020
animal7423 animal5399 animal4022 female Angler 2020
animal7424 animal5399 animal4341 female Angler 2020
animal7425 animal5399 animal4064 female Angler 2020
animal7426 animal5399 animal4296 male Angler 2020
animal7427 animal5399 animal3620 male Angler 2020
animal7428 animal5399 animal5391 female Angler 2020
animal7429 animal5399 animal4870 female Angler 2020
animal7430 animal5399 animal3973 female Angler 2020
animal7431 animal5399 animal4354 male Angler 2020
animal7432 animal5399 animal3749 female Angler 2020
animal7433 animal5399 animal1335 female Angler 2020
animal7434 animal5399 animal4305 female Angler 2020
animal7435 animal5399 animal4905 female Angler 2020
animal7436 animal5399 animal4299 female Angler 2020
animal7437 animal5399 animal5382 female Angler 2020
animal7438 animal5399 animal3992 female Angler 2020
animal7439 animal5399 animal4030 female Angler 2020
animal7440 animal5399 animal4813 female Angler 2020
animal7441 animal5399 animal4835 female Angler 2020
animal7442 animal5399 animal5481 male Angler 2020
animal7443 animal5406 animal5377 male Angler 2020
animal7444 animal5406 animal3798 female Angler 2020
animal7445 animal5406 animal4277 female Angler 2020
animal7446 animal5406 animal4315 female Angler 2020
animal7447 animal5406 animal3592 female Angler 2020
animal7448 animal5406 animal4275 female Angler 2020
animal7449 animal5406 animal4874 female Angler 2020
animal7450 animal5406 animal4097 male Angler 2020
animal7451 animal5406 animal5464 female Angler 2020
animal7452 animal5406 animal3977 male Angler 2020
animal7453 animal5406 animal5394 male Angler 2020
animal7454 animal5406 animal4865 female Angler 2020
animal7455 animal5406 animal4803 male Angler 2020
animal7456 animal5406 animal4019 female Angler 2020
animal7457 animal5406 animal4364 female Angler 2020
animal7458 animal5406 animal4036 female Angler 2020
animal7459 animal5406 animal3625 female Angler 2020
animal7460 animal5406 animal3818 male Angler 2020
animal7461 animal5406 animal5377 male Angler 2020
animal7462 animal5406 animal3788 male Angler 2020
animal7463 animal5406 animal4295 male Angler 2020
animal7464 animal5406 animal4905 male Angler 2020
animal7465 animal5406 animal4957 female Angler 2020
animal7466 animal5406 animal4392 male Angler 2020
animal7467 animal5406 animal5357 female Angler 2020
animal7468 animal5406 animal4797 female Angler 2020
animal7469 animal5406 animal4914 male Angler 2020
animal7470 animal5406 animal3599 female Angler 2020
animal7471 animal5406 animal4953 male Angler 2020
animal7472 animal5406 animal4837 female Angler 2020
animal7473 animal4866 animal5464 female Angler 2020
animal7474 animal4866 animal5407 male Angler 2020
animal7475 animal4866 animal5482 male Angler 2020
animal7476 animal4866 animal5388 male Angler 2020
animal7477 animal4866 animal5349 male Angler 2020
animal7478 animal4866 animal5425 male Angler 2020
animal7479 animal4866 animal5423 male Angler 2020
animal7480 animal4866 animal5424 male Angler 2020
animal7481 animal4866 animal5486 female Angler 2020
animal7482 animal5418 animal4330 female Angler 2020
animal7483 animal5418 animal5421 male Angler 2020
animal7484 animal5418 animal1366 female Angler 2020
animal7485 animal5418 animal4781 female Angler 2020
animal7486 animal5418 animal3756 male Angler 2020
animal7487 animal5418 animal4810 male Angler 2020
animal7488 animal5418 animal4804 male Angler 2020
animal7489 animal5418 animal5392 female Angler 2020
animal7490 animal5418 animal5388 male Angler 2020
animal7491 animal5418 animal4374 female Angler 2020
animal7492 animal5418 animal4828 male Angler 2020
animal7493 animal5418 animal3624 male Angler 2020
animal7494 animal5418 animal3807 male Angler 2020
animal7495 animal5418 animal4031 female Angler 2020
animal7496 animal5418 animal3496 female Angler 2020
animal7497 animal5418 animal4065 male Angler 2020
animal7498 animal5418 animal4394 male Angler 2020
animal7499 animal5418 animal3996 male Angler 2020
animal7500 animal5418 animal4934 female Angler 2020
animal7501 animal5418 animal4938 female Angler 2020
animal7502 animal5418 animal4084 male Angler 2020
animal7503 animal5418 animal4084 male Angler 2020
animal7504 animal5418 animal3824 female Angler 2020
animal7505 animal5418 animal4014 female Angler 2020
animal7506 animal5418 animal4297 female Angler 2020
animal7507 animal5418 animal5355 female Angler 2020
animal7508 animal5418 animal4326 male Angler 2020
animal7509 animal5418 animal4788 female Angler 2020
animal7510 animal5418 animal5479 female Angler 2020
animal7511 animal5418 animal4765 male Angler 2020
animal7512 animal5418 animal5445 female Angler 2020
animal7513 animal5418 animal5405 female Angler 2020
animal7514 animal5418 animal4900 male Angler 2020
animal7515 animal5418 animal3961 male Angler 2020
animal7516 animal5418 animal5440 female Angler 2020
animal7517 animal5418 animal5440 female Angler 2020
animal7518 animal1353 animal5339 male Angler 2020
animal7519 animal1353 animal5401 female Angler 2020
animal7520 animal1353 animal5459 male Angler 2020
animal7521 animal1353 animal5382 female Angler 2020
animal7522 animal1353 animal5368 male Angler 2020
animal7523 animal1353 animal5392 male Angler 2020
animal7524 animal1353 animal5400 male Angler 2020
animal7525 animal5458 animal3991 female Angler 2020
animal7526 animal5458 animal4813 female Angler 2020
animal7527 animal5458 animal4758 male Angler 2020
animal7528 animal5458 animal4807 female Angler 2020
animal7529 animal5458 animal5424 female Angler 2020
animal7530 animal5458 animal4348 male Angler 2020
animal7531 animal5458 animal5473 male Angler 2020
animal7532 animal5458 animal3971 female Angler 2020
animal7533 animal5458 animal4781 female Angler 2020
animal7534 animal5458 animal4377 female Angler 2020
animal7535 animal5458 animal3757 male Angler 2020
animal7536 animal5458 animal4749 female Angler 2020
animal7537 animal5458 animal4067 male Angler 2020
animal7538 animal5458 animal4020 male Angler 2020
animal7539 animal5458 animal4301 male Angler 2020
animal7540 animal5458 animal4086 female Angler 2020
animal7541 animal5458 animal3372 male Angler 2020
animal7542 animal5458 animal3963 male Angler 2020
animal7543 animal5458 animal4895 male Angler 2020
animal7544 animal5458 animal5343 female Angler 2020
animal7545 animal5458 animal4800 female Angler 2020
animal7546 animal5458 animal5485 male Angler 2020
animal7547 animal5458 animal4343 female Angler 2020
animal7548 animal5458 animal3980 male Angler 2020
animal7549 animal5458 animal4300 male Angler 2020
animal7550 animal5458 animal4284 male Angler 2020
animal7551 animal5458 animal4778 male Angler 2020
animal7552 animal5458 animal3753 female Angler 2020
animal7553 animal5458 animal1368 female Angler 2020
animal7554 animal5458 animal4101 male Angler 2020
animal7555 animal5458 animal4939 male Angler 2020
animal7556 animal5458 animal1371 female Angler 2020
animal7557 animal5458 animal4847 female Angler 2020
animal7558 animal4089 animal5448 male Angler 2020
animal7559 animal4089 animal5475 female Angler 2020
animal7560 animal4089 animal5354 female Angler 2020
animal7561 animal4089 animal5431 female Angler 2020
animal7562 animal3814 animal5454 male Angler 2020
animal7563 animal3814 animal5481 male Angler 2020
animal7564 animal3814 animal5450 female Angler 2020
animal7565 animal3636 animal5402 female Angler 2020
animal7566 animal3636 animal5452 male Angler 2020
animal7567 animal3636 animal5475 female Angler 2020
animal7568 animal3636 animal5489 female Angler 2020
animal7569 animal3636 animal5367 male Angler 2020
animal7570 animal3636 animal5471 female Angler 2020
animal7571 animal3636 animal5371 male Angler 2020
animal7572 animal3636 animal5450 male Angler 2020
animal7573 animal3636 animal5439 female Angler 2020
animal7574 animal3636 animal5451 male Angler 2020
animal7575 animal5340 animal1339 female Angler 2020
animal7576 animal5340 animal4805 female Angler 2020
animal7577 animal5340 animal3600 male Angler 2020
animal7578 animal5340 animal5479 male Angler 2020
animal7579 animal5340 animal4847 female Angler 2020
animal7580 animal5340 animal4335 female Angler 2020
animal7581 animal5340 animal1322 female Angler 2020
animal7582 animal5340 animal5383 male Angler 2020
animal7583 animal5340 animal4356 male Angler 2020
animal7584 animal5340 animal4042 female Angler 2020
animal7585 animal5340 animal4281 female Angler 2020
animal7586 animal5340 animal1354 female Angler 2020
animal7587 animal5340 animal3979 female Angler 2020
animal7588 animal5340 animal3781 female Angler 2020
animal7589 animal5340 animal3994 female Angler 2020
animal7590 animal5340 animal1356 male Angler 2020
animal7591 animal5340 animal1354 male Angler 2020
animal7592 animal5340 animal4749 male Angler 2020
animal7593 animal5340 animal5407 male Angler 2020
animal7594 animal5340 animal4275 male Angler 2020
animal7595 animal5340 animal4017 male Angler 2020
animal7596 animal5340 animal4827 female Angler 2020
animal7597 animal5340 animal4837 female Angler 2020
animal7598 animal5340 animal5359 male Angler 2020
animal7599 animal5340 animal3595 male Angler 2020
animal7600 animal5340 animal3620 male Angler 2020
animal7601 animal5340 animal3620 female Angler 2020
animal7602 animal5340 animal1346 male Angler 2020
animal7603 animal5340 animal4858 female Angler 2020
animal7604 animal5340 animal1327 male Angler 2020
animal7605 animal5340 animal3753 female Angler 2020
animal7606 animal5340 animal4391 male Angler 2020
animal7607 animal5340 animal4030 female Angler 2020
animal7608 animal3490 animal5473 male Angler 2020
animal7609 animal3490 animal5452 female Angler 2020
animal7610 animal3490 animal5480 male Angler 2020
animal7611 animal3490 animal5445 male Angler 2020
animal7612 animal3490 animal5486 female Angler 2020
animal7613 animal3490 animal5371 female Angler 2020
animal7614 animal3490 animal5337 female Angler 2020
animal7615 animal5350 animal4396 male Angler 2020
animal7616 animal5350 animal4840 female Angler 2020
animal7617 animal5350 animal4803 male Angler 2020
animal7618 animal5350 animal4031 female Angler 2020
animal7619 animal5350 animal1337 female Angler 2020
animal7620 animal5350 animal4026 female Angler 2020
animal7621 animal5350 animal3795 female Angler 2020
animal7622 animal5350 animal4911 female Angler 2020
animal7623 animal5350 animal4391 male Angler 2020
animal7624 animal5350 animal4870 male Angler 2020
animal7625 animal5350 animal5475 female Angler 2020
animal7626 animal5350 animal4838 male Angler 2020
animal7627 animal5350 animal5446 female Angler 2020
animal7628 animal5350 animal4306 male Angler 2020
animal7629 animal5350 animal1373 female Angler 2020
animal7630 animal5350 animal4900 female Angler 2020
animal7631 animal5350 animal3963 male Angler 2020
animal7632 animal5350 animal4026 female Angler 2020
animal7633 animal5350 animal3788 female Angler 2020
animal7634 animal5350 animal3496 male Angler 2020
animal7635 animal5350 animal4384 female Angler 2020
animal7636 animal5350 animal4953 female Angler 2020
animal7637 animal5350 animal5388 female Angler 2020
animal7638 animal5350 animal3822 female Angler 2020
animal7639 animal5350 animal4772 female Angler 2020
animal7640 animal5350 animal3801 female Angler 2020
animal7641 animal5350 animal5489 female Angler 2020
animal7642 animal5350 animal4302 male Angler 2020
animal7643 animal5350 animal1368 male Angler 2020
animal7644 animal5350 animal4386 male Angler 2020
animal7645 animal5350 animal4295 male Angler 2020
animal7646 animal5350 animal3818 female Angler 2020
animal7647 animal5350 animal1335 male Angler 2020
animal7648 animal3597 animal5436 male Angler 2020
animal7649 animal3597 animal5391 male Angler 2020
animal7650 animal3597 animal5355 female Angler 2020
animal7651 animal3597 animal5370 male Angler 2020
animal7652 animal3597 animal5423 male Angler 2020
animal7653 animal4783 animal5464 female Angler 2020
animal7654 animal4783 animal5459 male Angler 2020
animal7655 animal4783 animal5459 female Angler 2020
animal7656 animal4783 animal5435 female Angler 2020
animal7657 animal4783 animal5486 female Angler 2020
animal7658 animal4291 animal5457 male Angler 2020
animal7659 animal4291 animal5386 female Angler 2020
animal7660 animal4291 animal5441 female Angler 2020
animal7661 animal4291 animal5481 female Angler 2020
animal7662 animal4291 animal5441 male Angler 2020
animal7663 animal5365 animal4027 male Angler 2020
animal7664 animal5365 animal3632 male Angler 2020
animal7665 animal5365 animal4828 male Angler 2020
animal7666 animal5365 animal5384 female Angler 2020
animal7667 animal5365 animal5364 male Angler 2020
animal7668 animal5365 animal4065 male Angler 2020
animal7669 animal5365 animal5349 male Angler 2020
animal7670 animal5365 animal5439 male Angler 2020
animal7671 animal5365 animal3622 female Angler 2020
animal7672 animal5365 animal4832 female Angler 2020
animal7673 animal5365 animal4348 female Angler 2020
animal7674 animal5365 animal3764 female Angler 2020
animal7675 animal5365 animal3616 male Angler 2020
animal7676 animal5365 animal5473 male Angler 2020
animal7677 animal5365 animal4945 female Angler 2020
animal7678 animal5365 animal4931 female Angler 2020
animal7679 animal5365 animal3603 female Angler 2020
animal7680 animal5365 animal5407 male Angler 2020
animal7681 animal5365 animal5394 male Angler 2020
animal7682 animal5365 animal1335 male Angler 2020
animal7683 animal5365 animal4354 male Angler 2020
animal7684 animal5365 animal4361 male Angler 2020
animal7685 animal5365 animal4805 male Angler 2020
animal7686 animal5365 animal3981 male Angler 2020
animal7687 animal5365 animal4345 male Angler 2020
animal7688 animal5365 animal3606 male Angler 2020
animal7689 animal5365 animal5448 female Angler 2020
animal7690 animal5365 animal3786 female Angler 2020
animal7691 animal5365 animal4762 female Angler 2020
animal7692 animal5365 animal4944 male Angler 2020
animal7693 animal5365 animal4925 male Angler 2020
animal7694 animal5365 animal4788 male Angler 2020
animal7695 animal5365 animal5485 male Angler 2020
animal7696 animal5378 animal4033 male Angler 2020
animal7697 animal5378 animal5475 male Angler 2020
animal7698 animal5378 animal3603 male Angler 2020
animal7699 animal5378 animal5362 female Angler 2020
animal7700 animal5378 animal5357 female Angler 2020
animal7701 animal5378 animal5448 female Angler 2020
animal7702 animal5378 animal5374 female Angler 2020
animal7703 animal5378 animal4036 male Angler 2020
animal7704 animal5378 animal3370 female Angler 2020
animal7705 animal5378 animal5423 male Angler 2020
animal7706 animal5378 animal4037 female Angler 2020
animal7707 animal5378 animal5446 male Angler 2020
animal7708 animal5378 animal3628 male Angler 2020
animal7709 animal5378 animal4942 male Angler 2020
animal7710 animal5378 animal3998 female Angler 2020
animal7711 animal5378 animal3819 female Angler 2020
animal7712 animal5378 animal5476 female Angler 2020
animal7713 animal5378 animal5451 female Angler 2020
animal7714 animal5378 animal1319 male Angler 2020
animal7715 animal5378 animal4921 female Angler 2020
animal7716 animal5378 animal4351 male Angler 2020
animal7717 animal5378 animal4962 male Angler 2020
animal7718 animal5378 animal4366 female Angler 2020
animal7719 animal5378 animal5487 male Angler 2020
animal7720 animal5378 animal3749 male Angler 2020
animal7721 animal5378 animal5435 female Angler 2020
animal7722 animal5378 animal4049 male Angler 2020
animal7723 animal5378 animal5356 female Angler 2020
animal7724 animal5378 animal5367 male Angler 2020
animal7725 animal5378 animal4895 male Angler 2020
animal7726 animal5378 animal4081 male Angler 2020
animal7727 animal5378 animal5417 male Angler 2020
animal7728 animal5378 animal3824 male Angler 2020
animal7729 animal4001 animal5339 female Angler 2020
animal7730 animal4001 animal5454 male Angler 2021
animal7731 animal4001 animal5339 male Angler 2021
animal7732 animal1329 animal5439 female Angler 2021
animal7733 animal1329 animal5479 male Angler 2021
animal7734 animal1329 animal5440 female Angler 2021
animal7735 animal1329 animal5371 female Angler 2021
animal7736 animal1329 animal5343 male Angler 2021
animal7737 animal1329 animal5349 female Angler 2021
animal7738 animal1329 animal5431 female Angler 2021
animal7739 animal5399 animal3977 male Angler 2021
animal7740 animal5399 animal4804 female Angler 2021
animal7741 animal5399 animal4338 male Angler 2021
animal7742 animal5399 animal4321 male Angler 2021
animal7743 animal5399 animal4067 male Angler 2021
animal7744 animal5399 animal4384 male Angler 2021
animal7745 animal5399 animal4837 male Angler 2021
animal7746 animal5399 animal4018 female Angler 2021
animal7747 animal5399 animal1341 male Angler 2021
animal7748 animal5399 animal3818 female Angler 2021
animal7749 animal5399 animal1337 male Angler 2021
animal7750 animal5399 animal4824 male Angler 2021
animal7751 animal5399 animal5421 female Angler 2021
animal7752 animal5399 animal4929 male Angler 2021
animal7753 animal5399 animal4359 male Angler 2021
animal7754 animal5399 animal5364 female Angler 2021
animal7755 animal5399 animal3640 male Angler 2021
animal7756 animal5399 animal5480 male Angler 2021
animal7757 animal5399 animal4905 female Angler 2021
animal7758 animal5399 animal3996 male Angler 2021
animal7759 animal5399 animal3792 female Angler 2021
animal7760 animal5399 animal4324 male Angler 2021
animal7761 animal5399 animal5429 male Angler 2021
animal7762 animal5399 animal5379 female Angler 2021
animal7763 animal5399 animal4907 female Angler 2021
animal7764 animal5399 animal4064 female Angler 2021
animal7765 animal5399 animal4340 female Angler 2021
animal7766 animal5399 animal5400 female Angler 2021
animal7767 animal5399 animal4305 male Angler 2021
animal7768 animal5399 animal5485 female Angler 2021
animal7769 animal5399 animal4894 male Angler 2021
animal7770 animal5399 animal3621 female Angler 2021
animal7771 animal5399 animal4000 female Angler 2021
animal7772 animal5399 animal4792 female Angler 2021
animal7773 animal5406 animal4824 female Angler 2021
animal7774 animal5406 animal5354 female Angler 2021
animal7775 animal5406 animal4858 male Angler 2021
animal7776 animal5406 animal3975 female Angler 2021
animal7777 animal5406 animal4817 male Angler 2021
animal7778 animal5406 animal4349 female Angler 2021
animal7779 animal5406 animal5402 male Angler 2021
animal7780 animal5406 animal5374 male Angler 2021
animal7781 animal5406 animal3760 female Angler 2021
animal7782 animal5406 animal1360 male Angler 2021
animal7783 animal5406 animal4042 male Angler 2021
animal7784 animal5406 animal4330 female Angler 2021
animal7785 animal5406 animal5447 male Angler 2021
animal7786 animal5406 animal3638 female Angler 2021
animal7787 animal5406 animal3795 male Angler 2021
animal7788 animal5406 animal4315 female Angler 2021
animal7789 animal5406 animal4813 female Angler 2021
animal7790 animal5406 animal3819 female Angler 2021
animal7791 animal5406 animal4844 male Angler 2021
animal7792 animal5406 animal4309 male Angler 2021
animal7793 animal5406 animal5440 female Angler 2021
animal7794 animal5406 animal3971 female Angler 2021
animal7795 animal5406 animal4852 male Angler 2021
animal7796 animal5406 animal4895 male Angler 2021
animal7797 animal5406 animal4864 male Angler 2021
animal7798 animal5406 animal4940 female Angler 2021
animal7799 animal5406 animal4295 male Angler 2021
animal7800 animal5406 animal5354 male Angler 2021
animal7801 animal5406 animal4273 male Angler 2021
animal7802 animal5406 animal4765 male Angler 2021
animal7803 animal5406 animal4314 female Angler 2021
animal7804 animal5406 animal5433 female Angler 2021
animal7805 animal4866 animal5463 female Angler 2021
animal7806 animal4866 animal5382 male Angler 2021
animal7807 animal4866 animal5367 male Angler 2021
animal7808 animal4866 animal5337 male Angler 2021
animal7809 animal5418 animal1338 male Angler 2021
animal7810 animal5418 animal4394 male Angler 2021
animal7811 animal5418 animal4287 female Angler 2021
animal7812 animal5418 animal3961 female Angler 2021
animal7813 animal5418 animal5463 male Angler 2021
animal7814 animal5418 animal4939 male Angler 2021
animal7815 animal5418 animal3599 female Angler 2021
animal7816 animal5418 animal1357 female Angler 2021
animal7817 animal5418 animal4081 female Angler 2021
animal7818 animal5418 animal4061 male Angler 2021
animal7819 animal5418 animal4007 male Angler 2021
animal7820 animal5418 animal4397 female Angler 2021
animal7821 animal5418 animal4949 male Angler 2021
animal7822 animal5418 animal3778 female Angler 2021
animal7823 animal5418 animal4950 female Angler 2021
animal7824 animal5418 animal4301 female Angler 2021
animal7825 animal5418 animal3979 male Angler 2021
animal7826 animal5418 animal3969 female Angler 2021
animal7827 animal5418 animal4072 female Angler 2021
animal7828 animal5418 animal4797 female Angler 2021
animal7829 animal5418 animal4376 male Angler 2021
animal7830 animal5418 animal1366 male Angler 2021
animal7831 animal5418 animal3988 female Angler 2021
animal7832 animal5418 animal4833 male Angler 2021
animal7833 animal5418 animal4351 male Angler 2021
animal7834 animal5418 animal4903 male Angler 2021
animal7835 animal5418 animal4304 male Angler 2021
animal7836 animal5418 animal3800 male Angler 2021
animal7837 animal5418 animal4300 female Angler 2021
animal7838 animal5418 animal4085 male Angler 2021
animal7839 animal5418 animal3985 male Angler 2021
animal7840 animal5418 animal4932 male Angler 2021
animal7841 animal5418 animal5422 male Angler 2021
animal7842 animal5418 animal3765 male Angler 2021
animal7843 animal5418 animal5348 female Angler 2021
animal7844 animal1353 animal5474 male Angler 2021
animal7845 animal1353 animal5414 female Angler 2021
animal7846 animal1353 animal5429 female Angler 2021
animal7847 animal1353 animal5487 male Angler 2021
animal7848 animal1353 animal5368 male Angler 2021
animal7849 animal1353 animal5384 male Angler 2021
animal7850 animal1353 animal5402 male Angler 2021
animal7851 animal1353 animal5430 female Angler 2021
animal7852 animal1353 animal5421 female Angler 2021
animal7853 animal5458 animal3781 male Angler 2021
animal7854 animal5458 animal4330 male Angler 2021
animal7855 animal5458 animal3963 female Angler 2021
animal7856 animal5458 animal3625 male Angler 2021
animal7857 animal5458 animal5382 male Angler 2021
animal7858 animal5458 animal4389 male Angler 2021
animal7859 animal5458 animal4798 female Angler 2021
animal7860 animal5458 animal4392 male Angler 2021
animal7861 animal5458 animal5442 male Angler 2021
animal7862 animal5458 animal4961 female Angler 2021
animal7863 animal5458 animal4830 male Angler 2021
animal7864 animal5458 animal4760 male Angler 2021
animal7865 animal5458 animal4777 female Angler 2021
animal7866 animal5458 animal3823 male Angler 2021
animal7867 animal5458 animal5477 male Angler 2021
animal7868 animal5458 animal4371 male Angler 2021
animal7869 animal5458 animal5471 male Angler 2021
animal7870 animal5458 animal4076 male Angler 2021
animal7871 animal5458 animal3780 female Angler 2021
animal7872 animal5458 animal3765 female Angler 2021
animal7873 animal5458 animal4309 male Angler 2021
animal7874 animal5458 animal4836 female Angler 2021
animal7875 animal5458 animal3802 female Angler 2021
animal7876 animal5458 animal4388 male Angler 2021
animal7877 animal5458 animal4324 female Angler 2021
animal7878 animal5458 animal4082 female Angler 2021
animal7879 animal5458 animal4826 female Angler 2021
animal7880 animal5458 animal4961 female Angler 2021
animal7881 animal5458 animal4337 male Angler 2021
animal7882 animal5458 animal4773 female Angler 2021
animal7883 animal5458 animal5386 female Angler 2021
animal7884 animal5458 animal5457 female Angler 2021
animal7885 animal5458 animal3980 female Angler 2021
animal7886 animal5458 animal3975 female Angler 2021
animal7887 animal5458 animal4762 male Angler 2021
animal7888 animal4089 animal5471 female Angler 2021
animal7889 animal4089 animal5363 female Angler 2021
animal7890 animal4089 animal5348 female Angler 2021
animal7891 animal4089 animal5405 male Angler 2021
animal7892 animal3814 animal5394 female Angler 2021
animal7893 animal3814 animal5425 female Angler 2021
animal7894 animal3814 animal5425 male Angler 2021
animal7895 animal3814 animal5424 female Angler 2021
animal7896 animal3814 animal5430 male Angler 2021
animal7897 animal3814 animal5355 female Angler 2021
animal7898 animal3814 animal5395 male Angler 2021
animal7899 animal3814 animal5357 male Angler 2021
animal7900 animal3814 animal5477 male Angler 2021
animal7901 animal3814 animal5464 male Angler 2021
animal7902 animal3814 animal5442 male Angler 2021
animal7903 animal3636 animal5388 female Angler 2021
animal7904 animal3636 animal5356 female Angler 2021
animal7905 animal3636 animal5482 female Angler 2021
animal7906 animal5517 animal5016 female Angler 2021
animal7907 animal5517 animal5014 female Angler 2021
animal7908 animal5517 animal5532 female Angler 2021
animal7909 animal5517 animal1683 female Angler 2021
animal7910 animal5517 animal5514 female Angler 2021
animal7911 animal5517 animal4120 male Angler 2021
animal7912 animal5517 animal4416 female Angler 2021
animal7913 animal5517 animal4982 female Angler 2021
animal7914 animal5542 animal5536 female Angler 2022
animal7915 animal5542 animal4115 female Angler 2022
animal7916 animal5542 animal5513 female Angler 2022
animal7917 animal5542 animal4447 male Angler 2022
animal7918 animal5542 animal5031 female Angler 2022
animal7919 animal5542 animal4431 male Angler 2022
animal7920 animal5542 animal5010 female Angler 2022
animal7921 animal5542 animal5579 female Angler 2022
animal7922 animal5542 animal5519 male Angler 2022
animal7923 animal5542 animal5494 male Angler 2022
animal7924 animal5542 animal4415 male Angler 2022
animal7925 animal5542 animal5560 female Angler 2022
animal7926 animal4420 animal5606 female Angler 2022
animal7927 animal4420 animal5545 female Angler 2022
animal7928 animal4420 animal5515 female Angler 2022
animal7929 animal4420 animal5551 male Angler 2022
animal7930 animal4119 animal5543 male Angler 2022
animal7931 animal4119 animal5557 female Angler 2022
animal7932 animal4119 animal5557 female Angler 2022
animal7933 animal4119 animal5541 female Angler 2022
animal7934 animal4119 animal5505 male Angler 2022
animal7935 animal5024 animal5552 female Angler 2022
animal7936 animal5024 animal5590 male Angler 2022
animal7937 animal5024 animal5564 male Angler 2022
animal7938 animal5024 animal5546 female Angler 2022
animal7939 animal5024 animal5584 female Angler 2022
animal7940 animal5024 animal5602 female Angler 2022
animal7941 animal5024 animal5537 female Angler 2022
animal7942 animal5611 animal4486 male Angler 2022
animal7943 animal5611 animal5047 female Angler 2022
animal7944 animal5611 animal5679 male Angler 2022
animal7945 animal5611 animal3648 male Angler 2022
animal7946 animal5611 animal5078 male Angler 2022
animal7947 animal5611 animal3838 male Angler 2022
animal7948 animal5611 animal4477 male Angler 2022
animal7949 animal5611 animal4460 male Angler 2022
animal7950 animal5611 animal5711 female Angler 2022
animal7951 animal5611 animal4479 male Angler 2022
animal7952 animal5611 animal3839 female Angler 2022
animal7953 animal5611 animal5722 male Angler 2022
animal7954 animal5674 animal5087 female Angler 2023
animal7955 animal5674 animal5609 male Angler 2023
animal7956 animal5674 animal5647 male Angler 2023
animal7957 animal5674 animal5642 male Angler 2023
animal7958 animal5674 animal5067 female Angler 2023
animal7959 animal5674 animal5657 female Angler 2023
animal7960 animal5674 animal5632 female Angler 2023
animal7961 animal5674 animal5639 female Angler 2023
animal7962 animal5674 animal5713 male Angler 2023
animal7963 animal5674 animal5088 male Angler 2023
animal7964 animal5681 animal5660 male Angler 2023
animal7965 animal5681 animal4510 female Angler 2023
animal7966 animal5681 animal5045 male Angler 2023
animal7967 animal5681 animal5054 female Angler 2023
animal7968 animal5681 animal5034 male Angler 2023
animal7969 animal5681 animal5067 female Angler 2023
animal7970 animal5681 animal5703 female Angler 2023
animal7971 animal5681 animal5616 female Angler 2023
animal7972 animal5681 animal5048 male Angler 2023
animal7973 animal5681 animal5076 male Angler 2023
animal7974 animal5681 animal5629 female Angler 2023
animal7975 animal5681 animal5083 male Angler 2023
animal7976 animal5681 animal4132 female Angler 2023
animal7977 animal5687 animal5688 female Angler 2023
animal7978 animal5687 animal4456 female Angler 2023
animal7979 animal5687 animal4472 male Angler 2023
animal7980 animal5687 animal5659 male Angler 2023
animal7981 animal5687 animal5658 female Angler 2023
animal7982 animal5687 animal3648 female Angler 2023
animal7983 animal5687 animal4128 female Angler 2023
animal7984 animal5687 animal5618 female Angler 2023
animal7985 animal5687 animal5694 female Angler 2023
animal7986 animal5687 animal5663 male Angler 2023
animal7987 animal5687 animal4146 female Angler 2023
animal7988 animal4488 animal5725 female Angler 2023
animal7989 animal4488 animal5720 male Angler 2023
animal7990 animal4488 animal5691 female Angler 2023
animal7991 animal4488 animal5624 male Angler 2023
animal7992 animal4488 animal5677 female Angler 2023
animal7993 animal4488 animal5680 male Angler 2023
animal7994 animal4488 animal5686 female Angler 2023
animal7995 animal4489 animal5670 male Angler 2023
animal7996 animal4489 animal5650 male Angler 2023
animal7997 animal4489 animal5617 male Angler 2023
animal7998 animal4489 animal5704 female Angler 2023
animal7999 animal5727 animal5695 female Angler 2023
animal8000 animal5727 animal5090 male Angler 2023
animal8001 animal5727 animal4486 male Angler 2023
animal8002 animal5727 animal5613 male Angler 2023
animal8003 animal5727 animal4131 male Angler 2023
animal8004 animal5727 animal5626 male Angler 2023
animal8005 animal5727 animal5639 male Angler 2023
animal8006 animal5732 animal5147 male Angler 2023
animal8007 animal5732 animal5794 male Angler 2023
animal8008 animal5732 animal4520 female Angler 2023
animal8009 animal5732 animal5140 male Angler 2023
animal8010 animal5732 animal4533 male Angler 2023
animal8011 animal5732 animal4577 female Angler 2023
animal8012 animal5732 animal4537 male Angler 2023
animal8013 animal5732 animal5733 female Angler 2023
animal8014 animal5771 animal5794 male Angler 2023
animal8015 animal5771 animal5781 female Angler 2023
animal8016 animal5771 animal4569 male Angler 2023
animal8017 animal5771 animal5142 female Angler 2023
animal8018 animal5771 animal5799 male Angler 2023
animal8019 animal5771 animal4528 male Angler 2023
animal8020 animal5771 animal5094 male Angler 2023
animal8021 animal5771 animal5841 female Angler 2023
animal8022 animal5771 animal5851 female Angler 2023
animal8023 animal5771 animal4157 female Angler 2023
animal8024 animal5771 animal5803 male Angler 2024
animal8025 animal5771 animal5142 male Angler 2024
animal8026 animal5771 animal5820 female Angler 2024
animal8027 animal5771 animal5141 female Angler 2024
animal8028 animal5771 animal4161 male Angler 2024
animal8029 animal5788 animal5813 male Angler 2024
animal8030 animal5788 animal5857 male Angler 2024
animal8031 animal5788 animal4541 male Angler 2024
animal8032 animal5788 animal5100 male Angler 2024
animal8033 animal5788 animal5734 female Angler 2024
animal8034 animal5788 animal5787 male Angler 2024
animal8035 animal5788 animal5787 male Angler 2024
animal8036 animal5788 animal3855 male Angler 2024
animal8037 animal5793 animal4157 female Angler 2024
animal8038 animal5793 animal5801 female Angler 2024
animal8039 animal5793 animal5760 male Angler 2024
animal8040 animal5793 animal5770 male Angler 2024
animal8041 animal5793 animal5735 male Angler 2024
animal8042 animal5793 animal4547 male Angler 2024
animal8043 animal5793 animal3859 female Angler 2024
animal8044 animal5793 animal4553 female Angler 2024
animal8045 animal5793 animal4161 male Angler 2024
animal8046 animal5793 animal3848 male Angler 2024
animal8047 animal5793 animal4563 male Angler 2024
animal8048 animal5793 animal4524 female Angler 2024
animal8049 animal5835 animal4149 male Angler 2024
animal8050 animal5835 animal5837 male Angler 2024
animal8051 animal5835 animal3860 female Angler 2024
animal8052 animal5835 animal4547 female Angler 2024
animal8053 animal5835 animal5134 male Angler 2024
animal8054 animal5835 animal4534 male Angler 2024
animal8055 animal5835 animal4572 male Angler 2024
animal8056 animal5835 animal4531 female Angler 2024
animal8057 animal5835 animal5145 female Angler 2024
animal8058 animal5133 animal5830 female Angler 2024
animal8059 animal5133 animal5798 female Angler 2024
animal8060 animal5133 animal5737 male Angler 2024
animal8061 animal5133 animal5829 female Angler 2024
animal8062 animal4568 animal5792 female Angler 2024
animal8063 animal4568 animal5763 male Angler 2024
animal8064 animal5865 animal5150 male Angler 2025
animal8065 animal5865 animal5887 male Angler 2025
animal8066 animal5865 animal4596 male Angler 2025
animal8067 animal5865 animal4637 male Angler 2025
animal8068 animal5865 animal5974 female Angler 2025
animal8069 animal5865 animal5955 female Angler 2025
animal8070 animal5865 animal5156 female Angler 2025
animal8071 animal5865 animal5170 female Angler 2025
animal8072 animal5865 animal4608 female Angler 2025
animal8073 animal5865 animal4634 female Angler 2025
animal8074 animal5931 animal5863 female Angler 2025
animal8075 animal5931 animal3869 female Angler 2025
animal8076 animal5931 animal3865 female Angler 2025
animal8077 animal5931 animal5940 female Angler 2025
animal8078 animal5931 animal5888 male Angler 2025
animal8079 animal5931 animal5900 male Angler 2025
animal8080 animal5931 animal5949 male Angler 2025
animal8081 animal5931 animal5977 male Angler 2025
animal8082 animal5931 animal5876 female Angler 2025
animal8083 animal5931 animal3877 male Angler 2025
animal8084 animal5934 animal4640 male Angler 2025
animal8085 animal5934 animal5174 female Angler 2025
animal8086 animal5934 animal5193 male Angler 2025
animal8087 animal5934 animal5892 female Angler 2025
animal8088 animal5934 animal3869 female Angler 2025
animal8089 animal5934 animal5212 male Angler 2025
animal8090 animal5934 animal5150 male Angler 2025
animal8091 animal5934 animal5942 male Angler 2025
animal8092 animal5934 animal5960 male Angler 2025
animal8093 animal5934 animal5157 female Angler 2025
animal8094 animal5952 animal5877 male Angler 2025
animal8095 animal5952 animal5154 female Angler 2025
animal8096 animal5952 animal5174 female Angler 2025
animal8097 animal5952 animal5955 male Angler 2025
animal8098 animal5952 animal5200 female Angler 2025
animal8099 animal5952 animal4586 female Angler 2025
animal8100 animal5952 animal5962 female Angler 2025
animal8101 animal4185 animal5938 male Angler 2025
animal8102 animal4185 animal5979 male Angler 2025
animal8103 animal4185 animal5877 male Angler 2026
animal8104 animal4185 animal5960 male Angler 2026
animal8105 animal4185 animal5873 female Angler 2026
animal8106 animal6035 animal6077 male Angler 2026
animal8107 animal6035 animal6009 female Angler 2026
animal8108 animal6035 animal4208 male Angler 2026
animal8109 animal6035 animal5252 male Angler 2026
animal8110 animal6035 animal6016 male Angler 2026
animal8111 animal6035 animal6075 female Angler 2026
animal8112 animal6035 animal4691 male Angler 2026
animal8113 animal6035 animal6050 female Angler 2026
animal8114 animal6035 animal6047 female Angler 2026
animal8115 animal6035 animal6016 male Angler 2026
animal8116 animal4665 animal6026 female Angler 2026
animal8117 animal4665 animal6078 female Angler 2026
animal8118 animal4665 animal6069 male Angler 2026
animal8119 animal4665 animal6009 male Angler 2026
animal8120 animal4665 animal6018 male Angler 2026
animal8121 animal4665 animal5991 male Angler 2026
animal8122 animal4665 animal6021 female Angler 2026
animal8123 animal4199 animal5989 male Angler 2026
animal8124 animal6054 animal4698 male Angler 2026
animal8125 animal6054 animal6004 male Angler 2026
animal8126 animal6054 animal6017 male Angler 2026
animal8127 animal6054 animal5988 male Angler 2026
animal8128 animal6054 animal6093 female Angler 2026
animal8129 animal6054 animal6027 female Angler 2026
animal8130 animal6054 animal6082 female Angler 2026
animal8131 animal6054 animal4663 male Angler 2026
animal8132 animal6054 animal4706 male Angler 2026
animal8133 animal6054 animal6028 male Angler 2026
animal8134 animal6054 animal6077 female Angler 2026
animal8135 animal6054 animal5222 male Angler 2026
animal8136 animal6054 animal3880 female Angler 2026
animal8137 animal6054 animal3885 female Angler 2027
animal8138 animal6054 animal6067 female Angler 2027
animal8139 animal6074 animal4672 male Angler 2027
animal8140 animal6074 animal4700 male Angler 2027
animal8141 animal6074 animal3882 male Angler 2027
animal8142 animal6074 animal5276 male Angler 2027
animal8143 animal6074 animal4677 male Angler 2027
animal8144 animal6074 animal4203 male Angler 2027
animal8145 animal6074 animal6082 male Angler 2027
animal8146 animal6074 animal6048 female Angler 2027
animal8147 animal6074 animal6062 male Angler 2027
animal8148 animal6074 animal4705 male Angler 2027
animal8149 animal6074 animal4661 female Angler 2027
animal8150 animal6074 animal5262 female Angler 2027
animal8151 animal6074 animal5990 female Angler 2027
animal8152 animal6081 animal6029 female Angler 2027
animal8153 animal6081 animal5223 male Angler 2027
animal8154 animal6081 animal5260 male Angler 2027
animal8155 animal6081 animal5221 male Angler 2027
animal8156 animal6081 animal4684 female Angler 2027
animal8157 animal6081 animal6071 female Angler 2027
animal8158 animal6081 animal5249 male Angler 2027
animal8159 animal6081 animal4202 female Angler 2027
animal8160 animal6081 animal5221 male Angler 2027
animal8161 animal4688 animal6051 female Angler 2027
animal8162 animal4688 animal6014 female Angler 2027
animal8163 animal4688 animal6010 male Angler 2027
animal8164 animal3435 animal6151 female Angler 2004
animal8165 animal3952 animal6152 female Angler 2011
animal8166 animal3742 animal6157 male Angler 2015
animal8167 animal6158 animal16 male Angler 2015
animal8168 animal2 animal6154 male Angler 2015
animal8169 animal3488 animal6155 female Angler 2015
animal8170 animal5 animal6157 female Angler 2015
animal8171 animal5334 animal6156 female Angler 2015
animal8172 animal3745 animal6157 male Angler 2015
animal8173 animal3731 animal6156 male Angler 2015
animal8174 animal3476 animal6157 female Angler 2015
animal8175 animal6153 animal27 male Angler 2015
animal8176 animal4270 animal6155 male Angler 2015
animal8177 animal6158 animal3706 female Angler 2015
animal8178 animal3570 animal6157 female Angler 2015
animal8179 animal3729 animal6157 female Angler 2015
animal8180 animal6153 animal65 male Angler 2015
animal8181 animal3486 animal6157 female Angler 2015
animal8182 animal3349 animal6154 male Angler 2015
animal8183 animal3909 animal6156 female Angler 2015
animal8184 animal3688 animal6156 male Angler 2015
animal8185 animal3540 animal6157 male Angler 2015
animal8186 animal6153 animal4745 male Angler 2015
animal8187 animal4722 animal6155 male Angler 2015
animal8188 animal3948 animal6154 female Angler 2015
animal8189 animal3905 animal6157 female Angler 2015
animal8190 animal4254 animal6157 male Angler 2015
animal8191 animal3930 animal6157 male Angler 2015
[truncated: 344,701 more chars]
