# Supplementary material for: Optimum contribution selection for animal breeding and conservation: the R package optiSel
Source: BMC Bioinformatics. 2019 Jan 14;20:25. doi: 10.1186/s12859-018-2450-5 (PMC6332575; doi:10.1186/s12859-018-2450-5)
Supplement: Supplementary file 1 — Example data set and replication script. (ZIP 14700 kb) [file 12859_2018_2450_MOESM1_ESM.zip › Examples/RefBreeds/OtherBreeds.Chr20.phased]

I id HOL_1 HOL_1 HOL_2 HOL_2 HOL_3 HOL_3 HOL_4 HOL_4 HOL_5 HOL_5 HOL_6 HOL_6 HOL_7 HOL_7 HOL_8 HOL_8 HOL_9 HOL_9 HOL_10 HOL_10 HOL_11 HOL_11 HOL_12 HOL_12 HOL_13 HOL_13 HOL_14 HOL_14 HOL_15 HOL_15 HOL_16 HOL_16 HOL_17 HOL_17 HOL_18 HOL_18 HOL_19 HOL_19 HOL_20 HOL_20 HOL_21 HOL_21 HOL_22 HOL_22 HOL_23 HOL_23 HOL_24 HOL_24 HOL_25 HOL_25 HOL_26 HOL_26 HOL_27 HOL_27 HOL_28 HOL_28 HOL_29 HOL_29 HOL_30 HOL_30 HOL_31 HOL_31 HOL_32 HOL_32 HOL_33 HOL_33 HOL_34 HOL_34 HOL_35 HOL_35 HOL_36 HOL_36 HOL_37 HOL_37 HOL_38 HOL_38 HOL_39 HOL_39 HOL_40 HOL_40 HOL_41 HOL_41 HOL_42 HOL_42 HOL_43 HOL_43 HOL_44 HOL_44 HOL_45 HOL_45 HOL_46 HOL_46 HOL_47 HOL_47 HOL_48 HOL_48 HOL_49 HOL_49 HOL_50 HOL_50 HOL_51 HOL_51 HOL_52 HOL_52 HOL_53 HOL_53 HOL_54 HOL_54 HOL_55 HOL_55 HOL_56 HOL_56 HOL_57 HOL_57 HOL_58 HOL_58 HOL_59 HOL_59 HOL_60 HOL_60 HOL_61 HOL_61 HOL_62 HOL_62 HOL_63 HOL_63 HOL_64 HOL_64 HOL_65 HOL_65 HOL_66 HOL_66 HOL_67 HOL_67 HOL_68 HOL_68 HOL_69 HOL_69 HOL_70 HOL_70 HOL_71 HOL_71 HOL_72 HOL_72 HOL_73 HOL_73 HOL_74 HOL_74 HOL_75 HOL_75 HOL_76 HOL_76 HOL_77 HOL_77 HOL_78 HOL_78 HOL_79 HOL_79 HOL_80 HOL_80 HOL_81 HOL_81 HOL_82 HOL_82 HOL_83 HOL_83 HOL_84 HOL_84 HOL_85 HOL_85 HOL_86 HOL_86 HOL_87 HOL_87 HOL_88 HOL_88 HOL_89 HOL_89 HOL_90 HOL_90 HOL_91 HOL_91 HOL_92 HOL_92 HOL_93 HOL_93 HOL_94 HOL_94 HOL_95 HOL_95 HOL_96 HOL_96 HOL_97 HOL_97 HOL_98 HOL_98 HOL_99 HOL_99 HOL_100 HOL_100 HOL_101 HOL_101 HOL_102 HOL_102 HOL_103 HOL_103 HOL_104 HOL_104 HOL_105 HOL_105 HOL_106 HOL_106 HOL_107 HOL_107 HOL_108 HOL_108 HOL_109 HOL_109 HOL_110 HOL_110 HOL_111 HOL_111 HOL_112 HOL_112 HOL_113 HOL_113 HOL_114 HOL_114 HOL_115 HOL_115 HOL_116 HOL_116 HOL_117 HOL_117 HOL_118 HOL_118 HOL_119 HOL_119 HOL_120 HOL_120 HOL_121 HOL_121 HOL_122 HOL_122 HOL_123 HOL_123 HOL_124 HOL_124 HOL_125 HOL_125 HOL_126 HOL_126 HOL_127 HOL_127 HOL_128 HOL_128 HOL_129 HOL_129 HOL_130 HOL_130 HOL_131 HOL_131 HOL_132 HOL_132 HOL_133 HOL_133 HOL_134 HOL_134 HOL_135 HOL_135 HOL_136 HOL_136 HOL_137 HOL_137 HOL_138 HOL_138 HOL_139 HOL_139 HOL_140 HOL_140 HOL_141 HOL_141 HOL_142 HOL_142 HOL_143 HOL_143 HOL_144 HOL_144 HOL_145 HOL_145 HOL_146 HOL_146 HOL_147 HOL_147 HOL_148 HOL_148 HOL_149 HOL_149 HOL_150 HOL_150 HOL_151 HOL_151 HOL_152 HOL_152 HOL_153 HOL_153 HOL_154 HOL_154 HOL_155 HOL_155 HOL_156 HOL_156 HOL_157 HOL_157 HOL_158 HOL_158 HOL_159 HOL_159 HOL_160 HOL_160 HOL_161 HOL_161 HOL_162 HOL_162 HOL_163 HOL_163 HOL_164 HOL_164 HOL_165 HOL_165 HOL_166 HOL_166 HOL_167 HOL_167 HOL_168 HOL_168 HOL_169 HOL_169 HOL_170 HOL_170 HOL_171 HOL_171 HOL_172 HOL_172 HOL_173 HOL_173 HOL_174 HOL_174 HOL_175 HOL_175 HOL_176 HOL_176 HOL_177 HOL_177 HOL_178 HOL_178 HOL_179 HOL_179 HOL_180 HOL_180 HOL_181 HOL_181 HOL_182 HOL_182 HOL_183 HOL_183 HOL_184 HOL_184 HOL_185 HOL_185 HOL_186 HOL_186 HOL_187 HOL_187 HOL_188 HOL_188 HOL_189 HOL_189 HOL_190 HOL_190 HOL_191 HOL_191 HOL_192 HOL_192 HOL_193 HOL_193 HOL_194 HOL_194 HOL_195 HOL_195 HOL_196 HOL_196 HOL_197 HOL_197 HOL_198 HOL_198 HOL_199 HOL_199 HOL_200 HOL_200 SIM_1 SIM_1 SIM_2 SIM_2 SIM_3 SIM_3 SIM_4 SIM_4 SIM_5 SIM_5 SIM_6 SIM_6 SIM_7 SIM_7 SIM_8 SIM_8 SIM_9 SIM_9 SIM_10 SIM_10 SIM_11 SIM_11 SIM_12 SIM_12 SIM_13 SIM_13 SIM_14 SIM_14 SIM_15 SIM_15 SIM_16 SIM_16 SIM_17 SIM_17 SIM_18 SIM_18 SIM_19 SIM_19 SIM_20 SIM_20 SIM_21 SIM_21 SIM_22 SIM_22 SIM_23 SIM_23 SIM_24 SIM_24 SIM_25 SIM_25 SIM_26 SIM_26 SIM_27 SIM_27 SIM_28 SIM_28 SIM_29 SIM_29 SIM_30 SIM_30 SIM_31 SIM_31 SIM_32 SIM_32 SIM_33 SIM_33 SIM_34 SIM_34 SIM_35 SIM_35 SIM_36 SIM_36 SIM_37 SIM_37 SIM_38 SIM_38 SIM_39 SIM_39 SIM_40 SIM_40 SIM_41 SIM_41 SIM_42 SIM_42 SIM_43 SIM_43 SIM_44 SIM_44 SIM_45 SIM_45 SIM_46 SIM_46 SIM_47 SIM_47 SIM_48 SIM_48 SIM_49 SIM_49 SIM_50 SIM_50 SIM_51 SIM_51 SIM_52 SIM_52 SIM_53 SIM_53 SIM_54 SIM_54 SIM_55 SIM_55 SIM_56 SIM_56 SIM_57 SIM_57 SIM_58 SIM_58 SIM_59 SIM_59 SIM_60 SIM_60 SIM_61 SIM_61 SIM_62 SIM_62 SIM_63 SIM_63 SIM_64 SIM_64 SIM_65 SIM_65 SIM_66 SIM_66 SIM_67 SIM_67 SIM_68 SIM_68 SIM_69 SIM_69 SIM_70 SIM_70 SIM_71 SIM_71 SIM_72 SIM_72 SIM_73 SIM_73 SIM_74 SIM_74 SIM_75 SIM_75 SIM_76 SIM_76 SIM_77 SIM_77 SIM_78 SIM_78 SIM_79 SIM_79 SIM_80 SIM_80 SIM_81 SIM_81 SIM_82 SIM_82 SIM_83 SIM_83 SIM_84 SIM_84 SIM_85 SIM_85 SIM_86 SIM_86 SIM_87 SIM_87 SIM_88 SIM_88 SIM_89 SIM_89 SIM_90 SIM_90 SIM_91 SIM_91 SIM_92 SIM_92 SIM_93 SIM_93 SIM_94 SIM_94 SIM_95 SIM_95 SIM_96 SIM_96 SIM_97 SIM_97 SIM_98 SIM_98 SIM_99 SIM_99 SIM_100 SIM_100 SIM_101 SIM_101 SIM_102 SIM_102 SIM_103 SIM_103 SIM_104 SIM_104 SIM_105 SIM_105 SIM_106 SIM_106 SIM_107 SIM_107 SIM_108 SIM_108 SIM_109 SIM_109 SIM_110 SIM_110 SIM_111 SIM_111 SIM_112 SIM_112 SIM_113 SIM_113 SIM_114 SIM_114 SIM_115 SIM_115 SIM_116 SIM_116 SIM_117 SIM_117 SIM_118 SIM_118 SIM_119 SIM_119 SIM_120 SIM_120 SIM_121 SIM_121 SIM_122 SIM_122 SIM_123 SIM_123 SIM_124 SIM_124 SIM_125 SIM_125 SIM_126 SIM_126 SIM_127 SIM_127 SIM_128 SIM_128 SIM_129 SIM_129 SIM_130 SIM_130 SIM_131 SIM_131 SIM_132 SIM_132 SIM_133 SIM_133 SIM_134 SIM_134 SIM_135 SIM_135 SIM_136 SIM_136 SIM_137 SIM_137 SIM_138 SIM_138 SIM_139 SIM_139 SIM_140 SIM_140 SIM_141 SIM_141 SIM_142 SIM_142 SIM_143 SIM_143 SIM_144 SIM_144 SIM_145 SIM_145 SIM_146 SIM_146 SIM_147 SIM_147 SIM_148 SIM_148 SIM_149 SIM_149 SIM_150 SIM_150 SIM_151 SIM_151 SIM_152 SIM_152 SIM_153 SIM_153 SIM_154 SIM_154 SIM_155 SIM_155 SIM_156 SIM_156 SIM_157 SIM_157 SIM_158 SIM_158 SIM_159 SIM_159 SIM_160 SIM_160 SIM_161 SIM_161 SIM_162 SIM_162 SIM_163 SIM_163 SIM_164 SIM_164 SIM_165 SIM_165 SIM_166 SIM_166 SIM_167 SIM_167 SIM_168 SIM_168 SIM_169 SIM_169 SIM_170 SIM_170 SIM_171 SIM_171 SIM_172 SIM_172 SIM_173 SIM_173 SIM_174 SIM_174 SIM_175 SIM_175 SIM_176 SIM_176 SIM_177 SIM_177 SIM_178 SIM_178 SIM_179 SIM_179 SIM_180 SIM_180 SIM_181 SIM_181 SIM_182 SIM_182 SIM_183 SIM_183 SIM_184 SIM_184 SIM_185 SIM_185 SIM_186 SIM_186 SIM_187 SIM_187 SIM_188 SIM_188 SIM_189 SIM_189 SIM_190 SIM_190 SIM_191 SIM_191 SIM_192 SIM_192 SIM_193 SIM_193 SIM_194 SIM_194 SIM_195 SIM_195 SIM_196 SIM_196 SIM_197 SIM_197 SIM_198 SIM_198 SIM_199 SIM_199 SIM_200 SIM_200 RBT_1 RBT_1 RBT_2 RBT_2 RBT_3 RBT_3 RBT_4 RBT_4 RBT_5 RBT_5 RBT_6 RBT_6 RBT_7 RBT_7 RBT_8 RBT_8 RBT_9 RBT_9 RBT_10 RBT_10 RBT_11 RBT_11 RBT_12 RBT_12 RBT_13 RBT_13 RBT_14 RBT_14 RBT_15 RBT_15 RBT_16 RBT_16 RBT_17 RBT_17 RBT_18 RBT_18 RBT_19 RBT_19 RBT_20 RBT_20 RBT_21 RBT_21 RBT_22 RBT_22 RBT_23 RBT_23 RBT_24 RBT_24 RBT_25 RBT_25 RBT_26 RBT_26 RBT_27 RBT_27 RBT_28 RBT_28 RBT_29 RBT_29 RBT_30 RBT_30 RBT_31 RBT_31 RBT_32 RBT_32 RBT_33 RBT_33 RBT_34 RBT_34 RBT_35 RBT_35 RBT_36 RBT_36 RBT_37 RBT_37 RBT_38 RBT_38 RBT_39 RBT_39 RBT_40 RBT_40 RBT_41 RBT_41 RBT_42 RBT_42 RBT_43 RBT_43 RBT_44 RBT_44 RBT_45 RBT_45 RBT_46 RBT_46 RBT_47 RBT_47 RBT_48 RBT_48 RBT_49 RBT_49 RBT_50 RBT_50 RBT_51 RBT_51 RBT_52 RBT_52 RBT_53 RBT_53 RBT_54 RBT_54 RBT_55 RBT_55 RBT_56 RBT_56 RBT_57 RBT_57 RBT_58 RBT_58 RBT_59 RBT_59 RBT_60 RBT_60 RBT_61 RBT_61 RBT_62 RBT_62 RBT_63 RBT_63 RBT_64 RBT_64 RBT_65 RBT_65 RBT_66 RBT_66 RBT_67 RBT_67 RBT_68 RBT_68 RBT_69 RBT_69 RBT_70 RBT_70 RBT_71 RBT_71 RBT_72 RBT_72 RBT_73 RBT_73 RBT_74 RBT_74 RBT_75 RBT_75 RBT_76 RBT_76 RBT_77 RBT_77 RBT_78 RBT_78 RBT_79 RBT_79 RBT_80 RBT_80 RBT_81 RBT_81 RBT_82 RBT_82 RBT_83 RBT_83 RBT_84 RBT_84 RBT_85 RBT_85 RBT_86 RBT_86 RBT_87 RBT_87 RBT_88 RBT_88 RBT_89 RBT_89 RBT_90 RBT_90 RBT_91 RBT_91 RBT_92 RBT_92 RBT_93 RBT_93 RBT_94 RBT_94 RBT_95 RBT_95 RBT_96 RBT_96 RBT_97 RBT_97 RBT_98 RBT_98 RBT_99 RBT_99 RBT_100 RBT_100 RBT_101 RBT_101 RBT_102 RBT_102 RBT_103 RBT_103 RBT_104 RBT_104 RBT_105 RBT_105 RBT_106 RBT_106 RBT_107 RBT_107 RBT_108 RBT_108 RBT_109 RBT_109 RBT_110 RBT_110 RBT_111 RBT_111 RBT_112 RBT_112 RBT_113 RBT_113 RBT_114 RBT_114 RBT_115 RBT_115 RBT_116 RBT_116 RBT_117 RBT_117 RBT_118 RBT_118 RBT_119 RBT_119 RBT_120 RBT_120 RBT_121 RBT_121 RBT_122 RBT_122 RBT_123 RBT_123 RBT_124 RBT_124 RBT_125 RBT_125 RBT_126 RBT_126 RBT_127 RBT_127 RBT_128 RBT_128 RBT_129 RBT_129 RBT_130 RBT_130 RBT_131 RBT_131 RBT_132 RBT_132 RBT_133 RBT_133 RBT_134 RBT_134 RBT_135 RBT_135 RBT_136 RBT_136 RBT_137 RBT_137 RBT_138 RBT_138 RBT_139 RBT_139 RBT_140 RBT_140 RBT_141 RBT_141 RBT_142 RBT_142 RBT_143 RBT_143 RBT_144 RBT_144 RBT_145 RBT_145 RBT_146 RBT_146 RBT_147 RBT_147 RBT_148 RBT_148 RBT_149 RBT_149 RBT_150 RBT_150 RBT_151 RBT_151 RBT_152 RBT_152 RBT_153 RBT_153 RBT_154 RBT_154 RBT_155 RBT_155 RBT_156 RBT_156 RBT_157 RBT_157 RBT_158 RBT_158 RBT_159 RBT_159 RBT_160 RBT_160 RBT_161 RBT_161 RBT_162 RBT_162 RBT_163 RBT_163 RBT_164 RBT_164 RBT_165 RBT_165 RBT_166 RBT_166 RBT_167 RBT_167 RBT_168 RBT_168 RBT_169 RBT_169 RBT_170 RBT_170 RBT_171 RBT_171 RBT_172 RBT_172 RBT_173 RBT_173 RBT_174 RBT_174 RBT_175 RBT_175 RBT_176 RBT_176 RBT_177 RBT_177 RBT_178 RBT_178 RBT_179 RBT_179 RBT_180 RBT_180 RBT_181 RBT_181 RBT_182 RBT_182 RBT_183 RBT_183 RBT_184 RBT_184 RBT_185 RBT_185 RBT_186 RBT_186 RBT_187 RBT_187 RBT_188 RBT_188 RBT_189 RBT_189 RBT_190 RBT_190 RBT_191 RBT_191 RBT_192 RBT_192 RBT_193 RBT_193 RBT_194 RBT_194 RBT_195 RBT_195 RBT_196 RBT_196 RBT_197 RBT_197 RBT_198 RBT_198 RBT_199 RBT_199 RBT_200 RBT_200 NRC_1 NRC_1 NRC_2 NRC_2 NRC_3 NRC_3 NRC_4 NRC_4 NRC_5 NRC_5 NRC_6 NRC_6 NRC_7 NRC_7 NRC_8 NRC_8 NRC_9 NRC_9 NRC_10 NRC_10 NRC_11 NRC_11 NRC_12 NRC_12 NRC_13 NRC_13 NRC_14 NRC_14 NRC_15 NRC_15 NRC_16 NRC_16 NRC_17 NRC_17 NRC_18 NRC_18 NRC_19 NRC_19 NRC_20 NRC_20 NRC_21 NRC_21
M ARS-BFGL-NGS-114335 0 1 0 0 1 0 0 0 0 1 0 0 0 1 1 1 0 0 0 1 1 1 1 0 1 1 0 1 0 1 0 1 0 0 0 0 1 0 0 0 0 0 0 0 1 0 1 0 0 0 0 0 0 0 0 0 0 0 0 0 0 0 0 0 0 1 0 1 0 0 1 1 1 0 0 0 0 1 0 0 0 0 1 1 0 1 1 1 0 1 0 0 1 1 1 1 0 0 0 0 0 1 1 0 0 0 0 0 0 0 0 0 1 0 0 1 1 0 1 1 0 0 1 0 0 0 1 0 0 0 0 0 1 0 0 1 1 1 0 0 0 1 1 1 0 0 0 0 1 0 0 0 0 1 1 0 0 1 0 0 1 0 0 1 0 0 1 0 1 1 0 1 0 0 1 0 0 0 0 1 1 1 0 0 0 0 0 0 0 1 1 0 1 0 0 0 0 0 0 1 1 1 1 1 0 1 0 1 0 0 1 1 1 0 1 1 0 1 0 0 1 0 0 0 1 1 0 0 0 1 1 1 0 0 1 1 0 1 0 1 1 1 0 0 1 0 1 0 0 0 1 1 0 1 0 1 0 0 1 0 0 1 1 0 1 1 0 1 1 1 0 0 1 1 0 0 1 1 0 0 0 0 0 0 1 1 1 1 0 0 0 1 0 0 1 0 1 0 1 0 1 0 0 1 0 1 0 0 0 1 1 0 1 0 1 1 0 1 0 0 1 0 0 0 0 0 0 0 0 0 0 1 1 0 1 1 1 1 1 1 0 1 0 0 0 0 0 1 0 1 1 0 0 1 1 1 0 1 1 0 1 1 1 1 1 0 0 1 1 0 0 1 0 0 0 0 0 0 1 1 0 0 1 0 1 0 0 1 1 0 0 1 1 0 1 1 1 1 1 0 0 1 0 1 0 0 1 1 0 1 0 1 0 1 0 0 1 0 0 0 0 1 0 0 0 0 1 0 0 0 0 0 0 0 0 0 1 1 1 1 1 1 0 0 0 0 0 0 0 0 1 1 0 0 0 0 0 1 0 0 0 0 1 0 0 0 0 0 0 1 0 0 0 0 0 0 0 0 1 0 1 0 0 0 0 0 0 1 1 0 1 1 1 0 0 0 0 0 1 1 0 0 0 0 0 1 1 0 1 0 0 0 0 0 0 1 1 1 0 0 0 0 0 1 0 0 0 0 0 0 0 0 0 0 1 0 1 1 1 0 0 1 0 0 0 0 1 0 1 1 0 0 0 0 0 0 0 0 0 0 1 1 1 1 1 0 0 0 0 0 0 0 0 1 1 0 1 0 1 0 0 0 1 0 0 0 0 0 0 0 0 0 0 0 1 0 0 1 1 0 0 0 1 0 0 0 1 0 0 0 1 0 0 0 1 0 1 0 1 0 0 1 0 0 1 0 0 0 0 0 0 1 1 0 0 1 0 0 1 0 0 0 0 0 0 0 0 1 1 0 1 0 0 0 1 0 0 1 0 0 0 1 0 1 1 0 1 0 0 0 0 0 1 0 1 1 0 0 0 0 0 0 0 0 0 0 1 0 0 1 0 1 1 0 1 0 0 0 1 0 1 0 0 1 1 0 0 0 0 1 0 0 1 1 0 1 0 0 0 0 1 0 0 1 1 0 0 0 0 0 0 0 0 1 0 0 0 1 0 0 0 0 0 1 0 0 0 0 1 1 0 0 0 0 0 0 0 0 0 1 0 0 1 1 1 1 1 0 1 0 0 0 0 1 0 1 0 0 0 0 0 1 1 1 0 0 0 0 1 0 0 0 1 0 0 0 0 0 0 1 1 0 0 1 0 1 1 0 1 1 0 0 0 0 1 0 1 0 0 0 0 0 0 0 0 0 1 1 0 0 0 1 1 0 0 0 0 1 0 1 0 1 1 1 0 1 1 1 1 0 0 1 0 1 1 0 1 1 1 0 1 0 1 1 0 1 0 0 0 0 1 0 0 1 1 1 0 1 0 0 0 1 0 0 0 1 0 1 0 0 0 1 0 0 0 1 0 0 1 0 1 1 0 1 1 0 0 1 0 0 1 0 1 1 1 1 0 0 1 1 0 1 0 1 0 1 1 1 1 1 0 0 1 0 1 1 1 0 1 0 0 1 0 0 1 0 0 1 1 0 0 0 1 1 1 0 1 1 1 1 0 0 1 1 1 0 0 0 0 1 1 0 1 0 1 0 0 0 0 0 1 1 0 1 1 1 1 1 1 0 0 1 1 0 1 0 0 0 0 1 1 1 0 0 0 0 0 0 1 1 0 0 0 1 1 0 0 0 0 1 1 0 0 1 1 1 1 1 0 1 0 1 0 0 0 1 0 0 1 1 0 1 0 0 1 0 0 1 1 0 0 0 0 1 1 1 1 0 1 0 1 1 1 0 1 0 1 0 0 0 1 1 0 0 1 1 1 0 1 0 0 0 0 1 0 0 1 0 1 1 0 1 1 1 0 0 1 1 0 1 1 1 1 0 0 1 0 0 0 0 1 1 1 1 0 0 1 1 0 0 0 1 0 0 0 0 1 1 1 0 1 1 1 1 0 1 1 0 0 0 1 1 0 0 0 1 1 1 0 0 1 0 1 1 0 1 0 1 0 0 1 0 0 1 0 0 1 0 0 0 0 0 0 0 0 1 0 0 0 1 0 1 0 0 1 1 1 0 0 1 1 0 1 0 0 1 0 0 0 0 1 0 0 1 1 0 1 0 0 0 0 0 0 0 0 1 1 0 0 0 0 1 1 0 0 0 0 0 0 0 0 0 0 0 0 1 0 0 0 0 0 0
M ARS-BFGL-NGS-110115 1 0 0 1 1 1 1 1 1 1 1 1 1 1 1 0 1 1 1 1 0 0 1 1 0 0 1 1 1 1 1 1 1 1 1 1 0 1 1 1 1 1 1 1 1 1 0 1 1 1 1 1 1 1 1 1 1 1 1 1 1 1 1 1 1 0 1 1 1 1 1 1 1 1 1 1 1 1 1 1 1 1 0 0 1 1 1 1 1 0 1 1 0 1 0 1 1 1 1 1 1 0 1 1 1 1 1 0 1 1 0 1 1 1 1 1 1 1 1 1 1 1 1 1 1 1 1 1 1 1 1 1 1 1 1 1 0 1 1 1 1 1 1 0 1 1 1 1 0 1 1 1 1 1 1 1 1 1 1 1 1 1 1 1 1 1 1 1 0 0 1 1 1 1 1 1 1 1 1 0 1 0 1 1 1 1 1 1 1 1 0 1 0 1 1 1 1 1 1 1 1 0 0 1 1 1 1 1 1 1 1 1 0 1 1 1 1 1 1 1 1 1 1 1 0 1 1 1 1 0 1 0 1 1 1 1 1 1 1 0 1 1 1 1 1 1 1 1 1 1 0 0 1 1 1 0 1 1 0 1 1 0 0 1 1 1 1 1 1 0 1 1 1 0 1 1 1 1 1 1 1 1 1 1 0 0 1 0 1 1 1 0 1 1 0 1 1 1 1 1 1 1 1 1 1 1 1 1 1 0 1 1 0 1 1 1 1 1 1 1 1 1 1 1 1 1 1 1 1 1 1 1 0 1 0 1 0 1 1 1 1 1 1 1 1 1 1 1 1 1 1 1 1 0 1 0 1 1 1 1 0 1 0 1 0 1 1 1 1 1 1 0 1 1 1 1 1 1 1 0 1 1 1 1 1 1 1 1 1 1 1 1 1 1 1 1 1 1 0 1 1 0 1 1 1 1 1 0 1 1 1 0 1 1 1 1 0 1 1 1 1 0 1 1 1 1 0 1 1 1 1 1 1 1 1 1 1 1 0 0 0 1 1 1 1 1 1 1 1 1 0 1 1 1 1 1 1 1 1 1 1 1 1 1 1 1 0 1 1 1 1 1 1 1 1 1 1 1 1 1 1 1 1 0 0 1 1 1 1 1 1 0 0 1 1 1 1 1 1 1 1 1 0 1 1 1 0 1 1 1 1 1 1 1 1 1 1 1 1 0 1 1 1 0 1 1 1 1 1 1 1 1 1 1 1 1 1 1 1 1 1 1 1 1 1 1 1 1 1 1 1 1 1 1 1 1 1 1 1 1 1 0 0 0 0 1 1 1 1 1 1 1 1 1 1 1 0 1 1 1 1 1 0 1 1 0 1 1 1 1 1 1 1 1 0 1 1 0 0 1 1 1 0 1 1 1 0 1 1 1 0 1 1 1 1 1 1 1 1 1 1 1 1 1 0 1 1 1 1 1 1 0 1 1 1 1 1 1 0 1 1 1 1 1 1 1 1 1 1 1 1 1 1 1 1 1 1 1 1 1 1 1 1 0 1 1 1 1 1 1 1 1 0 0 1 1 1 1 1 1 1 1 1 1 1 1 0 1 1 1 1 0 1 1 0 1 1 1 1 1 1 1 1 1 1 1 1 1 1 0 1 1 1 0 1 0 1 1 1 1 1 1 1 1 0 1 1 1 1 1 1 1 0 1 1 1 1 1 0 1 1 1 1 1 0 1 0 1 1 1 1 1 1 1 1 1 1 1 1 0 1 1 0 1 0 1 1 1 1 1 1 1 1 0 1 0 0 1 1 0 1 1 1 1 1 1 0 1 1 1 1 1 1 1 1 1 1 1 1 1 1 1 1 1 1 1 0 1 0 1 1 1 1 1 1 1 1 1 1 1 1 1 1 1 1 1 1 0 1 1 1 1 1 1 1 1 1 0 1 1 1 1 1 1 1 1 0 1 0 1 0 0 1 1 1 1 0 1 1 1 1 1 1 1 1 1 1 1 1 1 0 1 1 0 1 1 0 1 1 1 1 1 0 1 1 0 1 1 1 1 1 1 1 1 1 0 1 1 1 1 1 0 1 1 1 1 1 0 1 1 0 1 0 0 1 0 1 1 1 0 1 1 1 1 1 1 1 0 1 1 1 1 0 1 1 0 1 1 1 1 1 1 1 1 0 1 1 1 1 0 1 1 1 1 1 1 0 1 0 1 1 1 0 1 0 1 1 0 1 1 1 1 1 1 0 1 1 1 1 1 1 1 1 1 1 1 1 1 1 1 1 1 1 1 1 1 1 1 1 0 1 0 1 1 1 1 1 1 1 1 0 1 1 0 1 1 1 1 1 1 0 1 1 0 1 0 1 1 1 1 1 0 1 1 1 0 0 1 0 0 0 0 1 1 0 1 1 1 0 1 0 1 1 1 1 1 1 1 1 1 1 0 1 1 1 1 0 1 1 1 1 1 1 1 0 0 1 1 0 1 1 1 1 1 1 1 1 1 1 1 1 1 1 1 1 1 1 1 1 1 1 1 0 1 1 1 1 1 1 1 1 1 0 1 1 0 1 1 1 1 1 0 1 1 1 1 1 1 0 1 0 1 1 1 1 0 1 1 1 1 1 1 1 1 1 1 0 0 1 1 0 1 1 0 1 1 1 1 1 1 1 1 1 0 1 1 1 1 1 1 1 1 1 1 1 0 1 1 1 0 1 1 1 0 1 1 1 1 1 1 1 1 1 1 1 1 1 1 1 1 0 1 1 1 1 1 1 1 1 1 1 1 1 1 1 0 1 1 1 1 1 0 1 1 1 1 1 1 1 1 1 1 1 1 1 0 1 1 1 1 1 0
M ARS-BFGL-NGS-34773 1 1 1 1 0 1 1 1 1 0 1 1 1 0 0 1 0 0 1 0 1 1 0 1 1 1 1 0 0 0 1 0 0 0 1 1 1 1 1 0 1 0 1 1 0 1 1 1 0 1 1 1 0 1 1 1 1 1 1 1 1 1 1 0 1 1 1 0 1 1 0 0 0 1 1 1 1 0 1 1 1 1 1 1 0 1 0 0 0 1 0 0 1 0 1 0 1 0 1 1 1 1 0 0 1 1 0 1 1 1 0 1 1 0 1 0 1 0 0 0 1 1 0 0 0 1 1 1 1 1 1 1 0 1 1 0 1 0 0 0 0 0 0 1 0 0 1 1 1 1 0 1 1 0 0 0 1 0 0 1 0 1 1 1 1 0 0 1 1 1 1 0 1 1 0 1 1 1 0 1 0 1 1 1 1 0 1 0 1 0 1 0 1 1 1 1 0 1 1 0 0 1 1 0 1 0 1 1 1 0 1 0 1 1 0 0 1 0 0 1 1 1 1 1 1 0 1 0 1 1 0 1 0 1 0 0 1 0 0 1 0 0 1 1 0 1 0 0 1 1 1 1 1 0 1 1 1 1 1 0 0 1 1 1 0 0 1 0 0 1 1 1 0 1 1 1 0 1 1 0 1 1 1 1 1 1 0 1 1 1 1 1 1 0 1 1 0 0 0 1 0 1 1 1 1 0 1 0 1 1 0 1 1 1 1 1 0 0 0 0 0 1 1 1 1 0 1 0 0 0 0 0 1 1 1 1 1 1 0 1 1 0 1 1 1 1 1 0 1 0 0 1 1 1 0 1 0 0 0 1 1 0 1 0 1 1 1 0 0 1 1 1 1 0 0 1 1 1 0 1 1 1 0 1 0 1 0 0 0 0 1 0 0 1 0 0 0 0 1 1 1 1 1 1 0 1 1 1 1 1 0 1 1 1 1 1 1 1 1 0 0 1 1 1 1 0 1 1 1 0 0 1 1 1 0 1 1 0 1 1 1 1 1 1 1 1 1 0 1 0 1 1 1 1 1 0 1 1 0 0 1 1 0 0 0 0 1 0 0 1 1 1 0 0 0 0 0 1 1 0 0 1 1 1 1 0 0 1 1 0 1 1 1 0 1 1 0 0 1 1 1 1 1 1 1 1 1 0 1 0 0 1 0 0 1 1 1 1 0 1 1 0 1 1 1 1 1 1 1 0 1 1 1 1 1 1 1 1 1 1 1 1 0 1 1 1 1 0 1 1 0 0 1 0 1 0 1 1 1 0 0 1 1 1 1 1 1 1 1 0 0 0 1 1 1 0 1 0 1 0 1 1 1 1 1 1 1 0 0 1 1 1 1 0 1 1 1 0 1 1 1 1 1 1 1 1 1 0 0 0 1 1 0 0 1 1 1 1 1 0 1 1 1 1 1 0 0 1 1 1 1 1 1 0 1 1 0 1 1 0 1 0 0 0 0 0 1 1 0 1 1 1 0 1 0 0 0 1 1 1 1 1 1 1 1 0 0 0 0 0 1 1 1 1 1 1 1 1 1 0 1 1 0 0 1 0 1 1 1 1 1 1 1 1 1 1 1 0 1 1 1 1 0 0 0 1 1 1 1 1 1 1 1 1 1 1 0 1 1 1 1 0 0 1 1 1 0 0 0 1 0 1 0 1 1 1 1 1 1 0 1 1 1 1 1 1 1 0 1 1 0 1 1 1 1 1 0 0 0 1 0 1 1 0 1 1 0 1 0 1 0 1 0 1 1 1 1 0 1 1 1 1 1 1 1 1 1 1 0 0 1 1 1 0 1 1 0 0 1 1 0 1 1 0 1 0 1 1 1 0 1 1 0 1 0 1 0 1 1 1 1 0 0 1 1 0 0 1 0 0 1 1 0 1 0 1 1 1 1 0 0 0 0 0 1 0 1 0 1 0 0 1 1 0 0 0 1 0 0 1 0 1 0 0 1 0 0 1 1 0 1 1 1 1 0 0 0 1 1 1 1 0 0 0 1 1 1 0 1 1 1 0 1 1 0 1 0 1 0 1 0 1 1 0 0 0 1 1 0 1 1 1 1 1 0 1 0 0 0 1 1 0 1 0 1 0 0 1 1 0 1 1 1 0 1 1 0 1 1 1 1 0 1 1 1 1 0 0 0 0 1 1 0 0 0 1 1 0 1 0 0 1 1 0 1 1 1 0 1 0 0 1 0 1 1 1 1 1 1 1 0 0 0 0 0 0 0 0 0 1 1 0 0 1 0 1 1 1 1 1 0 1 0 1 0 1 1 1 0 0 0 0 1 1 0 0 1 0 0 1 1 1 0 1 1 1 0 0 0 1 1 1 1 0 1 1 0 1 1 1 0 1 0 0 1 1 0 0 1 1 0 1 1 0 0 0 0 1 0 1 1 1 0 0 0 1 1 1 0 0 0 0 1 1 1 1 0 1 1 1 0 1 0 0 0 1 0 0 0 0 0 0 0 0 0 1 0 0 1 0 0 1 1 1 0 0 0 1 1 0 0 0 1 0 1 0 0 0 1 1 1 1 0 1 0 1 0 0 1 1 1 0 0 0 1 1 0 1 1 1 0 0 1 1 1 0 1 1 0 1 1 1 0 1 1 0 1 0 1 1 0 1 1 1 1 1 0 1 0 0 1 0 1 1 1 1 1 1 1 1 0 0 1 0 1 0 0 1 0 0 0 1 0 1 0 0 1 1 0 1 1 1 1 0 0 1 0 1 1 1 0 0 1 1 1 1 0 1 1 1 1 1 1 0 0 1 1 1 1 1 1 1 1 0 0 1 0 1 0 0 0 1
M ARS-BFGL-NGS-17392 0 0 0 1 0 0 0 0 0 0 1 1 0 0 0 0 0 0 0 0 0 0 0 0 0 0 1 0 0 0 1 0 0 0 1 1 0 0 0 0 0 0 1 0 0 0 0 0 0 1 0 0 0 0 0 0 0 0 1 1 0 1 0 0 0 0 0 0 0 0 0 0 0 0 0 0 0 0 0 1 0 0 0 0 0 0 0 0 0 0 0 0 0 0 0 0 1 0 0 0 1 0 0 0 0 0 0 0 0 0 0 1 0 0 0 0 0 0 0 0 1 1 0 0 0 0 0 0 1 1 0 1 0 0 0 0 0 0 0 0 0 0 0 0 0 0 1 0 0 1 0 1 0 0 0 0 1 0 0 0 0 0 0 0 0 0 0 0 0 0 0 0 0 0 0 1 0 0 0 0 0 0 0 0 0 0 1 0 0 0 0 0 0 0 1 0 0 1 0 0 0 0 0 0 0 0 0 0 0 0 0 0 0 0 0 0 0 0 0 0 0 0 1 0 0 0 0 0 1 0 0 0 0 0 0 0 0 0 0 0 0 0 0 0 0 0 0 0 0 1 0 0 0 0 1 0 0 0 0 0 0 0 0 0 0 0 1 0 0 0 0 1 0 0 0 0 0 0 0 0 0 0 0 0 0 0 0 0 1 0 1 0 0 0 0 0 0 0 0 0 0 1 0 0 1 0 0 0 0 0 0 0 0 0 0 0 0 0 0 0 0 0 0 0 0 0 0 0 0 0 0 0 0 1 0 0 0 0 0 0 0 0 0 0 0 1 0 0 0 0 0 0 0 0 0 0 0 0 0 0 0 0 0 0 0 1 1 0 0 0 0 0 1 0 0 0 0 0 0 0 0 1 0 0 0 0 0 0 0 0 0 0 0 0 0 0 0 0 0 1 0 0 0 0 0 1 0 0 1 0 0 0 0 0 0 0 0 0 0 0 0 0 1 0 0 0 0 0 0 0 0 0 1 1 0 1 0 0 0 0 0 0 0 0 1 0 0 0 0 0 0 0 0 0 0 0 1 0 0 0 0 1 0 0 0 0 0 0 0 0 0 0 0 0 0 0 0 0 0 0 0 1 1 0 0 0 0 0 0 0 0 0 0 0 0 0 0 0 0 0 1 0 0 1 0 0 0 0 0 0 0 0 0 0 0 0 0 0 0 0 1 0 1 0 1 1 0 1 0 0 0 1 0 1 0 0 0 0 0 0 0 0 0 0 0 0 0 0 0 0 0 0 0 0 0 0 0 1 0 0 0 0 0 0 0 0 1 0 0 0 0 0 0 0 0 0 0 0 0 0 0 1 0 1 0 0 0 0 0 0 0 0 1 0 0 0 0 0 0 0 0 0 0 1 1 0 0 0 0 0 0 0 0 0 0 0 0 0 0 0 1 0 0 1 0 0 0 0 1 0 0 0 0 0 0 0 0 1 0 0 0 0 0 0 0 0 0 0 0 0 0 0 0 0 0 0 0 0 0 0 0 0 0 0 0 0 0 0 0 0 0 0 0 0 0 0 0 1 1 0 0 0 0 0 0 0 0 0 0 0 0 0 0 0 0 0 0 0 0 0 0 0 0 0 0 1 0 0 0 0 1 0 0 0 0 0 0 0 1 0 0 0 0 0 0 1 0 0 0 1 0 0 0 0 0 0 0 0 0 0 0 1 0 0 0 1 0 0 0 0 0 0 1 0 0 1 0 0 0 0 0 0 0 0 0 0 0 1 0 0 0 0 0 0 1 0 0 0 0 0 0 0 0 0 0 0 0 0 0 0 0 0 0 0 1 1 0 0 0 0 0 0 0 0 0 0 0 0 0 0 1 0 0 0 0 1 0 1 0 1 0 0 0 0 0 0 0 0 0 0 0 0 0 0 0 1 0 0 0 0 0 0 0 0 0 0 0 0 0 0 0 0 1 0 0 0 0 0 0 1 0 0 0 0 0 0 0 0 0 0 0 0 0 0 0 0 0 0 1 0 0 0 0 0 1 0 0 0 0 1 0 0 0 0 0 0 0 0 0 0 0 0 0 0 0 0 0 0 0 0 0 0 0 0 0 0 0 0 0 0 0 0 0 0 0 0 0 0 0 0 0 0 0 0 0 0 0 1 0 1 1 0 0 1 0 0 0 0 0 0 0 1 0 0 0 1 0 0 0 0 0 0 0 0 0 0 0 0 0 0 0 0 0 0 0 1 0 1 0 0 0 0 0 0 0 0 0 0 0 0 1 0 0 0 0 0 0 1 1 0 0 0 0 0 0 0 0 0 0 0 0 0 0 0 0 0 1 0 0 0 0 0 0 0 0 0 0 0 0 0 0 0 0 0 0 0 0 0 0 0 0 0 0 0 0 1 0 0 0 1 0 1 1 0 0 0 0 0 0 0 0 0 0 0 0 0 0 1 0 0 0 0 0 1 0 0 0 0 0 0 0 1 0 0 0 0 0 0 0 0 0 0 0 0 0 0 0 0 0 0 0 0 0 0 0 0 0 1 0 0 0 0 0 0 1 0 0 0 1 1 1 0 0 0 0 0 0 0 0 0 0 0 0 0 0 0 0 0 0 0 0 0 0 0 0 0 0 0 0 0 0 1 0 0 1 0 0 0 0 1 0 0 1 0 0 1 0 0 0 0 0 0 1 0 0 0 0 0 1 0 0 0 0 0 0 0 0 0 0 0 0 0 0 1 0 0 0 0 0 0 0 0 0 0 0 0 0 0 0 0 0 0 0 0 0 0 0 0 0 1 1 0 0 0 0 1 0 0 1 0 1 0 1 0 0 0 0 1 0 0 0 0
M ARS-BFGL-BAC-33065 0 0 0 0 1 0 0 0 0 1 1 0 0 1 1 0 0 1 0 1 0 1 1 1 0 0 0 1 0 0 1 0 0 0 1 1 1 0 1 0 1 0 0 1 0 0 0 0 0 0 1 0 0 0 1 1 0 1 1 0 1 1 0 0 1 0 0 1 0 1 1 1 1 1 0 0 1 0 0 0 0 0 0 0 0 0 1 1 0 0 0 0 0 0 0 1 1 0 1 0 1 0 0 0 1 0 0 0 1 0 1 1 0 1 1 1 0 0 0 0 1 0 1 0 0 0 0 1 0 1 1 1 1 0 1 1 0 1 0 0 1 0 1 1 0 0 1 0 1 0 0 0 0 1 1 0 1 1 0 0 1 1 1 0 0 0 1 1 1 1 0 1 1 0 1 1 1 1 0 0 1 0 0 1 0 0 1 0 1 1 1 0 0 0 0 1 0 0 1 1 1 0 1 0 1 1 1 0 1 0 0 0 0 0 1 1 0 0 0 0 0 1 1 1 0 1 1 0 1 0 0 1 0 0 0 1 0 0 0 1 1 1 1 1 1 0 0 0 0 1 0 0 1 1 0 0 1 0 0 0 0 0 0 0 0 1 0 1 1 0 0 1 0 0 1 0 1 0 1 0 0 1 1 0 0 0 1 1 0 0 0 0 0 0 0 0 1 0 1 1 0 0 0 0 0 1 1 0 1 1 1 1 0 1 0 0 0 1 0 0 0 1 1 1 1 0 1 0 0 0 0 1 1 0 0 0 0 0 0 0 0 0 1 1 1 0 1 0 1 1 1 0 1 0 1 1 0 0 1 0 0 1 1 1 1 1 0 0 1 0 0 0 0 0 0 1 0 1 1 0 0 1 1 0 1 1 0 1 0 0 1 1 0 1 1 0 0 1 0 1 0 0 1 0 0 0 0 1 0 0 0 1 0 0 0 1 0 1 1 0 0 0 0 1 1 0 0 0 0 0 0 0 0 0 0 0 0 1 1 0 1 0 1 1 0 1 1 1 0 0 0 0 0 0 1 0 0 0 0 0 1 0 1 0 0 0 0 0 0 0 0 0 0 0 0 0 0 1 1 0 1 0 0 0 0 0 0 0 0 0 0 1 0 0 0 0 0 0 0 0 0 1 0 0 1 1 0 0 0 0 0 0 0 0 0 0 1 1 0 0 0 0 0 0 0 0 0 0 0 0 1 0 1 0 0 1 0 0 0 0 0 0 0 0 0 0 0 0 0 0 0 0 1 0 1 0 1 0 0 0 0 1 0 0 1 1 0 1 1 0 0 0 1 0 0 0 0 0 0 0 0 0 0 0 1 0 1 0 0 1 1 1 0 0 0 0 0 0 0 1 1 1 0 0 0 1 0 0 0 0 0 0 0 0 0 1 0 1 0 0 0 0 0 0 0 0 0 1 0 1 1 0 1 0 1 0 0 0 0 0 1 0 0 0 0 0 1 0 1 1 0 1 0 1 0 0 0 0 1 0 0 0 0 0 0 0 0 0 0 0 0 1 0 0 0 0 1 0 0 0 1 1 0 0 0 0 1 1 1 0 1 0 0 0 0 1 1 0 0 1 0 1 0 1 1 0 1 0 1 1 0 1 0 0 1 1 0 0 0 1 0 0 0 0 1 0 0 0 0 0 0 0 1 0 1 1 1 0 1 0 1 0 1 0 0 0 0 0 0 0 0 1 0 0 0 0 0 0 0 0 0 1 0 1 0 0 1 0 1 0 0 0 0 0 0 0 0 0 0 0 1 0 0 0 0 1 0 1 1 0 1 1 0 0 0 0 0 0 0 0 0 1 1 0 1 0 0 1 0 1 1 1 0 1 1 0 0 0 1 0 1 0 0 0 1 0 1 0 0 0 1 0 0 0 0 0 0 0 0 1 0 1 0 1 1 1 1 1 1 0 1 0 0 0 0 0 1 0 1 0 1 1 1 1 0 1 0 1 1 0 0 1 1 0 0 1 1 0 0 1 0 1 1 0 0 0 1 0 1 0 1 1 1 0 0 0 0 1 1 0 1 0 1 1 0 0 1 0 0 1 1 1 1 1 1 1 0 0 0 0 1 1 1 0 0 0 0 0 0 0 1 1 1 0 0 1 1 0 0 1 0 0 1 0 0 1 0 1 0 1 1 0 0 1 1 0 0 0 0 0 0 1 0 0 1 1 0 1 1 1 0 0 1 1 0 0 1 0 1 1 1 0 0 1 0 1 1 0 0 0 0 1 1 0 1 1 1 0 0 1 1 1 0 1 0 1 0 1 0 1 1 0 1 1 1 0 0 0 0 0 0 1 0 1 0 0 1 1 0 0 1 0 1 0 1 0 1 1 0 1 1 1 0 0 1 0 0 1 0 1 1 1 0 0 0 0 1 1 1 1 0 0 1 0 1 1 0 1 0 0 0 1 0 1 0 0 0 1 0 1 0 0 0 1 0 1 1 0 0 1 0 0 0 1 0 1 0 0 1 0 0 0 0 1 0 1 0 0 0 0 1 1 1 1 0 1 1 0 0 0 0 1 0 1 0 1 0 0 0 1 0 0 0 1 1 0 0 0 1 1 1 0 0 1 1 1 1 0 0 1 0 0 0 0 1 0 1 1 0 0 1 1 0 1 1 1 1 1 0 0 1 0 1 1 1 1 1 1 0 0 0 0 0 1 0 1 1 1 0 1 0 0 1 0 0 0 0 1 0 1 0 0 1 1 0 1 1 0 0 0 0 0 1 0 1 0 0 0 0 0 0 0 0 0 0 0 0 0 0 0 1 0 0 0 0 0 0 0 0 0 0 1
M ARS-BFGL-NGS-27058 0 0 0 0 0 1 1 1 1 0 0 0 1 0 0 0 0 0 1 0 0 1 0 1 0 1 0 0 0 1 0 0 0 0 0 0 0 1 1 0 1 0 1 1 1 1 1 1 0 1 1 1 0 1 1 1 1 1 0 1 1 0 1 0 1 1 1 0 1 1 0 0 1 1 1 1 1 0 1 0 0 0 1 1 0 0 0 0 0 0 0 0 1 1 1 0 0 0 1 0 1 0 0 0 1 1 0 0 0 0 0 1 0 0 0 0 0 0 0 0 0 0 0 0 0 1 0 1 0 0 0 0 0 0 0 0 0 0 0 0 0 0 0 0 0 0 0 0 1 0 0 1 0 0 0 0 0 0 0 1 0 0 0 0 1 0 0 0 0 0 1 0 1 1 0 0 0 1 0 0 0 0 0 1 0 0 0 0 1 0 0 0 0 1 0 1 0 1 1 0 0 0 0 1 0 0 1 0 0 0 0 1 0 1 0 0 0 0 0 1 0 1 0 1 1 0 1 0 0 0 1 1 0 1 0 0 1 1 0 0 0 0 1 1 0 1 0 0 1 0 1 1 1 0 0 1 1 1 0 0 0 1 1 1 0 0 0 0 0 1 1 1 0 0 1 0 0 0 0 0 0 0 1 1 0 1 0 0 0 1 0 1 0 0 0 0 0 0 0 0 1 1 1 1 1 0 1 0 1 0 0 1 1 1 0 0 0 0 0 0 1 0 0 1 0 0 1 0 0 0 0 0 0 0 1 0 1 0 1 0 1 1 1 1 1 0 1 1 1 0 0 1 1 1 0 0 0 1 0 1 1 0 0 0 0 0 1 0 0 0 1 0 0 0 0 1 1 0 0 0 1 0 0 1 0 1 0 0 1 0 1 0 1 1 0 1 1 0 0 0 0 0 1 0 0 1 0 1 1 0 0 0 1 1 0 1 0 1 1 0 0 0 1 1 1 0 0 1 0 1 0 0 0 1 0 1 1 0 0 0 0 0 1 1 1 1 1 0 0 0 0 0 1 0 1 0 1 0 0 0 1 1 0 0 0 1 0 0 1 0 0 0 0 0 0 0 0 1 1 1 0 1 1 0 0 1 0 0 0 0 0 0 0 1 1 0 0 0 0 1 1 1 0 0 1 1 0 0 0 1 0 1 0 0 0 0 1 0 1 0 1 1 1 0 0 1 0 1 1 0 1 1 1 1 0 1 0 0 0 1 0 0 0 1 1 0 0 0 0 0 0 1 1 1 1 0 1 1 1 0 0 0 1 0 0 1 1 1 1 0 0 0 1 1 0 0 0 0 1 1 0 1 0 1 1 0 1 0 1 1 1 1 1 0 1 1 0 0 0 1 1 1 0 1 1 1 0 0 0 0 0 0 0 0 0 0 0 1 0 0 1 0 1 1 0 1 0 1 1 1 1 1 1 0 1 0 0 1 0 0 1 0 0 0 1 1 1 0 0 1 0 1 1 1 0 0 0 1 1 0 0 0 0 0 0 0 1 1 0 1 1 1 0 0 0 0 1 0 1 1 1 1 0 1 1 0 0 1 1 0 1 0 1 1 1 1 1 0 0 1 0 1 0 1 0 1 1 1 0 0 1 0 1 1 1 0 1 1 1 0 0 0 0 0 0 1 0 0 0 1 1 1 0 0 1 1 1 0 0 1 1 1 1 0 0 1 0 0 0 0 0 1 1 1 0 1 0 0 0 0 0 1 1 1 1 0 1 1 0 0 1 1 1 0 0 1 0 0 0 0 1 1 0 0 1 1 0 1 0 0 1 1 0 0 1 1 0 0 0 0 1 1 1 1 1 1 0 1 1 0 1 1 0 1 0 1 1 1 1 1 1 0 0 1 1 0 0 1 0 0 1 0 1 0 0 0 1 1 1 0 0 0 1 0 1 0 0 0 0 0 0 1 0 1 1 0 0 1 0 0 0 1 0 0 1 0 0 1 1 0 0 1 1 0 1 0 0 0 0 1 0 0 1 0 0 0 1 1 1 0 1 0 1 1 0 0 0 1 0 0 0 0 1 0 1 0 1 0 0 1 0 1 0 1 0 0 0 0 1 0 1 0 1 1 0 1 1 0 0 1 1 1 0 0 0 0 0 0 0 1 0 1 1 0 1 1 0 0 1 0 1 1 1 0 0 1 0 1 0 1 0 1 0 1 0 1 1 0 1 0 1 1 0 1 1 1 1 0 1 1 0 1 0 0 1 0 0 0 1 0 0 0 0 1 0 1 1 0 1 0 0 0 0 1 0 1 1 1 1 0 0 0 1 1 0 0 0 0 0 0 0 1 0 0 0 0 0 0 0 0 1 0 1 0 1 0 0 1 1 0 0 0 0 0 0 0 0 0 0 1 0 1 1 1 1 1 0 1 0 1 0 1 0 0 0 1 1 1 0 0 1 0 1 0 0 1 0 1 0 1 0 0 0 0 0 1 0 0 1 0 0 1 1 0 0 1 1 1 1 1 1 0 0 1 0 0 0 1 1 0 0 0 0 0 0 0 0 1 1 1 0 0 0 1 0 1 1 1 0 1 1 1 1 0 1 1 1 0 1 1 0 1 1 1 1 0 0 1 0 1 1 1 1 1 1 1 1 0 1 0 0 1 1 0 1 1 0 1 0 0 1 0 1 1 1 0 1 1 1 0 0 1 1 1 0 0 0 1 0 0 1 1 0 1 0 1 0 1 0 1 0 0 0 0 1 0 0 0 0 0 0 0 0 0 0 1 1 0 0 0 0 0 1 0 0 0 0 0 0 0 1 0 0 0 0 0 0 0 0 0 0 1
M ARS-BFGL-NGS-74477 0 0 1 0 0 0 0 0 0 0 1 0 0 0 0 0 1 1 0 0 0 0 0 1 0 0 0 0 1 1 1 1 1 1 1 0 0 0 1 1 1 1 1 1 1 0 0 0 1 1 1 0 1 0 1 1 0 1 1 1 1 1 0 1 1 0 0 0 0 1 0 0 1 1 0 0 1 1 0 0 1 0 0 0 1 0 0 0 1 0 1 1 0 1 0 0 1 1 1 0 1 0 1 1 1 0 1 1 1 0 1 1 1 0 1 0 1 1 1 0 1 1 0 1 1 0 1 1 0 1 1 1 0 0 0 0 0 0 1 1 1 0 0 0 1 1 1 1 1 0 1 1 0 0 0 1 1 0 1 0 0 1 1 1 0 1 0 0 0 0 0 0 1 0 0 1 1 1 1 0 0 0 1 1 0 1 1 1 1 0 0 0 0 0 0 1 1 1 1 0 0 0 0 0 1 0 1 1 1 1 1 0 0 0 0 0 0 1 1 0 1 1 1 1 0 0 1 1 1 1 0 0 1 0 0 0 0 1 1 0 0 0 1 0 0 1 0 1 0 1 0 0 1 0 1 0 1 1 0 1 1 0 0 0 0 0 1 0 0 0 1 1 0 0 1 0 1 1 1 1 0 0 1 0 1 0 0 1 0 0 1 0 1 1 0 0 0 1 0 1 0 1 0 0 1 0 1 1 1 0 0 1 0 1 1 1 1 0 1 1 1 0 1 1 0 1 1 1 1 1 1 0 0 1 0 1 0 1 0 1 0 1 1 1 1 0 1 0 1 0 0 0 1 0 0 0 1 1 0 1 0 0 0 0 0 1 1 1 0 1 0 1 0 1 0 0 0 1 0 0 0 1 0 0 0 1 1 0 0 1 1 0 0 1 0 1 1 0 0 1 0 1 0 1 0 0 1 0 0 1 0 1 1 0 0 0 0 0 0 0 0 0 0 0 0 0 0 1 0 0 0 0 0 0 0 0 1 0 1 1 1 1 0 0 0 0 0 1 0 0 0 1 0 1 0 0 0 1 0 0 0 0 0 0 0 0 1 0 1 1 0 0 0 0 1 0 1 0 0 0 0 0 0 1 1 0 0 1 1 0 1 1 1 1 0 0 0 0 1 0 0 0 0 1 0 0 1 0 0 0 0 0 0 0 0 1 0 1 1 0 0 0 0 0 0 0 0 0 1 0 0 0 0 0 1 0 1 1 1 0 0 1 0 0 1 0 1 0 1 1 0 0 0 0 0 0 0 0 1 1 1 1 0 1 1 0 0 0 0 0 0 0 0 0 1 0 0 0 0 0 0 0 1 0 0 0 0 0 1 0 0 0 0 0 0 1 1 0 1 1 0 0 1 0 0 0 1 0 0 0 1 0 0 0 1 1 1 0 1 0 0 1 0 0 1 1 0 0 0 0 0 0 0 0 0 1 0 0 1 0 0 0 0 0 1 1 0 1 1 0 1 0 1 0 0 0 0 0 0 0 0 1 0 1 1 0 1 0 0 1 0 0 1 1 1 1 0 1 0 1 0 0 0 0 0 0 1 0 0 1 0 0 0 0 1 0 0 0 1 0 1 0 0 1 0 0 0 0 1 1 0 1 0 1 1 1 1 1 0 1 1 0 0 1 1 0 0 0 0 0 0 0 1 1 0 0 0 1 0 1 0 0 0 1 0 0 0 0 1 1 0 0 0 0 0 0 0 0 0 1 0 0 0 1 1 1 1 0 0 1 1 0 1 0 0 0 1 0 0 1 0 0 1 1 0 0 0 0 0 1 0 0 1 0 0 0 0 0 1 1 0 1 1 0 1 0 0 1 0 0 1 1 1 1 0 1 0 1 1 1 1 1 1 0 1 1 0 0 0 1 1 1 1 0 1 1 0 0 0 0 1 0 1 0 1 0 0 0 0 1 1 0 1 0 0 1 0 0 0 0 0 1 0 0 0 0 1 1 1 1 0 1 1 0 0 0 1 1 0 1 1 0 0 1 1 0 1 0 1 1 1 0 1 0 1 1 1 1 0 0 0 0 1 0 0 1 1 0 1 1 0 1 0 0 0 0 1 1 0 0 1 0 1 0 0 0 1 0 1 0 1 1 0 1 1 0 0 0 1 1 0 0 1 1 0 1 1 0 1 1 1 1 1 0 0 1 0 0 0 0 1 1 0 0 0 1 0 1 1 0 0 0 0 1 1 1 1 0 1 1 0 0 1 0 1 0 0 1 0 1 0 0 0 0 0 1 1 1 1 0 0 0 1 1 0 1 0 1 0 0 1 1 1 0 0 1 1 1 1 1 0 1 1 1 1 0 0 0 1 1 1 0 1 1 1 0 1 1 0 1 1 1 1 1 0 0 1 0 0 1 1 1 1 0 1 0 0 1 0 1 1 0 0 1 0 1 0 1 1 1 0 0 0 1 0 0 1 1 0 1 1 0 1 0 1 1 0 1 1 0 1 1 0 0 1 1 0 0 1 0 0 1 0 1 1 0 1 1 0 1 0 0 1 0 1 1 0 0 1 1 1 1 1 1 0 1 1 0 0 1 0 0 0 0 1 0 0 0 1 1 0 0 0 1 1 0 0 0 1 1 0 1 0 0 1 0 1 0 0 0 0 1 1 0 1 1 0 1 1 1 1 1 1 1 1 0 1 1 1 0 1 0 0 1 1 0 0 1 1 0 0 0 0 1 1 1 0 1 1 1 1 1 0 1 1 1 1 1 1 1 1 1 0 1 0 0 1 1 1 0 0 1 1 1 1 0 1 1 0 1 1 1 0 0 0 1 0 0 1 0 1 0
M ARS-BFGL-NGS-55320 0 0 0 0 1 0 0 0 0 1 0 0 0 1 1 0 0 0 0 1 0 0 1 0 0 1 0 1 0 0 0 0 0 0 0 0 0 0 0 0 0 0 0 0 0 0 0 0 0 0 0 0 0 0 0 0 0 0 0 0 0 0 0 0 0 0 0 1 0 0 1 1 0 0 0 0 0 0 0 0 0 0 0 0 0 0 1 1 0 0 0 0 0 0 0 1 0 0 0 0 0 0 0 0 0 0 0 0 0 0 0 0 0 1 0 1 0 0 0 0 0 0 1 0 0 0 0 0 0 0 0 0 1 0 0 1 0 1 0 0 0 0 1 0 0 0 0 0 0 0 0 0 0 1 1 0 0 1 0 0 1 0 0 0 0 0 1 0 0 0 0 1 0 0 1 0 0 0 0 0 1 0 0 0 0 0 0 0 0 1 0 1 0 0 0 0 0 0 0 1 1 0 0 1 0 1 0 0 0 0 0 0 0 0 1 1 0 0 0 0 0 0 0 0 0 1 0 0 0 0 0 0 0 0 0 1 0 0 0 0 1 1 0 0 1 0 0 0 0 0 0 0 0 1 0 0 0 0 0 0 0 1 0 0 0 1 0 1 1 0 0 0 0 0 0 0 0 0 0 0 0 1 0 0 0 0 1 0 0 0 0 0 0 0 0 0 1 0 1 0 0 0 0 0 0 1 0 0 0 0 1 0 0 0 0 0 0 1 0 0 0 0 0 0 0 0 0 0 0 0 0 1 0 0 0 0 0 0 0 0 0 0 0 0 0 0 0 0 0 1 1 0 0 0 1 0 0 0 1 0 0 1 0 1 0 0 0 0 1 0 0 0 0 0 0 0 0 0 1 0 0 0 1 0 1 0 0 1 0 0 0 1 0 0 1 0 0 1 0 0 0 0 0 0 0 0 0 0 0 0 0 0 0 0 0 0 0 0 0 0 0 0 0 0 0 0 0 0 0 0 0 0 0 0 0 0 0 1 0 0 0 0 0 0 0 0 0 0 0 0 0 0 0 0 0 0 0 0 0 0 0 0 1 0 0 0 0 0 0 0 0 0 0 0 0 0 0 0 0 0 1 0 0 0 0 0 0 0 0 0 0 0 0 0 0 0 0 0 0 0 0 0 0 0 0 0 0 0 0 0 0 0 0 0 0 0 0 0 0 1 0 0 0 0 0 0 0 0 0 0 0 0 0 0 0 0 0 0 0 0 0 0 0 0 0 0 0 0 0 0 0 0 0 0 0 0 0 0 0 0 0 0 0 0 0 0 0 0 0 0 0 0 0 0 0 0 0 0 0 0 0 0 0 0 0 1 0 0 0 0 0 0 0 0 0 0 0 0 0 0 0 0 0 0 0 0 0 0 0 0 0 0 0 0 0 0 0 0 0 0 0 0 0 0 0 0 0 0 0 0 0 0 0 0 0 0 0 0 0 0 0 0 0 0 0 0 0 0 0 0 0 0 0 0 0 0 0 0 0 0 0 0 0 0 0 0 0 0 0 0 0 0 0 0 0 0 0 0 0 0 0 0 0 0 0 0 0 0 0 0 0 0 0 0 0 0 0 0 0 0 0 0 0 0 1 0 0 0 0 0 0 0 0 0 0 0 0 0 0 0 0 0 0 0 0 0 0 0 0 0 0 0 0 0 0 0 0 0 0 0 0 0 0 0 1 0 1 0 0 0 0 0 0 0 0 0 0 0 0 0 0 0 0 0 0 0 0 0 1 0 0 0 0 0 0 0 0 0 0 0 0 0 0 0 0 0 1 0 1 0 0 0 0 0 0 0 0 0 0 0 0 0 0 0 0 0 0 0 0 1 0 0 0 0 1 0 0 0 0 0 0 0 0 0 0 0 1 0 1 0 0 0 0 0 0 0 0 0 0 1 0 1 0 1 0 1 0 1 0 0 0 0 0 0 0 0 0 0 1 0 1 0 1 1 0 1 0 0 0 0 0 0 0 0 0 1 0 0 1 0 0 1 0 0 0 0 0 0 0 0 0 1 0 0 0 0 0 0 1 0 1 0 0 1 0 0 0 0 0 0 0 0 0 0 1 0 0 0 0 0 0 1 0 0 0 0 0 0 0 0 0 0 0 0 0 0 1 0 0 0 1 0 0 0 0 0 0 1 0 0 0 0 0 1 1 0 0 0 0 0 0 0 0 0 0 0 0 0 0 1 0 0 1 0 0 0 0 0 0 0 1 0 0 1 0 1 1 0 0 0 0 1 1 0 1 0 0 0 0 0 1 0 0 0 0 0 0 0 0 1 0 0 0 0 1 0 0 0 0 0 0 0 0 0 0 0 1 1 0 0 0 0 0 0 0 0 0 0 0 0 0 0 0 0 0 0 0 1 0 0 0 0 0 0 0 0 1 0 1 0 0 0 1 0 1 0 0 0 0 0 0 1 0 0 0 0 0 0 0 0 0 0 0 1 0 0 1 0 0 1 0 0 0 1 0 0 0 0 0 0 0 0 0 0 0 1 0 0 0 0 1 1 0 1 0 0 1 0 0 0 0 0 0 0 0 0 0 0 0 0 0 0 0 1 0 0 0 0 0 0 1 0 0 0 0 1 0 0 0 0 0 0 0 0 0 0 0 1 0 0 1 0 0 0 0 0 1 0 0 0 0 0 0 0 0 0 0 0 0 0 0 0 0 0 0 1 1 0 0 1 0 0 1 0 0 0 0 0 0 0 0 0 0 0 0 0 0 0 0 0 0 0 0 0 0 0 0 0 0 0 0 0 0 0 0 1 0 0 0 0 0 0 0 0 1 0 1 0 0 1 0 0
M ARS-BFGL-NGS-109784 0 0 0 0 0 0 0 0 0 0 1 1 0 0 0 0 0 0 0 0 0 0 0 1 0 0 1 0 0 1 1 0 0 0 1 1 0 0 1 0 1 0 0 1 1 0 1 0 0 0 1 1 0 0 1 1 0 1 1 0 1 1 0 0 1 1 0 0 0 1 0 0 1 1 0 0 1 0 0 1 0 0 1 1 0 0 0 0 0 0 0 0 1 1 1 0 1 0 1 0 0 0 0 0 1 0 0 0 0 0 0 0 0 0 0 0 0 0 0 1 1 0 0 0 0 0 0 1 1 1 0 1 0 0 1 0 0 0 0 0 0 1 0 0 0 0 1 0 0 1 0 0 0 0 0 0 1 0 0 0 0 0 0 0 0 0 0 1 0 0 0 0 1 0 0 1 0 1 0 0 0 0 0 1 0 0 1 0 1 0 0 0 0 0 1 1 0 0 1 0 0 0 0 0 0 0 1 0 0 0 0 1 0 0 0 0 0 0 0 0 0 1 1 1 1 0 1 0 1 0 1 0 0 0 1 0 0 1 0 0 0 0 1 1 0 0 1 0 0 1 1 1 1 0 0 1 1 0 0 0 0 0 1 0 1 0 0 0 0 1 0 0 1 0 1 0 0 0 0 0 0 0 1 0 0 0 0 0 1 0 0 1 0 0 0 0 0 0 0 0 1 0 0 1 0 0 1 0 1 0 0 1 1 1 0 0 0 0 0 0 1 1 0 1 1 0 1 0 0 0 0 0 0 0 1 0 0 0 1 0 0 1 1 1 1 1 1 1 1 0 0 0 1 1 0 0 0 0 0 0 1 0 0 0 0 1 0 0 0 0 0 0 1 0 0 1 0 0 0 0 0 1 0 0 0 1 0 0 1 0 1 0 1 1 0 0 1 0 0 1 0 0 0 0 0 0 1 0 0 0 0 0 0 0 0 0 0 0 0 0 0 0 0 0 0 0 0 0 0 0 0 0 0 0 0 0 0 0 0 1 0 0 0 0 0 0 0 1 0 0 0 0 0 0 0 0 0 0 0 0 0 0 0 0 0 0 0 0 0 0 0 0 0 0 0 0 0 0 0 0 0 0 0 0 0 0 0 0 0 0 0 0 1 0 0 0 0 0 0 0 0 0 0 0 0 0 0 0 0 0 0 0 0 0 0 0 0 1 0 0 0 0 0 0 0 0 1 0 0 0 0 0 0 0 0 0 0 0 0 0 0 0 0 0 0 1 0 0 0 0 0 0 0 0 0 0 0 0 0 0 0 0 0 0 0 0 0 0 0 0 0 0 0 0 0 0 0 0 0 0 0 0 1 0 0 0 0 0 0 0 0 0 0 0 0 0 0 0 0 1 0 0 0 0 0 0 0 1 0 0 0 0 0 0 0 0 0 0 0 0 0 0 0 0 0 0 0 0 0 0 0 0 0 0 0 0 0 0 1 0 0 0 0 0 0 0 0 0 0 0 1 0 0 0 0 0 0 0 0 0 0 0 0 0 0 0 0 0 0 0 0 0 0 0 0 1 0 0 0 0 0 0 0 0 0 0 0 0 0 0 0 0 0 0 0 0 0 0 0 0 0 0 0 1 0 0 0 0 0 0 0 0 0 0 1 0 0 0 0 0 0 0 0 0 0 0 0 0 0 0 0 0 0 0 0 0 0 0 0 0 0 0 0 0 0 0 0 0 0 0 0 0 0 0 0 0 0 0 0 1 0 0 0 1 0 0 1 0 0 0 0 0 0 1 1 0 0 0 0 0 0 0 0 0 0 0 0 0 0 0 0 0 0 0 0 0 0 0 0 0 1 1 1 1 0 1 0 1 1 0 0 1 0 1 0 0 1 0 1 0 1 0 0 0 1 0 0 1 0 0 1 0 1 0 0 0 0 1 0 0 0 0 1 0 1 0 0 0 0 0 0 1 0 1 1 0 0 1 0 1 0 1 0 0 0 0 0 1 1 0 0 1 1 0 1 0 0 0 0 1 0 0 0 0 0 0 1 1 1 0 1 0 1 0 0 0 0 1 0 0 0 0 1 0 1 0 1 0 0 1 0 1 0 0 0 0 0 0 1 0 1 0 1 1 0 1 1 0 0 1 1 1 0 0 0 0 0 1 0 0 0 1 1 0 1 1 0 0 1 0 1 0 1 0 0 0 0 1 0 1 0 1 0 1 0 1 0 0 0 0 1 1 0 1 0 0 1 1 1 1 0 1 0 0 1 0 0 0 1 0 1 0 0 0 0 1 1 0 0 0 0 0 0 1 1 1 0 1 1 0 0 0 1 0 0 0 0 0 0 0 0 1 0 0 0 0 0 0 0 0 1 0 1 0 1 0 0 1 1 0 0 0 0 0 0 1 0 0 0 0 0 0 0 1 1 1 0 1 0 1 0 1 0 0 0 1 1 0 0 0 1 0 1 0 0 1 0 1 0 1 0 1 0 0 0 1 0 0 1 0 0 1 1 0 0 1 1 1 1 1 1 0 0 1 0 0 0 0 0 0 0 0 0 0 0 0 0 1 0 0 0 0 0 1 0 1 1 1 0 1 1 1 1 0 1 1 1 0 1 1 0 1 0 1 1 0 0 1 0 1 1 0 1 0 0 1 1 0 0 1 0 1 0 0 1 0 0 1 0 0 1 0 0 1 1 0 1 1 0 0 0 1 0 1 0 0 0 1 0 0 1 0 0 0 0 1 0 1 0 1 0 0 1 0 0 1 0 0 0 0 0 0 1 0 0 0 0 0 0 1 0 0 0 0 0 1 0 0 0 0 0 0 1 0 0 0 0 0 0 0 0 1
M ARS-BFGL-NGS-107554 0 0 0 0 1 0 0 0 0 1 1 1 0 1 1 0 0 0 0 1 0 0 1 1 0 1 1 1 0 1 1 1 0 0 1 1 0 0 1 0 1 0 0 1 1 0 1 0 0 0 1 0 0 0 1 1 0 1 1 0 1 1 0 0 1 1 0 1 0 1 1 1 1 1 0 0 1 1 0 1 0 0 1 1 0 0 1 1 0 0 0 0 1 1 1 1 1 0 1 0 0 0 1 0 1 0 0 0 0 0 0 0 0 1 0 1 0 0 1 1 1 1 1 0 0 0 0 1 1 1 0 1 1 0 1 1 0 1 0 0 0 1 1 0 0 0 1 1 0 1 0 0 0 1 1 0 1 1 0 0 1 0 0 0 0 0 1 1 0 0 0 1 1 0 1 1 0 1 0 0 1 0 1 1 0 0 1 0 1 1 0 0 0 0 1 1 0 0 1 1 1 0 0 1 0 1 1 0 0 0 0 0 0 0 1 1 0 1 0 0 0 1 1 1 1 1 1 0 1 1 0 0 0 0 1 1 0 1 1 0 1 1 0 1 1 0 1 0 0 1 1 1 1 1 0 1 1 0 0 0 0 1 1 0 1 1 0 1 1 1 0 0 1 0 1 0 0 0 0 0 0 1 1 0 1 0 1 0 1 0 0 1 1 0 0 0 1 0 1 0 0 0 0 1 0 1 1 0 1 0 1 1 1 1 0 0 0 1 0 0 1 1 0 1 1 0 1 0 0 0 0 1 0 1 1 0 0 0 0 0 0 1 1 1 1 1 1 0 1 1 1 0 1 1 1 0 0 0 1 0 1 1 0 1 0 1 0 1 1 1 0 0 1 0 0 1 0 0 1 0 0 1 1 0 1 1 0 1 0 0 1 1 0 1 1 0 1 1 0 1 0 0 0 0 0 0 0 0 0 0 0 0 1 1 0 0 0 0 0 1 0 0 0 0 0 1 0 1 0 0 1 0 1 0 1 0 0 1 0 0 0 0 0 0 0 0 0 1 0 0 1 0 0 0 0 1 0 0 1 1 0 0 1 0 1 0 0 1 0 0 0 0 1 0 1 1 0 0 0 0 1 0 0 0 0 0 1 0 0 1 0 0 0 0 0 0 1 0 0 1 0 0 1 0 0 0 0 1 0 0 1 0 1 0 0 0 0 0 0 0 0 0 0 0 1 0 1 0 0 1 0 0 0 0 0 0 1 0 0 0 0 0 1 0 0 0 0 1 0 0 1 0 0 0 0 1 0 0 1 0 1 0 0 0 0 0 0 0 0 1 1 0 0 0 0 1 0 0 1 0 0 0 0 0 0 0 0 0 1 0 0 0 0 1 0 1 0 0 0 1 0 0 0 0 0 0 0 1 1 1 0 1 1 0 0 0 1 0 0 1 0 0 0 0 0 0 1 0 0 0 0 1 0 1 0 0 0 0 0 1 0 0 1 0 0 0 0 0 0 0 0 0 0 0 1 1 1 0 0 1 0 0 0 0 0 1 0 0 1 0 0 0 0 0 0 0 0 0 0 0 0 0 0 0 0 1 0 0 0 1 0 1 1 0 0 0 0 1 0 0 0 0 1 1 1 0 0 0 0 0 0 0 0 1 1 0 0 0 0 0 0 0 1 0 0 0 1 0 1 0 0 0 0 0 0 0 0 0 0 1 0 0 0 0 0 0 0 0 0 0 0 0 0 0 0 0 0 1 1 0 1 0 0 1 0 0 1 0 1 0 1 0 0 1 1 0 0 0 0 0 0 1 0 0 0 0 0 0 1 0 0 0 0 1 0 0 0 1 0 0 0 1 1 0 0 0 0 1 1 1 0 1 0 1 1 0 0 0 1 0 1 0 0 0 1 0 1 1 1 0 1 0 1 0 0 0 0 1 0 1 0 1 1 1 1 1 0 1 0 0 0 1 0 0 0 0 0 0 1 1 1 1 1 1 0 1 0 1 1 0 0 1 1 0 0 1 0 0 1 1 1 1 0 0 0 0 1 0 1 0 1 1 1 0 0 0 0 1 1 0 1 0 1 1 0 0 1 0 0 1 0 1 0 0 1 0 0 0 0 0 1 1 1 0 0 0 1 0 0 0 1 1 0 0 0 0 1 1 0 0 1 0 1 0 1 1 0 1 1 0 1 0 1 1 1 0 0 0 0 0 0 1 0 0 0 1 0 0 0 1 0 0 1 1 0 0 1 1 1 1 1 0 0 1 1 1 1 1 0 0 1 1 1 0 1 1 1 0 0 0 1 0 0 1 0 1 0 1 0 1 0 0 1 0 1 0 0 0 0 0 0 1 0 0 0 0 1 1 0 0 1 0 1 0 1 0 0 1 1 0 0 0 0 0 0 1 0 1 0 0 0 0 0 0 1 0 1 1 1 1 0 1 1 0 1 1 1 0 0 0 0 1 0 0 0 1 0 1 0 1 0 1 0 1 0 1 1 0 1 1 0 1 0 1 0 1 0 0 1 0 0 0 0 1 0 1 0 0 0 0 1 1 0 1 0 0 1 0 0 0 0 0 0 1 0 1 1 0 0 1 1 0 0 1 1 1 0 0 1 1 1 0 0 1 1 1 0 1 0 1 1 0 0 0 0 0 1 1 0 1 1 1 0 0 1 0 1 1 0 0 1 0 0 1 1 0 1 1 0 0 0 0 0 1 0 1 1 1 0 1 0 0 1 0 0 1 0 1 0 1 1 0 1 0 1 1 0 0 0 0 0 0 1 0 0 1 1 0 0 1 0 1 1 0 0 0 0 0 0 0 0 0 1 0 1 1 1 0 0 1 1 1
M ARS-BFGL-NGS-114602 0 0 0 1 0 0 0 0 0 0 0 1 0 0 0 0 1 1 0 0 0 1 0 0 0 0 1 0 1 0 0 0 1 1 0 0 1 0 0 1 0 1 1 0 0 0 0 0 1 1 0 0 1 0 0 0 0 0 0 1 0 0 0 1 0 0 0 0 0 0 0 0 0 0 0 0 0 0 0 1 1 1 0 0 1 0 0 0 1 0 1 1 0 0 0 0 0 1 0 1 0 0 0 1 0 0 1 0 1 0 1 1 1 0 1 0 1 1 0 0 0 1 0 1 1 0 1 0 1 0 1 0 0 1 0 0 0 0 1 1 1 0 0 1 1 1 0 0 0 1 1 1 1 0 0 1 0 0 1 0 0 1 1 1 0 1 0 0 1 1 0 0 0 0 0 0 1 0 1 0 0 0 0 0 0 1 0 1 0 0 1 0 1 0 1 0 1 1 0 0 0 0 1 0 1 0 0 1 1 1 1 0 0 0 0 0 1 0 1 0 1 0 0 0 0 0 0 1 0 1 0 1 1 0 0 0 0 0 0 1 0 0 0 0 0 0 0 1 0 0 0 0 0 0 0 0 0 1 0 1 1 0 0 0 0 0 0 0 0 0 1 0 0 0 0 1 1 1 1 1 0 0 0 0 1 1 0 0 1 0 0 0 0 1 0 1 0 1 0 1 0 1 0 0 1 0 0 1 0 1 0 0 0 0 1 1 1 0 1 1 0 0 1 0 0 1 0 1 1 1 1 0 1 1 0 1 1 1 0 1 0 0 0 0 0 1 0 0 0 0 0 0 0 0 0 1 1 1 0 1 0 0 1 0 1 0 1 0 0 1 0 1 1 1 1 0 0 1 0 0 0 0 0 0 0 0 1 0 0 1 0 0 0 0 0 1 0 0 0 0 0 1 1 1 0 1 0 1 1 1 0 0 1 0 0 1 0 1 1 1 0 0 1 1 1 1 0 1 1 1 1 0 0 1 1 1 1 0 0 1 0 1 1 1 1 1 1 0 0 0 1 1 1 1 1 0 1 1 1 1 1 1 0 0 1 1 0 1 1 1 0 1 1 0 1 1 1 1 1 0 0 1 1 0 0 1 1 1 1 0 1 0 1 1 1 0 0 0 1 0 1 1 0 0 1 1 1 1 1 1 1 1 1 1 0 1 1 1 1 1 1 1 1 0 0 1 0 1 1 1 1 1 1 1 1 1 1 1 1 1 0 1 1 1 1 0 1 1 1 0 1 1 1 1 1 1 1 1 0 1 1 0 1 1 0 1 1 1 1 1 1 0 1 1 1 1 0 0 0 1 0 1 1 1 1 1 1 0 0 1 1 1 1 1 1 0 1 1 1 0 1 1 1 1 1 1 1 0 1 1 1 1 1 0 1 1 0 1 1 0 1 1 1 1 1 1 1 1 1 1 1 0 1 1 1 1 0 1 1 0 1 0 1 0 1 1 1 1 1 1 1 1 1 1 1 1 1 1 1 0 1 1 0 1 1 1 1 1 1 1 1 1 1 0 1 0 1 0 1 1 1 1 0 1 1 1 0 1 1 1 1 1 0 1 0 1 1 1 1 1 1 1 1 0 0 1 1 1 1 0 1 1 1 0 0 0 1 1 1 1 1 0 1 1 0 1 1 0 0 1 1 1 1 1 1 1 1 1 0 0 1 1 1 1 1 1 1 0 1 1 0 1 1 1 1 1 0 1 1 1 1 1 1 0 0 1 0 1 0 1 0 1 1 0 1 1 0 0 0 0 1 0 1 1 1 1 1 1 0 1 1 1 1 0 1 1 0 1 1 1 0 0 0 0 0 0 0 0 0 0 0 0 1 0 0 1 0 1 0 1 0 1 1 0 0 1 0 0 0 1 0 1 0 1 1 1 0 0 0 0 1 0 0 0 0 0 1 0 1 1 1 0 1 0 0 1 1 0 0 1 0 0 0 0 0 0 1 0 0 1 0 0 0 0 0 0 1 1 0 0 0 0 0 1 1 0 0 0 0 1 0 0 0 0 1 0 1 0 0 1 0 0 0 0 0 1 0 0 1 0 1 0 1 1 0 1 1 1 0 0 0 0 0 0 1 0 0 0 1 0 0 0 1 1 1 1 0 1 1 0 0 0 0 1 0 0 1 0 0 1 0 1 0 0 0 1 0 0 0 0 1 0 0 0 1 0 0 1 0 0 0 0 0 0 0 1 0 1 0 0 0 0 1 0 0 0 0 0 0 1 1 0 0 0 0 0 0 1 1 1 0 1 1 0 0 0 0 0 0 0 1 1 0 1 0 1 1 1 1 1 0 0 1 0 1 0 0 0 1 1 0 0 0 1 0 0 1 0 0 0 1 0 1 1 1 0 1 0 0 0 1 0 1 0 0 0 0 0 0 0 1 0 0 1 0 0 0 0 1 1 0 0 0 1 0 0 1 0 0 0 1 1 1 0 1 0 0 1 0 0 1 0 0 0 1 0 0 0 0 0 0 1 0 0 1 0 1 1 0 1 0 0 0 0 1 1 0 0 1 1 1 0 1 0 1 0 0 0 0 0 0 0 0 0 0 0 0 1 0 0 0 0 0 0 0 0 1 0 1 0 0 1 0 1 0 0 0 0 0 1 0 0 1 1 0 0 0 0 1 1 0 1 0 0 0 1 0 0 1 0 1 0 0 0 1 0 0 0 1 0 0 0 0 1 1 0 1 0 1 0 0 0 0 1 0 0 1 0 0 1 0 0 0 1 1 1 0 0 0 1 1 0 0 1 0 0 1 0 1 0 0 1 0 0 0 0 0 0 0 0 0 0
M ARS-BFGL-NGS-101925 1 1 1 1 1 1 1 1 1 1 1 1 1 1 1 1 0 1 1 1 1 1 1 1 1 1 1 1 0 1 1 1 0 0 1 1 1 1 1 0 1 0 0 1 1 1 1 1 0 0 1 1 0 1 1 1 1 1 1 0 1 1 1 0 1 1 1 1 1 1 1 1 1 1 1 1 1 1 1 1 1 1 1 1 0 1 1 1 0 1 0 0 1 1 1 1 1 0 1 1 1 1 1 0 1 1 0 1 0 1 1 0 1 1 0 1 1 0 1 1 1 1 1 0 0 1 1 1 1 1 0 1 1 1 1 1 1 1 0 0 1 1 1 1 0 0 1 1 1 1 0 0 1 1 1 0 1 1 0 1 1 0 0 1 1 0 1 1 1 1 1 1 1 1 1 1 1 1 0 1 1 1 1 1 1 0 1 0 1 1 1 1 1 1 1 1 0 0 1 1 1 1 1 1 0 1 1 1 0 0 1 1 1 1 1 1 1 1 0 1 1 1 1 1 1 1 1 0 1 1 1 1 0 1 1 1 1 1 1 1 1 1 1 1 1 1 1 0 1 1 1 1 1 1 1 1 1 1 1 0 0 1 1 1 1 1 1 1 1 1 1 1 1 1 1 1 1 1 0 0 1 1 1 1 1 1 1 1 1 1 1 1 1 0 1 1 1 0 1 0 1 0 1 1 0 1 1 0 1 1 1 1 1 1 1 1 0 1 0 0 1 1 0 1 1 0 1 0 0 0 0 1 1 1 1 1 1 1 1 1 1 1 1 1 1 1 1 1 1 1 1 1 1 1 1 1 0 1 1 1 1 1 1 1 1 1 0 1 1 1 1 0 1 0 0 1 1 0 1 1 1 1 1 1 1 1 0 1 1 0 1 1 1 1 1 1 1 1 1 1 1 1 1 1 1 1 0 1 1 1 1 1 1 1 1 1 1 1 1 1 1 1 1 1 1 1 1 1 1 1 1 1 1 1 1 1 1 1 1 1 1 1 1 1 1 1 1 1 1 1 1 1 1 1 1 1 1 1 1 1 1 1 1 1 1 1 1 1 1 1 1 1 1 1 1 1 1 1 1 1 1 1 1 1 1 1 1 1 1 1 1 1 1 1 1 1 1 1 1 1 1 1 1 1 1 1 1 1 1 1 1 1 1 1 1 1 1 1 1 1 1 1 1 1 1 1 1 1 1 1 1 1 1 1 1 1 1 1 1 1 1 1 1 1 1 1 1 1 1 1 1 1 1 1 1 1 1 1 1 0 1 1 1 1 1 1 1 1 1 1 1 1 1 1 1 1 1 1 1 1 1 1 1 1 1 1 1 1 1 1 1 1 1 1 1 1 1 1 1 1 1 1 1 1 1 1 1 1 1 1 1 1 1 1 1 1 1 1 1 1 1 1 1 1 1 1 1 1 1 1 1 1 1 1 1 1 1 1 1 1 1 1 1 1 1 1 1 1 1 1 1 1 1 1 1 1 1 1 1 1 1 1 1 1 1 1 1 1 1 1 1 1 1 1 1 0 1 1 1 1 1 1 1 1 1 1 1 1 1 1 1 1 1 1 1 1 1 1 1 1 1 1 1 1 1 1 1 1 1 1 1 1 1 1 1 1 0 1 1 1 1 1 1 1 1 1 1 1 1 1 1 1 1 1 1 1 1 1 1 1 1 1 1 1 1 1 1 1 1 1 1 1 1 1 1 1 1 1 1 1 1 1 1 1 1 1 1 1 1 1 1 1 1 1 1 1 1 1 1 1 1 1 1 1 1 1 1 1 1 1 1 1 1 1 1 1 1 1 1 1 1 1 1 1 1 1 1 1 1 1 1 1 0 1 1 0 1 0 1 0 1 0 0 1 1 0 1 1 1 0 1 1 1 1 0 0 1 1 1 1 0 1 1 1 1 1 1 1 1 0 1 1 0 1 1 0 1 1 1 1 1 1 1 1 1 1 0 1 1 0 1 1 1 1 1 1 1 1 1 1 1 1 1 0 0 1 1 1 1 0 1 1 1 1 0 1 0 1 1 1 1 1 1 1 1 0 1 1 0 1 1 1 1 1 1 1 0 0 1 1 1 1 1 1 1 1 1 1 1 1 1 1 1 0 1 1 1 1 1 1 1 1 1 0 1 1 0 1 1 1 1 0 1 1 1 0 1 1 1 1 0 1 1 1 1 1 1 1 1 1 1 1 1 1 1 0 1 1 1 1 1 1 0 1 1 1 1 1 1 1 1 1 1 1 1 1 1 0 0 1 1 1 0 1 1 1 1 1 1 1 1 0 1 1 1 0 0 0 0 1 1 1 0 1 1 1 1 1 0 1 1 1 1 0 1 1 1 1 1 1 1 1 0 0 1 1 1 1 1 1 1 1 0 1 1 1 1 1 1 1 1 1 1 0 1 1 1 1 0 0 1 1 1 0 1 1 1 1 1 1 0 1 0 1 0 1 1 0 1 1 0 1 1 1 0 1 1 1 1 1 1 1 1 1 0 1 0 0 1 0 1 1 1 1 0 1 1 1 0 0 0 1 0 1 1 1 1 1 1 1 1 1 1 1 1 1 1 1 1 1 1 1 1 1 1 1 1 1 0 1 1 0 1 1 1 1 1 1 1 1 1 1 0 1 1 1 1 1 0 0 1 0 1 1 1 1 1 1 0 1 0 1 1 1 1 1 1 1 0 1 1 1 1 0 0 1 1 1 0 1 1 1 1 1 1 1 1 1 1 0 1 1 1 0 1 1 1 1 1 1 1 1 1 0 1 1 0 1 1 1 1 0 1 1 1 1 1 1 1 1 1 1
M ARS-BFGL-NGS-100318 1 1 1 0 0 0 0 0 0 0 0 1 0 0 0 1 1 0 0 0 1 0 0 1 1 0 1 0 1 1 0 0 1 1 0 1 0 0 1 1 1 1 1 1 1 0 1 0 1 1 1 1 1 0 1 1 0 1 0 1 1 0 0 1 1 1 0 0 0 1 0 0 1 1 0 0 1 0 0 1 0 0 1 0 1 1 0 0 1 1 1 1 0 1 0 0 0 1 1 0 1 1 0 1 1 0 1 1 1 1 1 1 1 0 1 0 1 1 0 1 0 1 0 1 1 0 1 1 1 0 1 0 0 0 1 0 1 0 1 1 0 1 0 0 1 1 0 0 1 1 1 1 0 0 0 1 0 0 1 0 0 1 1 1 0 1 0 1 0 0 0 0 1 0 0 0 1 1 1 1 0 1 0 1 1 1 0 1 1 0 0 0 0 0 1 1 1 1 1 0 0 1 0 0 1 0 1 1 1 1 1 1 1 0 0 0 0 0 1 0 1 1 0 1 1 0 1 1 0 1 1 0 1 0 1 0 0 1 0 0 0 0 1 1 0 1 1 1 0 0 1 1 1 0 0 0 1 1 1 1 1 0 1 0 1 0 0 0 0 1 1 1 1 1 1 0 1 1 1 1 1 0 1 0 1 1 0 1 1 0 0 1 0 1 1 0 0 1 0 1 1 1 0 1 1 0 1 1 1 0 0 1 1 1 1 1 1 0 1 1 1 1 1 1 1 1 1 1 1 1 1 0 0 1 1 1 1 1 1 1 0 1 1 1 1 1 1 1 1 0 0 0 1 0 0 0 1 1 0 1 1 0 0 0 0 0 1 0 0 1 0 1 1 1 1 1 0 1 0 1 0 0 0 0 0 1 1 0 1 1 1 0 1 1 0 1 1 0 1 0 1 1 1 1 1 1 1 1 1 1 1 0 1 0 1 1 1 1 1 1 1 1 1 0 1 1 1 1 1 1 1 1 1 1 1 1 1 0 0 1 0 1 0 1 1 1 0 0 1 1 1 1 1 1 0 1 1 1 1 1 1 1 0 1 1 1 1 1 1 1 1 1 1 1 1 1 1 1 1 1 0 1 1 1 0 1 1 1 1 1 1 0 1 1 1 1 0 1 1 0 1 1 0 1 1 1 1 1 1 1 1 1 1 1 1 1 1 1 1 1 1 1 1 1 1 1 1 1 1 1 0 1 1 1 1 1 1 1 1 1 1 1 1 1 1 0 1 1 1 0 1 1 0 1 1 1 0 1 1 1 1 0 1 1 0 0 1 1 1 1 1 1 1 1 1 1 1 1 0 1 1 1 1 1 0 1 1 1 1 1 1 1 1 1 1 1 1 1 1 1 1 1 1 1 1 1 1 1 1 1 1 1 1 1 1 1 0 0 1 1 1 1 1 1 1 1 1 1 1 1 1 0 1 1 1 1 1 1 1 1 1 1 1 1 1 1 1 1 1 1 1 0 1 1 1 1 1 1 1 0 1 1 1 1 1 1 1 1 1 1 1 0 1 1 1 1 1 0 1 1 1 1 1 1 1 1 0 0 1 1 1 1 0 1 1 1 0 1 1 1 1 1 1 0 0 1 1 1 1 0 1 1 1 1 1 1 1 1 1 1 1 1 1 1 0 1 1 1 1 1 1 1 1 1 1 1 1 1 1 0 1 1 0 1 1 1 1 1 1 1 1 1 1 1 1 1 1 1 1 1 1 1 1 0 1 1 0 1 0 1 1 1 1 1 1 1 0 1 1 0 1 0 1 1 1 0 1 1 0 1 1 0 1 0 1 1 1 1 1 1 1 1 1 1 1 1 1 1 1 0 1 1 1 1 0 1 1 1 1 1 1 1 1 0 1 1 0 1 0 1 1 1 1 0 1 1 0 1 0 0 1 0 1 0 1 0 0 0 0 1 1 1 1 1 1 1 0 1 0 1 0 1 0 0 0 0 1 1 1 1 1 1 1 1 1 0 1 1 0 1 0 0 0 1 1 1 1 1 1 1 1 0 1 0 1 1 1 1 0 0 0 1 1 0 1 1 1 1 1 1 0 1 0 0 0 0 1 1 1 1 1 0 1 1 0 1 1 1 1 1 1 1 0 1 1 0 0 1 1 1 0 1 1 1 1 1 1 0 1 1 1 1 1 0 0 1 1 1 1 1 1 1 1 1 0 1 0 1 1 0 1 1 0 1 1 1 1 1 1 1 0 1 1 0 1 0 0 0 1 1 1 0 0 0 0 1 1 1 1 0 0 0 1 1 1 1 0 1 1 0 1 1 1 0 0 1 1 1 1 1 1 1 1 1 1 1 0 0 1 1 1 1 1 1 1 1 1 1 1 1 1 1 1 1 0 1 1 0 1 1 1 1 1 1 1 1 0 1 0 1 1 1 0 1 0 1 1 1 1 1 1 0 1 1 1 1 1 1 1 1 1 1 1 0 1 1 0 1 1 0 1 1 1 0 1 1 1 1 1 1 1 1 1 1 1 0 1 1 0 1 0 0 1 0 1 1 0 1 1 1 1 1 1 1 0 1 1 1 1 1 1 1 1 0 1 1 1 0 1 1 0 1 0 1 1 0 0 1 1 1 1 1 1 0 1 1 1 0 0 1 0 1 1 0 1 1 0 1 1 1 1 1 1 1 1 0 1 1 1 1 1 1 0 1 1 0 0 1 1 0 1 0 0 1 1 1 0 1 1 1 1 0 0 1 0 1 0 0 0 1 0 0 1 1 1 1 0 1 0 1 1 1 0 1 0 0 1 0 1 0 1 1 1 0 0 1 0 0 0 0 1 1
M ARS-BFGL-NGS-16554 1 1 1 1 1 1 1 1 1 1 1 1 1 1 1 1 1 1 1 1 1 1 1 1 1 1 1 1 1 1 1 1 1 1 1 1 1 1 1 1 1 1 1 1 1 1 1 1 1 1 1 0 1 1 1 1 1 1 1 1 1 1 1 1 1 1 1 1 1 1 1 1 1 1 1 1 1 1 1 1 1 1 1 1 1 1 1 1 1 1 1 1 1 1 1 1 1 1 1 1 1 1 1 1 1 1 1 1 1 1 0 1 1 1 1 1 1 1 1 1 1 1 1 1 1 1 1 1 1 1 1 1 1 1 1 1 1 1 1 1 1 1 1 1 1 1 1 1 1 1 1 1 1 1 1 1 1 1 1 1 1 1 1 1 1 1 1 1 1 1 1 1 1 1 1 1 0 1 1 1 1 1 1 1 1 1 1 1 1 1 1 1 1 1 1 1 1 1 1 1 1 1 1 1 1 1 1 1 1 1 1 0 1 1 1 1 1 1 1 1 1 1 1 1 1 1 1 1 1 1 0 1 1 1 1 1 1 1 1 1 1 1 0 1 1 1 1 1 1 1 1 1 1 1 1 1 1 1 1 1 1 1 1 1 1 1 1 1 1 1 1 1 1 1 1 1 1 1 1 1 1 1 1 1 1 1 1 1 1 1 1 1 1 1 1 1 1 1 1 1 0 1 1 1 1 1 1 1 1 1 1 1 1 1 1 1 1 1 1 1 1 1 1 1 1 1 1 1 1 1 1 1 1 1 1 1 1 1 0 1 1 1 1 1 1 1 1 0 1 1 1 1 1 1 1 1 1 1 1 1 1 1 1 1 1 1 1 1 1 1 1 1 1 1 1 1 1 1 1 1 1 1 1 1 1 1 1 1 0 1 1 1 0 1 1 1 1 1 1 1 1 0 0 1 1 0 1 0 0 1 1 1 1 1 1 0 1 0 0 0 1 1 0 1 0 0 1 1 0 0 0 1 1 0 0 0 1 1 1 1 1 0 1 0 0 0 1 1 1 1 0 0 1 1 1 0 0 0 0 0 0 0 1 1 0 0 0 0 1 1 1 0 0 1 0 0 0 0 0 1 1 0 0 0 1 0 0 0 1 0 1 1 1 1 0 1 1 1 1 1 0 0 1 1 0 0 0 0 0 0 0 0 0 0 1 1 0 1 1 0 0 0 0 1 1 0 1 0 1 0 1 0 0 0 0 0 0 0 1 0 1 1 0 0 1 1 1 0 1 1 0 0 1 0 0 0 1 0 1 1 0 1 0 0 1 1 0 0 0 0 0 1 0 0 1 0 1 1 1 0 1 0 1 0 1 0 0 1 1 0 0 0 0 0 0 1 0 0 0 1 0 0 1 0 0 0 0 1 0 0 0 0 0 1 0 1 1 1 1 0 0 1 1 0 0 1 0 0 0 0 0 1 0 0 0 1 1 0 1 1 0 1 0 1 1 1 0 1 1 0 1 1 1 0 0 0 0 0 0 1 0 0 1 0 1 0 1 0 0 1 0 1 0 0 1 1 0 1 0 1 0 0 1 0 0 0 1 1 0 0 0 0 1 0 1 0 1 0 0 0 1 0 0 1 1 0 0 0 1 1 0 1 0 1 1 1 1 1 0 1 0 1 0 1 1 0 0 1 0 0 0 0 0 1 0 0 0 1 1 1 0 0 1 0 0 0 0 1 1 1 1 0 0 1 0 0 1 0 0 1 0 0 1 1 1 0 1 0 1 1 1 0 1 1 1 1 1 1 1 1 0 1 1 0 0 1 0 0 1 0 1 1 1 1 0 0 1 0 1 0 0 1 1 0 1 0 1 1 1 1 1 1 1 1 1 1 0 1 1 1 1 1 1 1 1 1 1 1 1 1 1 1 1 1 1 1 1 1 1 1 1 1 1 1 1 1 1 1 1 1 0 1 1 0 0 1 1 0 1 1 1 1 1 1 1 1 1 1 1 1 1 1 1 1 0 1 0 1 1 1 1 1 1 1 1 1 1 0 1 1 1 1 1 1 1 1 1 1 1 1 1 1 1 1 0 1 1 1 1 1 1 1 1 1 1 1 1 1 0 1 1 1 1 0 1 0 1 1 1 0 1 1 1 1 1 1 1 1 1 1 1 0 1 1 1 1 1 1 1 0 1 1 1 1 1 1 1 0 1 0 1 1 1 0 1 1 1 0 1 1 0 0 1 1 1 1 1 1 1 1 1 0 1 1 1 1 1 1 0 0 1 1 1 1 1 1 1 1 1 1 1 1 1 1 1 1 1 1 0 1 0 1 1 1 1 1 1 1 1 1 1 1 1 1 1 1 1 1 1 1 1 1 1 1 1 1 0 1 1 1 0 1 1 1 1 0 1 1 1 1 0 1 1 0 1 0 1 1 1 1 1 1 1 1 1 1 1 1 1 1 0 1 0 1 1 1 1 1 1 1 1 1 1 1 1 1 1 1 1 1 1 1 0 1 1 1 0 0 1 0 0 1 1 1 1 1 1 1 1 1 1 1 1 1 1 0 1 0 1 1 1 1 1 1 1 1 1 0 1 1 1 0 0 1 1 1 0 1 1 1 1 0 1 1 1 1 1 1 1 1 1 1 0 1 1 0 1 1 1 1 1 1 1 1 1 1 1 1 1 1 1 1 1 1 1 1 1 1 1 1 1 0 1 1 1 1 1 1 1 1 0 1 1 1 1 1 1 1 1 1 1 1 1 1 1 1 1 1 1 1 1 1 1 1 1 1 1 1 1 1 0 1 1 1 1 1 1 1 0 1 1 1 1 1 1 1 1 1 1 1 1 1
M ARS-BFGL-NGS-113052 1 1 1 1 0 0 0 0 0 0 0 1 0 0 0 1 1 1 0 0 1 1 0 0 1 0 1 0 1 0 0 0 1 1 0 0 1 0 0 1 0 1 1 0 0 0 1 0 1 1 0 1 1 0 0 0 0 0 0 1 0 0 0 1 0 1 0 0 0 0 0 0 0 0 0 0 0 0 0 1 0 1 1 1 1 0 1 0 1 1 1 1 1 0 1 0 0 0 0 1 1 1 0 1 0 0 1 1 1 1 1 1 1 0 1 0 1 1 0 0 0 1 0 1 1 0 1 0 1 0 1 0 0 1 0 1 1 1 1 1 1 0 0 1 1 1 0 1 1 1 1 1 1 1 0 1 0 0 1 0 0 1 1 1 0 1 1 0 1 1 0 1 0 0 0 0 0 0 1 1 0 1 1 0 1 1 0 1 0 0 1 0 1 0 1 0 1 1 0 0 0 1 1 0 1 0 0 1 1 1 1 1 1 0 0 0 1 0 1 0 1 0 0 0 1 0 0 1 0 1 1 1 1 0 0 0 0 0 1 1 0 0 1 0 0 1 0 1 0 0 1 1 0 0 1 1 0 1 1 1 1 0 1 0 0 0 1 0 0 1 1 1 0 1 0 1 1 1 1 1 1 0 0 0 1 1 1 1 1 0 1 1 1 1 1 1 0 1 1 1 1 1 0 1 1 0 0 1 0 1 0 0 1 0 1 1 1 0 1 1 0 0 1 0 0 1 0 1 1 1 0 0 1 1 1 1 1 1 1 1 0 0 0 0 0 1 0 1 0 0 0 0 0 1 0 1 1 1 0 1 1 0 1 0 1 0 1 0 1 1 0 1 1 1 1 0 0 1 0 1 0 0 0 0 1 0 1 0 1 1 0 0 1 0 0 1 0 0 1 0 1 0 0 0 1 0 1 0 0 1 1 1 0 1 1 0 1 0 0 1 1 1 0 1 0 1 1 0 0 1 1 1 1 0 1 0 1 1 1 0 1 0 1 0 0 0 1 1 1 1 1 0 0 1 1 1 0 0 1 1 0 0 1 1 1 1 1 1 1 0 1 0 0 1 1 1 0 0 0 1 1 0 0 1 0 1 1 0 1 1 1 0 0 1 1 1 0 1 0 1 0 0 0 1 0 0 0 1 1 1 1 1 1 0 1 1 0 0 1 0 0 1 0 1 1 0 0 0 0 1 1 0 0 0 0 0 1 0 1 1 1 1 1 1 0 1 1 1 0 0 0 0 1 0 0 1 1 0 0 1 1 0 0 0 1 1 0 0 0 1 1 1 0 0 0 1 1 1 1 1 1 0 0 0 1 0 0 1 0 0 0 0 0 1 0 0 0 1 0 0 0 0 0 0 0 0 0 0 0 1 0 1 0 1 0 1 1 1 1 1 0 1 0 0 0 1 1 0 0 0 0 1 0 1 0 0 1 0 0 1 0 1 1 1 1 1 0 0 0 0 1 1 1 0 1 1 1 0 0 1 0 0 1 0 0 1 1 1 1 1 1 1 0 1 1 1 0 1 0 1 0 0 1 1 1 1 1 1 0 1 0 1 1 1 0 0 1 1 0 0 0 0 1 0 1 0 0 1 1 1 0 1 0 0 0 1 1 1 0 1 0 1 1 1 0 0 0 1 1 0 1 1 1 0 0 0 0 0 1 1 0 0 1 0 0 0 0 1 0 0 1 0 0 0 0 0 1 1 1 0 1 0 1 0 0 0 0 0 1 1 0 1 1 0 1 0 0 1 1 0 0 1 0 0 1 1 0 0 1 0 0 1 0 1 0 0 1 1 1 0 1 0 0 1 1 1 1 0 1 0 1 0 1 0 0 1 1 1 0 1 0 1 1 0 0 1 1 1 0 1 0 1 0 1 1 1 0 1 0 1 1 0 0 0 0 1 1 1 1 1 1 1 1 1 1 1 1 1 0 1 0 0 0 0 0 0 1 0 0 1 1 0 0 1 1 0 1 1 1 0 1 0 0 1 1 1 0 1 0 1 0 1 0 0 1 1 1 0 0 1 0 1 0 0 1 1 0 1 1 0 1 0 1 1 0 1 1 1 1 1 0 0 0 1 1 1 0 1 1 1 0 0 1 1 1 1 0 1 1 1 0 1 0 1 1 0 1 0 0 1 0 1 0 0 1 1 1 1 1 1 1 0 1 1 1 0 0 1 1 0 1 1 0 0 1 1 0 1 0 0 0 1 1 0 0 1 0 0 1 0 1 0 0 0 0 0 0 1 1 1 0 1 1 0 1 0 0 0 1 0 1 1 0 1 1 1 1 1 1 1 1 0 1 1 1 1 0 0 1 1 0 1 0 1 0 1 1 0 1 1 1 1 1 1 1 1 1 0 1 1 1 1 1 1 0 1 0 0 1 0 1 1 0 1 1 0 1 1 1 1 1 0 1 1 1 1 1 0 1 0 1 1 1 0 1 0 0 1 0 1 1 0 1 0 1 0 1 1 0 1 1 1 1 0 1 0 1 1 0 1 0 0 1 0 1 1 0 1 1 1 1 1 1 0 1 0 0 1 0 0 1 1 1 1 0 1 1 1 0 0 0 1 0 0 0 0 1 1 1 0 1 1 1 1 1 1 0 0 0 1 0 0 1 1 0 1 1 0 1 1 0 1 1 0 0 1 0 0 1 1 1 1 0 0 1 0 0 0 1 0 1 0 0 1 1 1 1 0 1 0 1 0 1 1 1 1 1 0 0 0 1 1 1 0 1 1 1 1 0 1 1 1 0 1 1 1 0 0 1 0 1 0 0 0 1 1 1 0 1 1 1 1
M ARS-BFGL-NGS-109022 1 0 1 0 1 1 1 1 1 1 0 0 1 1 1 0 0 0 1 1 0 0 1 0 0 1 0 1 0 0 0 0 0 0 0 0 0 1 0 0 0 0 1 0 0 1 1 1 0 1 0 0 0 1 0 0 1 0 0 1 0 0 1 0 0 1 1 1 1 0 1 1 0 0 1 1 0 0 1 0 0 0 1 0 0 0 0 1 0 0 0 0 0 0 0 1 0 1 0 0 0 0 0 0 0 1 0 1 0 1 0 0 0 1 0 1 0 0 0 0 0 0 1 0 0 1 0 0 0 0 0 0 1 0 0 0 0 0 0 0 0 0 1 0 0 0 0 0 0 0 0 1 0 0 1 0 0 1 0 1 1 0 0 0 1 0 0 0 0 0 1 0 0 1 1 0 0 0 0 0 1 0 0 0 1 0 0 0 0 1 0 0 0 1 0 0 0 1 0 1 1 0 0 1 0 1 0 0 0 0 0 0 0 1 1 1 0 0 0 1 0 0 0 0 1 1 0 0 0 0 0 0 0 1 0 1 1 0 1 0 1 1 0 0 1 0 0 0 1 0 1 1 0 1 0 0 0 1 0 0 0 1 1 1 0 1 1 1 1 1 1 0 0 0 0 0 0 0 0 0 1 1 0 1 0 0 0 1 0 1 0 1 0 0 0 0 1 0 0 0 0 1 1 1 1 1 0 0 0 0 1 0 1 0 0 0 0 1 0 0 0 0 0 0 0 0 0 0 0 0 1 1 0 0 1 0 0 0 0 0 1 0 0 0 0 0 0 0 0 1 1 1 0 0 1 0 0 0 1 1 1 1 0 1 0 0 1 0 0 0 1 0 0 0 0 0 1 0 1 0 1 0 1 1 0 0 0 1 0 0 0 1 0 0 1 0 0 1 0 0 0 0 0 0 0 0 0 0 0 0 0 0 1 1 0 0 0 0 0 0 0 0 0 0 0 0 0 1 0 0 0 0 0 0 0 0 0 0 0 0 0 1 0 0 0 0 0 0 0 0 0 1 0 0 0 0 0 1 0 0 0 0 0 0 0 0 1 0 0 0 0 0 0 0 0 0 0 0 0 0 0 0 0 1 1 0 0 1 0 0 0 1 0 0 0 0 0 0 0 1 0 0 0 1 0 0 0 0 0 0 0 0 0 0 0 0 0 0 0 0 0 0 0 0 0 0 1 0 0 0 0 0 0 0 1 0 0 1 0 0 1 0 0 0 0 1 0 0 0 0 0 0 0 0 0 0 0 0 0 0 0 1 0 0 0 0 0 0 0 0 0 0 0 0 0 0 0 0 1 0 0 0 0 0 0 0 0 0 0 0 0 0 0 0 0 0 0 0 0 0 0 0 0 0 0 0 0 1 0 0 0 0 0 0 1 0 0 0 0 0 0 0 0 0 0 0 0 0 0 0 0 0 0 0 0 0 0 0 0 0 0 0 0 0 0 0 0 0 0 0 0 0 0 0 0 0 0 0 0 1 0 1 0 0 0 0 0 0 0 0 0 0 0 1 0 0 0 0 0 0 0 0 0 0 0 0 0 0 0 0 0 0 1 0 0 0 0 0 1 0 0 0 0 0 0 0 0 0 0 0 0 0 0 0 0 1 1 0 0 0 1 0 0 0 1 0 0 0 0 0 0 0 0 0 0 0 0 0 0 0 0 0 0 1 0 0 0 0 0 0 0 0 0 0 0 0 0 0 0 0 0 0 0 0 0 1 0 0 0 0 0 0 0 1 0 0 1 0 0 1 0 1 0 1 0 0 0 0 0 0 0 0 0 1 0 0 0 0 0 1 0 0 0 0 0 0 0 0 1 1 0 0 0 0 1 1 0 1 0 1 0 0 0 1 0 0 0 1 1 0 0 0 0 0 0 0 1 1 1 0 0 1 0 1 0 0 0 0 0 0 0 1 0 0 0 0 0 0 1 0 1 0 1 1 1 1 0 0 0 0 0 0 0 0 0 1 0 0 0 0 0 1 1 0 0 0 0 1 0 0 0 0 0 1 0 0 0 0 1 0 1 0 0 1 0 0 0 0 0 0 0 0 0 0 1 0 0 0 0 0 0 1 0 0 0 0 0 0 0 0 0 0 0 0 0 0 1 0 0 0 1 0 0 0 1 0 0 1 0 0 0 1 0 1 0 1 0 0 0 0 0 0 0 0 0 0 1 0 0 1 0 0 0 0 0 1 0 0 0 0 1 0 0 1 0 0 1 0 0 0 0 1 1 1 1 0 0 0 1 0 1 0 0 0 0 0 1 0 1 1 0 0 0 0 0 0 0 0 0 0 0 0 0 1 0 0 1 1 0 0 0 0 0 1 0 0 0 0 1 1 0 1 0 0 0 1 0 1 0 0 0 0 1 0 0 0 1 0 0 0 0 1 1 0 0 0 1 0 0 0 0 1 0 1 0 1 0 0 0 0 0 0 0 1 0 0 1 0 0 0 0 0 0 1 0 0 0 0 0 0 0 0 0 0 0 1 0 1 1 0 1 1 1 1 0 0 1 0 1 1 0 1 0 0 0 0 0 0 0 0 1 0 0 0 0 1 0 0 0 0 1 0 1 0 0 1 0 1 0 0 1 1 0 0 0 0 0 1 1 0 1 0 1 0 0 0 0 0 0 0 0 0 0 0 0 0 0 0 1 0 0 1 1 0 0 1 1 0 0 1 0 1 1 1 0 0 0 0 0 0 1 0 0 1 0 1 1 0 0 1 1 1 0 1 0 0 0 1 0 0 0 1 0 1 1 0 1 0 0 0 1 1 0 0 1 1 1 0 1 1 1 0
M ARS-BFGL-NGS-20999 0 1 1 0 1 1 1 1 1 1 0 1 1 1 1 1 0 0 1 1 1 1 1 1 1 1 1 1 0 0 0 0 0 0 0 0 1 1 1 0 1 0 1 1 0 1 0 1 0 1 1 1 0 1 1 1 1 1 0 1 1 0 1 0 1 0 1 1 1 1 1 1 1 1 1 1 1 0 1 1 1 0 0 0 0 1 1 1 0 1 0 0 0 0 0 1 0 1 1 0 1 1 0 0 1 1 0 1 0 0 1 0 1 1 0 1 1 0 0 1 0 1 1 0 0 1 1 1 1 0 0 0 1 0 0 1 1 1 0 0 0 1 1 1 0 0 0 1 0 1 0 1 0 1 1 0 0 1 0 1 1 0 0 1 1 0 1 0 1 1 1 1 1 1 1 0 1 1 0 1 1 1 1 1 0 0 0 0 1 1 1 1 0 1 1 1 0 1 1 1 1 1 1 1 0 1 1 1 0 0 1 1 1 1 1 1 0 0 0 1 1 1 0 1 0 1 1 0 0 1 1 1 0 1 1 1 1 0 1 1 1 1 1 1 1 1 1 0 1 0 0 0 1 1 0 0 1 1 1 0 0 1 0 1 1 1 1 1 1 0 1 1 1 1 1 0 1 1 0 0 0 1 1 1 1 1 1 1 1 1 0 0 1 0 1 0 1 0 1 0 1 1 1 0 1 1 1 0 1 1 1 1 0 1 1 1 0 1 0 0 0 0 0 1 0 0 1 0 0 0 1 1 1 1 0 1 1 1 1 1 1 0 1 1 1 1 1 1 1 1 1 1 1 0 1 1 0 1 1 1 0 1 1 1 1 0 1 0 1 1 1 0 1 0 0 1 1 0 1 1 1 0 1 1 1 1 0 1 1 0 1 1 1 1 1 1 0 1 1 0 1 1 1 1 1 1 0 1 1 1 1 0 1 1 0 1 1 1 1 1 1 1 1 1 1 1 1 1 1 1 1 1 0 1 1 1 1 1 0 1 0 1 1 1 1 1 1 1 1 1 1 1 1 0 1 0 1 1 1 1 1 1 1 1 1 1 1 1 1 1 1 1 1 1 1 1 1 1 1 1 1 1 1 1 1 1 1 1 1 0 1 1 1 1 1 0 1 1 1 1 1 1 0 1 1 1 1 1 1 1 1 1 1 1 1 1 1 1 1 1 1 1 1 1 0 1 1 1 0 1 1 1 1 1 1 1 1 1 1 1 1 1 1 0 1 1 1 1 1 1 1 1 1 1 1 1 1 1 0 0 1 1 1 1 0 1 1 1 1 1 1 1 1 1 1 1 1 1 1 1 1 1 1 1 1 1 1 1 0 1 1 1 1 1 1 0 1 1 1 1 1 1 1 1 1 1 1 1 1 1 1 1 1 1 1 0 1 1 1 0 1 1 1 1 1 1 1 1 1 1 1 1 1 1 1 1 1 1 1 1 1 1 1 1 1 1 1 1 1 1 1 1 1 1 1 1 1 1 1 1 1 1 0 1 1 1 1 1 1 1 1 1 1 1 1 0 1 0 1 1 1 1 1 1 1 1 0 1 1 1 1 1 1 1 1 1 1 1 1 1 1 1 1 0 1 1 1 1 0 0 1 0 1 0 1 1 1 1 1 0 1 1 1 1 1 1 1 1 0 1 1 1 1 1 1 1 1 1 1 1 1 1 1 1 1 1 1 1 1 1 1 1 1 1 1 1 1 1 1 1 1 1 1 0 1 1 0 1 1 0 0 1 1 1 1 1 1 1 1 1 1 1 1 1 1 1 1 1 1 1 1 1 1 1 1 1 1 1 0 1 1 1 1 1 1 1 1 1 0 1 1 1 0 1 1 1 1 1 1 1 1 0 0 1 1 0 1 0 1 0 1 1 0 0 0 0 1 0 1 1 0 1 0 1 1 1 1 1 1 0 1 0 0 1 1 0 1 1 1 1 1 1 1 1 1 1 0 1 1 0 1 1 1 1 1 1 1 1 0 1 1 1 1 0 0 1 1 1 1 0 1 1 1 1 0 1 1 1 1 0 1 1 1 1 1 0 1 1 0 1 1 1 1 1 1 1 0 0 1 1 1 1 1 1 0 1 0 1 1 1 1 1 1 0 1 1 1 1 1 1 1 1 1 0 0 1 1 1 0 1 1 1 0 1 1 1 1 1 1 1 0 1 1 1 1 1 1 1 1 1 1 1 1 1 1 1 1 1 1 1 1 1 0 1 0 1 1 0 1 1 1 1 1 1 1 1 1 0 1 1 1 1 0 1 1 1 1 1 1 1 1 0 1 1 1 0 0 0 0 1 1 1 0 1 1 1 1 1 0 1 1 1 1 0 1 1 1 1 0 1 1 1 0 0 1 1 1 1 1 1 1 1 1 1 0 1 1 1 1 1 1 0 1 0 1 1 0 1 0 0 1 1 1 1 1 0 1 1 1 1 0 1 0 1 0 1 1 0 0 1 1 0 1 1 0 1 1 1 1 1 1 1 1 1 0 1 0 1 1 0 1 1 1 1 0 1 1 1 1 1 0 1 0 1 1 1 0 1 1 1 0 1 1 1 1 0 1 0 1 1 1 1 1 1 1 1 1 0 0 1 0 1 1 1 1 1 1 1 1 1 1 1 1 1 1 1 1 1 0 0 1 0 1 1 1 1 1 1 1 1 1 1 1 1 1 1 1 1 0 1 1 1 1 1 0 1 0 1 0 1 1 1 1 1 1 0 1 1 1 1 1 1 1 1 0 1 1 1 1 1 1 1 1 1 1 0 1 1 1 1 1 1 0 1 1 1 1 0 1 1 1 1
M ARS-BFGL-NGS-1875 0 0 0 0 0 0 0 0 0 0 0 0 0 0 0 0 0 0 0 0 0 1 0 0 0 0 0 0 0 0 0 0 0 0 0 0 0 0 0 0 0 0 0 0 0 0 0 0 0 0 0 1 0 0 0 0 0 0 0 0 0 0 0 0 0 0 0 0 0 0 0 0 0 0 0 0 0 0 0 0 0 0 0 0 0 1 1 0 0 0 0 0 0 0 0 0 0 0 0 0 0 0 0 0 0 0 0 0 0 0 0 0 1 0 0 0 1 0 0 0 0 0 0 0 0 0 1 0 0 0 0 0 0 0 0 1 0 1 0 0 0 0 0 0 0 0 0 0 0 0 0 0 0 1 0 0 0 0 0 0 0 0 0 1 0 0 1 0 0 0 0 1 0 0 0 0 0 0 0 0 0 0 0 0 0 0 0 0 0 0 0 1 0 0 0 0 0 0 0 0 0 0 0 0 0 0 0 1 0 0 1 1 0 0 0 0 0 0 0 0 1 0 0 0 0 0 0 0 0 0 1 1 0 0 0 0 0 0 0 0 0 0 1 0 0 1 0 0 0 0 0 0 0 0 0 0 0 0 0 0 0 0 0 0 0 0 0 0 0 0 0 0 0 0 0 0 1 1 0 0 0 0 0 0 0 0 1 0 0 0 0 0 0 0 0 0 0 0 1 0 1 0 0 0 0 0 0 0 0 0 0 0 0 0 1 1 0 0 0 0 0 0 0 0 0 0 0 0 0 0 0 0 0 0 0 1 0 1 1 1 0 0 0 0 0 0 0 1 0 0 0 0 0 0 0 0 0 0 0 0 0 0 0 0 0 0 0 0 1 0 0 0 0 0 0 0 0 0 0 0 0 0 0 0 1 0 0 0 1 0 0 0 1 0 0 0 0 0 0 0 1 0 0 0 1 0 0 0 0 1 1 0 0 0 0 1 1 0 1 1 1 1 0 0 0 1 1 0 0 0 1 1 0 0 1 0 0 1 0 0 0 0 0 0 0 0 0 0 1 1 1 0 0 0 0 0 0 0 1 1 0 0 1 1 1 0 1 1 0 0 1 0 0 1 1 1 0 0 0 1 1 0 0 1 0 0 1 0 1 0 1 0 0 0 0 0 0 1 0 0 0 0 0 0 0 0 0 1 0 0 1 0 1 0 1 1 0 0 0 0 0 0 0 1 0 0 0 0 0 1 0 0 0 0 0 0 1 0 1 0 0 1 1 0 0 0 1 1 0 0 0 0 0 0 0 1 0 0 0 0 1 0 0 0 0 0 0 0 0 1 0 1 1 0 0 1 1 1 0 0 1 0 0 0 0 0 0 1 0 1 1 0 0 1 0 0 0 0 0 0 1 0 0 0 0 0 0 0 0 1 0 1 0 1 0 1 0 0 1 0 0 1 0 0 0 0 1 0 0 1 1 1 0 1 1 0 1 0 0 1 1 1 1 1 0 0 0 0 0 0 1 0 0 0 1 1 0 0 1 0 0 0 0 0 0 1 0 0 1 0 0 0 0 1 1 0 0 0 0 0 0 0 1 0 0 1 0 0 1 1 0 1 0 0 0 1 0 1 0 0 0 1 1 0 1 0 0 0 0 0 0 1 0 0 0 0 0 0 0 1 0 1 1 0 0 0 0 1 0 0 0 0 0 0 0 0 1 0 1 1 0 0 0 0 0 0 0 1 0 0 1 0 0 0 0 0 1 1 1 0 1 0 1 0 0 0 0 0 1 0 0 0 0 0 0 0 0 1 1 0 1 0 0 0 0 0 0 0 1 0 0 0 0 0 0 0 1 1 0 0 1 0 0 1 0 1 0 0 0 0 0 0 0 0 0 0 1 0 0 0 0 0 0 0 0 0 1 0 0 0 0 1 0 0 0 0 0 0 0 1 0 0 0 0 0 1 0 1 0 0 0 0 0 1 1 0 0 1 0 0 0 0 0 0 0 0 0 0 0 0 0 0 0 0 1 0 0 0 0 0 0 0 0 0 0 0 0 0 0 0 0 1 0 0 0 0 0 0 0 0 0 0 0 0 1 0 0 0 0 0 0 0 0 1 0 0 0 0 1 0 0 0 0 1 0 1 0 0 0 1 0 0 0 0 1 0 0 0 1 0 0 1 0 0 0 0 1 0 0 0 0 0 0 0 1 0 0 1 0 1 0 0 0 1 0 0 0 0 0 0 1 1 0 0 0 0 0 0 0 0 0 1 0 0 0 1 0 0 1 0 0 0 0 0 0 0 0 0 0 0 0 0 0 0 1 0 0 0 0 0 0 0 0 1 1 0 0 0 0 1 0 0 0 0 0 0 0 0 0 0 0 0 0 0 0 0 0 0 0 0 0 0 0 0 0 0 0 0 0 0 0 0 0 1 0 1 0 0 1 0 1 0 0 0 1 0 0 0 0 0 1 0 1 0 0 0 1 0 0 0 0 0 0 0 0 0 0 0 0 1 0 0 1 0 0 0 1 1 0 1 1 1 0 0 0 0 0 0 0 0 0 0 0 0 0 0 0 1 0 0 0 0 0 0 1 0 0 1 0 0 0 1 1 1 0 0 1 0 0 0 0 1 0 0 0 0 0 0 0 0 0 0 1 1 0 1 0 0 0 0 0 0 0 0 0 0 1 0 0 0 0 0 0 0 0 0 0 0 0 0 1 0 0 0 0 0 0 0 0 0 1 0 0 0 0 1 0 0 0 0 0 1 0 1 1 0 0 1 1 0 0 0 1 0 0 0 1 0 1 0 0 0 1 0 0 0 0 1 0 1 0 0 0 1 0 0 0 0 0 0 0 1
M BTB-00767807 1 1 1 1 0 0 0 0 0 0 1 1 0 0 0 1 1 1 0 0 1 1 0 1 1 1 1 0 1 0 1 1 1 1 1 1 1 0 1 1 1 1 1 1 0 0 1 0 1 1 1 1 1 0 1 1 0 1 1 1 1 1 0 1 1 1 0 0 0 1 0 0 1 1 0 0 1 1 0 1 1 1 1 1 1 1 1 0 1 1 1 1 1 0 1 0 1 0 1 1 1 1 1 1 1 0 1 1 1 1 1 1 1 0 1 0 1 1 1 1 1 1 0 1 1 0 1 1 1 1 1 1 0 1 1 1 1 1 1 1 1 1 0 1 1 1 1 1 1 1 1 1 1 1 0 1 1 0 1 0 0 1 1 1 0 1 1 1 1 1 0 1 1 0 0 1 1 1 1 1 0 1 1 1 1 1 1 1 1 0 1 1 1 0 1 1 1 1 1 0 0 1 1 0 1 0 1 1 1 1 1 1 1 0 0 0 1 1 1 0 1 1 1 1 1 0 1 1 1 1 1 1 1 0 1 0 0 0 0 1 0 0 1 1 0 1 1 1 0 1 1 1 1 0 0 1 1 1 1 1 1 1 1 0 1 0 0 0 0 1 1 1 1 1 1 1 1 1 1 1 1 0 1 0 1 1 1 1 1 0 0 1 1 1 1 1 0 1 1 1 1 1 0 1 1 0 1 1 1 1 0 1 1 1 1 1 1 0 1 1 0 1 1 1 1 1 1 1 1 1 1 0 1 1 1 1 1 1 1 1 0 0 1 1 1 1 1 1 1 0 0 0 1 1 0 1 1 1 0 1 1 0 1 0 1 1 1 1 1 1 0 1 1 1 1 1 0 1 0 1 0 1 0 0 1 1 1 0 1 1 1 0 1 1 0 1 0 0 1 1 1 1 1 1 1 1 1 1 1 1 1 1 1 1 1 1 1 1 1 1 1 1 1 1 1 1 1 1 1 0 1 1 1 1 1 1 0 1 1 1 1 1 1 1 1 1 1 1 1 1 1 1 1 1 1 1 1 1 1 1 1 1 1 1 1 0 1 1 0 1 1 1 1 1 1 1 1 1 1 1 1 1 1 1 1 0 1 1 1 1 1 1 1 0 1 1 1 1 1 1 1 1 1 1 1 1 1 1 0 0 1 1 1 1 1 1 1 1 0 1 1 0 1 1 1 1 1 1 1 1 1 1 1 1 1 1 1 1 1 1 1 1 1 1 1 1 1 1 1 1 1 1 1 1 1 1 1 1 1 1 1 1 1 1 1 1 1 1 1 1 1 1 1 1 1 1 1 1 1 0 1 1 1 1 1 1 1 1 1 1 1 1 1 1 1 1 1 0 1 1 1 1 1 1 1 1 1 1 1 1 1 1 1 1 1 1 0 1 1 1 1 1 1 1 1 1 1 1 1 1 1 1 1 1 1 1 1 1 1 1 1 1 1 1 0 0 1 1 1 1 1 1 0 1 1 1 1 1 1 1 1 1 1 1 1 1 0 0 1 0 1 1 1 1 1 1 1 1 1 0 1 1 1 0 1 1 1 1 1 1 1 1 1 1 1 1 1 1 1 1 1 1 1 1 1 1 1 1 1 1 1 1 1 1 1 1 1 0 1 1 1 1 1 1 1 1 1 1 1 1 0 1 1 1 1 1 1 1 1 1 1 1 1 1 1 1 1 1 1 1 1 1 1 1 1 1 1 1 1 1 1 1 1 1 1 1 1 1 1 1 1 1 0 1 1 1 1 1 1 1 1 1 1 1 1 1 1 1 1 1 1 1 1 1 1 1 1 1 1 1 1 1 1 1 1 1 1 1 1 0 1 1 1 1 0 1 1 1 1 1 1 1 1 0 1 1 1 1 0 1 1 1 0 1 1 1 0 1 0 1 1 0 0 0 1 1 1 1 1 1 1 1 1 1 1 1 1 1 0 1 0 1 0 0 0 0 1 1 1 1 1 1 1 1 1 0 1 1 1 1 1 0 0 1 1 1 1 1 1 1 1 1 1 0 1 1 1 1 0 1 0 1 1 0 1 1 1 1 1 1 1 1 1 1 0 1 1 1 1 1 1 0 1 1 1 1 0 1 1 1 1 1 1 1 1 1 0 1 1 1 0 1 1 1 1 1 1 0 0 1 1 1 0 0 1 1 1 1 1 1 1 1 1 1 1 1 0 1 1 0 1 1 1 1 1 1 1 1 1 1 0 1 1 0 0 1 0 1 1 1 1 0 0 0 0 1 1 1 1 1 0 1 1 1 1 1 0 1 0 0 1 1 1 1 1 1 1 1 1 1 1 1 1 1 1 1 0 0 1 1 1 1 1 1 1 1 1 1 1 1 1 1 1 1 1 1 1 0 1 1 1 1 1 1 0 1 0 1 1 1 1 1 0 1 1 1 1 1 1 1 1 0 1 1 1 1 1 1 1 1 1 1 1 0 1 1 0 1 0 1 1 0 1 0 1 1 1 1 1 1 1 1 1 1 1 0 1 1 0 1 0 0 1 0 1 1 0 1 1 1 1 1 1 1 1 1 0 1 1 1 1 1 1 1 1 1 1 1 1 1 0 1 0 1 1 0 1 1 1 1 1 1 1 1 1 1 1 0 0 1 0 1 1 1 1 1 1 1 1 1 1 1 1 1 1 1 1 1 1 1 1 0 0 1 1 0 0 1 1 0 1 0 0 1 1 1 1 1 1 1 1 1 1 1 1 1 1 1 1 1 1 1 1 1 1 1 1 0 1 1 1 1 1 1 1 1 1 1 1 1 1 1 1 1 1 1 1 1 1 1 1 1
M ARS-BFGL-NGS-8109 0 0 0 0 0 0 0 0 0 0 0 0 0 0 0 0 0 0 0 0 0 0 0 0 0 0 0 0 0 0 0 1 0 0 0 0 0 0 0 0 0 0 0 0 0 0 0 0 0 0 0 0 0 0 0 0 0 0 0 0 0 0 0 0 0 0 0 0 0 0 0 0 0 0 0 0 0 1 0 0 0 1 0 0 0 0 1 0 0 0 0 0 0 0 0 0 0 0 0 0 1 0 1 0 0 0 0 0 0 0 0 0 0 0 0 0 0 0 1 0 0 1 0 0 0 0 0 0 0 0 0 0 0 0 0 1 0 1 0 0 0 0 0 0 0 0 0 0 0 0 0 0 0 1 0 0 0 0 0 0 0 0 0 0 0 0 1 0 0 0 0 1 0 0 0 0 0 0 0 0 0 0 0 0 0 0 0 0 0 0 0 0 0 0 0 0 0 0 0 0 0 0 0 0 0 0 0 0 0 0 0 0 0 0 0 0 0 1 0 0 0 0 0 0 0 0 0 0 0 1 0 0 0 0 0 0 0 0 0 0 0 0 0 0 0 0 0 0 0 0 0 0 0 0 0 0 0 0 0 0 0 0 0 0 0 0 0 0 0 0 0 1 0 0 0 0 0 0 0 0 0 0 0 0 1 1 1 0 0 0 0 0 0 0 0 0 0 0 1 0 0 0 0 0 0 0 0 0 0 0 0 0 0 0 0 0 0 0 0 0 0 0 0 0 0 0 0 0 0 0 0 0 0 1 0 0 1 0 0 0 0 0 0 0 0 0 0 0 0 0 0 0 0 0 0 0 0 0 1 0 0 0 0 0 0 0 0 1 1 1 0 0 0 0 0 0 0 0 0 0 0 0 0 0 1 0 0 0 0 0 0 0 0 0 0 0 0 0 0 0 0 1 0 1 0 1 1 1 1 0 0 1 0 0 1 0 0 0 0 0 0 0 1 0 0 0 0 0 0 1 0 0 0 1 0 1 1 1 1 0 1 0 0 0 1 0 0 1 0 0 0 0 1 1 0 1 1 0 0 0 0 1 1 0 0 1 0 0 1 1 0 0 0 0 0 0 1 1 1 0 1 1 1 0 0 1 0 0 0 1 0 0 0 1 1 1 0 0 1 0 1 1 0 0 0 1 1 0 1 1 0 0 0 1 0 0 1 0 1 0 1 1 1 0 0 1 0 1 1 0 0 1 0 1 0 0 0 0 0 1 0 0 0 0 1 0 0 0 1 1 0 1 0 1 0 0 0 1 0 0 0 0 1 1 1 0 1 0 0 0 1 0 0 1 1 0 0 0 0 1 0 1 0 1 0 0 1 0 0 0 0 0 1 0 0 0 1 1 1 0 0 1 1 1 1 0 1 0 0 0 1 0 0 0 0 0 1 0 0 1 1 0 0 1 1 1 0 1 1 0 0 0 1 0 0 1 0 1 0 0 0 0 0 0 1 1 0 1 1 0 0 0 1 0 0 0 1 1 0 0 0 0 1 1 1 0 1 1 0 1 1 0 1 0 0 1 0 0 1 1 0 0 0 1 0 0 1 0 0 0 0 0 0 1 0 0 0 0 0 0 1 0 0 1 1 1 0 0 0 1 1 0 1 0 0 0 0 1 1 0 0 0 0 0 0 1 0 0 1 1 1 0 0 1 0 1 0 1 0 0 0 1 0 0 0 1 0 0 1 1 0 0 1 1 0 1 0 0 0 1 0 1 0 1 0 0 1 1 1 1 0 0 1 0 0 1 0 0 0 0 0 0 1 0 0 0 0 0 1 1 0 0 1 0 1 1 0 0 1 0 0 0 0 0 1 0 0 0 0 0 1 0 0 0 0 0 0 0 0 0 0 0 0 0 0 0 1 0 0 0 0 0 0 0 0 0 0 0 0 1 0 0 0 0 0 1 0 1 0 0 0 0 0 0 0 0 0 0 0 0 0 0 0 0 0 0 0 0 0 0 0 0 0 0 0 0 0 0 0 0 0 0 0 0 0 0 0 0 0 0 0 1 0 0 0 1 0 0 0 0 0 0 0 0 0 0 0 0 0 0 0 0 0 0 0 0 0 0 0 0 0 0 0 0 0 0 0 0 0 0 0 0 0 0 0 0 0 0 0 1 0 0 0 0 0 0 1 0 0 0 0 0 0 0 1 0 0 0 0 0 0 0 0 0 0 0 0 0 1 0 0 0 0 0 1 0 0 0 0 0 0 0 0 0 0 1 0 1 0 0 0 0 0 0 0 0 0 0 0 0 0 0 0 0 0 0 0 0 0 0 0 0 0 0 1 0 0 0 0 0 0 0 0 0 0 0 0 0 0 0 0 0 0 0 0 0 0 0 0 0 0 0 0 0 0 0 0 0 0 1 0 1 0 0 0 0 0 0 1 0 0 0 0 0 1 0 0 1 0 0 0 0 0 0 0 0 0 0 0 0 0 0 0 0 0 0 0 0 0 1 0 0 0 0 0 0 0 0 0 0 0 0 0 0 0 0 0 0 0 0 0 0 0 0 0 0 0 0 0 0 0 0 0 0 0 0 0 0 0 0 0 0 0 1 0 0 0 0 0 0 0 0 0 0 0 0 0 0 0 0 0 0 0 0 1 0 0 0 0 0 0 0 0 0 0 1 1 0 0 0 0 0 1 0 0 0 0 0 0 0 0 0 0 0 0 0 0 0 0 0 0 0 0 0 0 0 0 0 0 0 0 0 0 1 0 0 1 0 0 0 1 1 0 0 0 1 0 0 0 0 1 0 0 0 1 0 0 0 1 0 0 0 0 1 1 0 1 1 1 1 0 0
M ARS-BFGL-NGS-79576 1 1 1 1 1 1 1 1 1 1 1 1 1 1 1 1 1 1 1 1 1 1 1 1 1 1 1 1 1 0 1 0 1 1 1 1 1 1 1 1 1 1 1 1 0 1 1 1 1 1 1 1 1 1 1 1 1 1 1 1 1 1 1 1 1 1 1 1 1 1 1 1 1 1 1 1 1 0 1 1 1 1 1 0 1 1 0 1 1 1 1 1 0 0 0 1 1 1 1 1 1 1 0 1 1 1 1 1 1 1 1 1 0 1 1 1 0 1 0 1 1 1 1 1 1 1 0 1 1 1 1 1 1 1 1 0 1 0 1 1 1 1 1 1 1 0 1 1 1 1 1 1 1 0 1 1 1 1 1 1 1 1 1 0 1 1 0 1 1 1 1 0 1 1 1 1 1 1 1 1 1 1 1 1 1 1 1 1 1 1 1 1 1 1 1 1 1 1 1 1 1 1 1 1 1 1 1 0 1 1 0 1 1 1 1 1 1 0 1 1 0 1 1 1 1 1 1 1 1 1 1 1 1 1 1 1 1 0 0 1 1 1 1 1 1 1 1 1 1 1 1 1 1 1 1 0 1 1 1 1 1 1 1 1 1 1 1 1 1 1 1 1 1 1 1 1 1 0 1 1 1 1 1 1 1 0 0 1 1 1 1 1 1 1 1 1 1 1 0 1 1 1 1 1 1 1 1 1 1 1 1 1 1 1 0 0 1 1 1 1 0 1 1 1 1 1 1 1 1 1 1 1 1 1 1 0 0 0 1 0 1 0 1 1 1 1 1 1 1 1 1 1 1 0 1 1 1 1 0 1 1 1 1 1 1 1 1 0 0 1 1 1 1 1 1 1 1 1 1 1 1 1 1 1 0 1 1 1 1 1 1 1 1 1 1 1 0 1 1 1 1 0 1 0 1 0 1 0 0 1 1 0 1 0 1 1 1 1 1 1 1 1 0 1 1 1 1 1 1 0 1 1 1 0 1 0 0 0 0 1 0 1 1 1 0 1 1 0 1 1 1 1 0 0 1 1 0 1 1 1 1 0 0 1 1 1 1 1 0 0 1 1 0 1 1 1 0 0 0 1 0 0 0 1 1 0 1 1 1 1 1 1 1 0 0 1 1 1 0 0 0 0 1 1 1 0 0 1 0 0 1 1 1 0 1 1 0 1 0 1 0 0 0 1 1 0 0 0 0 1 1 0 1 0 1 1 1 1 1 0 1 1 1 1 0 1 1 1 0 0 0 0 1 0 1 1 1 0 1 0 1 1 0 0 0 1 0 1 1 1 0 1 1 0 1 1 1 1 0 1 1 0 1 0 1 1 0 1 1 1 1 1 0 1 1 1 0 0 0 1 1 0 0 0 0 1 0 0 0 1 0 1 0 1 1 1 0 1 1 1 0 1 1 0 0 0 1 0 0 1 1 1 0 1 1 1 1 0 1 1 1 1 1 1 0 0 1 1 0 1 1 1 0 1 1 1 0 0 1 0 1 1 1 0 0 1 0 0 1 0 0 1 0 1 1 1 1 1 0 0 1 1 1 1 1 1 0 1 1 1 1 1 0 0 1 1 1 1 1 1 0 1 1 0 0 0 1 1 1 0 0 1 0 1 1 1 1 0 0 1 1 1 1 1 1 0 0 1 1 0 1 1 1 0 1 0 1 0 1 1 1 0 1 1 1 0 1 1 0 1 1 1 0 0 1 0 1 1 1 0 1 0 1 1 1 1 1 0 0 0 1 1 0 0 1 0 1 1 1 1 1 0 0 1 1 1 1 1 0 0 1 1 0 0 0 0 1 1 0 1 1 1 1 1 1 1 1 1 1 1 1 1 1 1 1 1 1 1 1 1 1 1 1 1 1 1 0 1 1 1 1 0 0 1 1 1 1 1 1 0 1 1 0 1 1 0 1 0 1 1 1 1 1 1 1 1 1 1 1 1 1 1 1 1 1 1 1 1 1 1 1 1 1 1 1 1 1 1 1 1 1 1 1 1 1 1 1 1 1 1 1 0 1 1 1 1 1 1 1 1 1 1 1 1 1 1 1 1 1 1 1 1 1 1 1 1 1 1 1 1 1 1 1 1 1 1 0 1 1 1 1 1 1 1 0 1 1 1 0 1 1 1 1 1 1 1 0 1 0 1 1 1 0 1 0 1 1 1 1 1 1 1 1 1 1 1 1 1 1 1 1 1 1 1 1 1 1 1 1 1 1 1 1 1 0 0 1 0 1 1 1 1 1 1 1 1 1 1 1 1 1 1 1 1 0 1 1 1 1 1 1 1 1 1 0 1 1 1 1 0 1 1 1 1 1 1 1 1 1 1 1 1 1 1 1 1 1 1 1 1 1 1 1 1 1 1 1 1 1 1 1 1 1 1 0 1 1 1 0 1 0 1 1 1 0 1 1 1 1 1 1 1 1 1 1 1 0 1 1 1 1 1 1 1 1 1 1 1 0 0 1 0 1 1 1 1 1 1 1 1 1 0 1 1 1 1 1 1 1 1 1 1 1 1 1 1 1 1 1 1 1 1 1 1 1 1 0 1 1 1 1 1 1 0 1 1 1 1 1 1 1 1 1 1 1 1 1 1 1 1 1 1 1 1 1 1 1 1 1 1 1 1 1 1 1 1 0 1 0 1 1 1 1 1 1 1 1 1 1 1 0 1 1 1 1 1 1 1 1 1 1 1 1 1 1 1 1 1 1 1 1 1 1 0 1 1 0 1 1 1 0 0 1 1 1 0 1 1 1 1 0 1 1 1 0 1 1 1 0 1 1 1 1 1 0 1 0 1 0 0 1 1
M ARS-BFGL-NGS-117575 1 0 0 0 0 0 0 0 0 0 0 0 0 0 0 0 1 1 0 0 0 0 0 0 0 0 0 0 1 1 0 1 1 1 0 1 0 0 0 1 0 1 0 0 1 0 1 0 1 0 0 1 1 0 0 0 0 0 0 0 0 0 0 1 0 1 0 0 0 0 0 0 0 0 0 0 0 1 0 0 0 0 1 0 1 0 1 0 1 0 1 1 0 1 0 0 0 0 0 0 0 0 1 1 0 0 1 0 1 1 0 1 0 0 1 0 0 1 1 0 0 0 0 1 1 0 0 0 0 0 1 0 0 0 1 1 1 1 1 1 1 0 0 0 1 1 0 1 0 0 1 0 0 1 0 1 0 0 1 0 0 1 1 0 0 1 1 1 0 0 0 1 0 0 0 0 1 0 1 0 0 0 1 0 1 1 0 1 0 0 0 0 0 0 0 0 1 0 0 0 0 0 0 0 1 0 0 0 1 1 0 1 0 0 0 0 0 1 0 0 0 0 0 0 1 0 0 1 0 0 1 0 1 0 0 0 0 1 0 0 0 0 1 0 0 1 0 1 0 0 1 1 0 0 1 0 0 1 0 1 1 0 1 0 0 0 0 0 0 1 1 0 0 0 0 0 1 0 1 1 1 0 0 0 0 0 1 0 0 0 1 1 1 1 0 0 0 1 1 1 1 0 0 1 0 0 0 1 0 0 0 0 1 0 0 0 1 0 1 1 1 1 1 0 1 1 0 1 1 1 1 0 0 0 1 0 0 0 1 0 0 1 0 0 0 0 0 1 0 0 0 0 0 1 0 0 1 0 0 1 1 0 0 0 0 0 0 1 1 0 0 1 0 1 1 0 0 1 0 0 0 0 0 0 1 0 1 0 1 1 0 0 1 0 0 0 1 0 0 0 0 1 0 1 0 1 0 1 1 0 0 1 0 0 0 1 0 0 1 0 0 0 1 1 0 1 1 0 0 1 0 0 0 1 0 1 1 1 1 0 1 0 1 0 1 0 1 1 0 0 1 0 1 1 1 0 1 0 0 0 0 1 1 0 0 1 1 0 1 1 0 0 0 0 1 1 1 1 1 0 1 1 1 1 0 1 0 0 0 0 0 0 0 1 1 0 0 0 1 0 1 1 0 0 0 1 1 0 1 1 0 1 0 1 0 0 1 0 1 0 1 1 1 0 0 1 1 1 1 1 1 1 0 1 0 0 1 0 0 1 0 0 0 1 1 1 0 1 1 1 0 1 1 1 0 0 1 1 0 1 0 0 1 1 1 1 1 0 0 0 1 0 1 1 0 1 0 0 0 1 0 1 0 1 1 0 1 0 1 1 1 0 1 0 0 1 1 1 1 0 1 1 1 1 1 0 1 1 0 0 1 0 0 0 0 1 1 1 0 0 1 0 0 1 1 1 1 1 1 1 1 0 1 0 1 0 0 1 0 0 1 0 0 0 1 1 0 0 1 0 0 1 1 0 0 1 1 1 1 0 0 0 0 1 1 0 1 1 0 1 1 1 1 1 0 0 0 1 1 1 0 0 0 1 1 1 1 1 1 1 0 1 0 1 0 1 1 0 0 0 1 1 0 1 1 1 0 1 0 1 1 1 1 1 0 0 0 1 1 1 0 0 0 0 0 1 0 0 0 1 1 1 0 1 0 1 1 1 0 1 0 1 1 0 0 1 0 0 1 0 0 0 1 1 0 1 0 1 0 1 0 1 1 1 0 0 1 1 1 1 1 1 1 1 0 1 0 0 0 0 1 0 1 0 1 1 0 0 1 1 0 1 1 0 1 1 0 0 1 0 1 0 0 1 0 1 0 0 1 0 0 0 1 0 0 0 1 0 0 0 0 1 1 0 0 1 1 1 0 1 0 0 1 0 1 1 0 1 0 1 1 0 1 0 0 1 0 1 0 1 0 1 1 1 1 1 0 1 0 0 0 0 0 0 0 0 1 0 0 1 0 0 0 0 1 0 0 0 1 0 1 0 0 1 1 0 0 0 0 1 0 1 0 0 1 0 0 0 0 0 0 0 0 0 1 1 0 0 1 0 0 0 0 0 0 0 1 1 1 0 0 0 0 1 0 1 1 0 0 1 0 0 0 1 0 0 0 0 0 0 0 1 0 1 1 0 1 0 1 0 0 0 1 0 1 0 0 1 0 1 1 0 0 1 0 0 0 0 0 0 1 1 0 0 0 0 0 0 0 0 0 1 1 0 1 1 0 1 1 1 0 0 0 0 0 0 0 1 0 0 0 0 1 0 0 0 0 0 0 0 0 1 0 0 1 1 1 1 1 0 0 0 1 0 0 0 0 0 1 0 0 0 0 1 0 0 0 0 1 0 0 0 1 1 0 0 0 0 0 0 0 0 0 1 1 1 0 0 1 0 0 1 0 0 1 0 1 0 1 1 1 0 1 0 0 1 0 0 0 0 1 0 1 0 1 0 0 1 1 1 0 1 1 0 1 0 1 1 0 1 1 0 0 0 1 0 1 0 0 1 0 0 0 0 1 0 0 1 0 0 1 0 1 0 0 0 1 1 0 0 1 1 1 1 0 1 1 0 0 0 0 1 0 0 0 0 0 1 1 0 1 0 1 0 0 1 0 0 0 0 0 0 0 0 0 0 1 0 1 1 0 1 0 0 0 0 0 0 0 0 0 0 0 0 0 0 0 0 1 0 1 0 0 0 1 1 0 0 1 0 1 0 0 1 0 0 0 0 0 0 0 0 1 0 0 0 1 0 0 0 1 1 0 0 0 1 0 0 1 0 0 0 0 1 0 1 0 0 0 0 1 1
M BTB-00767476 0 0 0 0 0 0 0 0 0 0 0 1 0 0 0 0 0 0 0 0 0 0 0 1 0 0 1 0 0 0 0 1 0 0 0 0 0 0 1 0 1 0 0 1 0 0 0 0 0 0 1 0 0 0 1 1 0 1 0 0 1 0 0 0 1 0 0 0 0 1 0 0 1 1 0 0 1 1 0 1 0 0 0 0 0 1 0 0 0 0 0 0 0 0 0 0 0 0 1 0 0 0 1 0 1 0 0 0 0 0 0 0 1 0 0 0 1 0 1 1 0 0 0 0 0 0 1 1 1 0 0 0 0 0 0 0 0 0 0 0 0 1 0 0 0 0 0 0 0 1 0 0 0 0 0 0 0 0 0 0 0 0 0 1 0 0 0 0 0 0 0 0 1 0 0 0 0 1 0 0 0 0 0 1 0 0 0 0 1 0 0 0 0 0 1 1 0 0 1 0 0 0 0 0 0 0 1 1 0 0 1 0 0 0 0 0 0 1 0 0 1 1 0 1 0 0 1 0 0 0 0 0 0 0 1 0 0 0 0 0 0 0 0 1 0 0 1 0 0 0 0 0 1 0 0 0 1 0 0 0 0 0 0 0 1 0 0 0 0 0 0 0 1 0 1 0 0 1 0 0 0 0 1 0 0 0 0 0 1 0 0 0 0 0 0 0 0 0 0 0 0 0 0 0 0 0 1 0 1 0 0 1 0 1 1 1 0 0 0 0 0 0 0 1 0 0 1 0 0 0 0 0 0 0 0 1 0 1 0 1 0 0 1 1 1 1 1 0 1 0 0 0 1 0 0 0 0 0 0 0 0 0 0 0 0 0 0 1 0 0 0 0 1 0 0 1 0 0 0 0 0 0 0 0 0 1 0 0 0 0 1 0 0 1 0 0 0 0 0 0 1 0 0 0 1 0 0 0 0 0 1 0 0 0 1 0 1 0 0 0 1 1 1 0 0 1 1 0 0 0 0 1 0 0 0 0 0 0 0 1 0 0 0 0 0 0 0 1 1 1 1 0 0 0 0 0 0 0 1 0 0 0 0 1 0 0 1 0 0 0 1 0 0 1 1 1 0 0 0 1 0 0 0 1 0 0 0 0 0 0 0 0 1 0 0 1 0 1 0 0 0 0 0 1 0 0 0 0 0 0 0 0 0 0 1 0 0 1 0 0 0 0 0 1 0 0 0 0 0 1 0 0 0 0 0 0 1 0 0 0 0 0 0 0 0 0 0 1 0 0 0 0 0 0 0 0 0 0 1 0 1 0 0 0 0 0 0 0 0 0 0 1 0 0 0 1 1 1 0 0 1 0 1 0 0 0 0 1 0 0 0 0 0 1 0 0 0 0 0 1 0 0 0 0 0 0 0 0 0 0 0 1 0 1 0 0 0 0 0 0 0 0 0 0 0 0 1 0 0 0 0 1 0 1 0 0 1 0 1 1 0 1 0 1 0 0 0 0 0 0 0 0 0 0 0 1 0 0 0 0 0 0 1 0 0 0 0 0 0 0 0 0 0 1 0 0 0 1 0 0 0 0 1 0 0 1 0 0 0 1 0 1 0 0 0 0 0 0 0 0 0 0 0 0 0 0 0 0 1 0 0 0 0 0 1 0 0 0 0 0 0 1 0 1 0 0 0 1 0 0 0 0 0 1 0 0 0 0 1 0 0 0 0 0 0 0 0 1 1 0 1 0 0 0 0 0 1 1 0 0 0 0 0 1 0 0 1 0 0 1 0 0 0 0 1 0 0 1 1 0 0 0 0 0 0 0 0 0 0 0 0 0 0 1 0 0 1 0 1 0 0 1 1 0 0 0 0 1 0 0 0 1 0 1 0 0 0 0 1 0 1 0 0 0 1 0 0 0 0 0 1 1 0 0 0 0 0 0 0 0 0 0 0 0 1 0 0 0 0 0 0 0 0 0 0 0 0 0 0 1 0 1 0 0 0 0 0 1 1 0 0 1 1 0 0 0 0 1 0 1 0 0 0 0 0 0 1 0 1 0 1 0 1 0 0 0 0 1 0 0 0 0 1 0 0 0 1 0 0 1 0 1 0 0 0 0 0 0 0 0 1 0 1 0 0 0 0 0 1 0 1 1 0 0 1 0 0 1 1 0 0 0 1 0 0 1 0 0 0 0 1 0 0 0 0 0 0 0 0 0 0 1 0 0 0 1 0 0 0 0 0 0 1 1 0 0 1 1 1 1 0 0 0 0 0 0 0 1 0 0 1 0 0 0 0 1 1 0 0 0 0 0 0 1 1 1 0 1 0 0 0 0 1 0 0 0 0 0 0 1 0 1 0 0 1 0 0 0 0 1 1 0 1 0 1 0 0 1 0 0 0 0 0 0 0 0 1 0 0 0 0 0 0 0 0 0 0 1 0 1 1 0 0 1 0 1 0 0 0 0 0 0 0 0 0 0 1 1 0 1 0 1 0 0 0 1 0 0 0 0 0 0 0 0 0 1 0 0 1 0 0 1 0 1 0 0 0 0 0 0 0 0 0 0 0 0 0 0 0 0 0 0 0 1 0 1 0 0 1 1 0 0 0 0 1 0 0 0 1 1 0 0 0 1 1 0 0 0 0 1 0 0 0 0 0 0 1 0 0 1 0 1 0 0 1 0 0 1 0 0 1 0 0 1 1 0 1 1 0 0 1 0 0 1 1 0 0 1 0 0 0 0 0 0 0 0 0 1 0 1 0 0 0 0 0 1 0 0 0 0 0 0 0 0 1 0 0 0 0 1 0 0 0 0 0 0 0 0 0 0 0 0 0 1 0 0 0 1 0 0 0 0
M ARS-BFGL-BAC-34277 1 1 0 0 0 1 1 1 1 0 0 0 1 0 0 1 1 1 1 0 1 0 0 0 1 0 0 0 1 0 0 0 1 1 0 1 0 1 0 1 0 1 0 0 0 1 1 1 1 0 0 1 1 1 0 0 1 0 0 0 0 0 1 1 0 1 1 0 1 0 0 0 0 0 1 1 0 0 1 0 0 0 1 1 1 0 1 0 1 1 1 1 1 0 1 0 0 0 0 0 1 1 0 1 0 1 1 0 1 1 1 1 0 0 1 0 0 1 0 0 0 1 0 1 1 1 0 0 0 0 1 0 0 0 1 1 1 1 1 1 1 0 0 0 1 1 0 0 1 0 1 1 0 1 0 1 0 0 1 1 0 1 1 0 1 1 1 1 0 0 1 1 0 1 0 0 1 0 1 1 0 1 0 0 1 1 0 1 0 0 0 1 0 1 0 0 1 0 0 0 0 1 0 0 1 0 0 0 1 1 0 1 1 1 0 0 0 0 0 1 0 0 0 0 1 0 0 1 0 1 1 0 1 1 0 0 1 0 0 0 0 0 1 0 0 1 0 1 1 0 1 1 0 0 1 1 0 1 1 1 1 0 1 1 0 0 1 0 0 1 1 1 0 1 0 0 1 0 1 1 1 0 0 1 1 0 1 0 0 1 1 1 0 1 1 0 0 1 1 1 1 0 1 1 0 0 0 1 0 0 0 0 1 0 0 0 1 0 1 1 0 1 1 0 1 1 0 1 1 1 1 0 0 1 1 0 0 0 1 0 1 0 0 0 0 0 0 1 0 0 0 1 0 1 0 0 1 1 0 1 1 0 0 0 0 0 0 0 1 1 1 1 0 1 1 0 1 1 0 0 1 0 0 1 1 0 1 0 1 1 0 0 1 0 0 1 0 0 1 0 0 1 1 1 0 1 0 0 1 1 0 1 1 0 0 0 0 1 0 1 0 0 0 0 1 0 0 1 1 0 1 0 0 1 1 1 0 1 1 0 1 0 0 1 1 1 0 0 0 0 1 0 0 1 0 0 1 0 0 1 1 1 1 0 1 0 0 1 0 1 0 1 0 0 0 0 1 1 1 0 1 1 1 0 1 0 1 0 1 0 1 1 0 0 1 0 1 0 1 0 1 1 0 0 1 0 1 1 0 0 1 1 1 1 0 1 0 0 0 0 1 0 1 0 0 1 0 1 1 0 0 1 1 1 0 1 0 0 1 1 0 1 1 0 1 0 1 0 1 1 0 1 0 1 1 1 0 1 0 1 0 1 0 1 1 0 1 1 1 1 0 0 0 0 1 0 0 0 0 0 0 1 0 1 0 0 1 0 0 0 0 1 1 0 1 0 1 1 1 0 0 1 1 1 1 1 1 0 0 1 1 0 0 0 0 0 0 0 1 0 1 1 0 1 1 1 0 1 1 0 0 0 0 0 0 1 0 1 0 0 0 0 1 0 0 0 1 1 1 1 1 0 1 1 1 0 0 0 0 0 1 0 0 1 1 1 0 0 1 0 1 0 1 0 1 0 1 0 1 0 1 1 0 0 1 0 1 0 0 0 1 1 0 1 1 0 0 1 0 1 1 0 1 0 1 1 1 1 0 1 1 0 0 0 0 0 0 0 1 0 0 0 1 0 1 1 0 0 0 1 0 1 1 0 1 1 0 1 0 0 1 1 0 0 0 1 0 0 0 1 0 1 1 0 1 1 0 0 1 1 1 1 0 0 1 0 0 1 1 0 0 1 0 0 0 1 1 0 0 1 0 0 1 0 1 0 0 1 1 1 0 0 1 0 1 1 0 1 0 0 1 0 0 1 1 1 1 0 1 0 1 0 1 0 0 0 1 0 0 0 0 1 1 1 0 1 1 1 0 1 0 0 0 0 1 1 1 1 1 1 1 0 0 0 0 1 0 1 0 1 1 1 1 1 1 1 0 1 0 0 0 0 0 0 1 0 1 0 0 1 1 0 0 1 1 0 1 0 1 0 0 0 1 1 1 1 0 0 0 1 0 1 0 1 1 1 1 0 0 0 0 1 0 0 1 1 0 1 1 0 0 0 0 0 0 0 1 1 1 1 0 0 0 1 0 1 0 1 0 1 0 0 0 1 0 0 0 0 0 1 0 1 0 1 1 0 1 0 0 1 0 0 0 0 1 0 1 1 1 1 1 0 1 1 0 0 1 1 1 0 1 1 0 0 1 0 0 0 0 0 0 1 1 0 0 1 0 0 1 1 0 0 0 1 0 0 0 1 0 0 0 0 1 0 0 0 1 0 1 0 1 1 0 0 1 1 1 1 1 0 1 0 1 0 0 1 0 0 1 0 0 1 0 1 0 1 1 0 1 0 1 0 1 1 0 0 0 0 1 1 1 1 0 1 0 1 0 0 1 0 0 1 0 0 1 0 1 1 1 1 1 0 1 0 1 1 0 0 1 0 1 0 1 0 1 0 0 1 0 1 1 0 1 0 1 0 1 1 0 1 1 0 1 0 1 0 1 0 1 1 0 0 0 0 1 1 0 1 0 0 1 0 1 0 0 0 0 1 0 0 1 1 1 1 0 1 1 0 0 0 0 1 1 0 0 0 0 1 1 0 1 0 1 0 1 1 0 0 1 0 0 0 0 0 0 1 1 0 1 1 0 1 1 0 0 0 0 0 0 1 0 1 1 0 0 0 0 0 1 0 1 1 0 0 1 1 0 0 1 0 1 1 0 1 1 0 0 1 1 1 0 0 1 1 0 0 1 1 1 0 1 1 1 1 0 0 1 1 1 1 0 1 1 0 0 1 0 1 0 0 1 1
M ARS-BFGL-NGS-35804 0 0 0 0 0 0 0 0 0 0 0 0 0 0 0 0 0 0 0 0 0 0 0 0 0 0 0 0 0 0 0 0 0 0 0 0 0 0 0 0 0 0 0 0 0 0 1 0 0 0 0 0 0 0 0 0 0 0 0 0 0 0 0 0 0 1 0 0 0 0 0 0 0 0 0 0 0 0 0 0 0 0 1 0 0 1 0 0 0 0 0 0 0 0 0 0 0 0 1 0 0 0 0 0 0 0 0 0 0 0 0 0 0 0 0 0 0 0 0 0 0 0 0 0 0 0 0 0 0 0 0 0 0 0 0 0 0 0 0 0 0 0 0 0 0 0 0 1 0 0 0 0 0 0 0 0 0 0 0 0 0 0 0 0 0 0 0 0 0 0 0 0 0 0 0 0 0 0 0 0 0 0 1 0 0 0 0 0 0 0 0 0 1 0 0 0 0 0 0 0 0 0 0 0 0 0 0 0 0 0 0 0 0 0 0 0 0 0 0 0 0 0 0 0 1 0 0 0 0 0 0 0 0 0 0 0 0 0 0 0 0 0 0 0 0 0 0 0 0 0 1 1 0 0 0 0 0 1 0 0 0 0 1 0 0 0 0 0 0 1 1 0 0 0 0 0 0 0 0 0 0 0 0 0 0 0 0 0 0 0 0 1 1 0 0 0 0 0 0 0 0 0 0 1 0 0 0 0 0 0 0 0 1 0 0 0 0 0 0 0 0 0 0 0 0 0 0 0 0 0 0 0 0 0 1 0 0 0 0 0 0 0 0 0 0 0 0 0 0 0 0 0 0 0 0 0 0 0 0 1 1 0 0 0 0 0 0 0 0 0 0 0 0 0 0 0 0 0 0 0 0 0 0 0 0 0 0 0 0 0 0 0 0 0 0 0 0 0 0 0 0 0 0 0 0 1 1 0 0 0 0 0 0 0 0 0 0 0 0 0 0 0 0 0 0 0 0 0 0 0 0 0 0 0 0 0 0 0 0 0 0 0 0 0 0 0 0 0 0 0 0 0 0 0 0 0 0 0 0 0 0 0 0 0 0 0 0 0 0 0 0 0 0 0 0 0 0 1 0 0 0 0 0 0 0 0 0 0 0 0 0 0 0 0 0 0 0 0 0 0 0 0 0 1 0 0 0 0 0 0 0 0 0 0 0 0 0 0 0 0 0 0 0 0 0 0 0 0 0 0 0 0 0 0 0 0 0 0 0 0 0 0 0 0 0 1 0 0 0 0 0 0 0 0 0 0 0 0 0 0 0 0 0 0 0 0 0 0 0 0 0 0 0 0 0 0 0 0 0 0 0 0 0 0 0 0 1 0 0 0 0 0 0 0 0 0 0 0 0 0 0 0 0 0 0 0 0 0 0 0 0 0 0 0 0 0 0 0 0 0 0 0 0 0 0 0 0 0 0 0 0 0 0 0 0 0 0 0 0 0 0 0 0 0 0 0 0 0 0 0 0 0 0 0 0 0 0 0 0 0 0 0 0 0 0 0 0 0 0 0 0 0 0 0 0 1 0 0 0 0 0 0 0 0 0 0 0 0 0 0 0 0 0 0 0 0 0 0 0 0 0 0 0 0 0 0 0 0 1 0 0 0 0 0 0 0 0 0 0 0 0 0 0 0 0 0 0 0 0 0 0 0 0 0 0 0 0 0 0 0 0 0 0 0 0 0 0 0 0 0 0 0 0 0 0 0 0 0 0 0 0 1 0 0 0 0 0 0 0 0 0 0 0 0 0 0 0 0 0 0 0 0 0 0 0 0 0 0 0 0 0 0 0 0 0 0 0 0 0 0 0 0 0 0 0 0 0 1 1 0 0 0 0 0 0 0 0 0 0 0 0 0 0 0 0 0 0 1 0 0 1 0 0 0 0 0 0 1 0 0 0 0 0 0 1 0 0 0 0 0 0 1 0 0 0 0 0 0 0 0 0 0 0 0 0 0 0 1 0 0 0 0 0 0 0 0 0 0 0 1 1 0 0 0 0 0 0 0 0 0 0 0 0 0 0 0 0 1 0 0 0 0 0 0 0 0 1 0 0 0 0 0 0 0 0 0 0 0 0 0 0 0 0 0 0 0 0 0 0 0 1 0 0 0 0 0 0 0 0 0 0 0 0 0 1 0 0 0 0 0 1 0 0 0 0 0 0 0 0 0 0 1 0 0 0 1 0 0 0 0 0 0 0 0 0 0 0 0 0 0 0 0 0 0 0 0 0 0 0 0 0 0 0 0 0 0 0 0 0 0 0 0 0 0 0 1 0 0 0 0 0 0 0 0 0 0 0 0 0 0 0 1 0 0 0 0 0 0 0 0 0 0 0 1 0 0 0 0 1 0 0 0 0 0 0 0 0 0 0 0 0 0 0 0 0 0 0 1 0 0 0 1 0 0 0 0 1 0 0 0 0 0 0 0 0 1 0 0 0 0 0 0 0 0 0 0 0 0 0 0 0 0 0 0 0 0 0 0 1 0 0 0 0 0 0 0 0 0 0 0 0 0 0 0 0 0 0 0 0 0 0 0 0 0 0 1 0 0 1 0 1 0 0 0 0 1 0 0 0 1 0 0 0 0 1 0 0 1 0 0 1 0 0 0 0 0 1 0 0 0 0 0 0 0 1 0 0 0 0 0 0 0 0 0 0 0 1 0 0 0 0 0 0 0 0 0 0 1 0 0 0 0 0 0 0 0 0 1 0 1 0 0 0 1 0 0 1 0 0 0 0 0 0 0 0 0 0 0 0 0 0 0 0 0 0 0 0 0 0 0 0 0 0 0 1 0 1 0 0 1 0 0
M ARS-BFGL-NGS-117395 0 1 1 0 0 1 1 1 1 0 1 0 1 0 0 1 1 0 1 0 1 1 0 1 1 0 0 0 1 0 1 1 1 1 1 0 1 1 1 1 1 1 0 1 0 1 0 1 1 0 1 1 1 1 1 1 1 1 1 0 1 1 1 1 1 0 1 0 1 1 0 0 1 1 1 1 1 0 1 0 0 1 0 1 1 0 0 0 1 1 1 1 1 0 1 0 1 0 0 1 0 1 1 1 1 1 1 1 1 0 0 1 0 0 1 0 0 1 1 0 1 1 0 1 1 1 1 1 0 1 1 1 0 1 0 0 1 0 1 1 0 1 0 1 1 0 1 0 1 0 1 1 1 0 0 1 1 0 1 1 0 1 1 0 1 1 0 0 1 1 1 0 1 1 0 1 1 1 1 1 0 1 0 1 0 1 1 1 1 0 1 1 0 1 0 1 1 0 1 0 0 1 1 0 1 0 1 0 1 1 0 0 1 1 0 0 1 1 1 1 0 1 1 1 0 0 1 1 1 1 0 1 1 1 1 0 1 0 1 1 0 0 0 1 0 0 1 1 1 1 0 0 1 0 0 1 1 0 1 1 1 0 0 1 1 0 1 0 0 0 0 0 0 1 1 1 1 0 1 1 0 0 1 1 1 0 0 0 0 1 0 0 0 1 1 1 0 1 0 1 0 0 1 0 0 0 1 1 1 1 0 1 0 1 0 0 1 0 1 1 0 0 1 1 0 1 1 1 1 1 1 0 1 1 0 0 0 0 0 0 1 0 1 1 1 0 1 0 1 0 0 1 1 0 0 1 1 0 0 0 0 0 1 0 1 1 0 1 0 1 1 1 0 1 1 1 1 1 0 1 1 1 0 1 0 1 1 0 0 1 1 0 0 1 0 0 0 0 1 1 1 0 0 0 1 0 0 0 0 0 1 0 0 1 0 0 1 1 0 0 1 0 1 0 1 1 0 0 0 1 0 1 0 0 0 0 1 0 0 0 0 0 0 1 0 1 0 1 1 1 0 0 0 1 0 1 0 0 1 0 0 0 0 1 0 0 0 0 1 0 1 0 1 1 1 1 0 0 0 1 0 0 0 0 1 1 0 0 0 1 0 0 0 1 0 0 1 1 0 1 0 0 1 0 1 0 0 0 0 1 0 1 0 0 1 0 0 0 1 0 0 1 1 0 0 0 0 0 0 1 0 0 0 0 0 1 0 0 0 0 0 0 0 0 0 0 0 1 0 0 1 0 0 0 0 0 0 0 1 0 0 0 0 0 0 0 0 0 1 0 0 1 0 1 0 1 1 1 1 0 1 1 0 0 0 0 0 1 1 0 0 1 0 1 0 1 0 0 0 1 0 0 0 0 0 1 0 0 1 0 0 1 1 1 0 0 0 0 0 1 0 0 0 0 0 0 1 0 0 0 0 1 0 1 0 0 1 0 0 1 0 1 0 1 1 1 1 0 0 1 0 0 1 1 0 1 0 1 0 1 0 0 0 0 0 0 1 1 0 1 0 0 0 0 0 0 0 1 0 1 0 0 1 0 1 1 0 0 0 1 1 0 1 0 0 0 0 0 0 1 0 0 0 1 0 0 1 1 0 0 0 0 1 1 1 0 1 1 0 0 0 1 0 0 0 0 1 1 1 0 0 1 1 1 1 0 0 0 0 1 1 0 0 0 0 1 0 1 1 0 1 1 0 0 0 0 1 1 0 0 0 0 1 0 0 0 0 0 0 1 1 1 1 0 0 0 1 1 1 1 0 1 0 0 1 0 0 1 0 0 0 0 0 1 0 0 1 0 1 0 0 1 1 0 0 0 1 0 0 0 0 1 1 1 0 0 1 0 1 0 1 1 1 1 1 1 0 0 0 1 0 0 0 1 1 1 1 0 1 0 1 0 0 0 0 0 1 0 1 1 1 0 1 0 0 1 1 0 0 0 0 1 0 0 1 0 1 0 0 1 1 1 1 1 0 0 1 0 1 0 0 0 1 1 1 1 1 1 1 1 1 0 1 1 1 0 1 0 0 1 0 1 1 0 0 1 0 1 1 1 1 1 1 1 0 1 1 1 0 1 1 0 1 0 1 0 0 1 0 0 0 1 1 1 0 1 0 0 0 0 0 0 1 1 0 1 0 0 0 1 0 0 0 0 0 0 1 0 1 0 1 0 1 1 1 0 1 1 0 0 0 0 1 1 0 0 1 0 1 1 0 0 1 0 0 0 0 1 0 1 0 0 0 1 0 1 1 1 0 1 0 1 1 1 0 0 1 1 1 0 1 1 1 1 0 1 1 1 1 0 1 0 1 0 0 1 0 0 1 0 1 1 1 0 1 1 1 1 0 0 1 0 1 1 1 1 0 0 1 0 1 0 0 0 1 0 0 0 0 1 0 0 0 1 0 1 0 0 1 1 1 0 0 0 1 0 0 1 1 1 1 0 1 0 1 1 0 1 0 0 1 0 0 0 1 1 0 0 0 0 0 0 1 1 1 0 1 0 1 1 0 0 0 0 1 1 0 0 0 0 1 0 1 1 1 0 0 0 0 1 0 0 0 0 1 0 0 1 1 0 0 0 1 1 0 0 1 0 1 1 0 0 0 1 0 0 0 0 1 0 0 1 0 1 0 0 0 1 0 1 1 1 0 1 1 1 0 1 0 1 0 1 1 1 0 0 0 0 1 0 0 1 0 0 1 0 1 0 1 0 1 1 1 0 0 0 0 1 1 1 1 1 0 1 0 1 0 0 1 0 1 1 0 1 1 0 1 1 1 1 0 1 0 1 0 1 0 1 1 0 1 0
M BTB-01355934 1 1 1 1 1 1 1 1 1 1 1 1 1 1 1 1 1 1 1 1 1 1 1 1 1 1 1 1 1 1 1 1 1 1 1 1 1 1 1 1 1 1 1 1 1 1 0 1 1 1 1 1 1 1 1 1 1 1 1 1 1 1 1 1 1 0 1 1 1 1 1 1 1 1 1 1 1 1 1 1 1 1 0 1 1 1 1 1 1 1 1 1 1 1 1 1 1 1 1 1 1 1 1 1 1 1 1 1 1 1 1 1 1 1 1 1 1 1 1 1 1 1 1 1 1 1 1 1 1 1 1 1 1 1 1 1 0 1 1 1 1 1 1 1 1 1 1 1 1 1 1 1 1 1 1 1 1 1 1 1 1 1 1 1 1 1 1 1 1 1 1 1 1 1 1 1 1 1 1 1 1 1 1 1 1 1 1 1 1 1 1 1 1 1 1 1 1 1 1 1 1 1 1 1 1 1 1 1 1 1 1 1 1 1 1 1 1 1 1 1 1 1 1 1 0 1 1 1 1 1 1 1 1 1 1 1 1 1 1 1 1 1 1 1 1 1 1 1 1 1 0 0 1 1 1 1 1 1 1 1 1 1 0 1 1 1 1 1 1 0 1 1 1 1 1 1 1 1 1 1 1 1 1 1 1 1 1 1 1 1 1 0 1 1 1 1 1 1 1 1 1 1 1 0 1 1 1 1 1 1 1 1 0 1 1 1 1 1 1 1 1 1 1 1 1 1 1 1 1 1 1 1 1 1 0 1 1 1 1 1 1 1 1 1 1 1 1 1 1 1 1 1 1 1 1 1 1 1 1 1 0 1 1 1 1 1 1 1 1 1 1 1 1 1 1 1 1 1 1 1 1 1 1 1 1 1 1 1 1 1 1 1 1 1 1 1 1 1 1 1 1 1 1 1 1 1 1 1 1 1 1 1 1 1 1 1 1 1 1 1 1 1 1 1 1 1 1 1 1 1 1 1 1 1 1 1 1 1 1 1 1 1 1 1 1 1 1 1 1 1 1 1 0 1 1 1 1 1 1 1 1 1 1 1 1 1 1 1 1 1 1 1 1 1 1 1 1 1 1 1 1 1 1 1 1 1 1 1 1 1 1 1 1 1 1 1 1 1 1 1 1 1 1 1 1 0 1 1 1 1 1 1 1 1 1 1 0 1 1 1 1 1 1 1 1 1 1 1 1 1 1 1 1 1 1 1 1 1 1 1 1 1 1 1 1 1 1 1 1 1 1 1 1 1 1 1 1 1 1 1 1 1 1 1 1 1 1 1 1 1 1 1 1 1 1 1 1 1 1 1 1 1 1 1 1 1 1 1 1 1 1 1 1 1 1 1 1 1 1 1 1 1 1 1 1 1 1 1 1 1 1 1 1 1 1 1 0 1 1 1 1 1 1 1 1 1 1 1 1 1 1 1 1 1 1 1 1 1 1 1 1 1 1 1 1 1 1 1 1 1 1 1 1 1 1 1 1 1 1 1 1 1 1 1 1 1 1 1 1 1 1 1 1 1 1 1 1 1 1 1 1 1 1 1 1 1 1 1 1 1 1 1 1 1 1 1 1 1 1 1 1 1 1 1 1 1 1 1 1 1 1 1 1 1 1 1 1 1 1 1 1 1 1 1 1 1 1 1 1 1 1 1 1 1 1 1 1 1 1 1 1 1 1 1 1 1 1 1 1 1 1 1 1 0 1 1 1 1 1 1 1 1 1 1 1 1 1 1 1 1 1 1 1 1 1 1 1 1 1 1 1 1 1 1 1 1 1 1 1 1 1 1 1 1 1 1 1 1 1 1 1 1 1 1 1 1 1 1 0 1 1 1 1 1 1 1 1 1 1 1 1 1 1 1 1 1 1 0 1 1 1 1 1 1 1 1 1 0 1 1 1 1 1 1 1 1 1 1 1 1 1 0 1 1 1 1 1 1 1 1 1 1 1 1 1 1 1 1 1 1 1 1 1 1 1 1 1 1 1 1 1 1 1 1 1 1 1 1 1 1 1 1 1 1 1 1 1 1 1 1 1 1 1 1 1 1 1 1 1 1 1 1 1 1 1 1 1 1 1 1 1 1 1 1 1 1 1 1 1 1 1 1 1 1 1 1 1 1 1 1 1 1 1 1 0 1 1 1 1 1 1 1 1 1 1 1 1 1 1 1 1 1 1 1 1 1 1 1 1 1 1 1 1 1 1 1 1 1 1 1 1 1 1 1 1 1 1 1 1 1 1 1 1 1 1 1 1 1 1 1 1 1 1 1 1 1 1 1 1 1 1 1 1 1 1 1 1 1 1 1 1 1 1 1 1 1 1 1 1 1 1 1 1 0 1 1 1 1 0 1 1 1 1 1 1 1 1 1 1 1 1 1 1 1 1 1 1 1 1 1 1 0 1 1 1 1 0 1 1 1 1 1 1 1 1 0 1 1 1 1 1 1 1 1 1 1 1 1 1 1 1 1 1 1 1 1 1 1 1 1 1 1 1 1 1 1 1 1 1 1 1 1 1 1 1 1 1 1 1 1 1 1 1 1 1 1 1 1 1 1 0 1 1 1 1 0 1 1 1 1 1 1 1 1 1 1 1 0 1 1 0 1 1 1 1 1 1 1 1 1 1 1 1 1 1 1 1 1 1 1 1 1 1 1 1 1 1 1 1 1 1 1 1 1 1 1 1 1 1 1 1 1 1 1 1 1 1 1 1 1 1 1 1 0 1 1 0 1 1 1 1 1 1 0 0 1 1 1 1 1 1 1 1 1 1 0 1 1 1 1 1 1 1 1 1 1 1 1 1 1 1 0
M ARS-BFGL-NGS-13104 0 0 0 1 1 0 0 0 0 1 1 1 0 1 1 1 0 0 0 1 0 0 1 0 1 1 1 1 0 0 1 1 0 0 1 1 0 0 0 0 0 0 0 0 0 0 1 0 0 0 0 0 0 0 0 0 0 0 1 0 0 1 0 0 0 1 0 1 0 0 1 1 0 1 0 0 0 1 0 1 0 0 1 0 0 0 1 1 0 0 0 0 0 0 0 1 0 1 0 0 1 0 1 0 0 0 0 0 0 0 0 0 0 1 0 1 0 0 1 1 1 0 1 0 0 0 0 0 1 1 0 1 1 0 1 1 1 1 0 0 0 0 1 0 0 1 1 0 0 1 0 0 0 1 1 0 1 1 0 0 1 0 0 0 0 0 1 1 0 0 0 1 0 0 1 1 1 1 0 1 1 0 0 0 0 0 1 0 0 1 0 0 0 0 1 0 0 0 0 1 1 0 0 1 0 1 0 0 0 0 0 0 0 0 1 1 0 1 0 0 0 0 1 0 1 1 0 0 1 0 0 0 0 0 0 1 0 0 1 0 1 1 0 1 1 0 0 0 0 1 1 1 0 1 1 0 0 1 1 0 0 1 1 0 0 1 0 1 1 1 1 1 1 0 0 0 1 0 0 0 0 1 0 0 0 1 1 1 1 0 1 1 0 0 0 0 1 0 1 0 0 0 0 1 0 1 0 0 0 0 1 0 1 0 0 0 0 1 0 0 0 1 0 0 1 0 0 0 0 0 0 1 0 0 1 0 1 0 0 0 0 0 0 0 0 1 0 0 0 1 1 0 0 0 1 0 0 0 1 1 1 1 0 1 0 1 0 1 1 0 0 0 1 0 0 0 0 0 1 0 0 1 1 0 1 0 0 1 0 0 0 1 0 0 1 0 0 1 0 1 0 0 1 0 0 1 0 1 0 0 0 0 0 0 0 0 0 0 0 0 0 0 0 1 0 1 0 0 0 0 1 0 0 0 0 0 0 1 0 0 0 0 1 0 0 0 1 0 0 0 0 0 1 0 1 0 0 0 0 0 1 0 1 0 0 0 0 0 0 0 0 0 1 0 1 1 0 0 0 0 1 0 0 0 0 0 0 0 0 0 0 0 0 0 0 0 0 0 0 0 0 0 0 1 0 1 0 0 1 0 0 0 0 0 0 0 1 0 0 0 0 0 1 1 0 0 0 0 0 1 1 0 1 0 0 0 0 0 0 0 1 0 0 0 0 0 0 1 0 0 1 0 1 0 1 0 1 0 0 1 1 0 1 0 0 1 0 1 0 0 0 0 0 0 1 1 0 0 0 0 0 1 0 0 1 0 0 0 1 0 0 0 0 0 0 1 0 0 0 0 0 0 0 0 0 0 0 0 1 0 0 0 1 0 0 0 1 1 0 0 0 0 1 0 0 0 1 0 0 0 0 1 0 0 0 1 0 0 0 0 0 0 0 0 0 0 0 1 0 0 0 1 0 0 0 1 0 0 0 0 0 0 0 0 0 0 0 0 0 0 0 1 0 0 0 0 0 1 0 0 1 1 0 0 0 1 0 1 0 0 0 0 0 0 0 0 1 0 0 0 0 0 0 0 1 0 0 0 0 0 0 0 0 1 0 1 0 0 0 0 0 0 0 1 0 0 1 0 0 0 0 0 0 0 0 0 0 0 0 0 0 0 1 0 0 1 0 0 0 1 0 0 0 1 0 0 0 1 0 0 0 0 1 0 0 0 0 0 1 1 1 0 0 0 1 0 0 0 0 0 0 0 0 0 0 1 0 0 1 0 1 1 0 1 0 0 0 0 1 0 0 0 0 0 1 0 1 0 1 1 1 0 0 0 1 0 0 0 0 0 0 0 0 0 0 0 1 1 1 0 0 0 0 0 0 0 0 1 0 1 0 1 0 1 0 1 0 1 0 0 0 1 0 0 0 0 0 0 1 1 1 0 1 1 0 1 0 0 1 0 1 0 0 1 0 1 0 1 0 0 0 1 0 0 0 1 0 0 0 0 0 1 0 0 0 1 0 0 0 0 1 0 0 1 0 0 0 1 0 0 0 0 0 0 1 0 0 0 0 1 0 1 0 0 0 0 0 1 1 0 0 0 0 0 0 0 1 1 0 1 1 0 0 0 1 0 1 1 0 0 0 0 0 1 1 0 1 0 0 0 0 0 0 0 0 0 0 0 1 1 0 0 0 0 1 0 0 1 0 0 1 0 0 1 0 1 1 1 0 1 1 1 1 0 1 0 0 0 0 0 1 0 0 0 0 0 0 0 0 1 0 0 0 0 1 0 0 0 0 0 1 0 0 1 1 1 1 1 0 1 0 0 0 1 0 0 0 0 1 1 0 1 0 0 0 0 1 1 1 1 0 1 0 0 0 0 1 0 1 0 0 1 1 1 1 0 1 1 0 0 0 1 0 0 0 1 0 0 0 0 0 1 0 1 0 0 1 0 0 0 0 0 0 1 0 0 0 0 0 0 0 0 0 0 0 1 0 0 0 0 1 1 1 1 0 0 1 0 0 0 0 1 0 0 0 0 0 0 0 0 1 0 0 1 0 1 0 0 0 0 1 0 0 0 0 1 0 1 0 0 1 0 0 0 1 0 0 1 0 1 1 0 0 0 0 1 1 0 1 0 0 0 1 0 0 0 0 0 0 1 0 0 0 0 1 1 1 0 0 1 0 0 1 0 0 0 0 0 0 0 0 0 0 1 0 0 1 0 0 1 0 0 1 1 1 1 0 1 0 1 0 0 0 0 0 1 1 0 0 0 0 0 1 0 0 0 0 1 0 0 0 1
M ARS-BFGL-NGS-85031 0 0 0 0 1 0 0 0 0 1 0 0 0 1 1 1 0 0 0 1 0 0 1 1 1 0 0 1 0 0 0 0 0 0 0 1 0 0 1 0 1 0 0 1 0 0 1 0 0 0 1 0 0 0 1 1 0 1 0 0 1 0 0 0 1 1 0 1 0 1 1 1 1 1 0 0 1 1 0 0 0 0 1 0 0 0 1 1 0 0 0 0 0 0 0 1 0 1 1 0 0 0 0 0 1 0 0 0 0 0 0 0 0 1 0 1 0 0 0 1 0 0 1 0 0 0 0 1 0 0 0 0 1 0 1 1 1 0 0 0 0 1 1 0 0 1 0 1 0 0 0 0 0 1 1 1 0 1 0 0 1 0 0 0 0 0 1 1 0 0 0 1 1 0 1 0 1 1 0 1 1 0 1 1 0 0 0 0 1 1 0 0 0 0 0 1 0 0 1 1 1 0 0 1 0 1 1 0 0 0 0 0 0 0 1 1 0 0 0 0 0 1 0 1 1 1 1 0 0 0 0 0 1 0 1 1 0 0 1 0 1 1 0 1 1 0 1 0 0 0 1 1 1 1 1 0 1 0 1 0 0 0 1 0 1 1 0 1 1 1 0 0 1 0 1 0 0 0 0 0 0 1 1 0 0 0 1 1 0 0 1 1 1 0 0 0 1 0 1 0 0 0 0 1 0 1 1 0 1 0 1 1 1 1 0 0 0 1 0 0 0 1 0 1 1 0 1 0 0 0 1 1 0 0 1 0 0 0 0 0 0 0 1 1 1 0 1 0 1 1 1 0 1 0 1 0 0 0 0 0 1 1 0 1 0 0 0 0 1 0 0 0 0 0 0 1 0 0 1 0 0 0 1 0 1 1 0 1 0 0 1 1 0 1 1 0 0 1 0 0 0 0 1 0 0 1 0 0 0 0 0 0 0 0 1 0 0 0 0 0 0 1 0 1 0 0 0 0 0 0 1 0 0 1 0 1 0 1 0 0 0 0 1 0 1 0 1 0 0 0 0 0 0 0 1 0 0 0 0 0 1 0 1 0 0 0 0 0 0 0 0 0 1 0 0 0 0 0 0 0 1 0 1 0 0 0 0 0 0 0 0 0 0 0 0 1 1 0 0 0 0 1 0 0 0 0 0 0 0 0 0 0 0 0 0 0 0 0 0 0 0 0 0 1 0 0 0 1 0 0 1 0 1 0 0 0 1 0 0 0 0 0 0 0 0 0 0 0 0 0 1 0 1 0 1 0 1 0 0 1 1 0 1 0 0 1 0 1 0 0 0 0 0 0 1 0 0 0 0 0 0 0 0 0 1 0 0 0 0 0 0 0 1 0 0 0 0 0 0 1 0 0 0 0 1 0 0 0 1 0 0 0 1 0 0 0 1 1 0 0 0 0 1 0 0 1 0 0 0 0 0 0 1 0 0 1 0 0 0 0 0 0 0 0 0 0 0 1 0 0 0 1 0 0 0 0 0 0 0 0 0 0 1 0 0 0 0 0 0 0 0 1 0 0 0 0 0 0 0 0 1 1 0 0 0 0 0 1 0 0 0 0 0 0 0 0 1 0 0 0 0 0 0 0 1 0 0 0 0 0 1 0 0 0 1 1 0 0 1 0 0 0 0 0 0 0 1 0 0 0 0 0 0 0 0 0 0 0 0 0 0 1 1 0 0 0 0 0 0 1 0 0 0 0 0 0 0 0 0 0 0 0 0 0 0 0 0 0 1 0 0 0 0 0 1 1 0 0 0 0 0 0 0 0 0 1 0 0 1 0 1 1 0 1 1 0 0 0 0 0 0 1 1 0 0 0 1 1 1 1 0 1 0 1 1 0 0 0 1 0 1 0 0 0 0 0 1 1 1 0 1 0 0 0 0 0 0 1 0 1 0 1 0 1 1 1 0 1 0 0 0 1 0 0 0 0 0 0 1 0 1 0 1 1 0 1 0 1 0 0 1 1 1 1 0 1 0 0 0 1 1 1 0 1 0 1 1 0 1 0 1 1 1 0 0 0 0 1 0 0 1 0 1 1 0 0 1 1 0 1 0 1 0 0 1 0 0 0 0 1 1 1 1 0 0 0 0 1 0 0 1 1 0 0 0 0 1 0 0 0 1 0 1 0 1 1 1 1 0 0 1 0 0 1 1 0 1 0 0 0 0 1 0 0 0 1 0 0 0 1 0 0 1 1 1 0 1 0 1 1 1 0 0 1 0 1 1 0 0 1 0 1 1 0 1 1 1 0 0 0 1 0 0 1 0 1 0 1 0 1 0 0 1 0 1 0 0 0 0 0 1 1 0 1 0 1 1 1 0 0 1 0 1 1 1 0 0 1 1 1 0 1 0 0 0 0 0 1 1 0 0 0 0 0 0 0 1 1 1 1 0 1 1 1 1 1 1 0 0 0 0 1 0 0 0 1 0 1 0 1 0 0 0 1 0 1 1 0 0 0 0 0 0 1 0 1 0 0 1 0 0 0 0 1 0 1 0 0 0 0 1 1 1 1 0 0 1 0 0 0 0 1 0 1 0 1 0 0 1 1 1 0 0 1 1 1 0 0 1 1 1 0 0 1 1 1 0 1 0 1 1 0 0 0 0 0 1 1 0 0 1 1 0 0 1 0 1 1 1 0 1 0 0 1 1 0 1 1 0 1 0 0 0 1 0 1 1 1 0 1 0 0 1 0 0 0 0 1 0 1 0 0 0 1 1 1 0 1 0 0 0 0 0 1 1 0 1 1 0 0 0 0 0 1 0 0 0 0 0 0 0 0 1 0 0 0 0 0 0 0 0 1
M ARS-BFGL-NGS-3235 1 0 0 1 1 0 0 0 0 1 1 0 0 1 1 1 0 0 0 1 0 0 1 0 1 1 0 1 0 0 1 1 0 0 1 1 0 0 0 0 0 0 0 0 0 0 0 0 0 0 0 0 0 0 0 0 0 0 1 0 0 1 0 0 0 0 0 1 0 0 1 1 0 1 0 0 0 1 0 0 0 1 0 0 0 0 1 1 0 0 0 0 0 0 0 1 0 1 1 0 1 0 1 0 0 0 0 0 0 1 0 0 0 1 0 1 0 0 1 1 1 0 1 0 0 0 0 0 0 1 0 1 1 0 1 1 1 0 0 0 0 0 1 0 0 1 1 1 1 0 0 0 0 1 1 0 1 1 0 0 1 0 0 0 0 0 1 1 0 0 0 1 0 0 1 1 1 1 0 1 1 0 1 0 1 0 1 0 0 1 0 0 0 0 0 0 0 0 0 1 1 0 0 1 0 1 0 0 0 0 0 0 0 0 1 1 0 1 0 0 0 0 1 0 0 1 0 0 1 0 0 0 0 0 0 1 0 0 1 0 1 1 0 1 1 0 0 0 0 1 0 0 0 1 1 0 0 1 1 0 0 1 0 0 0 1 0 1 1 0 1 1 1 0 0 0 1 0 0 0 1 1 0 0 0 1 1 1 0 0 1 0 1 0 0 0 1 0 1 0 0 0 0 0 0 1 0 0 0 0 1 0 0 0 0 0 0 1 0 0 0 1 0 0 1 0 0 0 0 0 0 1 0 0 0 0 1 0 0 0 0 0 0 0 0 0 0 0 0 1 1 0 0 1 1 0 0 0 1 1 0 1 0 1 0 1 0 1 1 0 0 0 0 0 0 0 0 0 1 0 0 1 1 0 1 0 0 1 0 0 0 1 0 0 1 0 0 1 0 1 0 0 1 0 0 1 0 1 0 0 0 0 0 0 1 0 0 0 0 0 0 0 0 0 0 1 0 0 0 0 1 0 1 0 0 0 0 1 0 0 0 0 0 0 0 0 0 0 0 0 0 0 0 0 0 1 0 0 0 0 1 0 1 0 0 0 0 0 0 0 0 0 1 0 1 1 0 0 0 0 1 0 0 0 0 0 0 0 0 1 0 0 0 0 0 1 0 0 0 0 0 0 0 1 0 0 0 0 1 0 0 0 0 0 0 0 0 0 0 0 0 0 1 1 1 0 0 0 0 1 0 0 1 0 0 0 1 0 0 0 1 0 0 0 0 0 0 1 0 0 1 0 0 0 1 0 0 0 0 1 1 0 1 0 0 0 0 1 0 0 0 0 0 0 1 1 0 0 0 0 0 1 0 0 0 0 0 0 1 0 0 0 0 0 0 1 0 0 0 0 0 0 0 0 0 0 0 0 1 0 0 0 1 0 0 0 0 0 0 1 0 0 1 0 0 0 1 0 0 0 0 1 0 0 0 1 0 0 0 0 0 0 0 0 0 0 0 1 0 0 0 0 0 0 0 1 0 0 0 0 0 0 1 0 0 0 0 0 0 0 0 0 0 0 0 0 0 1 0 0 1 1 0 0 0 1 0 0 0 0 0 0 0 0 0 0 0 0 0 0 0 0 0 1 1 0 0 0 0 0 0 0 0 1 0 1 0 0 0 0 0 0 0 0 0 0 1 0 1 0 0 0 0 0 0 0 0 0 0 0 0 0 0 0 0 1 0 0 0 1 0 0 0 0 0 0 0 1 0 0 0 0 1 0 0 0 0 0 1 1 1 0 0 0 1 0 0 0 0 0 0 0 0 0 0 0 0 0 1 0 1 0 0 1 0 0 0 0 1 0 0 0 0 0 1 0 1 1 0 1 1 0 0 0 1 0 0 0 0 0 0 0 0 0 0 0 1 0 1 0 1 0 0 0 0 0 0 0 0 1 0 1 0 1 1 1 0 1 0 0 0 0 0 0 0 0 0 0 1 0 1 0 1 1 0 1 0 1 1 0 1 0 0 1 0 1 0 0 0 1 1 1 0 0 0 1 0 0 0 0 0 1 0 0 0 1 0 1 0 0 1 0 0 1 0 0 1 1 0 0 0 0 0 0 1 0 0 0 0 1 0 1 0 0 0 0 0 1 0 0 1 0 0 0 0 0 1 0 0 1 1 0 0 0 0 0 1 1 0 0 1 0 0 1 1 0 1 0 0 0 0 1 0 0 0 1 0 0 1 1 0 0 0 0 1 0 0 0 0 0 1 0 0 1 0 1 1 1 0 1 0 1 1 0 1 0 0 0 0 0 1 0 0 0 0 1 0 0 0 1 0 0 0 0 1 0 0 0 0 0 1 1 0 1 0 1 1 1 0 0 0 0 0 0 0 0 0 0 0 1 0 1 0 0 0 0 0 1 1 1 0 1 0 0 0 0 1 1 1 0 0 0 1 1 1 0 0 1 0 0 0 1 0 0 0 0 0 0 0 0 0 0 0 1 0 0 1 0 0 0 0 0 0 1 0 0 0 0 1 0 0 0 0 0 0 1 0 0 0 0 1 1 1 1 0 0 1 0 0 0 0 1 0 0 0 1 0 0 1 0 0 0 0 1 0 0 0 0 0 1 1 0 0 0 1 1 0 0 0 0 0 0 0 0 1 0 1 1 0 0 1 0 0 0 1 1 1 0 1 0 0 0 1 0 0 0 1 0 0 1 0 0 0 0 0 1 1 1 0 1 0 0 1 0 0 0 0 1 0 1 0 0 0 1 0 0 0 1 0 1 0 0 1 1 1 1 0 1 0 0 0 0 0 0 0 0 1 0 0 0 0 0 1 0 0 0 0 1 0 0 0 1
M ARS-BFGL-NGS-107987 1 1 1 1 1 1 1 1 1 1 0 0 1 1 1 1 1 0 1 1 1 1 1 1 1 0 0 1 1 0 0 0 1 1 0 0 0 1 1 1 1 1 0 1 0 1 0 1 1 0 1 1 1 1 1 1 1 1 0 0 1 0 1 1 1 0 1 1 1 1 1 1 1 1 1 0 1 1 1 0 1 1 0 1 1 1 0 1 1 1 1 1 1 0 1 1 1 1 1 1 1 1 0 1 1 1 1 1 1 1 0 1 0 1 1 1 0 1 0 1 0 1 1 1 1 1 1 1 0 0 1 0 1 1 0 0 1 1 1 1 0 1 1 0 1 0 0 1 0 0 1 1 1 0 1 1 0 1 1 1 1 1 1 0 1 1 0 0 0 0 1 0 1 1 1 0 0 1 1 1 1 1 1 1 1 1 0 1 1 1 0 1 1 1 0 1 1 0 1 1 1 1 0 1 1 1 1 0 1 1 0 1 1 1 1 1 1 0 1 1 0 1 0 1 0 1 1 1 0 1 1 1 1 1 1 1 1 0 1 0 1 1 1 1 1 1 1 1 1 0 0 0 1 1 0 1 1 1 1 1 1 0 0 1 1 1 1 1 1 0 1 1 1 1 1 1 0 0 1 1 1 1 1 1 1 0 0 0 0 1 0 0 1 1 1 1 1 1 0 1 1 0 1 0 0 1 1 1 1 0 1 1 0 1 0 0 1 1 1 1 0 0 1 1 0 1 1 1 1 1 1 1 0 1 0 0 0 0 1 0 1 0 1 1 1 0 1 1 1 1 1 1 1 1 1 0 1 0 0 1 0 1 0 1 0 0 0 0 0 1 1 1 0 1 1 1 1 1 1 1 1 0 1 0 0 1 1 1 1 1 1 1 1 1 1 0 0 1 1 0 0 1 0 1 0 0 1 0 1 1 0 1 0 1 0 0 0 1 0 1 0 0 0 1 0 0 1 0 1 1 0 0 1 0 1 0 1 0 1 1 1 1 1 0 0 0 1 0 0 0 1 1 0 1 1 0 0 1 0 1 0 1 0 0 1 1 1 1 1 1 0 1 1 0 0 0 1 1 1 1 0 0 0 1 1 1 1 1 1 0 1 0 1 1 1 0 0 0 1 1 0 0 0 1 0 0 1 1 0 1 1 1 1 1 0 1 0 1 1 1 0 1 0 0 1 1 1 0 1 0 1 0 0 0 1 0 0 1 1 1 1 1 1 1 1 1 1 0 1 1 1 1 1 1 0 1 1 1 0 0 1 0 1 1 1 1 1 0 0 0 1 0 0 1 0 0 0 0 1 1 0 0 1 1 1 1 1 0 1 0 0 0 0 0 1 1 1 0 1 1 0 1 1 0 0 0 1 1 1 1 1 0 1 0 1 1 1 1 1 0 1 1 0 0 1 0 0 0 0 0 0 1 0 0 0 0 0 0 1 0 0 0 1 0 1 1 0 0 1 0 1 1 1 0 1 0 1 1 0 1 1 1 0 1 1 1 1 1 1 1 1 1 1 1 1 1 1 0 1 1 0 0 0 1 1 0 1 1 0 1 1 1 1 1 1 0 1 1 1 0 1 0 1 1 0 1 0 1 1 1 0 1 1 1 1 1 1 1 0 1 1 0 1 0 0 1 1 0 0 0 1 1 1 0 0 1 0 1 1 1 0 0 1 1 1 0 1 0 0 0 0 0 1 0 1 0 0 0 1 1 1 1 1 1 1 1 1 0 0 1 1 1 1 1 0 0 1 0 0 1 0 1 1 0 1 1 1 0 0 1 1 1 1 0 0 1 0 1 1 0 1 1 1 1 1 1 1 1 0 1 1 1 1 1 1 0 0 0 1 0 1 1 1 1 1 1 0 0 1 1 1 0 0 1 1 1 1 0 1 0 1 1 0 1 1 0 0 0 0 1 1 0 1 1 1 1 0 1 1 0 1 1 1 1 1 1 1 1 1 1 1 1 1 1 1 1 1 0 1 1 1 1 1 1 1 1 1 1 1 1 1 0 1 1 1 1 1 1 1 1 1 1 1 1 1 1 1 1 0 1 0 1 0 1 1 0 1 1 1 1 1 1 1 1 1 1 0 1 0 1 1 1 0 1 0 0 1 0 0 1 1 1 1 1 0 1 0 1 0 1 1 0 0 1 0 0 1 1 1 1 1 1 1 0 0 1 1 1 1 1 1 1 1 1 0 0 1 0 1 1 1 1 1 1 0 0 1 0 1 1 0 1 1 1 1 1 1 1 0 0 1 0 1 1 0 1 1 1 1 1 1 1 1 1 0 1 1 1 1 0 1 1 1 0 0 1 1 1 1 0 1 1 1 0 1 1 1 1 0 0 1 0 1 1 0 1 0 1 1 1 1 1 0 1 1 1 1 1 0 1 0 0 1 1 0 1 0 1 1 1 0 1 1 0 1 0 0 1 1 1 1 0 1 1 1 1 1 1 0 1 1 0 1 1 1 1 1 1 1 1 1 0 1 1 1 1 1 0 1 1 1 1 0 1 1 1 1 1 0 0 1 0 1 1 1 1 0 1 1 1 0 1 1 0 1 0 1 1 1 1 1 1 1 1 1 1 0 0 1 1 0 0 1 1 1 1 1 1 1 0 1 1 0 0 1 1 0 1 0 1 1 1 1 1 1 0 1 1 0 1 0 1 1 1 0 1 1 1 1 1 1 1 1 0 1 1 1 1 1 1 1 0 1 0 0 1 1 0 0 1 1 1 0 1 0 0 0 0 0 0 0 1 0 0 1 0 1 0 0 0 0 1 1 1 0 1 0 1 1 0 1 0
M BTB-01356178 1 1 1 0 1 1 1 1 1 1 1 0 1 1 1 0 1 0 1 1 1 1 1 0 0 1 0 1 1 1 1 1 1 1 1 1 1 1 0 1 0 1 0 0 1 1 0 1 1 0 0 1 1 1 0 0 1 0 1 0 0 1 1 1 0 0 1 1 1 0 1 1 0 1 1 0 0 1 1 0 1 0 0 0 1 1 1 1 1 1 1 1 0 1 0 1 1 1 1 0 0 1 1 1 0 1 1 1 1 1 0 1 0 1 1 1 0 1 1 1 1 1 1 1 1 1 1 0 0 1 1 1 1 0 1 1 0 0 1 1 0 0 1 1 1 1 1 1 0 0 1 1 0 1 1 0 1 1 1 1 1 1 1 0 1 1 1 1 1 1 1 1 0 1 1 1 0 1 1 0 1 1 1 0 1 1 1 1 0 1 1 1 1 1 0 0 1 0 0 1 1 1 1 1 1 1 0 0 1 1 0 0 1 1 1 1 0 1 1 1 1 0 1 0 0 1 0 1 1 1 0 1 0 1 0 1 1 1 0 1 1 1 0 1 1 1 0 1 1 1 0 0 0 1 1 0 0 0 0 1 1 1 0 1 0 1 1 1 1 0 0 0 1 1 0 0 1 0 1 1 1 1 0 1 1 1 1 1 0 1 1 0 1 1 1 0 1 1 1 1 0 0 1 0 0 1 1 1 0 1 1 0 0 0 0 0 1 1 1 1 1 1 1 0 1 1 0 1 1 1 0 1 1 1 0 0 1 0 0 0 1 1 0 0 0 0 0 0 0 1 1 1 0 1 1 1 1 1 1 0 0 1 1 1 1 1 0 1 1 1 1 1 0 1 1 0 1 1 1 0 1 1 1 0 1 0 1 1 0 1 0 1 0 0 1 1 1 1 1 1 0 1 0 0 0 1 0 1 0 0 0 1 0 0 0 0 0 0 0 1 0 1 0 0 0 0 0 0 0 0 0 0 1 1 0 1 0 1 1 1 1 0 0 0 1 0 0 0 0 0 1 0 0 0 0 0 0 0 0 0 0 0 1 0 0 0 1 0 0 0 0 0 1 0 0 0 1 0 1 0 1 0 1 1 1 0 0 0 0 0 0 0 1 0 1 0 0 0 0 0 0 1 1 0 0 0 1 0 0 0 0 0 0 0 0 0 0 1 0 0 0 0 0 0 1 0 0 1 0 0 0 0 0 0 0 0 0 0 0 1 0 0 0 0 1 1 0 0 0 0 1 0 0 0 0 0 0 0 0 1 1 0 0 1 1 0 0 0 0 0 0 0 0 0 1 0 0 0 0 1 0 0 1 1 0 0 0 0 1 0 0 0 1 0 0 0 1 1 1 0 0 0 0 0 1 0 1 0 1 0 1 0 1 0 0 0 1 0 0 0 0 0 0 0 1 1 0 0 0 0 0 1 1 0 0 1 0 1 1 0 0 0 0 0 0 0 0 1 1 0 0 0 0 0 0 0 0 0 0 0 0 0 0 1 0 0 0 0 0 0 1 0 1 1 0 0 1 1 0 0 0 0 0 1 0 0 1 0 0 0 0 1 0 1 0 0 0 0 0 0 0 0 0 0 1 0 0 0 0 1 1 0 0 0 0 1 1 0 1 0 0 0 0 0 0 0 1 0 0 0 1 0 1 0 0 0 0 0 0 0 0 1 0 0 0 0 0 0 0 1 0 0 0 0 0 0 0 0 0 1 0 0 1 0 0 0 0 0 1 0 1 0 0 0 1 1 1 0 0 1 0 0 0 0 0 0 0 0 1 1 1 0 0 1 1 0 0 0 0 0 0 0 0 0 0 0 0 1 0 1 0 0 1 0 1 0 0 0 0 0 0 1 1 1 1 1 1 0 1 1 1 0 1 0 1 1 1 0 1 1 1 1 1 1 1 1 1 1 1 1 1 0 1 0 0 1 1 0 1 0 1 1 1 1 1 1 1 1 0 1 0 0 0 0 0 1 1 0 1 1 1 1 1 0 1 0 0 1 0 0 0 1 0 1 1 0 1 1 0 0 1 1 0 1 0 1 1 0 0 0 1 0 1 1 1 1 1 1 0 0 0 1 0 0 0 0 1 0 0 0 1 0 1 1 0 1 1 0 0 0 1 0 0 1 0 0 1 1 1 1 1 0 1 1 1 0 0 0 1 0 1 1 1 0 1 1 1 1 0 1 0 0 0 0 1 0 0 0 0 0 1 0 1 1 1 1 1 1 0 0 0 1 1 1 1 0 0 1 0 1 1 1 1 0 0 1 1 0 1 1 1 1 0 1 1 1 1 1 1 0 0 1 1 1 0 0 1 1 1 0 0 1 0 0 0 1 1 0 0 1 1 1 1 1 1 1 0 1 0 0 1 0 0 0 1 0 1 1 1 0 0 0 1 0 1 0 0 0 1 1 0 1 0 0 1 0 0 0 1 0 1 0 1 1 1 0 1 1 1 0 1 1 0 1 1 0 0 0 1 0 0 0 1 0 1 1 1 0 1 1 1 1 1 1 1 1 1 0 0 0 1 1 1 0 1 1 1 0 1 0 0 0 0 1 0 0 0 0 0 1 1 0 1 0 1 1 1 0 1 0 0 0 0 1 0 0 1 1 1 0 1 0 0 1 1 0 1 0 1 1 0 1 0 0 0 1 1 0 0 0 0 1 1 0 0 1 1 1 1 1 0 1 1 0 1 0 0 1 1 1 0 0 0 0 0 0 0 0 0 0 1 1 0 0 1 0 1 0 0 0 0 1 0 1 1 0 0 0 1 0 1 0 0 1 1 0 1 1 1 1 0 0
M ARS-BFGL-NGS-25164 1 0 0 1 0 0 0 0 0 0 1 1 0 0 0 0 0 1 0 0 0 1 0 1 0 0 1 0 0 0 1 1 0 0 1 1 0 0 1 0 1 0 1 1 0 0 1 0 0 1 1 0 0 0 1 1 0 1 1 1 1 1 0 0 1 1 0 0 0 1 0 0 1 0 0 1 1 0 0 1 0 1 1 0 0 0 1 0 0 0 0 0 0 0 0 0 0 0 1 1 1 0 1 0 1 0 0 0 0 1 1 0 1 0 0 0 1 0 1 0 1 0 0 0 0 0 0 1 1 1 0 1 0 1 1 1 1 1 0 0 1 1 0 0 0 1 1 1 1 1 0 0 1 1 0 1 1 0 0 0 0 0 0 1 0 0 1 1 0 0 0 1 1 0 0 1 0 0 0 0 0 0 1 1 1 0 1 0 1 0 0 0 0 0 1 1 0 1 1 0 0 0 0 0 0 0 1 1 0 0 1 1 0 0 0 0 1 1 0 0 0 1 1 1 1 0 1 0 1 0 1 1 1 0 1 0 0 0 1 0 0 0 1 0 0 0 1 0 0 1 1 1 1 0 0 0 1 1 0 0 0 0 1 0 1 0 0 0 0 1 1 1 0 0 1 1 0 1 0 0 1 0 1 0 0 0 1 1 1 0 0 1 0 0 0 1 0 0 1 0 1 1 0 1 1 0 0 0 1 0 0 1 1 1 1 1 0 0 0 0 0 1 0 1 1 0 1 0 0 0 1 0 0 0 1 1 0 1 1 1 0 0 1 1 1 1 1 1 1 0 0 0 1 1 0 0 0 0 0 1 1 0 0 0 0 1 1 1 1 0 0 0 1 0 0 1 0 0 0 1 0 1 0 1 1 1 0 0 1 0 1 0 1 1 0 0 0 0 0 1 1 0 1 0 1 0 1 0 1 1 1 0 1 1 1 1 1 1 1 1 1 0 1 0 1 1 0 1 1 1 1 1 0 0 1 0 1 1 0 0 0 1 0 1 0 1 0 1 1 1 0 1 1 0 0 1 1 1 1 1 1 1 1 1 1 1 0 1 1 0 1 1 1 1 1 1 0 1 0 1 1 1 0 0 0 1 1 0 1 1 1 1 0 1 0 1 1 1 0 1 1 0 0 1 1 1 0 1 1 1 1 0 1 1 1 1 1 0 1 0 1 1 1 1 0 1 1 0 1 1 0 1 1 1 1 1 1 1 1 0 0 1 1 1 0 0 1 1 0 1 1 1 0 1 1 1 0 1 1 1 1 1 1 0 0 0 1 1 1 1 0 1 1 1 0 1 1 1 1 0 1 1 0 0 0 0 1 1 0 1 1 1 0 1 1 1 0 1 0 1 1 1 0 1 0 1 0 1 1 1 0 1 1 1 1 1 0 0 1 1 1 1 1 1 0 0 1 1 1 1 1 1 0 1 1 0 1 0 0 1 1 1 1 1 1 1 1 0 0 1 1 0 0 1 1 1 0 1 1 1 1 1 1 0 0 1 1 1 1 1 0 0 0 0 1 1 0 0 1 1 1 1 1 0 0 1 0 0 1 1 1 0 1 0 1 1 0 1 1 1 0 1 1 1 1 1 1 0 1 0 0 1 1 1 1 0 0 1 0 1 0 1 1 1 1 1 1 1 1 1 0 0 0 1 1 1 1 0 1 1 1 0 0 1 0 1 0 1 1 0 1 1 1 1 1 1 1 1 1 0 1 1 0 0 1 1 0 1 1 1 0 0 1 1 1 0 0 1 1 0 1 1 0 1 0 0 0 1 1 0 1 0 0 0 0 1 1 1 1 1 1 1 1 1 1 1 0 1 1 0 1 1 0 1 0 1 1 1 1 1 1 0 0 0 0 0 1 1 0 0 1 1 0 1 0 0 0 1 0 1 0 0 0 0 1 1 0 1 0 0 0 1 0 1 1 0 0 1 0 1 0 0 0 0 0 0 0 1 1 0 0 1 1 0 1 0 0 1 0 1 1 0 0 1 0 0 1 0 1 1 1 1 1 0 0 1 0 1 1 1 0 0 1 0 1 0 1 0 1 1 0 1 0 1 0 0 0 0 1 0 1 0 1 1 1 1 0 0 1 1 1 1 0 0 1 0 0 1 1 1 0 1 1 0 1 1 1 0 0 0 1 1 0 0 1 1 0 1 0 1 0 1 0 1 0 1 0 0 1 0 1 1 1 1 1 1 1 1 1 1 0 1 0 0 0 1 0 1 1 1 1 0 0 0 0 1 1 0 1 0 0 0 0 1 1 1 0 1 0 0 0 0 1 1 1 0 0 0 0 1 0 1 0 1 1 0 0 0 0 1 1 0 1 1 1 0 0 1 1 1 0 1 0 0 0 0 1 0 0 1 0 1 1 1 0 1 0 1 1 1 1 1 0 0 1 1 1 1 0 0 1 0 1 1 0 1 1 1 0 1 0 1 0 0 0 1 0 0 0 1 0 0 1 0 0 1 1 1 1 1 1 1 0 1 0 0 0 1 0 0 0 0 1 0 0 0 0 1 1 1 0 1 0 1 1 1 0 1 1 1 1 1 1 1 1 1 1 1 1 1 0 1 0 1 1 0 0 1 0 1 1 1 1 1 1 1 1 0 0 1 0 1 1 0 1 1 1 1 1 0 1 0 1 1 1 0 1 1 1 0 1 0 0 1 1 0 0 1 0 0 1 0 0 1 0 1 1 1 0 1 0 1 1 1 1 1 1 1 1 1 0 0 1 1 0 1 0 1 1 1 0 0 1 0 0 0 1 1 0 1 1 1 1 0 1 0 1 0 0 1 0 1
M ARS-BFGL-NGS-12728 0 0 0 0 0 0 0 0 0 0 0 0 0 0 0 1 0 0 0 0 0 0 0 0 1 0 0 0 0 0 0 0 0 0 0 0 0 0 0 0 0 0 0 0 0 0 0 0 0 0 0 1 0 1 0 0 0 0 0 0 0 0 0 0 0 0 0 0 0 0 0 0 0 0 0 0 0 0 1 0 0 0 0 0 0 0 0 0 0 0 0 0 0 0 0 0 0 0 0 0 0 0 0 0 0 0 0 0 0 0 1 0 1 0 0 0 1 0 0 0 0 1 0 0 0 1 0 0 0 0 0 0 0 0 0 0 0 0 0 0 0 0 0 0 0 0 0 0 0 0 0 0 0 0 0 0 0 0 0 0 0 0 0 1 0 0 0 0 0 0 0 0 0 0 0 0 0 0 0 1 0 0 0 0 0 0 0 0 0 0 0 0 0 0 0 0 0 0 0 0 0 0 0 0 0 0 0 1 0 0 1 0 0 0 0 0 0 0 1 1 0 0 0 0 0 0 0 0 0 1 0 0 0 0 0 0 0 0 0 0 0 0 0 0 0 1 0 0 0 0 0 0 0 0 0 0 0 0 1 0 0 0 0 1 0 0 0 0 0 0 0 0 0 0 0 0 0 1 0 0 0 0 0 0 1 0 0 0 0 0 0 0 0 0 0 0 0 0 0 0 0 0 0 0 0 0 0 0 0 0 0 0 0 0 1 1 0 0 0 0 0 0 0 0 0 0 0 0 0 0 0 0 0 1 0 1 0 1 0 1 0 0 0 0 0 0 0 0 0 0 0 0 0 0 0 0 0 0 0 0 0 0 0 0 0 0 0 0 0 1 0 0 0 0 0 0 0 0 0 0 0 0 0 0 0 0 0 0 0 0 0 0 0 0 0 0 0 0 0 0 1 0 0 1 1 0 0 0 0 1 1 0 0 1 1 0 1 0 0 0 1 0 1 1 1 0 1 0 1 0 0 1 0 0 1 0 1 0 0 0 0 0 1 1 0 1 1 1 1 1 0 0 0 0 1 0 1 0 1 1 0 0 0 1 1 0 1 1 1 1 1 0 0 1 0 0 0 0 0 0 0 1 0 0 0 0 1 0 1 0 1 0 0 1 1 1 1 1 1 1 1 0 0 0 1 0 0 1 0 0 1 0 1 0 1 1 0 0 1 0 1 0 0 0 0 0 0 0 0 0 1 1 0 1 0 1 1 0 1 1 0 1 1 0 0 0 1 0 1 0 0 0 1 0 0 1 1 0 1 0 0 0 0 0 0 1 0 0 1 1 0 1 0 0 0 0 1 1 1 0 1 0 0 0 1 0 0 1 1 0 0 1 0 1 0 0 0 0 0 0 0 0 1 1 0 1 0 0 0 1 0 1 0 0 0 0 0 1 1 0 0 1 0 1 0 0 0 1 1 0 0 0 0 1 0 0 1 0 0 1 0 1 1 1 1 1 1 0 0 1 1 1 0 1 1 0 0 0 0 1 0 0 1 0 1 0 1 0 1 1 1 1 0 0 1 0 0 1 0 1 0 0 1 0 0 0 0 1 0 1 0 0 1 1 0 0 1 1 0 1 1 0 1 0 0 0 1 0 0 0 0 0 0 0 0 0 0 1 0 0 0 1 1 0 0 0 0 1 0 1 0 0 0 1 1 0 0 1 0 0 1 0 1 0 0 0 0 1 1 0 1 1 0 0 0 1 1 0 1 0 1 0 1 1 0 0 1 1 0 0 1 0 1 0 0 0 0 1 0 0 0 1 1 1 0 1 0 1 0 0 0 1 1 0 0 0 1 0 0 1 0 0 0 0 0 0 1 0 0 0 0 0 0 0 0 0 0 0 0 0 0 0 0 0 0 0 0 0 0 0 0 1 0 0 0 0 0 0 0 0 0 0 0 0 0 0 0 0 0 0 0 0 0 0 0 0 0 0 0 0 0 0 0 0 0 0 0 0 0 0 1 0 0 1 0 0 0 0 0 0 0 0 0 0 0 1 0 0 0 0 0 0 0 0 0 0 0 0 0 0 0 0 0 0 0 0 0 1 0 0 0 0 0 0 0 0 0 0 0 1 0 0 0 0 0 0 0 1 0 0 0 0 0 0 1 0 0 0 1 0 0 0 0 0 0 0 0 0 0 0 0 0 0 0 0 0 1 0 0 0 0 0 0 0 0 0 0 0 0 0 0 0 0 0 0 0 0 0 0 0 0 0 0 0 0 0 0 0 0 1 0 0 0 0 0 0 0 0 0 0 0 0 0 0 1 0 0 0 0 0 0 0 0 0 0 0 0 0 0 1 1 0 0 0 0 1 0 0 0 0 0 0 0 0 0 0 0 0 0 0 0 0 0 0 0 0 0 0 1 0 0 0 0 0 0 0 0 0 0 0 1 0 0 1 0 0 0 0 0 0 0 0 0 0 0 0 1 0 0 0 0 0 0 0 0 0 0 0 0 0 0 0 0 0 0 0 0 0 0 0 0 1 0 0 0 0 0 0 0 0 0 0 0 0 0 0 0 0 0 0 0 0 0 0 0 0 0 0 0 0 0 0 0 0 0 0 0 0 0 0 0 0 1 0 0 0 0 0 0 0 0 0 0 0 0 0 0 0 0 0 0 0 0 0 0 0 0 0 0 0 0 0 0 0 0 0 0 0 0 1 1 0 0 0 0 0 0 0 0 0 0 0 0 0 0 0 0 0 0 0 0 1 0 1 0 0 1 0 1 1 0 0 1 1 0 0 0 0 1 0 0 0 0 0 0 0 1 1 0 1 0 0 0 0 0 0 0 0 0 0 0 1
M ARS-BFGL-NGS-46098 1 1 0 1 1 0 0 0 0 1 1 1 0 1 1 1 1 1 0 1 1 0 1 0 1 1 1 1 1 0 1 1 1 1 1 1 0 0 0 1 0 1 1 0 0 0 1 0 1 1 0 1 1 1 0 0 0 0 1 1 0 1 0 1 0 1 0 1 0 0 1 1 0 1 0 1 0 1 1 1 0 1 1 0 1 1 1 1 1 1 1 1 0 0 0 1 1 1 0 1 1 1 1 0 0 0 1 1 1 1 1 1 1 0 1 1 1 1 1 1 1 0 1 1 1 1 1 0 1 1 1 1 1 1 1 1 1 1 1 1 1 0 1 0 1 1 1 0 0 1 1 0 1 1 1 0 1 1 1 0 1 1 1 1 0 1 1 1 0 0 0 1 0 0 1 1 0 1 1 1 1 1 0 0 1 1 1 1 0 1 0 1 0 0 1 0 1 1 0 1 1 1 0 1 1 1 0 1 1 1 1 1 1 0 1 1 1 1 0 1 1 0 1 0 1 1 0 1 1 0 1 0 0 0 0 1 0 0 0 0 1 1 1 1 1 0 0 1 0 1 1 1 0 1 0 0 0 1 1 1 1 1 1 1 0 1 0 1 1 1 1 1 1 1 0 1 1 1 1 0 1 1 0 0 0 1 1 1 1 0 0 1 0 1 1 0 1 1 1 1 1 1 1 0 1 1 1 1 0 0 1 0 1 0 1 1 1 1 1 1 0 1 1 0 1 1 0 1 1 1 0 1 0 0 1 1 1 1 1 1 0 0 0 0 0 1 0 1 0 1 1 0 0 1 1 0 1 0 1 1 1 1 0 1 0 1 1 1 1 0 1 1 1 1 1 0 0 1 1 1 0 1 1 1 1 0 1 1 1 1 0 1 1 0 1 0 0 1 1 1 0 1 0 0 0 0 1 0 0 0 0 0 0 1 1 0 0 0 0 1 0 1 0 0 0 0 0 0 0 0 1 0 1 1 0 1 0 1 0 1 0 0 0 0 1 0 0 1 0 0 1 0 0 0 0 1 0 0 0 0 0 0 1 0 0 0 1 0 0 0 0 0 0 0 0 1 1 0 1 0 1 0 1 1 1 0 0 0 0 1 0 1 1 0 1 1 1 0 0 1 0 1 1 1 0 0 1 0 0 0 0 0 0 1 0 0 0 1 0 0 0 0 0 1 1 0 0 1 1 0 0 0 0 0 0 0 1 0 0 1 0 0 0 0 1 0 0 0 0 0 0 0 0 0 0 0 0 0 0 1 0 1 0 1 0 0 0 0 0 0 1 0 0 0 1 0 0 0 1 1 0 0 1 1 0 0 0 0 1 0 0 0 1 0 0 1 1 1 1 0 0 0 0 0 1 0 1 0 0 0 1 0 0 0 0 1 0 0 0 1 0 0 1 0 1 1 0 0 0 0 0 0 1 0 0 1 0 0 1 0 0 0 0 0 0 0 0 1 1 0 0 0 0 0 0 0 1 0 0 1 0 0 1 1 0 1 0 0 0 0 1 0 1 1 0 1 1 0 0 0 0 0 0 1 0 0 0 0 0 1 0 1 1 1 1 0 0 0 0 0 0 0 0 1 1 0 0 0 0 0 1 1 0 1 0 1 1 0 1 0 0 0 0 1 1 0 0 0 1 0 1 0 1 0 0 0 0 0 0 1 0 1 0 0 0 0 0 0 0 1 0 0 0 0 0 0 0 0 0 1 0 0 1 0 1 0 0 0 1 1 1 0 0 0 1 1 1 0 0 1 0 1 0 0 0 0 0 0 1 1 0 0 0 0 1 0 0 1 1 0 1 0 0 1 1 1 1 0 1 1 1 0 1 0 1 1 1 1 0 1 0 1 1 0 1 1 1 1 1 1 0 1 0 1 1 1 0 1 0 1 1 1 0 1 0 1 0 1 0 1 1 1 1 1 1 1 0 1 1 1 1 1 1 1 0 1 1 0 1 1 1 0 0 1 1 1 1 1 1 0 0 1 0 1 1 1 0 0 0 1 0 1 0 0 1 1 1 0 1 1 1 1 0 1 1 1 0 1 1 0 0 0 0 0 1 0 1 1 1 1 0 1 0 1 1 1 0 1 1 1 0 0 0 1 1 0 1 1 1 1 1 1 0 1 1 0 1 1 0 1 0 1 0 0 1 1 1 1 1 1 1 0 1 1 0 0 0 1 1 1 1 1 0 0 1 1 0 1 0 0 1 1 1 1 0 1 1 1 1 1 1 1 1 0 1 0 0 1 1 0 1 0 1 0 1 0 0 0 0 1 1 1 0 1 1 1 1 1 1 1 1 0 1 1 1 1 1 1 1 1 0 1 0 1 0 1 1 0 1 1 1 1 1 1 0 0 1 1 1 1 1 1 1 1 1 1 1 0 1 0 1 1 1 1 1 0 1 1 1 1 1 1 1 0 1 1 1 0 1 0 1 1 1 1 1 0 1 1 0 1 1 0 1 1 1 0 1 1 0 1 1 1 1 0 1 1 1 1 0 1 1 1 1 1 1 1 1 1 1 1 1 1 1 0 0 0 0 1 0 0 1 1 1 1 0 1 1 1 0 0 1 1 1 0 0 1 0 1 1 0 1 1 1 0 1 1 0 1 0 1 1 0 1 0 0 1 1 0 1 1 0 0 1 0 0 0 0 0 1 1 1 0 0 0 1 1 1 0 1 1 1 0 1 1 1 1 1 0 1 0 0 1 0 1 0 1 0 1 1 1 0 0 0 1 1 0 1 0 1 1 0 1 1 1 0 1 1 1 1 1 0 0 0 0 1 0 1 0 0 1 0 0
M ARS-BFGL-BAC-27938 0 0 1 0 0 1 1 1 1 0 0 0 1 0 0 0 0 0 1 0 0 1 0 1 0 0 0 0 0 0 0 0 0 0 0 0 1 1 1 0 1 0 0 1 0 1 0 1 0 0 1 0 0 0 1 1 1 1 0 0 1 0 1 0 1 0 1 0 1 1 0 0 1 0 1 0 1 0 0 0 1 0 0 0 0 0 0 0 0 0 0 0 0 0 0 0 0 0 0 0 0 0 0 1 1 1 0 0 0 0 0 0 0 1 0 0 0 0 0 0 0 1 0 0 0 0 0 1 0 0 0 0 0 0 0 0 0 0 0 0 0 1 0 1 0 0 0 0 0 0 0 1 0 0 0 1 0 0 0 1 0 0 0 0 1 0 0 0 1 1 1 0 1 1 0 0 1 0 0 0 0 0 0 1 0 0 0 0 1 0 1 0 1 1 0 1 0 0 1 0 0 0 1 0 0 0 1 0 0 0 0 0 0 1 0 0 0 0 1 0 0 1 0 1 0 0 1 0 0 1 0 1 1 1 1 0 1 0 0 1 0 0 0 0 0 1 1 0 1 0 0 0 1 0 1 0 1 0 0 0 0 0 0 0 1 0 1 0 0 0 0 0 0 0 1 0 0 0 0 1 0 0 1 1 1 0 0 0 0 1 1 0 1 0 0 1 0 0 0 0 0 0 0 1 0 0 0 0 1 1 0 1 0 1 0 0 0 0 0 0 0 0 0 1 0 0 1 0 0 0 1 0 1 1 0 0 0 0 0 0 1 0 1 1 1 0 1 0 1 0 0 1 1 0 0 1 0 0 0 0 0 0 1 0 1 0 0 0 0 1 0 0 0 0 0 1 1 0 0 0 1 0 0 0 0 1 0 0 0 0 1 0 0 1 0 0 0 0 0 0 1 0 1 1 1 0 0 1 0 1 1 1 1 0 0 1 1 1 1 0 1 0 1 1 1 1 1 1 0 1 0 1 1 0 1 0 1 0 1 0 1 0 1 1 0 1 1 0 1 1 0 0 1 0 1 0 1 0 1 1 1 0 0 1 1 1 0 1 1 1 1 1 1 1 1 0 0 1 0 0 0 1 0 0 0 0 1 0 1 0 1 0 0 1 0 0 0 1 1 0 1 0 0 0 1 1 0 1 1 0 1 0 0 0 1 1 1 0 1 0 1 0 1 0 1 0 1 0 0 1 1 1 1 1 0 1 0 0 1 0 0 1 1 1 0 1 1 1 1 0 1 0 1 0 1 1 1 0 1 0 1 0 1 0 1 1 0 1 1 1 0 1 1 0 0 1 1 1 0 0 1 1 0 0 1 0 1 0 0 1 1 1 0 1 1 0 0 0 0 1 1 0 1 1 0 1 0 1 1 0 0 1 1 1 0 0 1 1 1 0 0 1 0 1 0 0 1 1 1 1 1 1 0 1 1 0 1 0 0 1 1 1 0 1 1 1 1 0 0 1 1 1 0 1 1 1 0 0 1 0 1 0 0 0 1 0 1 0 1 1 0 1 0 0 1 0 0 1 0 1 1 1 1 0 0 1 1 1 1 0 1 0 0 0 0 1 1 1 0 1 1 1 1 0 0 0 1 0 1 1 0 0 0 0 1 0 0 1 0 0 0 1 1 0 0 0 1 1 0 1 0 0 0 1 1 0 1 1 0 0 1 0 1 0 0 1 0 1 1 0 1 1 0 1 1 1 1 1 1 0 0 1 0 1 0 0 1 1 0 0 0 0 1 1 0 0 0 1 1 0 1 0 1 0 0 1 0 1 0 0 1 1 1 1 0 0 1 0 0 0 0 1 1 0 0 0 0 0 0 0 0 1 0 1 0 0 0 0 1 0 1 0 0 1 0 0 0 0 0 0 0 0 0 0 0 0 1 0 1 0 0 0 0 0 0 0 1 0 1 0 0 0 0 0 0 0 1 0 0 0 0 0 0 0 1 0 0 0 0 0 0 1 1 0 0 0 0 0 0 0 0 0 1 0 0 0 1 1 1 0 1 0 1 1 0 0 0 0 0 0 0 0 1 0 0 0 0 0 0 1 1 1 1 1 0 1 0 0 0 0 1 0 1 0 0 0 0 0 0 0 0 1 1 0 0 1 0 0 0 0 0 0 1 0 0 1 0 0 0 0 0 0 0 1 0 0 0 0 0 0 0 0 0 0 1 0 1 0 0 0 0 0 1 1 0 0 1 0 1 1 0 0 0 0 0 0 0 0 0 0 0 0 0 1 0 1 1 0 0 1 0 1 0 1 0 0 1 1 1 0 0 0 1 0 0 0 0 0 0 0 0 0 0 0 0 0 0 0 0 0 1 0 1 0 1 0 0 1 0 0 0 0 0 0 1 1 0 0 0 0 0 0 0 0 0 0 0 0 0 1 0 0 0 0 0 1 0 0 0 0 0 0 0 0 0 0 0 1 0 1 0 0 0 0 0 1 0 0 0 0 0 0 0 0 0 1 0 0 0 0 0 0 0 1 0 0 0 0 1 0 0 0 0 0 0 0 0 0 0 0 0 0 0 1 1 0 0 0 0 1 0 0 0 0 1 0 0 0 1 0 0 0 0 1 0 0 1 0 0 1 0 0 0 1 0 0 0 0 1 0 0 1 0 1 0 0 0 1 0 0 1 0 0 1 1 1 0 1 0 0 0 1 1 1 0 0 0 0 0 0 0 1 0 0 0 0 0 0 0 0 0 0 1 0 1 0 1 0 0 0 1 1 1 0 0 0 0 1 0 0 0 0 0 0 1 0 0 0 0 0 1 1 1 1 0 0 0 1 1 0 1 0
M ARS-BFGL-NGS-57239 0 0 0 0 0 0 0 0 0 0 0 0 0 0 0 0 1 0 0 0 0 0 0 0 0 0 0 0 1 0 0 0 1 1 0 0 1 0 0 1 0 1 0 0 0 0 0 0 1 0 0 0 1 0 0 0 0 0 0 0 0 0 0 1 0 0 0 0 0 0 0 0 0 0 0 0 0 0 0 0 0 0 0 0 1 1 0 0 1 0 1 1 0 0 0 0 0 0 0 0 0 0 0 0 0 0 1 0 1 0 0 1 0 0 1 0 0 1 0 0 0 0 0 1 1 0 0 0 0 0 1 0 0 0 0 0 1 0 1 1 0 0 0 1 1 0 0 0 0 0 1 0 0 0 0 0 0 0 1 0 0 1 1 0 0 1 0 0 1 1 0 0 0 0 0 0 0 0 1 0 0 0 0 0 0 1 0 1 0 0 1 0 0 0 0 0 1 0 0 0 0 0 1 0 1 0 0 0 1 1 0 0 0 0 0 0 0 0 0 0 0 0 0 0 0 0 0 1 0 0 0 0 0 0 0 0 0 0 0 1 0 0 0 0 0 0 0 1 0 0 0 0 0 0 0 0 0 1 0 1 1 0 0 0 0 0 0 0 0 0 1 0 0 0 0 0 1 0 1 0 0 0 0 0 0 1 0 0 0 0 0 0 0 1 0 0 0 1 0 1 0 0 0 0 0 0 0 1 0 1 0 0 0 0 0 0 1 0 1 1 0 0 1 0 0 1 0 1 1 1 0 0 1 0 0 0 1 0 0 0 0 0 0 0 0 0 0 0 0 0 0 0 0 0 0 1 1 1 1 1 0 0 1 0 1 0 0 0 0 0 0 1 0 1 1 0 0 1 0 0 0 0 0 0 0 0 1 0 0 1 0 0 0 0 0 1 0 0 0 0 0 1 0 0 0 0 1 1 0 0 0 0 0 0 1 0 0 0 0 1 0 1 0 0 0 0 0 0 0 0 1 0 1 1 0 1 0 0 0 0 0 0 0 0 1 0 0 0 0 0 1 0 0 0 0 1 0 0 0 0 0 0 0 0 0 0 0 0 0 0 0 0 0 0 0 0 1 0 0 0 0 0 1 1 1 0 0 0 0 1 0 0 0 0 1 1 0 0 0 0 0 1 1 1 0 0 1 0 1 0 0 0 0 0 0 0 0 0 0 0 0 0 1 1 1 0 0 1 1 0 0 0 0 0 0 0 1 0 0 1 0 0 0 0 1 1 0 0 0 0 0 0 0 0 0 0 0 0 0 0 0 0 0 1 0 0 0 0 0 0 0 0 0 0 1 0 0 0 0 0 0 1 0 1 0 0 0 0 0 0 0 0 1 0 0 0 1 0 1 0 0 0 0 0 1 0 1 0 0 0 1 0 0 0 0 0 0 0 0 1 0 0 1 0 1 1 0 0 0 0 0 0 1 0 0 1 0 0 0 0 0 0 0 0 0 0 0 1 1 0 0 0 0 0 0 0 0 0 0 0 0 0 1 1 0 1 0 0 0 0 1 0 1 1 0 1 1 0 0 0 0 0 0 0 0 0 0 0 0 0 0 1 0 1 1 0 0 0 0 0 0 0 0 0 0 0 0 0 0 0 1 0 0 0 0 0 0 0 1 0 0 0 0 0 0 0 0 0 1 0 0 0 1 0 0 0 0 0 0 0 0 1 0 0 0 1 0 0 0 1 0 0 0 0 0 0 0 0 0 1 0 0 0 0 1 0 0 0 0 0 0 0 0 0 0 1 0 0 0 1 0 0 0 0 0 0 0 0 0 1 0 0 0 0 1 0 0 1 0 0 0 0 0 0 0 0 0 0 0 0 0 0 1 0 0 0 1 0 0 0 0 1 1 0 1 1 0 0 0 1 0 0 0 0 1 1 0 0 0 0 1 0 0 0 0 0 1 0 1 1 1 0 1 0 0 1 1 0 0 0 0 1 0 0 0 0 1 0 0 1 0 0 0 0 0 0 1 0 1 0 0 0 0 0 1 0 0 0 0 0 0 0 0 0 1 0 0 0 0 0 0 0 0 0 0 1 0 0 0 0 1 0 1 0 0 1 1 1 0 0 0 0 0 0 0 0 0 0 0 0 0 0 1 1 0 1 0 0 0 0 0 0 0 1 0 0 0 0 0 1 0 0 0 1 0 0 0 0 0 0 1 0 0 1 1 0 0 1 0 0 0 0 0 0 0 0 0 0 0 0 0 0 1 0 0 0 0 0 0 1 0 0 0 0 0 0 0 1 0 1 0 1 1 0 0 0 0 0 0 0 1 1 0 0 0 1 1 1 1 0 0 0 1 0 0 0 0 0 1 0 0 0 0 0 0 0 1 0 0 0 1 0 1 1 1 0 0 0 0 0 1 0 0 0 1 0 0 0 0 0 0 0 0 0 0 0 0 0 1 1 1 0 0 0 0 0 0 0 0 0 1 0 1 0 1 0 0 1 0 0 0 0 0 0 1 0 0 0 0 0 0 0 0 0 1 0 1 0 0 1 0 0 0 0 1 1 0 0 0 0 1 0 1 0 0 0 0 0 0 0 0 0 0 1 0 0 0 0 0 0 0 0 0 0 0 0 1 0 1 0 0 0 0 0 0 0 0 0 0 0 0 0 0 1 0 0 0 0 0 1 0 1 0 0 0 1 0 0 0 0 0 0 0 0 0 0 0 0 1 0 0 0 0 0 1 0 0 0 1 0 0 0 0 0 0 0 0 0 0 1 0 0 0 1 1 0 0 0 0 0 0 1 1 0 0 0 0 1 1 0 0 0 0 0 1 0 1 0 0 1 0 0
M ARS-BFGL-NGS-114238 0 0 1 0 0 1 1 1 1 0 0 0 1 0 0 0 0 0 1 0 0 1 0 0 0 0 0 0 0 1 0 0 0 0 0 0 0 1 0 0 0 0 0 0 1 1 0 1 0 0 0 0 0 0 0 0 1 0 0 0 0 0 1 0 0 0 1 0 1 0 0 0 0 0 1 0 0 0 0 0 1 0 0 0 0 0 0 0 0 0 0 0 0 1 0 0 0 0 0 0 0 0 0 1 0 1 0 0 0 0 0 0 0 0 0 0 0 0 0 0 0 1 0 0 0 0 0 0 0 0 0 0 0 0 0 0 0 0 0 0 0 0 0 0 0 0 0 0 0 0 0 1 0 0 0 0 0 0 0 1 0 0 0 0 1 0 0 0 0 0 1 0 0 1 0 0 1 0 0 0 0 0 0 0 0 0 0 0 0 0 0 0 1 1 0 0 0 0 0 0 0 0 0 0 0 0 0 0 0 0 0 0 0 1 0 0 0 0 1 0 0 0 0 0 0 0 0 0 0 1 0 1 0 1 0 0 1 1 0 0 0 0 0 0 0 1 0 0 1 0 0 0 0 0 0 0 0 0 0 0 0 0 0 0 0 0 1 0 0 0 0 0 0 0 0 0 0 0 0 1 0 0 0 1 1 0 0 0 0 1 0 0 0 0 0 0 0 0 0 0 0 0 0 1 0 0 0 0 0 0 0 0 0 0 0 0 0 0 0 0 1 0 0 0 0 0 0 0 0 0 0 0 0 1 0 0 0 0 0 0 1 1 0 0 0 0 0 0 0 0 0 1 0 0 0 0 0 0 0 0 0 0 0 0 0 0 0 0 0 1 0 0 0 0 0 0 1 0 0 0 1 0 0 0 0 0 0 0 0 0 0 0 0 0 0 0 1 0 0 0 1 0 1 1 1 0 0 0 0 1 1 1 1 0 0 1 1 1 1 0 1 0 1 1 1 1 1 1 0 1 0 1 0 0 1 0 1 0 1 0 1 0 1 1 0 1 1 0 1 1 0 0 1 0 1 0 1 0 1 1 1 0 0 1 1 1 0 1 1 1 1 1 1 1 1 0 0 0 0 0 0 1 0 0 0 0 1 0 1 0 1 0 0 1 0 0 0 1 1 0 1 0 0 0 1 1 0 1 0 0 1 0 0 0 1 1 1 0 1 0 1 0 0 0 0 0 0 0 0 1 1 1 1 1 0 1 0 0 1 0 0 1 1 1 0 0 1 1 1 0 1 0 1 0 1 1 1 0 1 0 1 0 1 0 1 1 0 1 1 1 0 1 1 0 0 1 1 1 0 0 1 0 0 0 1 0 0 0 0 1 1 1 0 1 1 0 0 0 0 0 1 0 1 1 0 1 0 0 1 0 0 1 1 1 0 0 0 1 1 0 0 1 0 1 0 0 1 1 1 1 1 1 0 1 1 0 1 0 0 1 1 1 0 1 1 1 1 0 0 1 1 1 0 1 1 1 0 0 1 0 1 0 0 0 1 0 1 0 1 1 0 1 0 0 1 0 0 1 0 1 1 1 1 0 0 1 1 1 1 0 1 0 0 0 0 1 1 1 0 1 1 1 1 0 0 0 1 0 0 1 0 0 0 0 0 0 0 1 0 0 0 1 1 0 0 0 1 1 0 1 0 0 0 1 1 0 1 1 0 0 1 0 1 0 0 0 0 1 1 0 1 1 0 1 1 1 1 1 1 0 0 0 0 1 0 0 1 1 0 0 0 0 1 0 0 0 1 1 1 0 1 0 1 0 0 1 0 1 0 0 1 1 1 1 0 0 1 0 0 0 0 0 0 0 0 0 0 0 0 0 0 0 0 0 0 0 0 0 0 0 0 0 0 1 0 0 0 0 0 0 0 0 1 0 0 0 1 0 1 0 0 0 1 0 0 0 0 0 0 0 0 0 0 0 0 0 0 0 0 0 0 0 0 0 1 0 0 0 0 0 0 0 0 0 0 0 0 0 0 0 0 0 1 0 0 0 0 1 0 0 0 0 0 1 0 0 0 0 0 0 0 0 0 0 0 0 0 0 0 0 0 0 0 1 0 0 0 0 0 0 0 0 0 0 0 0 1 0 0 0 0 0 0 0 0 0 0 0 0 0 0 0 0 0 0 0 0 0 1 0 0 0 1 0 0 0 0 0 0 0 0 0 0 0 0 0 1 0 0 0 0 0 0 0 0 0 0 0 0 0 0 0 0 0 1 0 0 0 0 0 0 0 0 1 0 0 0 0 0 0 0 0 0 0 0 0 1 0 1 0 0 0 0 0 0 0 0 0 0 0 0 0 0 0 0 0 0 0 0 0 0 0 0 0 0 0 0 0 0 0 0 0 0 0 0 1 0 0 0 0 0 0 0 0 0 0 0 0 0 0 0 0 0 0 0 0 0 0 0 0 0 0 0 0 0 0 0 0 0 0 0 0 0 0 0 0 0 0 1 0 0 1 0 0 0 0 0 0 0 0 0 0 0 0 0 0 0 0 1 0 0 0 0 0 0 0 0 0 0 0 0 0 0 0 1 0 1 0 0 0 0 0 0 0 0 0 0 0 0 0 0 0 0 0 0 0 0 0 0 0 0 0 0 1 0 0 0 0 1 0 0 0 0 0 0 0 0 0 0 0 0 0 0 0 0 0 0 0 0 0 0 1 1 0 0 0 0 0 0 0 0 1 0 0 0 0 0 0 0 0 0 0 1 0 1 0 1 0 0 0 1 1 1 0 0 0 0 1 0 0 0 0 0 0 1 0 0 0 0 0 1 1 1 1 0 0 0 1 1 0 1 0
M ARS-BFGL-NGS-117057 1 0 0 0 0 0 0 0 0 0 1 0 0 0 0 0 0 0 0 0 0 0 0 1 0 0 0 0 0 0 1 1 0 0 1 0 1 0 1 0 1 0 0 1 0 0 0 0 0 0 1 0 0 0 1 1 0 1 1 0 1 1 0 0 1 0 0 0 0 1 0 0 1 0 0 0 1 0 0 0 0 0 0 0 0 1 0 0 0 0 0 0 0 0 0 0 0 0 0 0 0 0 1 0 1 0 0 0 0 1 0 0 0 0 0 0 0 0 1 0 1 0 0 0 0 0 0 1 0 1 0 1 0 0 0 0 0 0 0 0 0 1 0 1 0 0 1 0 0 0 0 0 0 0 0 1 1 0 0 0 0 0 0 0 0 0 0 0 1 1 0 0 1 0 0 1 0 0 0 0 0 0 0 0 1 0 1 0 1 0 1 0 0 0 0 1 0 0 1 0 0 0 1 0 0 0 1 0 0 0 0 0 0 0 0 0 0 1 0 0 0 1 1 1 0 0 1 0 1 0 0 0 1 0 1 0 0 0 0 1 0 0 0 0 0 0 1 0 0 1 0 0 1 0 0 0 1 0 0 0 0 0 0 0 1 0 0 0 0 0 0 0 0 0 1 0 0 0 0 0 1 0 1 0 0 0 0 0 0 0 0 0 0 0 0 1 0 0 0 0 0 0 0 0 0 0 0 0 1 1 0 1 0 1 0 0 0 0 0 0 0 0 0 1 0 0 1 0 0 0 1 0 1 0 0 0 0 0 0 0 0 0 1 1 1 0 1 0 1 0 0 0 1 1 0 1 0 0 0 0 0 0 1 0 1 1 0 1 0 0 0 0 0 0 0 1 0 0 0 0 0 1 0 0 0 1 0 0 0 0 1 0 0 1 0 0 0 0 0 1 0 0 0 1 0 0 0 0 0 0 0 0 0 0 0 0 0 0 0 0 0 0 0 1 0 0 0 0 1 0 0 0 0 0 0 0 0 0 0 0 0 0 1 0 0 0 1 0 0 0 0 0 0 0 1 0 0 0 0 0 0 0 0 0 0 0 0 0 0 1 0 0 0 0 0 0 0 0 0 0 0 0 0 0 0 0 0 0 0 0 0 0 0 0 0 0 0 0 1 0 0 0 0 0 0 0 0 0 0 0 0 0 1 0 0 0 0 0 0 0 0 0 0 0 0 0 0 0 0 0 0 0 0 0 0 0 0 0 0 0 0 0 0 0 0 0 0 0 1 0 0 0 1 0 0 0 1 0 0 0 0 0 0 0 0 1 0 0 0 0 0 0 0 0 0 0 0 0 0 0 0 0 0 0 1 0 0 0 0 0 0 0 0 0 0 0 0 0 0 1 0 0 1 0 0 0 0 0 0 1 0 0 0 0 0 0 0 1 0 0 0 0 0 0 0 0 0 0 0 0 0 0 0 0 0 0 0 0 0 0 0 0 1 0 0 0 0 0 0 0 0 1 0 0 0 0 0 0 0 0 0 0 0 0 1 0 0 0 0 0 0 1 0 0 0 0 0 0 0 0 0 0 0 0 0 0 0 1 0 0 0 0 0 0 0 0 1 0 0 0 1 0 0 0 0 0 0 0 0 0 0 0 0 0 1 0 0 0 0 0 0 0 0 0 0 0 0 0 0 0 0 0 0 0 0 0 0 1 0 0 0 0 1 0 0 0 0 0 0 0 0 0 0 0 0 0 0 0 0 0 1 0 0 0 0 0 0 0 0 0 0 0 0 0 0 0 1 0 0 0 0 0 1 0 0 1 0 0 0 0 0 1 1 0 0 0 0 0 0 0 0 1 1 0 0 0 0 0 0 0 0 1 0 1 0 0 1 0 1 0 1 0 0 0 0 0 0 0 0 0 0 0 0 0 0 0 0 0 0 0 0 0 0 0 0 0 1 0 1 0 0 0 0 0 0 0 1 0 0 0 0 0 0 0 0 0 0 0 0 0 0 1 1 0 0 0 0 0 0 0 0 0 0 0 0 0 1 0 1 0 1 0 1 0 0 0 0 0 0 0 0 0 1 0 0 0 0 0 0 1 1 1 1 0 0 1 0 0 0 0 1 0 1 0 0 0 0 0 0 0 0 1 1 0 0 1 0 0 0 0 0 0 1 0 0 1 0 0 0 0 0 0 0 1 0 0 0 0 0 0 0 0 0 1 1 0 0 0 0 0 0 0 1 1 0 0 1 0 1 1 0 0 0 0 0 0 0 1 0 1 0 0 0 0 0 1 1 0 0 1 0 1 0 1 0 0 0 1 0 0 0 0 1 0 0 0 0 0 0 0 0 0 0 0 0 0 0 0 0 0 1 0 1 0 1 0 0 1 0 0 0 0 0 0 1 0 0 0 0 0 0 0 0 0 0 0 0 0 0 1 0 0 0 0 0 1 0 0 0 0 1 0 0 0 0 0 0 1 0 1 0 0 0 0 0 1 0 0 0 0 0 0 0 0 0 1 0 0 0 0 0 0 0 1 0 0 0 0 0 0 0 0 0 0 0 0 0 0 0 0 0 0 0 0 0 0 0 0 0 1 0 0 0 0 1 0 0 0 1 0 0 0 0 1 0 0 1 0 0 1 0 0 0 0 0 0 0 0 0 0 0 1 0 1 0 0 0 1 0 0 1 0 0 1 1 1 0 1 0 0 0 0 0 1 0 0 0 0 0 0 0 0 0 0 0 0 0 0 0 0 0 0 0 0 0 0 0 0 0 0 0 0 0 0 0 0 0 0 0 0 0 0 0 0 0 0 0 0 0 0 0 0 0 0 0 0 0 0 0 0 0 0
M ARS-BFGL-BAC-31749 0 0 0 0 0 0 0 0 0 0 0 0 0 0 0 0 1 0 0 0 0 0 0 0 1 1 0 0 1 0 0 0 1 1 0 0 0 0 0 1 0 1 0 0 0 0 0 0 1 0 0 0 1 0 0 0 0 0 0 0 0 0 0 1 0 0 0 0 0 0 0 0 0 0 0 0 0 0 0 0 0 0 0 0 1 0 0 0 1 0 1 1 0 0 0 0 0 0 0 1 0 0 0 0 0 0 1 0 1 0 0 1 0 1 1 0 0 1 0 0 0 0 0 1 1 0 0 0 0 0 1 0 0 1 0 0 1 0 1 1 0 0 0 0 1 0 0 0 0 0 1 0 1 0 0 0 0 0 1 0 0 1 1 0 0 1 0 0 0 0 0 0 0 0 0 0 0 0 1 0 0 0 0 1 0 1 0 1 0 0 0 0 0 0 0 0 1 0 0 0 0 0 0 0 1 0 0 0 1 1 0 1 0 0 0 0 1 0 0 0 1 0 0 0 0 0 0 1 0 0 1 0 0 0 0 0 0 0 0 0 0 0 1 0 0 0 0 1 0 0 0 0 0 0 1 0 0 0 1 1 1 1 0 0 0 0 0 0 0 0 0 0 0 0 0 1 1 0 1 0 0 0 0 0 0 1 0 0 0 0 1 0 1 1 0 0 0 1 0 1 1 0 0 0 0 0 0 1 0 0 0 0 0 0 0 0 1 0 1 1 0 0 1 0 0 1 0 1 1 1 0 0 0 0 0 0 1 0 1 0 0 0 0 0 0 0 0 1 0 0 0 0 0 0 0 0 1 1 1 0 0 0 0 0 0 0 0 0 0 0 0 1 0 1 1 0 0 1 0 1 0 0 0 0 0 0 1 0 1 1 0 0 1 0 0 1 0 0 0 0 0 0 0 1 0 0 1 0 1 0 0 0 0 0 0 0 0 0 0 1 0 1 0 0 0 0 0 0 0 0 0 0 0 1 0 1 0 0 0 1 0 0 0 0 1 0 0 0 0 0 1 0 0 0 0 0 0 0 0 0 0 1 0 0 0 0 0 0 0 1 1 0 0 0 0 1 0 0 1 1 0 0 1 1 0 0 0 0 0 0 0 1 1 0 0 0 0 0 1 0 0 1 0 1 0 0 0 0 0 0 0 0 0 0 0 0 0 1 0 0 0 0 0 0 0 1 1 1 0 0 0 0 0 0 0 0 1 0 0 0 0 0 0 0 1 0 0 0 1 1 0 1 0 1 0 0 0 1 0 0 0 0 0 0 0 0 1 0 0 0 0 0 0 0 1 0 0 0 0 1 0 0 1 0 0 0 0 1 0 0 0 0 1 0 0 0 0 0 0 0 0 1 1 0 1 0 0 1 0 0 0 0 0 0 0 1 0 0 0 0 1 0 0 0 0 1 0 0 0 0 0 0 1 0 0 0 0 0 1 0 0 0 0 0 0 0 0 1 1 0 0 0 0 0 0 0 0 0 0 0 0 0 0 0 1 0 0 0 0 0 0 0 0 1 0 1 1 0 1 0 0 0 0 1 0 0 0 0 0 0 0 1 0 0 0 0 0 0 0 0 1 0 0 1 0 1 0 0 0 0 1 1 0 0 0 0 1 0 1 1 0 0 0 0 1 1 0 0 0 0 1 0 1 0 0 1 0 1 1 0 0 1 0 0 0 0 0 0 0 1 0 0 1 0 0 0 0 0 0 0 0 0 0 0 0 0 0 0 0 1 0 0 0 1 0 1 0 0 0 0 0 0 1 0 0 0 0 0 0 0 0 0 1 0 1 1 0 0 1 0 1 0 0 1 0 1 0 0 0 0 0 0 1 0 0 0 0 0 0 0 0 1 1 0 1 1 0 0 0 1 0 0 0 1 1 1 0 0 0 0 1 0 0 0 0 0 0 0 0 1 1 0 1 1 1 1 0 1 0 0 0 1 0 0 0 0 1 0 0 1 0 0 0 0 1 0 1 0 1 0 0 0 0 0 1 0 0 0 0 1 0 0 0 0 1 0 0 0 1 1 0 0 0 0 1 1 0 0 0 0 0 0 0 0 0 0 1 1 1 0 0 0 0 1 1 1 0 0 0 1 0 0 0 1 0 0 0 0 0 0 0 1 0 1 0 0 0 0 0 1 0 0 0 0 0 0 0 1 0 1 1 0 0 0 0 0 0 1 0 0 1 1 0 0 0 0 0 0 0 0 0 1 0 0 0 0 0 0 1 0 0 0 0 0 0 0 0 1 0 0 0 0 1 0 0 0 0 0 0 0 1 1 0 0 0 1 1 1 1 0 0 0 1 0 0 0 0 0 1 0 0 0 0 0 0 0 1 0 0 0 1 0 1 0 0 0 0 0 0 0 1 0 0 1 1 1 0 0 0 0 0 0 0 0 0 0 0 0 1 1 0 0 1 0 0 0 0 0 0 0 1 0 0 0 1 0 0 1 0 1 0 0 1 0 1 0 1 1 0 1 1 0 0 0 0 0 0 0 0 1 0 0 0 0 1 1 0 1 0 0 1 0 1 0 0 0 0 1 0 0 0 1 1 1 0 0 1 1 0 0 0 1 0 0 0 0 0 0 1 0 0 0 1 0 0 1 0 0 0 0 0 0 0 0 0 0 0 0 0 1 0 1 0 0 0 0 0 0 0 0 0 0 0 0 0 0 0 0 1 0 1 0 0 0 1 1 1 0 1 0 0 0 0 0 0 0 0 0 0 0 0 0 0 0 1 0 0 1 0 0 0 0 1 0 0 0 0 0 0 0 1 0 0 0 0 0 0 0 0 0 0 0
M ARS-BFGL-NGS-23863 0 0 0 1 0 0 0 0 0 0 0 0 0 0 0 0 1 0 0 0 0 1 0 0 1 0 0 0 1 0 0 0 1 1 0 0 0 0 0 1 0 1 0 0 0 0 0 0 1 0 0 0 1 0 0 0 0 0 0 0 0 0 0 1 0 0 0 0 0 0 0 0 0 0 0 0 1 0 0 0 1 0 0 0 1 0 0 0 1 0 1 1 0 0 0 0 0 0 0 0 0 0 0 0 0 0 1 0 1 0 0 1 0 1 1 0 0 1 0 0 0 0 0 1 1 0 0 0 0 0 1 0 0 0 0 0 1 0 1 1 0 0 0 0 1 0 0 0 0 0 1 0 0 0 0 0 0 0 1 0 0 1 1 0 0 1 0 0 0 0 0 0 0 0 0 0 0 0 1 0 0 0 0 0 0 1 0 1 0 0 0 0 1 0 0 0 1 0 0 0 0 0 0 0 1 0 0 0 1 1 0 1 0 0 0 0 0 0 0 0 0 0 0 0 0 0 0 1 0 0 1 1 0 0 0 0 0 0 0 0 0 0 1 0 0 0 0 1 0 0 0 0 0 1 1 0 0 0 1 1 1 0 0 0 0 0 0 0 0 0 0 0 0 0 0 0 0 0 1 1 0 0 0 0 0 1 0 0 0 0 1 0 1 1 0 0 0 1 0 1 1 0 0 0 0 0 0 1 0 0 0 0 0 0 0 0 1 0 1 1 0 0 1 0 0 1 0 1 1 1 0 0 0 0 0 0 1 0 1 0 0 0 0 0 0 0 0 1 0 0 0 0 0 0 0 0 1 0 1 0 0 0 0 0 0 0 0 0 0 0 0 1 0 1 1 0 0 1 0 0 0 0 0 0 0 0 1 0 1 1 0 0 1 0 0 0 0 0 0 0 0 0 0 1 0 0 1 1 1 0 0 0 0 0 0 0 0 0 0 1 0 0 0 0 0 0 0 0 0 1 0 0 0 0 0 0 0 0 0 1 0 0 0 0 0 0 0 0 0 0 1 0 1 0 0 0 0 0 0 0 0 1 0 0 0 1 1 0 0 1 0 1 0 0 0 0 0 0 1 1 0 0 0 0 0 1 0 0 0 0 0 1 1 0 0 0 0 0 1 0 0 0 0 1 0 1 0 0 0 1 0 0 0 0 0 0 1 1 0 0 0 1 0 0 0 1 0 0 0 0 0 0 0 0 0 0 1 0 0 0 0 0 0 1 0 0 0 0 1 1 0 1 0 1 0 0 0 1 0 0 0 0 0 0 0 0 1 0 0 0 0 0 0 1 1 0 0 0 0 1 0 0 1 0 0 0 0 1 0 0 0 0 0 0 1 0 0 0 0 0 0 1 1 0 0 0 0 0 0 0 0 0 0 0 0 1 0 0 0 0 1 0 0 0 0 0 0 0 0 0 0 0 0 0 0 0 0 0 1 0 0 0 0 0 0 0 0 1 0 0 0 0 0 0 0 0 0 1 0 0 1 0 0 0 1 0 0 1 0 0 0 0 0 0 0 1 1 1 1 0 0 0 0 1 0 0 0 0 0 0 0 1 0 0 0 0 0 0 0 0 1 0 0 1 0 1 0 0 0 0 0 1 1 0 0 0 0 0 0 1 0 0 0 0 1 1 0 0 0 0 1 0 1 0 0 1 0 1 1 0 0 0 0 0 0 0 0 0 0 1 0 0 1 1 1 0 0 0 0 0 0 0 0 0 0 0 0 0 0 1 0 0 0 0 0 0 0 0 0 0 0 0 1 0 0 0 0 0 0 0 0 0 1 1 0 1 0 0 1 0 1 0 0 1 0 1 0 0 0 0 0 0 1 0 0 0 0 0 0 0 0 1 1 0 1 1 0 0 0 1 0 0 0 0 1 1 0 0 0 0 1 0 0 0 0 0 0 0 0 1 1 0 1 1 1 1 0 1 0 0 0 1 0 0 0 0 1 0 0 1 0 0 0 0 1 0 1 0 1 0 0 0 0 0 1 0 0 0 0 1 0 0 0 0 1 0 0 0 1 0 0 0 0 0 1 1 0 0 0 0 0 0 0 1 0 0 1 1 1 0 0 0 0 1 0 1 0 0 0 1 0 0 0 1 0 0 0 0 0 0 0 1 0 1 0 0 0 0 0 1 0 0 0 0 0 0 0 1 0 1 1 0 0 0 0 0 0 1 0 0 1 1 0 0 0 0 0 0 0 0 0 1 0 0 0 0 0 0 1 1 0 0 0 0 0 0 0 1 0 0 0 0 1 0 0 0 0 0 0 0 1 1 0 0 0 1 1 1 1 0 0 0 1 0 0 0 0 0 1 0 0 0 0 0 0 0 1 0 0 0 1 0 1 0 0 0 0 0 0 0 1 0 0 1 1 1 0 0 0 0 0 0 0 0 0 0 0 0 1 1 0 0 1 0 0 0 0 0 0 0 1 0 0 0 1 0 0 1 0 1 0 0 1 0 1 0 1 1 0 1 1 0 0 0 0 0 0 0 0 1 0 0 0 0 1 1 0 1 0 0 1 0 1 0 1 0 0 1 0 0 0 1 1 1 0 0 1 0 0 0 0 1 0 0 0 0 0 0 1 0 0 0 1 1 0 1 0 0 0 0 1 0 0 0 0 0 0 0 0 1 0 1 0 0 0 0 0 0 0 0 0 0 0 0 0 0 0 0 1 0 1 0 0 0 1 1 0 0 1 0 0 0 0 0 1 0 0 0 0 0 0 0 0 1 1 0 0 1 0 0 0 0 1 0 0 0 0 0 0 0 0 0 1 0 0 0 0 0 0 0 1 0
M ARS-BFGL-NGS-118339 0 0 0 0 0 0 0 0 0 0 0 0 0 0 0 0 0 1 0 0 0 0 0 1 0 1 0 0 0 1 0 1 0 0 0 1 1 0 1 0 1 0 1 1 1 0 0 0 0 1 1 1 0 1 1 1 0 1 0 1 1 0 0 0 1 0 0 0 0 1 0 0 1 0 0 1 0 0 1 0 0 0 0 0 0 1 1 0 0 0 0 0 0 1 0 0 0 0 0 0 1 0 1 0 1 0 0 0 0 0 1 0 1 0 0 0 1 0 1 0 0 0 0 0 0 1 0 1 0 0 0 0 0 0 1 1 0 0 0 0 0 1 0 1 0 1 0 0 0 0 0 0 0 1 0 1 0 0 0 0 0 0 0 1 0 0 1 1 1 1 0 1 1 0 0 0 0 0 0 0 0 0 0 0 0 0 0 0 1 0 1 0 0 0 0 1 0 1 1 0 0 0 1 0 0 0 1 1 0 0 1 0 0 0 0 0 0 1 0 1 0 1 0 1 0 0 1 0 0 0 0 0 1 0 1 0 0 1 1 1 0 0 0 0 0 0 1 0 0 0 0 0 1 0 0 0 1 0 0 0 0 1 0 1 1 0 0 0 0 0 0 0 0 0 1 1 0 1 0 0 0 0 1 0 0 0 1 1 0 0 0 0 0 0 0 1 0 0 1 0 0 1 0 0 1 0 0 0 1 1 0 1 1 1 0 1 0 0 0 0 1 1 0 1 1 0 1 0 0 0 1 0 1 0 0 1 0 1 0 1 0 1 1 1 1 0 1 0 1 0 0 0 1 0 0 1 0 0 0 0 0 0 1 0 1 0 1 1 1 0 0 0 0 0 0 1 0 0 0 0 0 0 0 1 1 1 0 0 0 0 1 0 0 1 0 0 1 0 0 0 0 0 0 0 1 1 0 0 0 0 1 0 0 0 1 1 0 0 0 0 1 0 0 1 0 0 0 0 1 0 1 0 0 0 0 0 1 1 0 0 0 0 1 0 0 0 1 0 0 1 0 0 0 0 1 0 0 0 0 0 0 0 1 1 0 0 0 0 1 0 0 0 0 1 0 0 0 1 0 0 1 0 0 0 0 0 0 1 0 0 0 0 0 1 1 1 1 1 0 0 0 0 0 1 0 0 0 0 1 0 0 0 1 0 0 0 0 0 1 1 0 0 0 1 0 0 0 0 0 0 1 0 0 0 0 0 0 0 0 1 1 0 0 0 0 1 0 0 0 0 0 0 1 0 0 0 1 0 0 1 1 0 0 0 0 1 0 0 0 0 0 1 1 0 0 0 0 1 0 0 0 0 0 0 1 1 1 0 1 1 1 0 0 0 0 0 0 1 0 1 1 0 0 0 0 0 0 0 0 1 0 0 0 0 0 0 0 1 0 0 0 0 1 0 0 0 0 0 0 1 1 0 0 0 1 1 1 1 0 0 1 1 1 1 1 1 0 0 0 0 0 1 0 0 0 0 0 0 1 0 0 0 1 0 0 0 1 0 0 1 1 1 0 0 0 0 0 0 0 1 0 0 1 0 0 0 0 1 1 1 0 0 0 1 1 1 1 0 0 0 0 1 0 0 1 0 0 0 1 0 0 0 0 0 1 0 0 1 0 0 1 1 0 0 0 0 0 1 0 0 0 0 0 0 0 0 1 0 0 1 0 0 1 0 1 0 1 1 0 0 1 0 0 0 0 0 1 0 0 0 1 1 1 0 1 0 0 0 1 0 1 0 1 0 1 0 1 1 0 0 1 0 0 0 0 1 1 0 1 0 1 1 0 0 0 0 1 0 0 0 0 1 1 0 0 0 0 0 0 0 0 1 0 1 0 1 0 1 1 1 1 0 0 0 0 0 1 0 0 0 0 1 1 0 0 0 0 0 0 1 0 0 1 0 0 1 1 1 1 0 0 0 0 0 0 0 1 0 0 0 0 0 0 0 0 0 0 0 0 0 0 1 1 0 0 0 0 0 0 0 0 0 0 0 0 0 1 0 1 0 1 1 1 0 0 0 0 0 0 0 0 0 1 0 0 0 0 0 0 1 1 1 1 0 0 1 0 0 0 0 1 0 1 0 0 0 1 0 0 0 0 1 1 0 1 1 0 0 1 0 0 0 1 0 0 1 1 0 1 0 0 1 1 1 1 1 0 0 0 0 0 0 0 0 1 0 0 0 0 0 0 0 1 1 1 1 1 0 1 1 0 0 0 0 1 1 0 1 0 0 0 0 0 0 0 1 1 0 1 1 0 1 0 1 1 0 0 1 0 0 0 0 1 0 1 0 0 0 0 1 0 0 0 1 0 0 0 0 0 0 1 0 1 0 1 0 0 1 0 1 0 1 0 0 1 0 0 0 0 0 0 0 1 0 0 0 0 0 1 1 1 0 0 0 1 1 0 0 0 0 0 0 0 0 0 0 1 1 0 1 0 0 0 0 0 1 0 0 1 0 0 1 0 0 0 1 0 0 0 0 0 1 0 1 0 0 0 1 0 0 0 0 1 0 0 0 0 0 1 1 0 1 0 1 0 0 1 0 0 1 0 0 0 0 1 0 0 0 1 0 0 0 1 1 0 0 1 0 0 1 0 1 0 0 0 0 0 0 0 0 0 1 1 1 0 0 1 1 1 0 1 0 0 1 1 1 0 1 1 0 1 0 0 1 0 0 0 0 0 0 0 0 0 1 0 0 0 0 0 0 0 0 0 0 0 0 1 0 0 0 1 1 0 0 0 1 0 0 0 0 0 0 1 0 1 1 0 0 0 0 1 0 0 0 0 0 0 0 1 0 0 0
M ARS-BFGL-NGS-74737 1 0 0 0 1 1 1 1 1 1 1 1 1 1 1 0 1 0 1 1 0 0 1 0 1 0 1 1 1 0 1 0 1 1 1 0 1 1 0 1 0 0 0 0 0 1 0 1 1 0 0 0 1 0 0 0 1 0 1 0 0 1 1 1 0 0 1 1 1 0 1 1 0 1 1 0 1 1 0 1 0 0 0 0 0 0 0 1 1 0 1 1 0 0 0 1 0 1 0 0 0 0 0 1 0 1 1 1 1 1 0 1 0 1 1 1 0 1 0 1 1 1 1 1 1 0 0 0 1 1 1 1 1 0 0 0 0 0 1 1 1 0 1 1 1 0 1 0 0 1 1 1 0 0 1 0 1 1 1 1 1 1 1 0 1 1 0 0 1 1 1 0 0 1 1 1 0 1 1 0 1 0 0 0 1 1 1 1 0 1 1 0 0 1 1 0 1 0 0 1 1 0 1 1 1 1 0 0 1 1 0 1 0 1 1 1 0 0 1 0 1 0 1 0 0 1 0 1 1 1 1 0 0 1 0 1 1 0 0 1 1 1 1 1 1 1 0 1 1 1 0 0 0 1 1 0 0 1 1 1 1 0 0 0 0 1 1 1 1 0 1 1 1 0 0 0 1 0 1 0 1 1 0 1 1 1 0 0 1 1 1 0 1 1 0 0 1 1 0 1 1 0 0 1 0 1 0 1 0 1 1 0 1 0 0 0 1 1 1 1 0 0 1 0 0 1 0 1 1 1 0 1 1 0 0 0 1 0 1 0 1 0 0 0 0 1 0 1 0 1 1 1 0 1 1 1 1 1 1 1 0 1 1 1 1 1 0 0 0 1 0 1 1 1 1 0 1 1 1 0 1 1 1 0 0 0 1 1 1 1 0 1 1 0 1 1 0 1 0 1 0 1 0 1 0 0 1 1 1 0 0 0 0 1 0 0 0 0 0 1 0 1 0 0 0 0 0 0 0 0 0 0 0 1 0 1 0 0 0 1 0 0 0 0 1 0 0 0 0 0 1 0 1 0 0 0 0 0 0 0 0 1 0 0 0 0 0 0 0 1 0 0 0 0 0 0 1 0 1 1 0 0 1 0 0 0 0 0 0 0 0 1 1 0 0 0 1 0 1 1 0 1 1 0 0 1 1 0 0 0 0 0 0 0 0 0 1 1 0 0 0 0 0 0 0 1 0 1 0 0 0 0 0 0 0 0 1 0 0 0 0 0 0 0 0 0 0 0 1 1 0 1 0 1 0 0 0 1 0 0 0 0 0 1 0 0 1 0 0 0 0 0 0 0 1 0 0 0 1 1 0 0 1 0 0 0 0 1 0 0 0 0 1 0 0 0 0 0 1 0 0 1 1 0 1 0 1 0 0 0 1 0 0 0 0 1 1 0 0 0 1 0 0 0 1 1 0 0 0 0 0 0 1 0 0 0 0 0 1 0 0 0 0 0 0 0 0 1 0 0 0 0 0 0 0 0 0 0 0 1 0 0 0 1 1 0 0 0 0 0 0 0 1 0 0 1 1 1 1 0 0 0 0 1 0 0 0 0 0 0 0 1 1 0 0 0 0 0 0 0 1 0 0 1 0 1 0 0 0 0 1 1 0 0 0 1 0 0 1 1 0 0 0 1 1 1 0 0 0 0 1 0 1 0 0 1 0 1 0 0 0 1 0 0 0 0 0 0 0 1 0 0 1 1 0 0 0 0 0 1 0 0 0 0 0 0 0 0 0 1 0 0 0 0 0 1 0 0 0 0 0 1 1 0 0 0 0 0 0 1 0 0 1 1 1 1 0 0 1 0 1 0 0 1 0 1 0 0 0 1 0 0 1 0 1 0 0 0 0 0 0 1 1 1 1 1 0 0 1 1 0 0 0 0 1 1 1 0 1 0 1 1 0 1 0 0 1 0 1 1 1 0 1 1 1 1 1 1 1 1 1 1 1 1 1 1 1 0 0 1 0 0 0 0 1 1 1 1 1 0 0 1 1 0 1 0 0 0 0 1 0 0 0 1 1 0 0 0 1 0 1 0 0 1 1 1 0 0 1 0 1 0 1 0 1 1 1 1 1 0 0 1 0 1 0 1 0 0 1 1 0 0 1 1 0 1 1 1 0 0 1 1 0 1 0 0 0 1 0 1 0 0 0 1 0 0 0 1 0 1 1 0 0 0 1 0 1 1 0 1 1 1 0 0 0 0 0 1 0 0 1 1 1 1 0 0 1 0 1 0 1 1 1 1 1 0 0 1 0 1 1 1 1 0 0 0 1 0 1 1 1 1 0 1 0 1 1 1 1 0 0 0 1 0 1 0 1 1 1 1 0 0 0 0 0 0 1 0 0 0 1 0 1 0 1 0 1 1 0 0 1 0 0 1 1 1 1 0 0 0 0 0 1 0 0 0 0 0 1 1 0 1 1 0 0 0 0 0 0 0 1 1 1 1 1 0 1 1 0 1 0 0 1 1 1 0 1 1 0 1 1 0 0 0 0 1 0 0 1 1 1 1 0 1 1 1 1 1 0 0 1 0 1 0 0 0 0 1 0 0 0 1 1 1 0 0 1 0 0 0 1 1 0 0 0 1 1 0 1 0 0 0 1 0 0 1 0 1 1 1 1 0 0 1 0 0 0 0 0 1 0 1 0 0 0 1 0 0 0 0 0 1 1 0 1 1 1 0 1 1 1 1 1 0 1 1 0 0 1 0 0 0 0 0 0 0 0 0 0 0 0 0 0 1 1 0 0 1 0 1 0 0 0 0 0 0 0 0 0 0 0 0 0 0 0 0 0 0 0 0 1 0
M ARS-BFGL-NGS-31686 1 0 0 0 0 0 0 0 0 0 1 1 0 0 0 0 1 0 0 0 0 0 0 1 1 0 1 0 1 0 1 0 1 1 1 0 0 0 1 1 1 1 0 1 0 0 0 0 1 0 0 0 1 0 1 1 0 0 1 0 1 1 0 1 1 0 0 0 0 1 0 0 1 0 0 0 1 0 0 1 0 0 0 0 1 0 0 0 1 0 1 1 0 0 0 0 0 0 0 0 1 0 0 0 1 0 1 0 1 1 0 1 0 1 1 0 0 1 0 0 1 0 0 1 1 0 0 1 1 1 1 1 0 0 0 0 1 0 0 1 0 1 0 0 1 0 1 0 0 1 1 0 0 0 0 1 1 0 1 0 0 1 1 0 0 1 0 0 0 0 0 0 1 0 0 1 1 0 1 0 0 0 0 0 1 1 1 1 1 0 0 0 1 0 1 1 1 0 1 0 0 0 0 0 1 0 1 0 1 1 0 0 0 0 0 0 0 0 0 0 1 1 1 1 0 0 1 1 1 0 0 0 1 0 1 0 0 0 0 0 0 0 0 0 0 0 1 1 0 1 0 0 1 1 1 0 1 0 1 1 1 0 0 0 1 0 0 0 0 0 0 0 0 0 1 1 1 0 1 0 1 0 1 0 0 0 0 0 1 0 1 0 1 1 0 1 0 1 0 1 0 0 0 0 0 0 0 1 1 0 0 1 0 0 0 0 1 0 1 1 0 0 1 1 0 1 1 1 1 1 1 0 0 1 0 0 0 0 0 0 0 0 1 1 1 1 1 0 1 0 0 0 1 1 0 0 1 1 0 0 0 0 0 0 0 1 0 0 0 0 0 1 1 1 1 1 0 1 0 0 0 1 0 0 0 1 1 0 0 1 1 0 0 1 0 1 0 0 0 1 1 0 1 1 1 0 1 1 1 1 1 1 1 1 1 0 1 1 1 0 1 1 1 1 1 1 1 1 1 1 0 1 0 1 1 1 0 0 1 1 1 1 1 1 1 1 1 0 1 1 0 1 0 1 1 1 1 1 1 1 1 1 0 1 1 0 0 1 0 1 0 0 0 1 1 0 0 0 1 1 0 1 1 1 1 1 1 0 1 1 1 0 1 0 1 1 1 1 1 1 1 1 0 1 1 0 0 1 0 1 1 1 0 1 1 1 0 1 0 0 1 1 1 0 0 1 0 1 1 1 0 1 1 1 1 1 1 1 1 1 0 1 1 0 1 0 1 1 1 1 0 1 1 1 1 1 1 1 1 0 0 0 1 0 1 1 1 1 1 1 1 1 0 1 1 1 1 1 1 1 1 1 1 1 1 0 0 1 1 0 0 1 1 1 0 1 1 0 0 1 0 1 1 1 1 1 0 0 0 0 0 1 0 1 1 1 0 1 1 1 1 1 0 1 0 1 1 1 1 0 0 0 1 1 0 1 1 0 1 1 0 1 0 1 0 0 1 1 1 1 1 1 1 1 1 1 1 1 0 1 0 1 1 0 1 1 0 1 1 0 1 1 0 1 1 1 0 1 1 0 1 1 1 1 1 1 1 1 0 0 1 0 1 1 0 0 1 1 1 1 1 0 1 1 0 1 1 1 0 1 1 1 1 1 1 0 0 0 1 1 0 1 1 1 0 1 0 1 1 1 1 1 1 1 1 1 0 1 1 1 1 1 1 1 0 1 0 1 1 1 1 1 1 0 0 1 1 1 1 0 0 0 1 1 0 1 1 1 0 1 1 1 0 0 0 1 1 1 1 1 0 1 1 1 1 1 0 1 0 0 0 1 1 1 1 1 1 1 1 1 0 1 1 0 1 0 0 0 0 0 1 1 1 1 0 0 1 0 1 0 1 1 1 0 1 1 0 0 0 1 0 0 0 0 1 1 0 0 0 0 1 0 0 0 0 0 0 0 0 1 1 0 1 0 0 1 0 0 0 1 0 1 0 0 0 0 1 0 1 1 0 1 1 0 0 0 1 1 1 0 0 0 0 1 1 0 1 0 1 0 1 0 1 0 1 1 0 0 0 0 0 0 1 0 0 1 0 0 1 1 0 1 0 0 0 0 1 1 0 0 1 0 1 0 0 0 0 0 1 0 0 1 0 1 0 0 0 1 0 1 1 0 1 1 0 1 0 0 0 1 0 0 0 0 0 0 0 0 0 0 1 0 0 1 0 0 0 1 1 0 0 0 1 1 0 0 1 1 1 1 0 0 0 0 0 0 0 0 0 0 1 0 0 0 0 1 1 1 0 0 0 0 1 1 0 0 0 1 0 0 1 1 1 0 0 1 1 1 1 0 0 0 1 0 1 0 0 0 1 1 1 0 1 0 1 0 1 1 0 0 1 0 1 0 0 0 1 0 0 1 1 1 0 0 1 0 0 0 0 1 0 0 0 0 0 1 0 1 1 1 1 0 0 0 0 0 0 1 0 1 1 1 0 0 1 1 0 1 0 0 0 0 0 0 1 1 0 0 0 0 0 0 0 1 0 0 0 0 0 1 0 0 0 0 1 1 0 0 0 0 1 0 1 1 0 0 0 0 0 1 0 0 0 1 1 0 0 0 1 0 0 0 0 1 0 0 0 0 1 1 0 0 0 0 1 0 0 0 0 1 1 1 0 0 0 1 0 1 0 1 1 1 1 1 1 0 0 1 0 0 0 0 0 1 1 0 0 0 1 0 0 0 0 0 1 0 0 0 1 0 0 0 0 0 0 0 0 0 0 1 0 0 1 1 0 0 0 1 0 1 0 1 0 0 0 1 0 1 0 1 1 0 0 0 1 0 1 0 0 1 1 0
M ARS-BFGL-NGS-87772 0 0 0 0 0 0 0 0 0 0 0 0 0 0 0 0 0 0 0 0 0 0 0 0 0 0 0 0 0 0 0 1 0 0 0 0 0 0 0 0 0 0 1 0 0 0 1 0 0 1 0 0 0 0 0 0 0 0 0 1 0 0 0 0 0 1 0 0 0 0 0 0 0 0 0 1 0 0 0 0 0 0 1 1 0 0 0 0 0 0 0 0 1 0 1 0 0 0 0 1 0 0 1 0 0 0 0 0 0 0 0 0 0 0 0 0 0 0 1 0 0 0 0 0 0 0 0 0 0 0 0 0 0 1 0 0 0 0 0 0 0 0 0 0 0 0 0 0 0 0 0 0 0 0 0 0 0 0 0 0 0 0 0 0 0 0 0 0 0 0 0 0 0 0 0 0 0 0 0 0 0 0 0 1 0 0 0 0 0 0 0 0 0 0 0 0 0 1 0 0 0 0 0 0 0 0 0 0 0 0 0 0 0 0 0 0 1 1 0 0 0 0 0 0 1 0 0 0 0 0 0 0 0 0 0 0 0 0 1 0 0 0 0 0 0 0 0 0 0 0 1 1 0 0 0 1 0 0 0 0 0 0 1 0 0 0 0 0 0 1 0 0 0 0 0 0 0 0 0 0 0 0 0 0 0 0 0 0 0 0 0 1 0 0 0 0 0 0 0 0 0 1 0 0 1 0 0 0 0 0 0 0 0 0 0 0 0 0 0 0 0 0 0 0 0 0 0 0 0 0 0 0 0 1 1 0 0 0 0 0 0 0 0 0 0 0 0 0 0 0 0 0 0 0 0 0 0 1 0 0 1 0 0 0 0 0 1 1 0 0 0 0 0 0 0 0 0 0 0 1 0 0 0 1 0 0 0 0 0 0 0 0 0 0 0 1 0 0 0 0 0 0 0 1 0 0 0 0 0 0 0 0 0 0 0 0 0 0 0 0 0 0 0 0 0 0 0 0 0 0 0 0 1 0 0 0 0 0 0 0 0 0 0 0 0 0 0 0 0 0 0 0 0 0 0 0 0 0 0 0 0 0 0 0 0 0 0 0 0 1 0 0 0 0 0 0 0 0 0 0 0 0 0 0 0 0 0 0 0 0 0 0 0 0 0 0 0 0 1 0 0 0 0 0 0 0 0 0 0 0 0 0 0 0 0 0 0 0 0 0 0 0 0 0 1 0 0 0 0 0 0 0 0 0 0 0 0 0 0 0 0 0 0 0 0 0 0 0 1 0 0 0 0 0 0 0 0 0 0 0 0 0 0 0 0 0 0 0 0 0 0 0 0 0 0 0 0 0 0 0 0 0 0 0 0 0 0 0 0 0 0 0 0 0 0 0 0 0 0 0 0 0 1 0 0 0 0 0 0 0 0 0 0 0 0 0 0 0 0 0 0 0 0 0 0 0 0 0 0 0 0 0 0 0 0 0 0 0 0 0 0 0 0 0 0 0 0 0 0 0 0 0 0 0 0 0 0 0 0 0 0 0 0 0 1 0 0 0 0 0 0 0 0 0 0 0 0 0 0 0 0 0 0 0 0 0 0 0 0 0 0 0 0 0 0 0 0 0 0 0 1 0 0 0 0 0 0 0 0 0 0 0 0 0 0 0 1 0 0 0 0 0 0 0 0 0 0 0 0 0 0 0 0 0 0 1 0 1 0 0 0 0 0 0 0 0 0 0 0 0 0 0 0 0 0 0 0 0 0 0 0 0 0 0 0 0 0 0 0 0 0 0 0 0 0 0 0 0 0 0 0 0 1 0 0 0 0 0 0 0 0 0 1 0 0 0 0 0 0 0 0 0 0 0 0 0 0 0 1 0 0 0 0 0 0 1 0 1 0 1 0 0 0 0 0 0 0 1 0 0 0 0 0 1 0 0 0 1 0 0 0 0 0 0 0 0 0 0 0 0 0 1 0 0 0 0 0 0 0 0 0 0 0 0 0 0 0 0 0 0 0 0 0 0 0 0 0 0 0 0 0 0 0 0 0 0 0 0 0 0 0 0 0 0 0 0 0 0 0 1 0 0 0 0 0 0 0 0 0 0 0 0 0 0 0 0 0 0 0 0 0 0 0 0 1 0 0 0 0 0 0 0 0 0 0 0 0 0 0 0 0 0 0 0 1 0 0 0 0 0 0 1 0 0 0 1 0 0 0 0 0 0 0 0 0 0 0 0 0 0 0 0 0 0 0 1 0 0 0 0 0 0 0 0 0 0 0 1 0 0 0 0 0 0 0 0 0 0 1 0 0 0 0 0 0 0 0 0 0 0 0 0 0 0 0 0 0 0 0 0 0 0 0 0 0 0 0 0 0 0 0 0 0 1 0 0 0 0 1 0 0 0 0 1 0 0 0 0 0 0 0 0 1 0 0 0 0 0 0 0 0 1 0 0 0 0 1 0 0 0 0 0 0 0 0 1 0 0 0 0 0 0 0 0 0 0 0 0 0 0 0 0 0 0 0 0 0 0 0 0 0 0 0 0 1 0 1 1 0 0 0 0 0 0 0 0 0 0 1 1 0 0 0 0 0 0 0 0 0 0 1 0 0 0 0 1 0 1 0 0 0 0 0 0 0 0 0 1 0 0 1 1 0 0 0 0 0 0 0 0 0 0 1 0 0 0 0 0 0 0 0 0 0 0 0 0 0 0 1 0 0 0 0 0 0 0 0 0 0 0 0 0 0 1 0 0 1 0 0 0 1 0 0 0 0 0 0 0 0 0 0 0 0 0 0 0 0 0 0 0 1 1 0 0 0 1 0 0 0 1 0 0 0 0 0 1 0 0 0 0 0 0
M ARS-BFGL-NGS-32376 0 0 0 0 0 1 1 1 0 0 0 0 1 0 0 0 0 1 1 0 0 0 0 1 0 1 0 0 0 1 0 1 0 0 0 0 0 1 1 0 1 0 1 1 1 1 1 1 0 1 1 0 0 0 1 1 1 1 0 1 1 0 1 0 1 1 1 0 1 1 0 0 1 0 1 1 0 0 0 0 1 0 1 1 0 0 0 0 0 0 0 0 1 1 1 0 0 0 1 1 1 0 1 1 1 1 0 0 0 0 0 0 0 1 0 0 0 0 1 0 0 0 0 0 0 0 0 1 0 0 0 0 0 1 0 0 0 0 0 0 1 1 0 0 0 0 0 1 1 0 0 1 0 0 0 1 0 0 0 1 0 0 0 0 1 0 0 0 0 0 1 0 1 1 0 0 0 0 0 1 0 0 1 1 0 0 0 0 1 0 0 0 0 1 0 1 0 1 1 0 0 0 0 0 0 0 1 0 0 0 0 0 0 1 0 0 1 1 0 0 1 1 0 1 1 0 1 0 0 0 0 0 1 1 1 0 1 1 1 0 0 0 0 0 0 0 1 0 1 0 1 1 1 0 1 1 1 0 0 0 0 1 1 0 1 0 1 0 0 1 0 0 0 0 1 1 0 0 0 0 0 0 1 1 0 0 0 0 0 1 1 1 1 0 0 1 0 0 0 0 0 1 1 1 1 0 0 0 1 0 0 1 0 1 0 0 0 0 0 0 1 0 0 1 0 0 1 0 0 0 1 0 0 1 1 0 0 0 0 0 1 1 1 1 1 0 1 0 1 0 0 1 1 0 0 0 0 1 0 0 1 0 0 0 0 0 1 1 0 0 0 0 0 0 0 1 1 0 0 1 1 0 0 1 0 1 0 0 0 0 1 0 0 1 0 1 1 0 0 0 1 0 1 1 1 0 0 0 0 1 1 1 0 0 1 0 1 1 1 0 1 0 1 0 1 1 0 0 0 1 1 1 1 0 1 0 0 0 1 0 1 1 0 1 0 1 0 1 1 1 0 1 0 1 0 0 1 1 1 1 1 1 0 1 1 1 1 1 0 1 0 1 1 1 1 0 0 0 0 0 0 1 0 1 1 1 1 0 1 0 1 0 0 0 1 1 1 1 1 0 1 0 0 1 1 0 0 1 0 1 1 1 1 1 1 1 0 0 0 0 1 1 0 1 1 0 0 0 1 1 0 1 1 1 1 1 0 1 1 1 1 1 1 1 1 0 1 1 1 0 1 0 0 0 1 1 0 0 1 0 0 1 0 0 1 0 0 1 1 0 1 1 0 1 0 1 0 1 0 0 1 0 0 1 0 0 0 0 1 0 0 1 0 1 1 1 1 0 0 1 0 0 1 1 0 1 0 0 1 1 0 1 1 1 1 0 0 0 1 0 0 1 1 1 0 0 1 1 1 0 0 1 0 1 0 0 1 0 0 0 0 1 1 1 0 0 1 0 1 1 1 0 1 1 1 1 1 1 0 0 1 1 1 0 1 1 0 1 1 0 1 0 0 1 1 0 0 0 0 0 1 1 1 0 1 1 1 0 0 0 1 0 0 1 0 0 0 1 1 1 1 0 1 0 0 0 1 1 0 1 0 0 1 1 1 0 1 0 0 0 0 1 1 0 0 1 1 1 0 1 0 1 0 1 1 1 0 1 1 0 1 0 0 1 0 0 0 1 1 0 1 1 0 0 1 1 1 1 1 0 1 0 1 0 0 1 0 1 0 0 1 1 0 0 0 0 0 1 1 1 0 0 1 1 1 0 0 1 0 0 0 0 1 0 0 0 1 1 0 1 0 1 1 0 0 0 0 1 1 0 0 1 0 1 0 1 1 1 1 1 1 0 0 1 0 0 0 1 0 0 1 0 1 1 0 0 1 1 1 0 0 0 1 0 1 0 0 0 0 0 0 1 0 0 0 0 0 0 0 0 0 0 0 0 1 0 0 1 0 0 0 1 1 0 0 0 0 0 0 1 1 0 1 0 0 0 1 0 1 0 1 0 1 1 0 0 0 1 0 1 0 0 1 0 0 0 1 0 0 1 0 1 0 0 0 0 0 0 0 0 1 0 1 0 1 0 1 0 0 0 1 1 0 0 0 0 0 0 0 0 0 0 1 0 1 1 0 0 1 0 1 1 1 0 0 1 0 0 0 0 0 1 0 1 0 1 1 0 0 0 0 0 1 1 0 1 1 0 1 1 0 0 0 0 1 0 0 1 0 0 0 0 0 1 0 1 1 0 1 0 0 0 0 1 0 1 1 1 1 0 0 0 1 0 0 0 0 0 0 0 0 1 0 0 0 0 0 0 0 0 1 0 1 1 1 0 0 1 1 0 0 0 0 1 0 0 0 0 0 0 0 0 1 0 0 0 0 1 0 1 0 1 0 0 0 1 1 0 0 0 1 0 0 1 0 1 0 1 0 1 0 0 0 0 0 1 0 0 1 0 0 1 0 0 0 1 0 0 1 0 0 0 0 1 1 0 1 1 1 0 0 0 0 0 0 0 0 0 1 1 0 0 0 1 0 1 1 0 1 1 1 0 0 0 1 1 0 1 1 1 0 0 0 1 1 0 0 1 0 1 1 1 0 0 0 0 1 0 1 0 0 1 1 0 1 0 0 1 0 0 1 0 0 1 1 0 1 1 1 0 0 1 1 1 0 0 0 1 0 0 0 1 0 1 0 0 1 1 0 1 1 0 0 0 1 0 1 0 0 0 0 1 1 0 0 1 1 1 0 0 1 1 1 1 0 1 0 0 0 1 0 0 1 1 1 1 1 1 1 1 0 1
M ARS-BFGL-NGS-116843 1 1 1 0 1 0 0 0 1 1 1 1 0 1 1 1 0 0 0 1 1 1 1 0 0 1 1 1 0 1 1 1 0 0 1 1 1 0 0 0 0 1 1 0 1 0 1 0 0 1 1 0 0 0 0 0 0 1 1 1 0 1 0 0 0 1 0 1 0 0 1 1 0 1 0 1 0 1 0 1 1 1 1 1 0 1 0 1 0 1 0 0 1 1 1 1 1 1 1 1 0 1 1 0 0 0 0 1 0 1 1 0 1 0 0 1 1 0 1 1 1 0 1 0 0 0 1 0 1 1 0 1 1 1 1 1 0 0 1 0 1 0 1 1 0 1 1 1 1 1 0 0 1 0 1 0 1 1 1 0 1 0 0 1 0 0 0 1 1 1 0 0 0 0 1 1 1 1 0 0 1 1 1 1 1 0 1 0 0 1 1 1 1 0 1 0 0 1 0 1 1 1 1 1 0 1 0 1 0 0 1 1 1 0 1 1 1 1 0 0 1 0 1 0 1 1 0 0 1 0 1 1 0 0 0 1 0 1 1 1 1 1 1 1 1 0 0 0 0 1 1 1 0 0 0 1 0 1 0 0 0 1 1 0 0 1 0 1 1 1 1 1 1 1 0 0 1 1 0 1 1 1 0 0 0 1 1 1 1 0 0 1 0 0 1 0 1 0 0 0 1 1 1 0 1 1 1 0 0 1 1 0 1 1 1 1 0 1 0 0 1 1 0 0 1 0 0 0 0 0 0 1 1 1 1 1 1 1 1 1 0 1 0 0 0 1 0 1 0 1 1 0 0 1 1 1 0 1 1 1 1 1 1 1 1 1 1 1 0 0 1 0 1 0 0 0 0 0 1 1 0 1 1 1 0 0 0 1 1 0 0 1 1 0 1 1 1 1 1 1 1 1 1 1 1 1 1 1 1 1 1 1 1 1 1 1 1 1 1 1 1 1 1 1 1 1 1 1 1 1 0 1 1 1 1 1 1 1 1 1 1 1 1 1 1 1 1 1 1 1 1 1 1 1 1 1 1 1 1 1 1 1 0 1 1 0 0 1 1 1 1 0 1 1 1 1 1 1 1 1 1 1 1 1 1 1 1 1 1 1 1 1 1 1 1 1 1 1 1 1 1 1 0 1 1 1 1 1 1 1 1 1 1 1 1 1 1 1 1 1 1 1 1 0 1 1 1 1 1 1 1 1 1 1 1 1 1 1 1 1 1 1 1 0 1 1 1 1 1 1 1 1 1 1 1 1 1 1 1 1 1 1 1 1 1 1 1 1 1 1 0 1 1 1 1 1 1 1 1 1 1 1 1 1 1 1 1 1 1 1 1 1 1 1 0 1 1 1 1 0 1 1 1 1 1 1 1 1 1 1 1 1 1 1 1 1 1 1 1 1 1 1 0 1 1 1 1 1 1 1 1 0 1 1 1 1 1 1 1 1 1 1 1 1 1 1 1 1 1 1 1 1 1 1 1 1 0 1 1 1 0 1 1 1 1 1 1 1 1 1 1 1 1 1 1 1 1 1 1 1 1 1 1 1 1 1 1 1 1 1 1 1 1 1 1 1 1 1 1 1 1 1 1 1 1 1 1 1 1 1 1 1 1 1 0 1 1 1 1 1 1 1 1 1 1 1 1 1 1 1 1 1 0 1 1 1 1 1 1 1 1 1 1 1 1 1 1 1 1 1 1 1 1 1 0 1 1 1 1 1 1 1 1 1 1 1 1 1 1 1 1 1 1 1 1 1 1 1 1 1 1 1 1 1 1 1 1 1 1 1 1 1 1 1 1 1 1 1 1 1 1 0 0 1 1 1 1 1 1 1 1 0 0 0 1 1 1 1 0 1 0 0 0 0 0 0 0 1 1 0 1 1 1 1 0 0 0 1 0 0 0 1 1 1 1 0 1 0 1 0 0 1 0 1 1 0 1 1 1 1 1 0 1 1 0 1 0 1 1 0 1 0 0 1 1 1 0 1 0 1 1 1 0 1 0 1 0 1 0 1 0 0 0 0 0 1 1 1 1 1 1 1 0 1 1 0 1 1 1 0 1 0 1 1 1 1 0 0 1 1 0 1 0 1 1 1 1 1 1 1 1 0 1 0 1 1 1 1 1 1 1 1 0 0 1 0 0 1 1 0 1 1 1 1 0 1 1 1 1 1 0 1 1 1 1 1 0 0 1 1 1 1 0 0 1 1 0 1 0 0 1 1 1 1 1 0 1 1 1 1 1 1 1 0 1 0 0 0 1 1 1 1 0 0 1 1 0 0 0 1 0 0 0 1 0 0 0 0 0 1 1 1 0 1 1 1 1 1 0 1 0 1 0 1 0 1 0 0 1 1 0 1 0 1 1 1 1 1 1 1 0 1 1 1 0 1 1 1 0 0 1 1 1 1 0 0 1 1 0 0 1 1 1 1 1 1 1 0 1 0 0 1 1 1 0 0 1 0 1 1 1 1 1 1 0 0 1 1 1 1 1 1 1 0 1 1 1 1 0 0 1 1 1 1 0 0 1 1 1 1 0 1 0 0 1 1 1 1 1 0 1 1 1 0 0 1 1 1 0 1 1 1 0 0 1 1 1 1 0 0 1 1 1 1 1 1 1 1 0 1 0 0 1 1 1 1 0 0 1 0 0 0 1 0 0 1 1 0 1 1 1 0 0 0 1 1 1 1 0 1 1 0 1 1 0 1 1 1 0 1 1 1 1 1 0 1 0 1 1 1 1 1 1 1 0 1 1 0 1 1 1 1 1 1 1 1 1 1 1 1 1 1 1 1 1 1 1 1 1 1 1 1
M ARS-BFGL-NGS-20128 1 1 0 0 1 0 0 0 1 1 1 0 0 1 1 1 1 0 0 1 1 1 1 1 1 0 0 1 0 1 1 0 0 0 1 1 1 0 1 1 1 1 1 1 1 0 1 0 1 1 0 1 1 1 1 1 0 0 1 1 1 1 0 1 1 1 0 1 0 1 1 1 1 1 0 1 1 1 1 0 0 1 1 0 1 1 1 1 1 1 1 1 0 1 0 1 1 1 1 0 0 1 0 0 1 0 1 1 1 1 1 1 1 0 1 1 1 1 0 1 1 1 1 1 1 1 1 1 0 1 1 1 1 0 1 1 0 0 1 1 1 1 1 1 1 1 1 1 1 0 1 0 1 1 1 1 1 1 1 0 1 1 1 1 0 1 1 1 1 1 0 1 1 0 1 1 1 1 1 0 1 1 1 0 1 1 1 0 1 1 1 1 1 0 0 1 1 1 1 1 1 1 1 1 1 1 1 1 1 0 1 0 1 0 1 1 0 0 1 1 1 1 1 1 1 1 1 0 1 1 0 1 1 0 1 1 0 1 0 1 0 1 0 1 1 1 1 1 0 1 1 1 1 1 0 0 1 1 1 1 1 0 1 1 1 1 0 1 1 1 1 0 1 1 1 1 0 1 1 1 1 1 1 0 1 0 0 1 0 1 0 1 1 0 1 1 1 1 1 1 0 1 1 0 1 1 1 1 1 1 1 1 1 0 1 1 0 1 1 0 1 1 1 1 1 1 1 1 1 1 1 1 1 1 1 1 0 1 0 1 0 1 1 1 1 0 1 0 1 1 1 0 1 1 1 1 1 0 0 1 1 1 1 1 1 1 1 0 1 1 1 1 0 0 0 1 0 1 1 0 0 1 1 1 1 1 1 1 0 1 1 1 0 1 1 0 1 1 1 1 0 1 1 0 0 0 1 0 1 0 0 0 1 1 0 1 0 0 0 0 0 0 0 0 0 0 0 1 1 0 0 0 0 0 0 0 0 1 0 0 0 0 0 0 0 0 0 1 0 0 0 0 1 1 0 0 0 0 0 0 1 1 1 0 0 0 0 0 0 0 1 0 0 0 0 0 1 0 0 1 1 0 0 0 0 1 0 0 0 0 0 1 0 0 0 0 1 0 0 1 0 0 0 0 0 1 1 0 0 1 0 1 0 0 0 0 1 0 0 0 0 1 0 0 0 1 1 0 0 0 0 0 1 0 0 0 1 0 0 0 0 0 0 0 0 0 0 0 0 1 0 1 0 1 1 0 0 1 0 1 1 0 1 1 0 0 1 1 0 1 0 0 1 1 1 0 1 0 1 0 0 0 0 0 0 0 0 1 1 1 1 0 0 0 0 0 0 0 1 1 1 1 0 0 0 0 1 1 0 0 1 0 0 0 0 1 1 0 0 0 1 0 0 0 1 0 0 0 0 1 1 0 0 0 1 0 0 0 0 1 1 0 0 0 0 0 0 1 0 0 0 0 1 0 0 0 0 1 1 1 0 0 0 1 0 0 0 1 0 0 0 0 1 0 0 1 0 0 1 0 1 1 0 0 1 0 0 0 1 1 0 0 1 0 0 1 0 0 0 0 0 1 0 1 1 1 0 1 0 0 0 1 1 0 1 1 0 0 0 1 0 0 0 0 1 1 0 0 0 0 0 1 1 0 0 0 1 0 0 1 0 0 0 0 0 0 0 0 0 1 0 0 1 1 0 0 0 0 0 1 0 0 1 0 0 0 0 0 1 1 1 1 0 1 1 0 0 0 0 0 1 1 0 0 1 0 0 0 1 1 0 0 0 0 0 1 0 0 1 0 0 1 1 0 1 0 1 1 1 1 1 1 1 1 1 1 1 1 1 1 1 1 1 0 1 1 1 1 1 1 1 1 1 0 1 1 0 1 0 1 0 1 1 1 1 1 1 1 1 0 1 1 1 0 0 1 1 0 1 0 1 1 1 1 0 1 0 1 1 1 1 1 1 1 0 1 1 1 1 1 1 1 0 1 1 1 1 0 1 0 1 1 1 0 1 1 1 1 0 0 1 1 1 1 0 1 1 1 0 1 1 1 1 1 1 1 0 0 0 1 1 1 1 0 0 0 1 1 0 0 1 1 1 0 1 1 1 0 1 1 0 0 1 1 1 1 1 1 1 1 1 1 1 1 1 1 1 0 1 0 1 1 1 1 1 1 0 1 1 1 0 0 1 1 1 1 1 0 1 1 1 0 1 1 1 1 1 0 0 1 0 1 1 0 1 1 1 1 1 1 1 1 0 1 1 1 0 1 0 1 1 1 1 1 1 1 1 1 1 1 1 1 0 1 0 1 1 1 1 0 1 1 1 1 1 1 1 1 1 1 1 1 1 1 1 0 0 1 1 1 1 1 1 0 1 0 1 1 1 1 1 1 1 1 1 1 1 1 1 1 1 1 0 1 1 1 1 1 1 1 0 0 1 1 1 1 1 1 1 0 1 1 0 1 1 1 0 0 1 0 0 1 1 1 1 1 1 1 0 1 1 1 1 1 1 1 1 0 1 1 1 1 0 1 1 1 1 0 1 1 1 0 0 0 1 1 0 0 1 1 1 0 1 1 1 1 1 1 0 1 1 1 0 1 1 0 1 1 0 0 1 1 1 1 1 1 1 1 1 1 1 1 1 1 1 1 1 1 1 1 1 0 0 1 0 1 1 1 0 1 0 0 1 1 1 0 0 1 1 1 0 1 1 1 0 1 1 1 1 1 1 1 1 1 1 1 1 1 1 0 0 0 0 1 1 1 1 1 1 0 0 1 1 1 1 0 1 1 1 1 1 1
M ARS-BFGL-NGS-23890 0 1 0 1 1 0 0 0 1 1 0 1 0 1 1 0 0 0 0 1 1 1 1 0 0 0 1 0 0 0 0 1 0 0 0 0 0 0 0 0 0 1 0 0 0 0 1 0 0 0 0 1 0 1 0 0 0 0 0 0 0 0 0 0 0 1 0 1 0 0 1 1 0 1 0 0 0 1 1 1 1 1 1 0 0 1 0 1 0 1 0 0 0 0 0 1 0 1 1 1 0 1 1 0 0 0 0 1 0 0 0 0 0 0 0 1 0 0 1 1 0 0 1 0 0 1 1 0 1 0 0 0 1 1 0 0 1 0 1 0 1 0 1 0 0 0 0 1 0 1 0 0 0 0 1 0 0 1 0 0 1 0 0 0 0 0 0 0 0 0 0 0 0 0 1 0 1 1 0 0 1 0 1 1 0 0 0 0 0 1 0 1 0 0 1 0 0 0 0 1 1 0 0 1 0 1 0 0 0 0 0 1 0 0 1 1 1 1 0 1 1 0 0 0 1 1 0 0 0 0 1 1 0 0 0 1 0 0 1 0 1 1 1 1 1 0 0 0 0 0 1 1 0 0 0 0 0 0 0 0 0 0 1 1 0 1 0 1 1 1 0 1 1 1 0 0 1 0 0 1 0 1 0 0 0 0 1 0 1 0 0 1 0 0 1 0 1 0 0 0 1 0 1 0 0 1 1 0 0 0 1 0 0 0 1 0 0 1 0 0 0 0 0 0 0 0 0 0 0 0 0 0 0 1 1 0 0 0 1 0 0 0 0 0 0 1 0 1 0 1 1 0 0 0 1 0 0 0 0 0 1 1 0 1 0 0 0 1 0 0 0 0 1 0 0 0 0 0 1 1 0 0 1 0 0 0 0 1 1 0 0 1 1 0 1 0 0 1 1 0 1 1 1 1 1 1 1 1 1 1 1 1 0 1 1 0 0 1 1 0 1 1 1 1 1 1 1 0 0 1 0 1 1 1 1 1 1 0 1 1 1 1 1 1 1 1 1 0 1 1 0 1 1 0 1 1 1 1 1 1 1 1 0 1 1 1 1 1 1 1 1 1 1 1 1 1 1 0 0 1 0 1 1 0 1 0 1 1 1 1 1 1 1 1 1 1 1 1 1 1 1 1 1 0 1 1 1 1 1 0 1 0 1 1 1 1 1 1 1 1 1 0 1 0 1 1 1 1 1 1 1 1 1 1 1 1 1 1 1 1 0 1 1 1 0 1 1 1 1 1 1 1 1 1 1 1 1 1 1 0 1 1 0 1 1 1 1 1 1 1 1 1 0 0 1 1 1 1 1 1 1 1 1 0 1 1 0 1 0 0 0 1 1 1 1 1 0 1 1 0 0 1 1 1 1 1 1 1 1 1 1 1 1 1 1 1 1 1 1 1 1 1 0 1 1 1 1 1 1 0 0 1 1 1 0 1 1 1 1 1 0 1 1 1 1 1 1 1 0 1 1 1 0 1 1 1 1 0 0 1 1 1 1 1 1 1 1 0 1 1 1 1 1 0 1 1 1 1 1 1 1 1 1 1 0 1 1 1 0 0 1 0 1 1 0 0 1 1 1 0 1 0 1 1 0 1 1 0 0 1 1 1 0 1 0 1 1 1 1 1 1 1 1 1 1 1 1 1 1 1 1 0 0 1 1 1 0 1 1 1 1 1 1 1 1 1 1 1 1 1 1 1 1 1 1 1 1 1 1 1 1 0 0 1 0 1 1 1 0 1 0 0 1 1 0 1 1 1 1 0 0 1 1 1 0 1 1 1 0 1 0 1 1 1 1 1 1 1 1 1 1 0 0 1 1 1 0 1 1 1 1 0 0 0 1 0 0 0 0 0 0 0 0 0 0 0 0 1 1 0 1 0 0 1 0 0 0 1 0 0 0 1 0 1 1 0 0 0 0 0 0 1 0 1 1 0 0 1 1 1 1 0 1 1 0 1 0 1 1 0 0 0 0 0 1 1 0 1 0 1 1 1 0 1 0 0 0 0 0 1 0 0 0 0 0 1 1 1 1 1 1 0 0 1 1 0 1 0 1 0 0 0 0 1 1 0 0 0 1 0 0 1 0 1 1 1 0 0 1 1 1 0 0 0 0 0 1 1 0 1 1 1 0 0 1 0 0 1 0 0 1 0 0 0 0 0 0 1 0 1 0 1 0 0 0 1 0 0 1 1 1 1 0 0 0 0 0 1 0 0 1 1 1 1 0 0 1 1 1 1 1 1 1 0 1 0 0 0 0 0 1 0 0 0 0 1 0 0 0 1 0 0 0 1 0 0 0 0 0 0 0 1 0 0 1 0 1 1 0 1 0 0 0 1 0 0 0 0 1 0 0 0 0 1 0 0 1 1 0 1 0 1 0 1 0 1 1 1 0 0 0 1 1 0 0 0 1 1 0 0 0 1 1 1 0 1 0 0 0 0 0 1 1 1 0 0 1 0 0 1 1 0 1 1 0 0 1 1 1 1 1 0 1 0 1 1 1 0 0 0 1 1 0 1 0 0 1 1 0 0 0 0 0 0 1 1 0 1 1 0 1 1 1 0 0 1 1 1 0 1 1 1 1 0 1 1 0 1 0 0 1 0 1 1 1 1 1 1 0 1 0 0 0 0 1 1 0 0 0 0 0 0 1 0 0 0 1 0 0 0 0 0 0 0 1 1 1 1 0 1 1 0 1 0 0 1 1 1 0 1 0 1 0 1 1 1 1 1 1 1 0 1 1 1 1 1 1 0 1 1 0 1 0 1 0 0 1 1 1 1 0 0 1 1 0 0 0 1 1 0 1 1
M ARS-BFGL-NGS-117684 1 1 1 0 1 1 1 1 1 1 1 0 1 1 1 1 1 1 1 1 1 1 1 1 1 1 0 1 1 1 1 1 1 1 1 1 0 1 1 1 1 0 1 1 1 1 1 1 1 1 1 0 1 0 1 1 1 1 1 1 1 1 1 1 1 1 0 1 1 1 1 1 1 1 1 1 1 1 0 0 0 1 1 0 1 0 1 1 1 1 1 1 0 1 0 1 0 1 1 0 1 1 1 1 1 1 1 1 1 1 1 1 1 1 1 1 1 1 1 1 1 1 1 1 1 0 1 1 0 1 1 1 1 0 1 1 0 1 1 1 0 1 1 0 1 1 1 1 0 0 1 1 1 1 1 1 1 1 1 1 1 1 1 1 1 1 1 1 0 0 1 1 1 1 1 1 0 1 1 0 1 0 1 0 1 1 1 1 1 1 0 1 0 1 0 1 1 1 1 1 1 0 0 1 1 1 1 1 1 1 1 1 0 1 1 1 0 1 1 0 0 1 1 1 1 1 1 1 1 1 1 1 1 1 1 1 1 1 1 0 1 1 1 1 1 1 1 1 1 1 1 1 1 1 1 0 1 0 1 1 1 1 1 0 1 1 1 1 1 1 0 1 1 1 1 1 0 1 1 1 1 1 1 1 1 0 1 1 0 1 1 1 1 1 1 1 1 1 1 1 1 1 1 1 1 1 1 1 1 0 1 1 0 1 1 1 1 1 1 1 1 1 1 1 1 1 1 1 1 1 1 1 0 0 1 1 0 1 1 1 1 1 1 1 1 0 1 1 1 1 1 1 1 1 1 0 1 1 0 0 1 1 0 1 0 1 1 1 1 1 0 1 0 1 1 1 1 1 1 0 1 1 1 1 1 1 1 1 1 1 1 1 1 1 1 1 1 1 1 1 1 0 0 1 1 1 0 0 0 1 1 1 1 1 0 0 1 1 1 1 1 1 1 1 1 1 1 1 1 1 0 1 0 1 1 1 1 1 1 1 1 1 1 1 1 1 1 0 1 1 1 1 1 1 1 1 1 1 1 1 0 0 1 1 1 0 0 1 1 1 1 0 1 1 1 0 0 0 0 0 1 1 1 0 1 1 1 1 1 1 1 0 0 1 0 0 1 1 1 1 1 1 1 0 1 1 0 1 1 1 1 1 1 1 1 1 1 1 1 1 1 1 0 0 0 0 1 1 0 1 1 1 0 1 1 1 0 1 1 0 0 1 1 0 0 1 1 1 1 0 1 0 1 0 0 1 1 0 1 1 0 1 1 0 1 1 0 0 1 1 1 1 0 1 1 1 1 1 1 1 1 0 1 0 1 1 0 0 0 0 0 1 1 1 0 1 0 1 0 1 0 0 1 1 1 1 0 1 1 1 0 1 1 1 1 0 1 1 1 1 0 1 0 1 0 1 1 1 1 0 0 1 1 1 0 1 1 1 1 1 0 1 1 1 1 1 1 1 0 1 1 1 1 1 1 1 1 1 0 1 0 1 0 0 1 0 1 1 1 1 0 1 0 0 1 0 1 0 0 1 0 0 1 1 1 1 1 1 0 0 1 1 1 0 0 0 1 1 1 0 1 0 1 0 1 0 1 1 0 1 1 0 1 1 1 1 1 1 1 0 1 1 1 0 0 0 1 1 1 1 1 1 1 1 1 1 0 1 1 0 1 1 1 1 1 0 1 1 1 1 1 1 0 1 0 1 1 1 1 0 1 0 0 1 0 1 1 1 1 0 0 1 1 1 1 1 1 1 1 0 0 1 1 1 1 1 1 1 1 0 1 1 1 0 1 0 1 0 0 1 1 1 1 1 0 1 1 1 1 1 0 1 1 1 1 1 1 1 1 1 1 1 1 1 1 1 1 1 1 1 1 1 1 0 1 1 1 1 1 1 1 1 1 1 1 1 0 1 0 1 1 1 1 1 1 1 0 1 1 0 1 1 1 1 1 1 1 1 0 1 1 1 1 1 1 1 1 1 1 1 1 1 1 0 1 1 1 1 1 1 1 1 1 1 1 0 1 1 1 0 1 0 1 1 1 1 1 1 0 1 0 1 0 1 1 0 1 1 1 1 1 1 1 1 0 1 1 1 0 1 1 1 0 1 1 0 1 0 1 0 0 1 1 1 1 1 1 1 1 1 1 1 1 0 1 1 1 1 0 1 1 1 0 1 0 1 1 1 0 1 1 1 1 1 1 1 1 0 1 1 1 1 1 1 1 1 1 1 1 1 0 1 1 1 1 1 1 1 1 0 1 1 1 1 1 1 1 1 1 1 1 1 1 1 1 1 1 1 1 1 1 1 1 1 0 1 1 1 1 0 1 0 1 1 1 0 1 1 1 1 1 1 1 1 0 1 0 1 1 0 1 0 1 1 1 1 1 1 1 1 1 1 1 1 1 1 1 0 1 1 1 1 1 1 0 1 1 1 0 1 1 0 1 1 1 1 1 1 1 1 1 1 1 1 1 1 1 1 1 1 1 1 1 1 1 1 1 1 1 1 1 1 1 1 1 1 1 1 1 1 1 1 1 1 1 1 1 1 1 1 1 1 1 1 1 1 1 0 1 1 1 1 0 1 1 1 0 1 1 1 1 1 1 1 0 1 1 1 1 0 1 1 1 0 1 0 1 1 1 1 1 1 0 1 1 0 1 1 1 1 1 1 1 1 0 1 1 1 1 1 1 1 1 1 1 1 0 1 1 1 0 1 0 1 0 0 0 1 1 0 1 0 0 0 1 0 1 0 1 0 1 0 0 1 1 1 1 0 1 1 1 1 0 0 1 0 1 0 0 1 0 1
M ARS-BFGL-BAC-2446 0 1 1 1 0 0 0 0 0 0 0 1 0 0 0 0 0 0 0 0 1 0 0 0 0 0 1 0 1 0 0 0 1 1 0 0 1 0 0 0 0 1 1 0 0 0 0 0 0 1 0 1 0 1 0 0 0 0 0 1 0 0 0 0 0 0 1 0 0 0 0 0 0 0 0 1 0 0 1 1 1 0 0 1 0 1 0 0 0 1 0 0 1 0 1 0 1 0 0 1 0 1 0 0 0 0 0 0 0 0 0 0 0 1 0 0 0 0 0 0 0 0 0 0 0 1 1 0 1 0 0 0 0 1 0 0 1 0 0 0 1 0 0 1 0 0 0 0 1 1 0 0 0 0 0 0 0 0 0 0 0 0 0 0 0 0 0 0 1 1 0 0 0 0 0 0 1 0 0 1 0 1 0 1 0 0 0 1 0 0 1 1 0 0 1 0 0 1 0 0 0 1 1 0 0 0 0 0 0 1 0 0 1 0 0 0 1 0 0 1 1 0 0 0 0 0 0 1 0 0 0 0 0 0 0 0 0 0 0 1 0 0 0 0 0 0 0 0 0 0 0 0 0 0 1 1 0 1 0 0 0 0 0 1 0 0 0 0 0 0 1 0 0 1 0 0 1 0 0 0 0 0 0 0 0 1 0 0 1 0 1 0 0 1 1 0 0 0 0 0 0 1 0 0 1 0 1 0 0 1 0 0 1 0 1 0 1 0 0 1 0 0 0 0 0 0 0 0 0 0 0 0 1 1 0 0 1 0 0 0 0 0 0 0 0 1 0 0 0 0 0 0 0 0 0 1 0 0 1 1 0 0 1 0 1 0 1 0 0 0 1 0 1 1 1 0 0 0 0 1 0 0 0 1 0 0 0 0 0 0 0 0 0 0 0 0 0 0 1 0 0 1 1 0 0 0 1 1 1 0 0 0 1 0 1 1 1 0 0 0 0 1 0 0 0 0 1 1 0 0 1 0 1 1 0 1 1 0 0 0 0 0 0 0 1 0 0 1 0 0 0 0 0 0 0 0 0 0 0 0 1 1 0 0 0 1 1 0 1 0 0 1 0 0 0 1 1 1 1 1 0 0 1 1 0 0 0 0 0 1 0 1 1 1 1 1 0 0 0 0 0 1 1 1 0 0 1 0 1 0 0 0 1 0 0 0 0 1 1 0 0 0 1 1 1 1 0 1 1 0 1 0 1 0 0 0 1 0 0 1 1 0 0 1 1 1 0 0 0 1 0 1 0 1 1 0 0 1 0 0 1 0 1 1 0 0 1 1 0 0 0 0 1 0 0 0 0 0 0 0 0 1 0 1 0 0 1 1 1 1 1 0 1 0 1 1 1 1 1 0 1 1 0 0 1 0 1 0 0 1 1 0 0 0 0 1 0 0 0 1 1 0 1 0 1 1 0 0 0 1 1 1 1 0 1 0 0 0 0 0 1 0 1 0 1 1 0 0 1 0 0 0 0 0 0 0 0 0 1 0 1 0 1 1 0 1 1 0 0 1 1 0 1 1 0 1 0 1 1 1 1 1 0 0 0 0 0 0 1 1 0 0 0 1 1 1 0 0 0 1 0 1 0 1 0 1 0 0 1 0 1 1 0 1 0 0 0 1 1 1 0 0 0 1 1 1 0 0 1 0 0 0 0 0 0 0 1 0 0 1 0 1 0 0 0 1 0 0 0 0 0 0 1 0 1 0 0 0 0 1 1 1 1 0 1 0 1 0 0 1 1 0 1 0 0 1 0 0 0 1 1 0 0 0 0 0 0 0 0 1 0 0 0 1 1 1 0 1 1 0 0 0 0 0 1 0 0 0 0 0 1 0 0 0 0 1 0 1 0 1 0 0 0 0 0 0 0 0 0 0 0 0 0 1 0 0 0 0 0 0 1 0 0 0 0 0 1 0 1 1 0 0 0 0 0 0 1 0 0 1 0 0 0 0 0 0 1 0 1 0 0 0 0 0 0 0 0 0 0 0 0 0 0 1 0 0 0 1 0 0 0 0 0 0 0 1 1 0 0 1 0 1 0 0 0 0 0 0 1 0 1 0 1 0 0 1 1 1 0 0 0 0 0 0 1 0 0 0 1 0 0 0 1 1 0 1 0 1 0 1 1 0 0 0 0 0 0 0 0 0 0 1 0 1 0 1 0 0 1 0 0 0 1 0 1 0 0 0 1 0 0 0 0 0 0 1 0 1 0 0 0 0 0 0 0 0 0 0 0 0 1 0 0 0 0 0 0 0 1 1 0 1 1 0 0 0 0 0 0 0 0 0 0 0 0 0 0 0 0 0 0 0 1 0 1 0 0 0 0 1 0 1 0 0 0 1 0 0 0 0 0 0 0 0 1 1 1 0 0 1 0 1 1 0 0 0 0 0 0 0 0 0 0 0 0 0 0 1 0 0 0 0 0 0 1 0 0 0 1 0 1 1 0 0 0 0 0 0 0 0 1 0 0 0 0 0 0 0 0 0 0 0 1 0 0 0 0 1 0 0 0 0 0 0 0 0 0 0 1 1 0 0 1 0 0 0 0 0 0 0 0 0 0 1 0 0 0 1 0 0 0 0 1 0 0 0 1 0 1 0 0 1 0 0 1 0 0 0 0 1 0 0 1 1 0 1 0 0 0 0 0 0 1 0 0 1 0 0 1 0 0 0 0 0 1 0 0 0 1 0 0 0 0 1 0 0 1 0 0 0 1 0 1 0 1 1 1 0 0 1 0 1 1 1 0 1 0 1 0 1 0 1 1 0 0 0 0 1 0 0 0 0 1 1 0 1 0 1 1 0 1 0
M ARS-BFGL-NGS-40186 0 0 1 0 0 0 0 0 0 0 0 0 0 0 0 1 1 0 0 0 0 0 0 1 1 0 0 1 1 1 0 0 1 1 0 0 0 0 1 1 1 0 0 1 1 0 0 0 1 0 0 0 1 0 1 1 0 0 0 0 1 0 0 1 1 0 0 0 0 1 0 0 1 0 0 0 1 0 0 0 0 0 0 1 1 1 1 0 1 0 1 1 1 1 1 0 0 0 0 0 0 0 0 0 1 0 1 0 1 0 0 1 0 1 1 0 0 1 0 0 0 0 0 1 1 0 0 1 0 0 1 0 0 0 0 1 0 0 0 1 1 1 0 0 1 1 0 0 0 0 1 0 0 1 0 1 0 0 0 0 0 1 1 0 0 1 1 0 0 0 0 1 1 0 0 0 1 0 1 0 0 0 0 0 0 1 0 1 1 0 0 0 0 0 0 1 1 0 1 0 0 0 0 0 1 0 1 0 1 1 0 0 0 0 0 0 0 0 0 0 1 1 0 1 0 0 1 1 0 0 0 0 1 0 1 0 0 1 0 0 0 0 0 0 0 0 1 1 0 0 0 0 1 1 1 1 1 0 1 1 1 0 0 0 1 0 0 0 0 0 0 0 0 0 1 1 0 0 1 0 0 0 1 0 0 0 0 0 0 0 1 0 0 1 0 1 0 1 1 1 0 0 0 0 0 0 0 1 1 0 0 1 0 0 0 0 1 0 1 1 1 0 1 1 0 1 1 1 1 1 1 1 0 0 0 0 0 0 0 0 0 1 1 1 1 0 1 0 1 0 0 0 1 0 0 0 1 0 0 0 0 0 0 0 0 0 0 0 1 0 0 1 0 1 1 1 0 1 0 0 0 0 0 0 0 1 1 0 0 1 1 0 0 1 0 0 1 0 0 0 0 1 0 1 0 0 0 0 0 0 0 0 0 0 1 0 0 0 0 0 0 0 1 0 0 0 0 0 1 0 0 0 0 0 0 0 0 1 0 1 0 0 0 0 0 0 0 1 0 0 0 0 0 1 0 0 0 0 0 0 0 0 1 0 0 0 0 0 0 1 0 0 0 0 0 0 1 1 0 0 1 0 0 0 0 1 0 0 0 0 0 0 1 0 1 1 0 0 1 0 0 0 0 1 0 0 1 0 0 1 0 1 0 1 0 0 0 0 0 0 0 1 1 0 0 0 0 0 0 0 0 0 0 0 0 0 0 0 0 1 0 0 0 0 0 0 0 0 1 0 0 0 0 0 0 0 0 0 0 1 1 0 0 1 0 0 0 0 0 0 1 0 0 1 0 0 0 0 0 0 0 1 1 1 0 0 1 0 0 0 0 0 0 0 0 0 1 0 1 1 0 0 1 0 0 0 1 0 0 0 1 0 0 0 0 0 0 0 0 0 0 0 1 0 1 0 0 0 0 0 0 0 0 0 0 0 0 0 1 0 0 0 0 0 0 0 0 0 0 0 0 0 1 0 0 0 1 1 0 0 0 0 1 1 1 0 0 1 0 0 1 0 1 0 0 0 0 0 0 0 0 0 0 0 1 0 0 0 0 0 0 0 0 1 0 0 0 0 0 1 1 0 0 1 1 0 0 1 1 0 0 0 1 0 1 0 0 0 0 0 0 0 0 0 0 0 0 0 0 0 0 1 1 0 0 1 0 1 0 0 0 0 0 0 0 1 0 0 0 0 0 0 0 0 0 0 0 0 0 1 0 1 0 1 0 0 0 0 1 0 0 1 0 0 0 0 0 0 0 1 0 0 1 0 1 0 0 0 0 1 0 0 1 0 0 0 0 0 0 0 0 1 1 0 0 0 1 0 0 0 0 1 1 1 0 0 0 0 1 0 1 1 1 0 1 1 1 0 0 1 0 0 1 0 1 1 0 0 0 1 1 0 1 0 0 1 0 1 0 1 1 0 1 0 0 1 0 0 0 0 0 1 0 0 0 0 1 0 0 1 1 1 1 1 0 0 1 0 1 0 0 0 0 0 1 1 1 1 1 0 1 1 1 0 1 0 0 0 0 0 0 0 1 0 0 1 0 1 0 1 0 1 0 0 0 0 1 1 0 1 1 0 1 0 0 0 1 1 0 0 0 1 0 1 0 0 0 0 0 0 0 0 1 1 0 1 1 0 1 1 0 0 1 0 1 0 1 0 0 0 1 0 0 0 0 0 0 1 0 0 0 0 1 1 0 0 1 0 1 1 0 0 0 0 1 1 0 0 0 0 0 0 0 0 0 1 1 1 0 0 0 0 1 1 0 0 0 1 0 0 1 1 1 0 1 1 1 1 1 0 1 0 1 0 0 1 0 0 1 0 1 0 1 0 1 0 1 1 0 0 1 0 1 0 0 1 0 0 1 0 1 0 0 0 1 0 0 0 1 1 0 0 0 1 1 1 0 0 1 1 0 0 0 0 0 0 0 1 0 1 1 0 0 0 1 1 0 1 1 0 0 1 0 0 1 1 0 0 0 0 0 0 0 1 0 0 0 0 0 1 0 0 0 0 1 1 0 0 0 0 1 0 1 1 0 0 1 0 0 1 0 0 0 1 1 0 0 0 1 0 0 0 0 1 0 0 0 0 1 1 0 0 0 0 0 0 0 0 0 0 1 1 0 0 0 0 1 1 1 1 1 1 0 1 1 0 0 1 0 1 0 0 0 1 0 0 0 0 1 0 0 0 0 0 1 0 0 0 1 0 1 0 0 0 1 1 0 0 0 1 0 0 1 1 0 0 0 1 0 0 0 1 0 1 0 0 0 1 0 0 0 0 1 0 1 1 1 0 0 1 1 0
M ARS-BFGL-NGS-108087 1 0 0 0 0 0 0 0 0 0 1 1 0 0 0 0 0 1 0 0 0 0 0 0 0 1 1 0 0 0 1 1 0 0 1 0 1 0 0 0 0 1 0 0 0 0 0 0 0 0 1 0 0 1 0 0 0 1 1 0 0 1 0 0 0 0 1 0 0 0 0 0 0 0 0 0 0 0 1 1 0 0 0 0 0 0 0 0 0 0 0 0 0 0 0 0 0 0 0 1 0 0 1 0 0 0 0 0 0 1 1 0 1 0 0 0 1 0 1 0 1 0 0 0 0 1 0 0 1 1 0 1 0 1 0 0 0 1 0 0 0 0 0 1 0 0 1 0 1 1 0 0 1 0 0 0 1 0 1 0 0 0 0 1 0 0 0 0 1 1 0 0 0 0 0 1 0 0 0 1 0 0 0 1 1 0 1 0 0 0 1 0 0 0 1 0 0 0 0 0 0 0 1 0 0 0 0 1 0 0 1 0 0 0 0 0 1 1 0 0 0 0 1 0 0 0 0 0 1 0 0 0 0 0 0 0 0 0 0 1 0 0 0 0 0 0 0 0 0 1 0 0 0 0 0 0 0 1 0 0 0 1 0 1 0 0 0 0 0 0 1 0 0 0 0 0 1 1 0 0 1 0 0 0 0 1 0 0 1 1 0 0 1 0 0 0 0 0 0 0 0 0 0 0 0 0 0 0 0 1 0 0 1 1 0 1 0 0 0 0 0 0 0 0 0 0 0 0 0 0 0 0 1 1 0 1 0 1 0 1 0 0 0 0 0 1 0 0 0 0 0 0 0 1 0 1 0 0 1 1 0 0 1 0 1 1 0 1 0 0 0 0 1 0 0 0 0 0 0 1 0 1 0 0 0 0 0 0 0 0 0 0 0 0 0 0 0 0 0 1 1 0 0 0 0 1 0 1 0 1 0 1 0 1 0 1 0 1 1 0 0 1 0 1 1 1 1 0 0 1 1 1 0 1 1 1 0 0 1 0 1 1 1 1 1 1 1 0 1 0 0 1 1 1 1 1 1 1 1 1 0 0 0 0 1 0 0 1 0 0 1 0 0 0 1 1 0 0 0 0 0 1 1 0 1 0 1 0 1 0 1 0 0 0 0 0 0 1 0 1 1 1 0 1 1 1 0 1 0 0 1 1 1 0 1 1 1 1 0 0 1 0 0 1 0 0 1 1 1 1 0 1 0 1 1 1 0 1 1 0 0 1 1 0 0 1 1 1 0 0 0 0 1 0 0 1 1 0 1 0 0 0 0 0 1 1 0 0 1 1 0 0 1 0 1 1 1 0 1 0 1 0 0 0 1 0 0 0 1 1 1 1 1 1 0 1 0 0 0 0 1 0 0 1 1 1 0 1 0 1 0 1 0 1 1 0 0 1 1 0 0 1 1 1 0 1 1 1 1 1 1 0 1 1 1 1 0 1 0 1 1 0 1 0 0 0 1 1 0 1 1 1 1 1 1 1 0 0 1 1 0 1 0 0 0 1 0 0 1 0 0 1 0 0 1 0 1 1 0 0 0 0 0 0 1 1 1 1 1 1 1 0 1 0 1 1 1 1 1 0 0 1 1 0 0 0 1 1 0 1 1 0 0 1 0 0 0 0 1 0 0 0 1 1 0 0 0 0 0 1 0 1 0 1 1 0 1 0 0 0 1 1 1 1 0 0 0 0 1 1 0 1 0 1 0 1 0 1 1 0 1 0 1 0 1 1 1 1 0 0 1 1 0 1 0 1 1 0 1 0 1 1 0 1 1 1 1 1 0 0 1 1 0 0 1 0 0 1 0 1 0 0 0 0 1 0 0 0 0 0 1 0 0 0 0 0 0 0 0 0 0 0 0 0 0 0 0 0 0 0 0 1 0 1 0 0 0 0 0 0 0 0 0 0 0 0 1 0 1 0 0 0 0 0 0 0 1 0 0 1 0 0 0 0 0 0 0 0 1 0 0 0 0 0 0 0 0 0 0 0 0 0 0 1 0 0 0 0 0 0 0 0 0 0 0 1 0 0 0 1 0 0 0 0 0 0 0 0 1 0 1 0 1 0 0 1 0 0 0 0 0 0 0 0 1 0 0 0 1 0 0 0 1 0 0 1 0 1 0 1 1 0 0 0 0 0 0 0 0 0 0 0 0 1 0 0 0 0 0 0 0 0 0 0 1 0 0 0 1 0 0 0 0 0 0 0 0 1 0 0 0 0 0 0 0 0 0 1 0 1 1 0 0 0 0 0 1 0 0 1 0 0 0 0 1 0 0 0 0 0 0 0 0 0 0 0 0 0 0 0 0 0 0 0 1 0 0 0 0 1 0 0 0 0 0 0 0 0 0 0 0 0 0 0 1 0 1 0 0 1 0 1 0 0 0 0 0 0 0 0 0 0 0 0 0 0 0 1 0 0 0 0 0 0 0 0 0 0 0 0 0 1 0 0 0 0 0 0 0 0 0 0 0 0 0 0 0 0 0 0 0 0 0 0 0 0 0 0 0 0 0 0 0 0 0 0 0 0 0 0 0 0 0 0 0 0 0 0 0 0 0 0 0 0 0 0 0 1 0 0 0 0 1 0 0 0 1 0 0 0 0 0 0 0 1 0 0 0 0 1 0 0 0 1 0 1 0 0 0 0 0 0 1 0 0 1 0 0 0 0 0 0 0 0 1 0 0 0 0 0 0 0 0 0 0 0 1 0 0 0 0 1 0 1 1 0 1 0 1 0 1 0 0 0 1 0 1 0 1 1 1 0 1 0 1 0 1 0 1 1 0 0 0 0 1 0 1 0 0 1 0 1
M ARS-BFGL-NGS-25982 1 0 0 1 1 1 1 1 1 1 1 1 1 1 1 0 0 1 1 1 0 1 1 0 0 1 1 0 0 0 1 1 0 0 1 0 1 1 0 0 0 1 0 0 0 1 1 1 0 0 1 1 0 1 0 0 1 1 1 0 0 1 1 0 0 1 1 1 1 0 1 1 0 1 1 0 0 1 1 1 0 1 1 0 0 0 0 1 0 0 0 0 0 0 0 1 1 1 0 1 1 0 1 1 0 1 0 1 0 1 1 0 1 0 0 1 1 0 1 1 1 1 1 0 0 1 0 0 1 1 0 1 1 1 0 0 0 1 1 0 0 0 1 1 0 0 1 0 1 1 0 1 1 0 1 0 1 1 1 1 1 0 0 1 1 0 0 0 1 1 1 0 0 1 1 1 0 1 0 1 1 1 0 1 1 0 1 0 0 1 1 0 1 1 1 0 0 0 0 1 1 1 1 1 0 1 0 1 0 0 1 1 1 1 1 1 1 1 1 1 0 0 1 0 1 1 0 0 1 1 1 1 0 1 0 1 1 0 0 1 1 1 1 1 1 1 0 0 1 1 1 1 0 0 0 0 0 1 0 0 0 1 1 1 0 1 1 1 1 1 1 1 1 0 0 0 1 1 0 1 1 1 0 1 1 1 1 0 1 1 0 1 1 0 0 0 1 0 0 0 1 0 1 1 0 1 0 0 0 1 1 0 1 1 0 1 0 1 0 0 0 0 0 0 0 0 0 0 0 0 0 0 1 1 1 1 1 1 1 1 1 0 0 0 0 1 0 1 0 1 1 1 0 1 1 1 0 1 1 1 1 1 1 1 1 1 0 1 0 1 1 0 1 0 0 0 1 0 1 1 1 1 1 0 1 0 0 1 1 0 0 1 1 0 1 1 0 1 0 1 1 0 1 0 1 1 1 0 1 1 1 1 1 0 0 1 0 1 1 1 1 1 0 1 1 1 1 1 1 1 1 1 0 1 1 1 0 0 1 1 1 1 1 1 1 1 1 0 1 1 1 1 0 1 1 0 1 1 1 1 1 1 0 1 1 0 0 1 0 0 0 0 0 1 1 0 0 0 1 1 0 1 1 1 1 0 1 1 1 0 1 1 0 0 0 0 1 1 0 0 1 1 0 1 1 0 0 1 0 0 1 1 1 0 1 1 0 1 0 1 1 0 0 1 0 1 0 1 1 1 0 1 1 1 1 1 1 1 1 0 1 1 1 0 1 0 1 1 0 1 0 1 1 1 1 1 1 1 1 0 0 0 1 0 1 1 1 1 1 0 0 1 1 0 0 1 0 1 0 0 1 0 1 0 1 1 0 1 1 1 1 1 1 1 0 1 0 0 0 0 1 1 0 1 1 1 0 0 0 1 0 1 0 1 1 1 1 1 1 0 1 1 1 1 0 1 1 1 1 1 1 0 1 1 1 1 1 1 1 0 1 1 1 1 0 0 1 0 1 1 1 1 1 1 1 1 0 0 1 0 0 1 0 0 0 1 0 0 1 0 0 1 0 1 1 1 1 0 1 0 1 1 1 0 1 1 1 1 1 1 1 1 0 0 1 1 1 1 1 0 0 1 1 0 0 1 1 1 0 1 1 1 0 1 0 1 1 0 1 1 1 1 1 1 1 1 0 1 0 1 0 1 0 1 1 0 1 0 1 1 1 1 1 1 1 0 1 1 1 0 1 1 1 0 0 1 1 1 1 0 1 0 1 0 1 1 1 1 0 1 1 1 0 0 0 1 1 1 1 0 1 0 0 1 1 1 1 1 0 0 1 1 0 0 1 1 1 1 1 1 1 0 0 1 1 1 0 0 1 1 1 0 0 0 1 0 1 0 0 0 0 0 0 1 0 0 0 1 1 0 0 1 0 1 0 0 1 0 1 0 0 1 0 1 0 0 1 0 1 0 0 1 0 1 1 0 1 1 1 1 1 0 1 1 1 1 0 0 1 0 0 0 0 0 1 1 0 1 0 0 0 1 1 1 0 0 0 0 0 1 0 0 0 1 0 1 0 0 1 1 1 1 0 1 1 0 0 0 1 0 1 0 1 1 1 1 0 0 1 0 0 1 0 1 1 1 0 0 1 1 0 0 1 0 0 1 1 1 0 1 1 1 0 0 1 0 0 1 0 0 0 0 0 1 0 0 0 1 1 1 0 0 1 1 1 0 1 0 1 1 1 1 0 0 0 0 0 1 0 0 1 1 1 1 0 0 1 1 1 1 1 1 1 1 1 0 1 0 0 1 1 1 0 0 1 0 1 0 1 1 0 0 0 1 0 0 0 0 0 0 0 0 0 0 1 0 1 1 0 1 0 1 0 1 0 1 0 0 1 0 0 0 0 0 1 0 1 1 0 1 0 1 0 1 0 1 1 0 0 0 1 1 1 0 0 0 1 1 0 0 1 1 1 0 1 1 0 0 1 0 0 1 1 1 0 0 1 0 0 1 0 0 1 1 0 0 1 1 0 1 1 0 0 0 0 1 0 0 1 0 1 1 0 1 0 0 1 1 0 0 0 0 0 0 1 0 0 1 0 0 1 1 1 0 0 1 1 1 0 0 1 1 1 0 0 1 1 1 0 0 1 0 1 1 1 1 0 1 1 1 0 0 0 1 0 1 0 0 0 0 0 0 1 0 0 1 0 0 0 0 0 1 1 0 1 1 1 0 0 1 1 1 1 0 0 1 1 0 0 0 0 1 0 1 1 0 1 1 1 0 1 1 0 0 1 1 1 1 1 1 1 0 1 1 1 1 1 0 1 1 0 1 1 1 1 0 1 1 1 1 0 1
M ARS-BFGL-NGS-48030 0 0 1 0 1 0 0 0 1 1 0 0 0 1 1 0 1 0 0 1 0 0 1 0 1 0 0 0 1 0 0 0 1 1 0 0 1 0 0 1 0 1 0 0 0 0 1 0 1 0 0 1 1 1 0 0 0 0 0 0 0 0 0 1 0 1 0 1 0 0 1 1 0 1 0 0 1 1 1 0 0 1 1 0 1 0 1 1 1 0 1 1 0 0 0 1 1 1 0 0 0 0 0 0 0 0 1 1 1 0 1 1 1 1 1 1 1 1 0 1 0 0 1 1 1 1 0 0 0 0 1 0 1 0 0 0 1 1 1 0 0 1 1 1 1 0 0 0 0 0 1 0 0 1 1 0 0 1 0 0 1 1 1 1 0 1 1 0 1 1 0 1 0 0 1 0 0 1 1 0 1 1 0 0 0 1 0 1 0 1 1 0 0 0 0 0 1 0 0 1 1 1 1 1 1 1 0 1 1 1 1 0 1 0 1 1 0 0 0 1 1 0 0 0 1 1 0 1 0 0 0 0 0 0 1 1 0 0 0 1 0 1 0 1 1 0 1 1 0 0 1 1 0 1 1 0 0 1 1 1 1 0 1 1 1 1 0 1 1 1 1 0 1 0 0 0 0 1 1 0 0 1 0 0 0 0 0 0 0 1 1 1 0 1 0 0 1 1 1 1 0 0 1 0 0 1 0 1 0 1 1 0 1 0 0 1 1 1 1 1 0 0 1 0 0 1 0 1 1 1 0 0 1 1 1 1 1 1 0 1 0 0 0 0 0 0 0 0 0 1 1 0 0 0 1 1 1 0 0 1 1 1 1 1 1 0 0 0 1 0 1 1 0 1 1 0 0 1 1 0 0 0 1 0 1 0 1 1 0 1 0 1 0 0 1 0 0 1 0 0 1 0 0 0 1 0 0 0 0 1 1 1 0 0 0 1 1 1 1 0 0 0 0 1 1 1 1 0 1 1 1 1 0 0 1 0 0 0 1 0 1 1 1 1 0 1 1 1 1 1 0 1 0 0 1 0 1 1 1 1 0 0 1 1 1 0 0 1 0 0 0 0 1 0 1 0 0 0 0 0 0 1 0 0 1 1 1 1 1 0 1 0 0 0 0 0 0 1 0 0 1 0 0 0 1 0 0 1 0 1 1 0 1 0 1 1 0 1 0 0 1 1 0 1 0 0 0 0 1 1 0 1 0 1 1 1 0 1 1 0 1 1 1 0 0 1 1 1 0 0 1 0 1 0 0 1 1 0 1 0 0 1 0 0 1 1 0 0 1 0 0 1 1 1 0 1 0 1 0 0 1 0 0 0 1 0 0 0 1 1 1 1 0 0 0 0 0 1 0 0 1 0 0 1 0 1 0 0 1 1 0 1 1 0 1 0 0 1 1 0 0 1 0 1 0 0 1 1 1 1 1 0 0 1 1 1 0 0 0 0 1 1 1 1 0 0 1 0 0 1 1 1 0 1 1 1 0 1 1 0 0 1 0 0 0 0 0 1 1 0 0 1 0 0 1 0 1 0 0 0 0 0 1 0 0 0 1 1 1 1 1 0 0 0 0 1 1 1 1 0 0 1 1 0 0 0 1 0 0 1 0 0 1 0 0 1 1 0 0 0 1 1 1 0 0 0 1 1 0 1 0 0 1 1 1 0 1 0 1 0 1 0 1 1 0 0 0 1 1 0 1 1 0 0 0 1 1 1 1 0 1 0 1 0 0 1 1 1 0 0 1 0 0 0 0 0 1 1 1 0 1 0 0 1 0 1 1 1 0 0 0 1 0 1 0 0 1 0 0 1 0 0 0 0 0 0 0 0 1 1 1 0 1 0 1 0 0 0 0 0 0 1 1 0 1 1 1 1 1 1 0 1 0 0 1 1 0 0 0 1 1 1 0 1 0 1 1 1 1 1 1 1 1 0 0 1 1 0 1 0 1 1 1 1 0 1 1 0 1 1 0 0 0 0 0 1 1 1 1 0 0 1 0 1 1 0 0 1 0 0 0 1 0 0 1 1 0 0 0 0 1 1 0 1 0 1 0 0 0 0 1 0 1 0 1 1 1 1 0 0 0 1 0 0 0 0 0 0 0 0 0 0 1 1 0 1 1 0 0 1 0 0 0 1 1 0 1 1 0 1 0 0 0 1 1 0 0 0 1 0 1 0 1 1 1 0 0 1 0 1 0 0 1 0 0 0 0 0 0 0 1 0 1 1 0 1 1 0 0 0 0 1 1 0 1 0 1 1 0 1 1 1 1 0 1 0 1 0 1 1 1 1 0 1 1 1 1 1 1 0 0 0 1 0 0 0 1 1 1 0 0 1 0 1 0 1 1 0 1 0 1 0 1 0 1 1 0 1 0 1 1 1 0 0 1 0 1 0 1 0 0 1 1 0 1 0 1 1 0 1 0 1 0 0 1 1 0 0 1 0 1 0 1 1 1 0 1 1 0 0 0 0 0 1 1 0 0 0 0 0 0 0 0 0 0 1 0 0 1 1 1 1 0 1 1 1 1 0 0 0 1 0 1 0 0 0 0 0 0 0 1 0 0 1 0 1 0 0 0 0 1 0 1 0 0 1 1 1 1 0 1 0 0 0 1 0 0 1 0 0 1 0 0 1 0 1 1 0 0 1 0 1 1 0 0 1 0 0 0 0 0 1 0 0 0 1 1 0 1 1 0 0 1 0 1 0 0 0 1 0 0 1 0 1 1 0 1 0 1 0 1 0 0 0 1 1 1 0 1 0 1 1 0 1 1 0 1 0 1 1 0 0 0 0 1 0 1 0 0 1 0 1
M ARS-BFGL-NGS-102165 0 1 0 0 1 1 1 1 1 1 0 1 1 1 1 0 0 0 1 1 1 0 1 0 0 0 0 0 0 0 0 1 0 0 0 0 0 1 0 0 0 1 0 0 0 1 0 1 0 0 0 1 0 1 0 0 1 0 0 0 0 0 1 0 0 0 1 1 1 0 1 1 0 1 1 0 0 1 1 1 0 1 0 1 0 0 0 1 0 1 0 0 1 0 1 1 0 1 0 1 1 1 1 1 0 1 0 1 0 0 0 0 0 0 0 1 0 0 1 1 0 0 1 0 0 1 1 0 1 0 0 0 1 1 0 0 0 1 1 0 0 1 1 0 0 0 0 0 0 1 0 1 0 0 1 1 0 1 0 1 1 0 0 0 1 0 0 0 0 0 1 0 0 1 1 0 0 1 0 1 1 0 0 1 0 0 0 0 0 1 0 1 1 1 1 0 0 0 0 1 1 0 0 1 0 1 0 0 0 0 0 1 0 1 1 1 1 1 0 1 1 0 0 0 0 1 0 0 0 0 1 0 0 1 1 1 1 0 1 0 1 1 1 1 1 0 1 0 1 1 0 0 0 0 0 1 0 0 0 0 0 0 0 1 1 1 1 1 1 0 0 1 1 1 0 0 1 0 0 0 0 1 0 1 0 1 1 0 1 0 0 0 0 0 1 0 1 0 0 0 1 0 0 1 0 1 1 0 0 0 1 0 0 0 1 0 0 1 0 0 0 0 0 1 0 0 0 0 0 0 0 0 0 1 0 0 0 0 1 0 1 0 0 0 0 1 0 1 0 1 1 1 0 0 1 0 0 1 1 0 0 1 0 1 0 0 0 1 0 0 0 0 1 0 0 0 1 0 1 1 1 0 1 0 1 0 0 1 1 0 0 1 1 0 1 1 0 1 1 0 0 0 0 0 0 1 1 0 0 1 0 0 0 0 0 1 0 0 1 1 0 1 0 1 0 0 0 0 0 1 0 0 0 1 1 1 0 0 0 1 0 0 1 0 1 0 1 1 0 0 0 0 0 0 1 0 0 0 0 1 0 0 0 0 1 0 0 1 0 0 0 0 1 0 0 0 0 1 0 0 0 0 1 0 0 0 1 0 1 0 1 0 0 0 0 0 1 0 0 0 0 1 0 1 1 0 0 1 0 0 1 0 0 0 0 1 0 0 0 1 0 0 1 0 0 0 0 1 0 0 0 0 0 0 0 0 0 0 1 0 0 1 1 1 0 1 1 0 0 0 1 0 1 0 0 1 1 0 0 0 1 1 0 0 0 1 0 0 0 1 0 0 1 0 0 0 1 0 0 1 0 1 1 1 1 1 1 0 1 1 1 0 1 0 0 1 1 1 0 0 1 0 0 0 1 0 0 0 1 0 0 0 1 1 0 0 1 1 0 0 0 1 1 0 0 1 0 0 0 1 1 0 1 0 1 1 0 1 1 1 1 0 0 0 0 0 0 0 0 0 1 1 0 1 1 0 0 0 1 0 0 0 0 0 0 0 0 0 1 0 0 1 0 0 1 1 0 0 0 0 0 0 0 1 0 1 0 1 1 1 0 0 0 0 0 1 1 1 0 1 0 1 1 0 0 0 0 0 1 0 1 0 0 1 0 1 1 0 1 0 0 0 1 1 0 0 1 0 0 0 1 0 0 0 0 0 1 0 0 0 0 1 1 0 1 1 1 0 0 0 0 0 0 0 0 0 0 0 1 0 0 1 1 0 0 0 0 0 0 1 1 0 0 0 1 1 1 0 0 1 1 0 0 0 0 1 0 0 0 0 0 1 0 0 1 0 0 0 1 0 1 0 1 1 0 1 0 0 0 1 1 0 0 0 1 0 0 0 0 0 0 0 0 1 0 0 0 0 1 0 0 0 0 1 0 0 1 0 1 0 0 1 0 1 0 0 0 0 0 0 0 0 0 1 1 0 0 1 1 1 1 0 1 1 1 1 0 0 1 0 0 0 0 0 1 1 0 1 0 0 1 1 1 1 0 0 0 0 0 1 0 0 1 1 0 1 1 0 1 1 1 0 0 1 1 0 0 0 1 0 0 0 0 0 1 0 0 0 1 0 0 1 0 1 1 1 0 0 1 1 0 0 0 0 0 0 1 1 0 1 1 1 0 0 0 0 0 1 0 0 0 0 0 0 0 0 0 1 0 1 0 0 0 0 0 0 1 0 0 1 1 1 1 0 0 0 0 1 0 1 1 1 1 1 0 0 1 1 1 0 1 1 1 1 1 0 0 0 0 0 1 0 0 0 0 0 1 0 1 1 0 0 1 1 0 0 0 0 0 0 0 0 0 0 1 0 1 1 0 1 0 0 0 0 0 0 0 0 0 0 0 0 0 0 0 0 1 1 0 1 0 1 0 1 0 1 1 0 0 0 1 0 1 0 0 0 0 1 0 0 0 1 1 0 0 0 0 0 0 0 0 1 1 1 0 0 1 0 0 1 1 0 1 1 0 0 1 1 0 1 1 0 1 0 0 1 0 0 1 0 1 1 0 1 0 0 1 1 0 0 0 0 0 0 0 0 0 1 0 0 0 1 1 0 0 0 1 1 0 0 1 1 1 1 0 1 0 0 0 0 0 0 1 0 1 1 0 1 1 1 0 0 0 0 0 1 0 1 0 0 0 0 1 0 0 0 0 1 0 0 0 1 1 0 1 1 1 0 0 1 1 1 1 0 0 1 1 0 0 0 1 1 0 1 1 0 0 1 1 0 0 1 1 0 1 1 0 1 1 1 0 0 0 0 0 1 1 0 1 0 0 0 1 1 1 1 1 1 1 1 1 1
M ARS-BFGL-NGS-25266 1 0 1 1 0 0 0 0 0 0 1 0 0 0 0 1 1 1 0 0 0 1 0 1 1 0 0 1 1 1 1 0 1 1 1 0 1 0 1 1 1 0 1 1 1 0 1 0 1 1 0 1 1 0 1 1 0 0 1 1 1 1 0 1 1 1 0 0 0 1 0 0 1 0 0 1 1 0 0 0 1 0 1 0 1 1 1 0 1 0 1 1 0 1 0 0 1 0 1 0 0 0 0 0 1 0 1 0 1 1 1 1 1 1 1 0 1 1 0 0 1 1 0 1 1 0 0 1 0 1 1 1 0 0 0 1 1 0 0 1 1 0 0 1 1 1 1 1 1 0 1 0 1 1 0 0 1 0 1 0 0 1 1 1 0 1 1 0 1 1 0 1 1 0 0 1 1 0 1 0 0 1 1 0 1 1 1 1 1 0 1 0 0 0 0 1 1 1 1 0 0 1 1 0 1 0 1 1 1 1 1 0 1 0 0 0 0 0 1 1 0 1 1 1 1 0 1 1 1 1 0 1 1 0 0 0 0 1 1 1 0 0 0 0 0 1 0 1 0 0 1 1 1 1 1 0 1 1 1 1 1 0 1 0 0 0 0 0 0 1 1 0 0 0 1 1 0 1 1 1 1 0 1 0 1 0 0 0 0 1 1 1 1 1 0 1 0 1 1 1 0 1 1 0 1 0 0 1 1 1 0 1 1 0 0 1 1 0 1 1 1 0 1 0 0 1 1 1 1 1 1 1 1 0 1 1 1 1 0 1 0 1 1 1 1 0 1 0 1 0 0 0 1 1 0 1 1 0 0 1 1 0 1 0 1 1 1 0 1 1 1 1 0 1 1 1 0 1 0 0 0 1 0 1 0 1 1 0 0 1 1 0 0 1 0 0 1 0 0 1 1 1 0 1 1 0 0 1 0 0 1 1 1 0 1 0 1 1 0 0 1 1 1 0 1 1 1 1 1 0 1 1 1 1 0 1 1 1 1 0 1 1 0 1 1 1 0 1 1 1 1 1 0 1 0 0 1 1 1 0 0 0 1 1 0 1 1 0 1 1 0 1 0 1 1 1 1 0 0 0 1 1 1 0 1 1 0 1 0 1 0 1 1 1 1 1 0 1 1 0 1 1 1 0 0 0 1 0 1 1 0 1 1 1 1 0 0 1 1 0 1 1 0 1 1 0 0 1 1 1 1 1 0 1 1 1 0 1 0 1 0 0 0 0 0 0 0 1 1 1 0 0 0 0 0 0 0 0 1 1 0 0 1 1 1 0 0 0 1 0 0 1 0 1 0 1 0 1 0 0 1 0 0 0 0 0 0 0 0 0 0 1 1 0 1 0 0 0 1 1 0 1 1 1 1 1 1 0 0 1 1 1 0 0 1 1 0 0 1 1 1 0 0 1 1 1 1 1 1 0 0 1 1 1 0 0 1 0 0 0 0 1 1 1 1 1 1 0 0 1 0 0 1 0 0 1 0 1 0 0 1 1 1 1 1 1 1 1 0 1 1 0 1 0 0 0 1 0 0 1 0 0 1 0 1 0 1 0 0 0 1 1 0 1 1 0 0 0 1 0 1 0 0 1 1 0 1 1 0 1 1 1 1 0 1 0 0 1 1 1 1 1 0 0 1 0 0 1 1 1 0 1 1 1 1 1 0 1 1 1 1 1 0 1 0 0 0 1 1 0 1 1 0 0 1 1 1 1 0 1 1 0 0 1 1 1 1 1 1 0 0 1 1 0 0 1 0 1 1 0 0 0 1 1 1 0 1 1 0 1 0 0 1 0 1 0 1 1 0 1 0 1 0 0 1 0 1 1 1 0 0 1 1 1 0 1 1 1 1 1 1 1 1 0 1 1 1 1 0 1 1 1 1 0 1 1 0 1 0 1 1 0 1 0 1 0 1 1 1 1 1 1 1 0 0 1 1 0 0 0 0 1 0 0 0 0 1 1 0 1 1 1 1 1 0 0 1 0 1 1 0 0 0 0 1 1 1 1 1 0 1 1 0 0 1 0 0 1 0 0 0 1 1 0 0 1 1 1 0 1 1 1 1 1 0 1 1 1 0 1 1 0 1 0 0 0 1 1 0 0 1 1 1 1 1 1 0 0 1 0 0 0 1 1 1 1 1 0 1 1 1 1 1 1 1 1 1 0 1 0 1 1 1 1 1 1 0 1 1 0 0 0 0 1 0 1 1 0 1 0 0 0 0 0 1 1 0 0 0 1 0 0 0 0 0 1 1 1 1 1 0 1 1 1 1 1 0 1 0 0 1 1 0 0 1 1 1 1 1 1 1 1 1 0 0 1 0 0 1 0 1 1 1 1 1 1 1 1 1 0 1 0 1 1 1 1 0 0 1 0 1 0 1 0 1 0 0 1 1 1 0 1 0 1 1 1 1 0 1 1 1 0 0 1 1 1 1 1 1 1 1 0 0 0 1 1 0 1 1 0 0 1 0 0 1 1 0 0 1 0 0 1 0 1 1 0 1 1 0 1 0 0 0 0 1 1 0 0 1 1 1 0 1 1 1 1 1 0 1 1 1 0 0 1 1 1 0 0 1 1 0 0 0 0 1 0 1 1 1 1 1 1 0 1 0 0 1 0 0 0 1 1 1 1 1 0 1 0 1 1 1 1 0 1 1 1 1 0 1 1 1 0 0 1 0 0 0 1 1 0 0 0 0 1 1 0 0 1 1 1 0 0 1 0 0 1 1 0 0 1 1 0 0 1 0 1 1 1 0 0 0 1 0 1 1 0 0 1 0 1 1 1 1 1 0 0 0 1 0 0 0 0
M BTB-00144202 0 0 0 0 0 0 0 0 0 0 0 0 0 0 0 1 0 0 0 0 0 0 0 0 0 0 0 0 1 0 0 1 1 1 0 0 0 0 0 0 0 0 0 1 0 0 0 0 0 0 0 0 0 0 0 0 0 0 0 0 0 0 0 0 0 0 0 0 0 0 0 0 0 0 0 0 0 0 0 0 0 0 0 1 0 0 0 0 0 0 0 0 1 0 1 0 0 0 1 0 0 0 1 0 0 0 0 0 0 0 0 0 0 1 0 0 0 0 1 0 0 0 0 0 0 0 0 0 0 0 0 0 0 0 0 0 0 0 0 0 0 0 0 0 0 0 0 1 0 0 0 0 0 0 0 0 0 0 0 0 0 0 0 0 0 0 0 0 0 0 0 0 0 0 0 0 0 0 0 0 0 0 1 0 0 0 0 1 0 0 0 0 0 0 0 0 0 0 0 0 0 0 0 0 0 0 0 0 0 1 0 0 0 0 0 0 0 1 0 0 1 0 0 0 0 0 0 1 0 0 0 0 0 0 1 0 0 0 0 0 0 0 0 0 0 0 0 0 0 0 0 0 0 0 1 1 0 0 0 0 0 0 0 0 0 0 0 0 0 0 0 0 0 0 0 0 0 0 0 0 0 0 0 0 0 0 0 0 0 0 1 0 0 1 0 0 0 0 0 0 0 0 0 0 0 0 0 0 0 0 0 0 0 0 0 0 1 0 0 1 0 0 0 0 0 0 0 0 0 0 0 0 0 0 0 0 0 0 0 0 0 0 0 0 0 0 0 0 0 0 0 0 0 0 0 0 0 1 0 0 0 0 0 0 0 0 0 1 0 0 0 0 0 1 1 0 0 0 0 0 0 0 0 0 0 0 0 0 0 0 0 0 0 0 0 1 0 0 0 0 0 0 0 0 0 0 1 0 0 1 0 0 1 0 0 0 0 0 1 0 0 0 0 0 0 0 0 1 0 0 0 0 0 0 1 0 1 0 0 0 0 0 0 0 0 0 0 0 0 0 0 0 0 0 0 0 0 0 0 1 0 0 0 0 1 0 0 1 1 0 0 0 1 0 0 0 0 0 0 0 0 0 0 0 0 0 1 0 1 0 1 0 0 1 0 0 0 0 0 0 0 0 1 0 1 0 0 1 1 0 1 0 0 0 0 1 0 0 1 0 0 0 1 0 0 0 0 0 0 0 1 0 1 0 0 0 0 0 1 0 0 1 1 1 0 0 1 0 0 0 1 0 0 0 0 1 0 0 0 0 0 1 1 0 0 0 0 0 0 0 1 0 0 0 0 0 0 0 0 0 0 1 0 0 0 0 0 0 0 0 0 0 0 0 0 1 0 1 0 0 0 0 0 0 0 0 0 0 1 0 0 0 1 0 0 0 0 0 0 0 0 1 0 0 0 0 0 0 0 0 0 0 0 0 0 0 0 0 0 0 0 0 0 0 1 1 0 0 0 0 1 0 0 1 1 0 1 0 0 0 0 0 0 0 0 0 1 0 1 1 0 0 0 0 1 1 0 0 0 1 0 0 0 0 0 0 0 0 0 0 0 0 0 0 0 0 0 1 0 0 0 0 1 0 0 0 0 0 0 0 0 0 0 1 0 0 0 1 0 0 0 0 1 0 0 0 1 0 0 0 0 0 0 0 0 0 0 0 0 0 0 0 0 0 0 1 0 0 0 0 0 0 0 0 0 0 0 0 1 0 0 0 0 0 0 0 0 0 0 0 0 0 1 0 0 0 0 0 0 0 0 0 0 0 0 0 0 0 0 0 0 0 0 0 0 0 0 0 0 0 0 0 1 0 0 0 1 1 0 0 0 0 0 0 0 0 0 0 0 0 0 0 0 0 0 0 0 0 0 0 1 0 0 0 0 0 0 1 0 0 1 0 0 0 1 0 0 0 0 1 0 0 0 0 0 0 0 0 0 0 0 0 0 0 0 0 1 1 0 0 1 0 0 1 0 0 0 0 0 1 1 0 0 0 0 1 0 1 0 0 0 0 0 0 0 0 0 1 0 0 0 0 0 0 0 0 1 1 0 0 0 0 0 0 0 0 1 1 0 0 0 0 0 0 0 0 0 1 0 0 1 0 0 1 0 0 0 0 0 0 0 0 0 0 0 0 0 0 0 0 0 0 0 0 0 0 1 0 0 0 0 1 0 0 0 1 0 0 0 0 0 0 0 0 0 0 0 0 0 0 0 0 0 0 0 0 0 1 0 0 0 0 0 0 0 0 0 0 0 0 0 0 1 0 0 1 0 0 0 0 0 0 1 0 0 0 0 0 0 0 1 1 1 0 0 0 0 0 0 0 0 0 0 0 0 0 0 0 0 0 0 0 0 1 0 1 0 0 1 0 0 0 0 0 0 0 0 1 0 0 0 0 0 1 0 0 0 0 0 0 0 0 0 1 0 0 0 0 0 0 1 0 0 0 0 0 0 0 0 0 0 0 0 0 0 0 0 0 1 0 0 0 0 0 1 0 1 0 0 0 0 0 0 0 0 0 0 0 0 0 0 0 1 0 0 1 0 0 1 0 0 0 0 1 0 0 0 0 0 1 0 0 0 1 1 0 0 0 1 0 0 0 0 0 0 0 1 0 0 0 0 0 0 0 1 0 0 1 0 0 0 0 0 0 0 0 1 1 0 1 0 0 0 0 0 0 0 1 1 0 0 0 0 0 0 0 0 1 0 1 1 0 0 0 1 1 0 1 0 0 0 1 1 0 0 0 0 1 0 0 1 0 0 1 0 1 0 0 0 0 0 0 1 1 0 1 0 1 1 0 1 1
M BTB-00144185 1 1 1 1 1 1 1 1 1 1 1 1 1 1 1 0 1 1 1 1 1 1 1 1 1 1 1 1 0 1 1 0 0 0 1 1 1 1 1 1 1 1 1 0 1 1 1 1 1 1 1 1 1 1 1 1 1 1 1 1 1 1 1 1 1 1 1 1 1 1 1 1 1 1 1 1 1 1 1 1 1 1 1 0 1 1 1 1 1 1 1 1 0 1 0 1 1 1 0 1 1 1 0 1 1 1 1 1 1 1 1 1 1 0 1 1 1 1 0 1 1 1 1 1 1 1 1 1 1 1 1 1 1 1 1 1 1 1 1 1 1 1 1 1 1 1 1 0 1 1 1 1 1 1 1 1 1 1 1 1 1 1 1 1 1 1 1 1 1 1 1 1 1 1 1 1 1 1 1 1 1 1 0 1 1 1 1 0 1 1 1 1 1 1 1 1 1 1 1 1 1 1 1 1 1 1 1 1 1 0 1 1 1 1 1 1 1 0 1 1 0 1 1 1 1 1 1 0 1 1 1 1 1 1 0 1 1 1 1 1 1 1 1 1 1 1 1 1 1 1 1 1 1 1 0 0 1 1 1 1 1 1 1 1 1 1 1 1 1 1 1 1 1 1 1 1 1 1 1 1 1 1 1 1 1 1 1 1 1 1 0 1 1 0 1 1 1 1 1 1 1 1 1 1 1 1 1 1 1 1 1 1 1 1 1 1 0 1 1 0 1 1 1 1 1 1 1 1 1 1 1 1 1 1 1 1 1 1 1 1 1 1 1 1 1 1 1 1 1 1 1 1 1 1 1 1 1 0 1 1 1 1 1 1 1 1 1 0 1 1 1 1 1 0 0 1 1 1 1 1 1 1 1 1 1 1 1 1 1 1 1 1 1 1 1 0 1 1 1 1 1 1 1 1 1 1 0 1 1 0 1 1 1 1 1 1 1 1 0 1 1 0 1 1 1 1 1 1 1 1 1 1 1 0 0 0 1 1 1 1 1 1 1 1 0 1 1 1 1 1 1 1 0 1 1 1 1 1 1 0 1 1 1 1 0 1 1 0 1 1 1 1 0 1 1 1 1 1 1 1 1 1 0 1 1 1 0 1 0 1 0 1 1 1 1 1 1 1 1 1 1 0 1 1 0 0 1 0 1 1 0 1 1 1 1 0 0 1 1 1 1 1 0 1 1 1 1 0 1 1 1 1 0 1 1 1 1 1 0 1 0 0 0 0 1 1 0 1 1 1 0 1 1 1 1 0 1 1 1 1 1 0 1 1 1 1 1 1 1 1 0 1 1 1 1 1 1 1 1 1 1 0 1 1 1 1 1 1 1 1 1 1 0 1 1 1 1 0 1 1 1 1 1 1 0 1 1 1 0 1 1 1 0 1 1 1 1 1 1 1 1 0 1 1 1 0 1 1 1 1 1 1 0 1 1 1 1 1 1 1 1 1 1 1 1 1 1 1 1 1 0 1 1 0 0 1 0 1 1 1 1 1 1 1 1 1 1 1 0 1 1 1 1 1 0 0 1 1 1 1 1 1 1 1 1 1 1 1 1 1 1 1 1 1 1 1 1 0 1 1 1 1 0 1 1 1 1 1 1 1 0 1 1 1 1 1 1 1 0 1 1 1 0 1 1 1 0 1 1 1 1 1 1 1 1 1 1 1 1 1 1 0 1 1 1 0 1 1 1 1 1 1 1 0 1 1 1 1 0 1 1 1 1 1 1 1 1 1 1 1 1 1 1 1 1 0 1 1 1 1 1 1 1 1 1 1 1 1 1 1 1 1 1 1 0 1 1 1 1 1 1 1 0 1 1 1 0 0 1 1 1 1 1 1 1 1 1 1 1 1 1 1 1 1 1 1 1 1 1 1 0 1 1 1 1 1 1 0 1 1 0 1 1 1 0 1 1 1 1 0 1 1 1 1 1 1 1 1 1 1 1 1 1 1 1 1 0 0 1 1 0 1 1 0 1 1 1 1 1 0 0 1 1 1 1 0 1 0 1 1 1 1 1 1 1 1 1 0 1 1 1 1 1 1 1 1 0 0 1 1 1 1 1 1 1 1 0 0 1 1 1 1 1 1 1 1 1 0 1 1 0 1 1 0 1 1 1 1 1 1 1 1 1 1 1 1 1 1 1 1 1 1 1 1 1 1 0 1 1 1 1 0 1 1 1 0 1 1 1 1 1 1 1 1 1 1 1 1 1 1 1 1 1 1 1 1 1 0 1 1 1 1 1 1 1 1 1 1 1 1 1 1 0 1 1 0 1 1 1 1 1 1 0 1 1 1 1 1 1 1 0 0 0 1 1 1 1 1 1 1 1 1 1 1 1 1 1 1 1 1 1 1 1 0 1 0 1 1 0 1 1 1 1 1 1 1 1 0 1 1 1 1 1 0 1 1 1 1 1 1 1 1 1 0 1 1 1 1 1 1 0 1 1 1 1 1 1 1 1 1 1 1 1 1 1 1 1 1 0 1 1 1 1 1 0 1 0 1 1 1 1 1 1 1 1 1 1 1 1 1 1 1 0 1 1 0 1 1 0 1 1 1 1 0 1 1 1 1 1 0 1 1 1 0 0 1 1 1 0 1 1 1 1 1 1 1 0 1 1 1 1 1 1 1 0 1 1 0 1 1 1 1 1 1 1 1 0 0 1 0 1 1 1 1 1 1 1 0 0 1 1 1 1 1 1 1 1 0 1 0 0 1 1 1 1 0 1 0 1 1 1 1 0 1 1 1 1 1 1 1 0 1 1 0 1 0 1 1 1 1 1 1 1 1 1 0 1 1 1 1 0 0
M ARS-BFGL-NGS-19610 0 0 1 1 1 1 1 1 1 0 0 1 1 1 1 1 1 0 1 1 0 1 1 0 1 1 1 0 0 1 0 0 0 0 0 1 0 1 0 1 0 0 0 0 1 1 1 1 1 0 1 1 1 0 0 0 1 1 0 0 0 0 1 1 0 1 1 1 1 0 1 1 0 1 1 0 1 1 0 1 1 1 1 1 1 0 1 1 1 0 1 1 1 1 1 1 1 1 1 1 1 0 0 1 0 1 1 1 1 0 1 1 1 0 1 0 1 1 0 1 0 1 1 1 1 0 0 0 1 0 1 0 1 1 1 0 0 0 1 0 1 1 1 0 1 0 0 1 0 1 1 1 0 1 1 1 0 0 0 1 1 1 1 1 1 1 1 1 0 0 1 1 0 1 0 0 1 1 1 0 1 1 1 1 0 1 0 0 0 1 0 0 1 1 1 0 1 0 0 1 1 1 0 1 1 1 0 1 1 0 1 0 1 1 1 1 1 0 1 1 0 0 0 0 1 0 0 0 0 1 1 1 0 1 0 1 1 1 1 0 0 1 1 1 1 1 1 0 1 1 0 1 0 1 0 1 0 0 1 1 1 1 1 0 1 1 1 1 1 1 0 1 1 0 0 0 1 1 1 0 0 1 0 1 1 0 1 1 1 1 0 1 0 0 0 0 1 1 1 1 1 0 1 1 0 1 0 1 0 0 1 0 0 1 0 1 0 1 1 0 1 1 1 1 1 1 0 1 1 1 0 0 0 0 1 1 1 1 1 1 1 1 0 0 0 1 0 1 0 1 0 1 0 0 1 0 1 0 0 0 1 1 0 1 0 0 0 0 1 1 1 1 1 0 0 0 1 1 1 1 1 0 1 0 1 0 1 1 1 1 0 1 1 0 1 0 1 1 0 0 0 1 0 0 0 1 0 1 1 0 0 0 1 0 1 0 1 0 0 0 0 1 0 0 0 0 1 1 0 0 0 0 0 1 0 1 0 0 0 1 0 0 0 0 1 0 0 0 0 0 1 0 1 1 0 0 0 0 0 0 0 0 1 0 0 0 0 0 0 0 0 0 1 0 0 1 1 1 0 1 0 0 1 0 0 0 0 0 0 1 0 1 1 0 1 1 0 0 0 0 0 1 0 1 0 1 1 0 0 0 0 1 1 0 0 0 1 1 0 0 0 0 0 0 0 1 0 1 0 0 0 0 0 0 0 0 1 0 0 1 1 0 0 0 0 1 0 0 0 1 1 1 0 1 0 0 0 1 0 0 1 1 1 1 0 0 1 0 0 1 0 0 0 0 0 0 1 0 0 1 0 0 1 1 0 0 1 1 0 0 0 0 1 1 0 1 1 0 1 0 0 1 0 0 1 0 1 0 1 1 1 0 1 1 0 0 0 0 0 1 1 0 1 0 1 1 0 0 0 0 0 1 1 0 0 0 0 1 1 1 0 0 1 0 0 0 0 0 0 0 0 0 1 0 0 0 0 0 0 0 0 0 1 1 0 1 0 0 0 0 1 0 1 0 0 0 0 0 1 0 0 0 0 1 1 1 0 0 0 0 0 1 0 1 0 0 0 0 0 1 0 0 0 1 0 1 0 0 1 0 1 0 0 1 0 1 1 0 1 1 0 0 0 1 1 0 1 0 1 0 1 1 1 0 0 1 0 0 0 0 0 1 0 0 0 0 0 0 0 0 0 0 1 1 0 0 0 0 0 1 1 1 0 1 0 0 1 0 0 0 0 1 0 0 1 1 0 0 0 1 0 0 0 0 1 0 0 0 1 1 1 0 0 0 1 1 0 1 0 0 1 0 0 1 1 1 1 1 1 0 0 0 1 0 1 0 1 0 0 0 0 1 1 1 1 1 1 1 1 1 1 1 1 1 1 1 1 1 1 1 0 1 1 0 1 1 0 1 0 0 1 1 1 1 1 1 0 1 1 1 1 1 1 1 1 1 0 1 0 1 1 0 0 1 1 1 1 1 1 1 0 1 1 0 1 1 0 1 0 1 0 1 1 1 1 0 0 1 1 1 0 1 0 0 1 1 1 1 1 0 0 0 0 0 1 0 0 0 1 0 0 1 0 1 1 1 1 1 1 1 1 0 0 0 0 0 1 1 0 0 1 1 0 1 1 0 1 1 1 1 1 0 1 0 1 0 1 1 1 1 1 1 1 1 0 1 1 1 1 1 1 1 1 0 1 0 0 1 0 1 1 1 0 1 1 1 1 0 1 0 1 1 1 1 1 0 0 1 0 0 1 0 0 0 1 1 1 0 1 1 1 1 0 1 1 1 1 1 1 0 1 1 0 1 1 0 1 1 1 1 0 1 0 1 0 1 1 0 1 1 1 1 1 1 0 1 1 1 1 0 1 0 0 1 1 1 1 1 1 0 1 1 1 1 1 0 1 0 0 1 1 1 1 1 1 1 0 0 1 0 0 1 1 1 1 0 1 1 1 1 0 1 1 1 1 0 1 1 1 1 1 0 0 0 1 1 1 0 1 1 1 0 1 1 1 1 1 1 0 0 1 1 0 0 0 1 1 1 1 0 1 1 1 0 0 1 1 1 0 1 1 1 0 0 1 1 0 1 0 0 1 0 1 0 0 1 1 1 1 1 1 0 0 0 1 0 1 0 0 1 0 1 0 0 0 0 1 0 0 1 0 1 1 0 1 1 1 1 0 1 1 1 1 0 1 1 1 1 1 1 1 1 0 1 1 1 1 1 1 0 1 0 0 1 1 1 0 0 1 1 1 1 1 1 1 0 1 0 1 1 1 1 0 0 1 1 1 0 0 1 0 1
M ARS-BFGL-NGS-109135 1 0 0 0 1 1 1 1 1 1 1 1 1 1 1 0 1 0 1 1 0 1 1 0 1 0 1 0 1 1 1 0 1 1 1 1 1 1 0 1 0 0 0 1 1 1 0 1 1 0 0 0 1 0 0 0 1 0 1 0 0 1 1 1 0 0 1 1 1 0 1 1 0 1 1 0 1 1 0 1 1 1 0 1 1 1 1 1 1 0 1 1 1 1 1 1 1 1 0 0 1 0 0 1 0 1 1 1 1 1 0 1 0 1 1 1 0 1 0 1 1 1 1 1 1 0 0 0 1 1 1 1 1 0 1 0 1 0 1 0 1 1 1 1 1 0 1 0 1 1 1 1 1 1 1 1 1 1 1 1 1 1 1 0 1 1 1 1 1 1 1 1 0 1 1 1 1 1 1 1 1 1 0 0 1 1 1 1 0 1 1 0 0 1 1 0 1 0 0 1 1 1 1 1 1 1 0 0 1 1 0 0 1 1 1 1 0 0 1 0 0 0 1 0 0 1 0 1 1 1 0 1 0 1 0 1 1 1 1 1 0 1 0 1 1 1 1 1 1 1 1 0 0 1 1 1 0 1 1 1 1 0 0 0 1 1 1 1 1 0 1 0 1 0 0 0 1 0 1 1 1 1 0 1 1 1 0 1 1 0 1 0 1 1 0 0 1 1 1 1 0 0 0 1 0 1 0 1 0 1 1 0 1 0 0 1 1 1 1 1 1 1 1 1 1 1 0 1 1 1 0 0 1 0 0 0 0 0 0 0 1 1 0 0 0 0 0 0 0 1 1 1 0 1 1 1 1 0 1 1 0 1 1 1 1 1 0 0 1 1 1 1 1 1 1 0 1 1 1 0 1 1 1 0 1 0 1 1 0 1 0 1 0 0 1 0 1 1 0 1 1 0 0 0 1 0 0 0 1 0 1 1 1 0 1 0 0 1 0 0 1 1 0 0 1 1 0 1 1 0 1 1 0 1 0 1 0 0 1 0 1 1 0 1 1 1 0 0 1 1 1 1 1 0 0 0 1 1 1 0 0 0 1 1 0 1 1 0 0 0 0 1 0 1 1 0 0 1 0 1 0 1 1 0 1 1 0 1 0 1 0 0 0 0 1 1 0 1 0 0 1 1 0 0 0 1 0 0 0 1 0 0 0 0 0 0 1 0 0 0 1 1 0 1 0 1 0 1 0 1 0 1 0 1 1 1 1 1 0 1 1 0 0 1 0 1 0 1 0 0 0 1 0 1 0 0 0 1 1 0 1 0 1 0 1 0 1 0 1 1 0 1 0 1 0 1 1 1 0 1 0 0 0 1 0 0 1 1 0 0 0 1 1 1 1 1 1 0 0 0 0 0 0 1 1 1 0 0 0 0 0 1 0 1 1 0 0 0 1 1 0 0 0 1 0 1 1 1 1 0 0 1 1 1 0 0 1 0 0 1 0 1 0 1 0 0 1 0 0 1 0 0 0 0 0 1 0 1 0 0 1 1 1 0 0 1 0 1 0 0 1 0 0 0 0 0 1 0 1 0 0 0 1 1 0 1 1 0 0 0 1 1 0 1 1 0 0 0 1 1 0 0 0 1 0 1 1 0 1 1 1 0 1 1 0 1 1 0 1 0 1 1 0 1 0 0 0 1 1 1 1 0 1 1 0 0 0 0 1 0 1 1 0 1 0 0 0 1 1 0 1 1 1 1 1 1 1 1 0 0 0 1 0 1 1 1 0 1 0 0 0 0 0 0 1 1 0 1 1 1 0 0 0 1 0 0 1 1 1 0 1 0 0 0 1 1 1 1 0 1 0 0 1 0 0 0 0 0 0 1 0 0 1 0 1 0 1 0 0 0 0 1 1 1 1 1 1 0 1 1 0 0 1 0 1 1 1 0 1 1 1 1 1 1 0 1 1 1 1 1 1 0 1 0 0 1 1 0 1 1 1 1 1 1 1 1 1 0 0 1 0 0 0 0 0 1 1 1 1 0 1 1 1 0 1 0 0 1 0 0 0 1 1 1 1 0 0 0 0 0 1 1 0 1 0 1 0 0 1 0 1 0 1 1 1 1 1 1 0 0 0 1 0 0 0 0 1 0 1 0 0 0 1 1 0 1 1 1 0 0 1 0 0 1 0 0 1 1 1 1 0 0 1 1 1 0 0 0 1 0 1 0 1 1 1 0 1 1 0 1 0 0 1 0 1 0 0 1 0 1 1 0 1 1 1 1 1 0 0 1 1 1 1 1 1 0 1 1 0 1 1 1 1 0 0 0 1 0 1 1 1 1 1 1 1 1 1 1 1 0 0 0 1 1 1 0 1 1 1 1 0 1 0 0 0 1 1 0 0 1 1 1 1 0 1 1 1 1 0 0 1 0 0 0 1 0 1 0 1 0 0 0 1 0 1 0 0 0 0 1 1 1 0 0 1 0 0 0 1 0 1 1 1 1 1 0 1 1 1 0 0 1 0 1 1 0 0 0 0 0 0 0 0 0 0 1 0 0 1 1 1 1 1 1 1 1 1 0 0 0 1 1 1 0 1 0 1 0 0 0 0 0 0 1 0 0 0 0 0 0 1 0 0 1 0 1 1 0 1 0 0 0 0 1 0 0 0 1 1 1 1 0 0 1 0 0 1 1 0 1 0 1 0 0 0 1 0 1 0 0 0 1 1 0 1 1 1 0 1 1 0 0 1 0 1 0 0 0 1 0 1 1 1 1 1 0 1 1 1 0 0 0 0 0 1 0 1 0 1 1 1 0 0 1 0 0 1 0 1 0 0 1 0 0 1 1 1 0 0 1 0 0
M ARS-BFGL-NGS-31292 1 0 0 1 1 1 1 1 1 1 1 1 1 1 1 1 1 0 1 1 0 1 1 1 1 1 1 1 1 1 1 1 1 1 1 1 1 1 1 1 1 0 1 1 1 1 0 1 1 1 1 0 1 0 1 1 1 1 1 1 1 1 1 1 1 0 1 1 1 1 1 1 1 1 1 1 1 1 0 1 1 1 0 1 1 1 1 1 1 0 1 1 1 1 1 1 1 1 0 0 1 0 1 1 1 1 1 1 1 1 0 1 0 1 1 1 0 1 1 1 1 1 1 1 1 0 0 1 1 1 1 1 1 0 1 1 1 0 1 1 1 1 1 1 1 1 1 0 1 1 1 1 1 1 1 1 1 1 1 1 1 1 1 0 1 1 1 1 1 1 1 1 1 1 1 1 1 1 1 1 1 1 0 0 1 1 1 1 1 1 1 0 0 1 1 1 1 1 1 1 1 1 1 1 1 1 1 0 1 1 0 0 1 1 1 1 0 1 1 0 1 1 1 1 0 1 1 1 1 1 0 1 1 1 1 1 1 1 1 1 0 1 0 1 1 1 1 1 1 1 1 0 1 1 1 1 1 1 1 1 1 1 0 0 1 1 1 1 1 0 1 0 1 0 1 1 1 0 1 1 1 1 1 1 1 1 0 1 1 0 1 0 1 1 0 1 1 1 1 1 0 1 0 1 1 1 0 1 1 1 1 1 1 1 0 1 1 1 1 1 1 1 1 1 1 1 1 1 1 1 1 1 1 0 0 0 0 0 0 0 1 1 1 1 1 1 1 0 1 1 1 1 1 1 1 1 1 1 1 1 0 1 1 1 1 1 1 1 1 1 1 1 1 1 1 1 1 1 1 0 1 1 1 1 1 1 1 1 0 1 1 1 0 1 1 1 1 1 0 1 1 0 1 1 1 0 0 0 1 1 1 1 1 1 1 1 0 1 1 1 1 1 0 0 1 1 0 1 1 0 1 1 1 1 1 1 0 0 1 0 1 1 0 1 1 1 0 0 1 1 1 1 1 0 0 1 1 1 1 1 1 1 1 1 1 1 1 1 0 1 1 1 0 1 1 0 0 1 0 1 0 1 1 1 1 1 1 1 1 1 1 0 0 0 1 1 0 1 1 1 1 1 0 1 1 1 0 1 0 1 1 0 0 1 0 1 1 0 0 1 1 1 0 1 1 1 1 1 1 1 0 1 1 1 1 1 1 1 1 1 1 1 1 1 1 1 1 1 1 0 0 1 0 1 1 1 0 1 1 1 1 0 1 0 1 0 1 1 1 1 1 1 1 1 1 1 1 1 1 1 0 0 0 1 0 1 1 1 1 1 1 1 1 1 1 1 1 1 0 1 1 0 1 1 1 1 0 1 0 0 0 1 0 1 1 1 1 0 1 1 0 1 1 1 0 1 1 1 1 1 1 0 1 1 1 0 1 0 0 1 1 1 0 1 0 0 1 1 1 1 1 0 0 1 1 1 1 1 1 1 1 1 1 0 1 1 0 1 1 0 1 0 0 1 1 0 1 1 1 0 1 1 1 1 0 1 1 0 1 1 1 1 1 1 1 1 0 1 1 1 1 1 1 1 0 1 1 0 1 1 1 1 1 1 1 1 1 0 1 0 1 1 1 1 0 1 0 1 1 1 1 0 1 1 1 1 1 1 1 1 1 1 0 1 1 0 1 1 1 1 1 1 1 1 1 1 1 1 1 0 0 1 1 0 1 1 0 1 0 1 1 0 0 1 1 1 0 1 1 1 1 1 1 1 0 0 1 1 1 0 1 0 1 1 1 1 1 1 1 1 0 1 1 0 0 0 1 0 0 1 0 1 1 1 1 1 1 1 1 1 1 1 1 1 1 1 1 0 1 1 0 0 1 0 1 1 1 0 1 1 1 1 1 1 0 1 1 1 1 1 1 0 1 0 0 1 1 0 1 1 1 1 1 1 1 1 1 0 0 1 1 1 1 1 0 1 1 1 1 0 1 1 1 0 1 1 1 1 1 0 1 1 1 1 1 0 0 0 0 0 1 1 1 1 0 1 0 1 1 1 1 1 1 1 1 1 1 1 0 1 1 1 1 0 0 0 1 1 1 0 0 1 1 1 1 1 1 1 1 0 1 0 1 1 0 1 1 1 1 1 0 1 1 1 1 1 1 0 1 0 1 0 1 1 1 0 1 1 0 1 0 0 1 1 1 1 1 1 1 1 1 0 1 1 1 1 1 1 0 1 1 1 1 1 1 1 1 1 1 1 1 1 1 1 0 0 1 1 1 1 1 1 1 1 1 1 1 1 1 1 1 0 1 1 1 1 1 1 1 1 1 1 1 0 1 1 1 1 0 1 1 1 1 0 1 1 1 1 1 0 1 0 1 0 1 0 1 0 1 1 0 0 1 1 1 1 0 0 1 1 1 1 0 0 1 0 1 1 1 1 1 1 1 1 1 1 1 1 1 0 0 1 0 1 1 1 0 0 0 0 0 1 0 1 0 1 0 1 1 1 1 1 1 1 1 1 1 0 1 1 1 1 1 1 1 0 1 0 0 1 0 0 0 1 1 0 0 0 1 0 1 0 0 1 0 1 1 0 1 1 0 1 0 1 0 0 0 1 1 1 1 1 1 1 0 0 1 1 1 1 1 1 0 1 1 1 0 1 1 1 1 1 1 1 1 1 1 0 1 1 0 0 1 1 1 0 0 0 1 0 1 1 1 1 1 0 1 1 1 0 0 0 1 0 1 0 1 0 1 1 1 1 0 1 0 1 1 0 1 1 0 1 0 0 1 1 1 0 0 1 1 1
M BTB-01546179 0 0 0 0 1 1 1 1 1 0 0 0 1 1 1 0 1 0 1 1 0 1 1 0 1 0 1 0 1 1 0 0 1 1 0 1 1 1 0 1 0 0 0 1 1 1 0 1 1 0 0 0 1 0 0 0 1 0 0 0 0 0 1 1 0 0 0 1 1 0 1 1 0 1 1 0 1 1 0 0 1 1 0 0 1 1 1 1 1 0 1 1 0 1 0 1 1 1 0 0 1 0 0 1 0 1 1 1 1 0 0 1 0 1 1 0 0 1 0 1 0 1 1 1 1 0 0 0 1 0 1 0 1 0 1 0 1 0 1 0 1 1 1 1 1 0 0 0 1 0 1 1 0 1 1 1 0 0 0 1 1 1 1 0 1 1 1 1 1 1 1 1 0 1 0 0 1 1 1 0 1 1 0 0 0 1 0 1 0 1 1 0 1 1 0 0 1 0 0 1 1 1 1 1 1 1 0 0 1 1 0 0 1 1 1 1 0 0 1 0 1 0 0 0 0 0 0 1 0 1 0 1 0 1 0 1 1 1 1 1 0 1 0 1 1 1 1 1 1 1 0 0 0 1 1 0 0 1 1 1 1 0 0 0 1 1 1 1 1 0 1 0 1 0 0 0 0 0 1 0 0 1 0 1 1 0 0 1 0 0 1 0 0 1 0 0 1 1 1 1 0 0 0 1 0 1 0 1 0 1 1 0 1 0 0 1 1 1 1 1 1 1 1 1 1 1 0 1 1 1 0 0 1 0 0 0 0 0 0 0 1 1 0 0 0 0 0 0 0 1 0 1 0 0 1 1 1 0 0 1 0 1 1 1 1 0 0 0 1 1 1 1 0 1 1 0 1 1 1 0 1 0 1 0 1 0 1 1 0 1 0 1 0 0 1 0 1 1 0 0 0 0 0 0 0 0 0 0 0 0 0 0 1 0 1 0 0 0 0 0 0 1 0 0 0 0 0 1 0 0 0 0 0 1 0 1 0 0 0 0 0 0 0 0 1 0 0 0 0 0 0 0 1 0 0 0 0 0 0 0 0 0 1 0 0 0 0 0 0 0 1 0 0 0 0 0 0 0 1 0 0 0 1 1 0 0 0 0 0 1 0 0 0 0 0 1 0 0 0 0 0 1 0 0 0 1 0 0 0 0 0 0 0 0 1 0 1 0 0 0 0 0 0 0 0 0 1 1 0 0 0 0 0 0 0 0 0 0 0 0 1 0 0 0 1 0 0 0 0 0 0 0 0 0 0 0 0 0 0 0 1 0 1 0 0 0 0 0 0 1 0 0 0 0 1 0 1 0 0 1 1 0 0 0 0 0 0 0 0 0 0 0 1 0 0 1 0 0 0 0 0 0 0 0 1 0 0 1 0 0 0 0 0 0 0 0 0 0 0 1 0 0 0 0 0 1 0 0 0 0 0 1 1 0 0 0 0 0 0 1 0 0 0 0 0 0 0 1 1 0 0 0 0 0 0 0 0 0 0 1 0 0 1 0 0 1 0 0 0 0 0 0 0 1 0 0 0 1 0 0 0 0 0 1 0 0 0 0 0 0 0 0 0 0 1 0 0 0 0 0 0 0 0 0 0 0 0 0 0 0 1 0 0 1 0 1 0 0 1 0 0 0 0 0 0 0 0 0 1 0 1 0 1 0 1 0 0 0 0 0 0 1 0 0 0 0 0 0 0 1 0 0 0 1 0 0 0 0 0 0 0 0 0 1 1 0 0 0 0 0 0 0 0 1 0 1 0 0 0 0 0 0 0 0 0 0 0 0 1 0 1 0 0 1 1 0 0 1 0 0 0 0 0 0 0 0 0 0 0 0 0 0 1 0 1 0 1 0 0 0 0 1 1 1 1 1 1 0 1 1 0 0 1 0 1 1 1 0 1 1 1 1 1 0 0 1 1 1 1 1 1 0 1 0 0 1 1 0 1 0 1 1 1 1 1 1 1 0 0 1 0 0 0 0 0 1 1 1 1 0 0 1 1 0 1 0 0 1 0 0 0 1 1 1 1 0 0 0 0 0 0 1 0 0 0 1 0 0 0 0 1 0 1 0 1 1 1 1 0 0 0 1 0 0 0 0 1 0 0 0 0 0 1 1 0 1 1 0 0 0 0 0 0 1 0 0 1 1 1 1 0 0 1 1 1 0 0 0 1 0 1 0 1 1 1 0 1 1 0 1 0 0 1 0 1 0 0 0 0 1 1 0 0 1 1 1 1 0 0 0 0 1 1 1 1 0 1 1 0 1 1 1 1 0 0 0 1 0 1 1 1 1 0 1 1 1 1 1 1 0 0 0 1 1 0 0 1 1 1 0 0 1 0 0 0 1 1 0 0 1 1 1 1 0 1 1 0 1 0 0 1 0 0 0 1 0 1 0 1 0 0 0 1 0 1 0 0 0 0 1 1 1 0 0 1 0 0 0 1 0 1 0 1 1 1 0 1 1 1 0 0 1 0 1 1 0 0 0 0 0 0 0 0 0 0 1 0 0 1 1 1 0 1 1 1 1 1 0 0 0 1 1 1 0 0 0 1 0 0 0 0 0 0 1 0 0 0 0 0 0 1 0 0 0 0 1 1 0 1 0 0 0 0 0 0 0 0 1 1 0 1 0 0 1 0 0 1 0 0 1 0 1 0 0 0 1 0 0 0 0 0 1 1 0 0 1 1 0 1 1 0 0 1 0 1 0 0 0 1 0 0 1 1 1 0 0 1 0 1 0 0 0 0 0 1 0 0 0 1 0 1 0 0 1 0 0 1 0 1 0 0 0 0 0 1 0 1 0 0 1 0 0
M BTB-01546164 0 0 0 0 0 0 0 0 0 0 0 0 0 0 0 0 0 0 0 0 0 0 0 0 0 1 0 0 1 1 0 1 1 1 0 0 1 0 0 0 0 0 0 1 1 0 0 0 0 0 1 0 0 0 0 0 0 1 0 0 0 0 0 0 0 0 0 0 0 0 0 0 0 0 0 0 0 0 0 0 0 0 0 0 0 0 0 1 0 0 0 0 0 1 0 0 0 0 0 1 0 0 1 0 0 0 0 0 0 0 0 0 0 0 0 0 0 0 1 0 0 1 0 0 0 0 0 0 0 0 0 0 0 1 0 0 1 0 0 0 1 0 0 1 0 0 0 0 0 0 0 0 0 0 0 0 0 0 0 0 0 0 0 0 0 0 0 0 1 1 0 0 0 0 0 0 0 0 0 1 0 0 0 0 0 0 0 1 0 0 1 0 0 0 0 0 0 0 0 0 0 1 1 0 0 0 0 0 0 1 0 0 0 0 0 0 1 1 1 0 0 0 0 0 0 0 0 1 0 1 0 0 0 0 1 0 0 1 0 1 0 0 0 0 0 1 0 1 0 0 0 0 0 0 1 0 0 1 0 0 0 1 0 0 0 0 0 0 0 0 1 0 0 0 0 0 0 0 0 0 0 0 0 0 1 1 0 0 0 0 1 0 0 1 0 0 0 0 0 0 0 0 0 0 0 0 0 0 0 1 0 0 1 1 0 0 1 0 0 1 1 0 0 0 0 0 0 0 0 0 0 0 1 0 0 0 0 0 0 0 0 1 0 0 0 0 0 0 0 0 0 0 0 0 0 1 0 0 1 1 0 0 1 0 1 0 0 1 0 1 0 0 0 1 1 0 0 0 0 1 0 0 0 0 0 0 0 0 0 0 0 0 0 0 0 0 1 0 0 0 1 0 0 0 1 0 0 0 0 0 1 1 0 0 0 0 1 1 0 0 1 1 0 0 1 1 1 0 1 0 0 1 0 1 0 1 1 0 1 1 1 0 0 1 1 1 0 0 1 1 0 0 0 0 0 0 1 0 1 0 0 0 0 1 0 1 1 0 1 0 0 1 0 1 1 0 0 0 0 0 0 1 1 0 1 1 0 0 0 0 0 1 0 1 0 0 0 1 0 0 1 1 1 0 0 0 0 0 1 1 0 0 1 0 0 0 0 1 1 0 1 1 0 0 0 0 0 1 0 1 1 1 0 1 0 1 0 0 0 0 1 0 0 0 0 0 0 1 0 1 0 0 0 0 0 0 0 0 0 0 1 0 1 0 1 0 0 0 1 0 0 1 0 1 0 1 0 1 0 0 0 0 0 0 0 0 0 0 0 0 0 1 1 0 1 0 0 0 0 0 0 1 0 1 1 1 0 0 0 1 0 1 0 0 0 0 1 0 1 0 1 0 0 1 0 1 1 1 1 0 0 0 1 1 0 0 1 0 1 0 0 1 1 1 1 1 1 0 0 1 0 0 0 0 0 1 0 1 0 0 1 0 0 0 0 0 1 1 0 1 0 0 0 0 0 0 1 0 0 0 0 0 1 0 0 0 1 0 0 0 1 0 0 0 0 0 0 0 0 0 0 0 0 1 0 0 1 0 0 1 1 0 1 0 0 0 0 1 1 1 0 1 0 0 1 0 0 1 0 1 0 0 0 0 0 0 0 0 1 0 1 0 0 0 0 0 0 1 0 0 1 1 0 0 1 1 1 1 0 0 1 0 0 0 0 0 1 1 0 0 0 0 1 0 0 1 0 1 1 0 1 0 0 0 0 0 1 1 0 0 0 0 0 0 1 0 1 0 0 0 0 0 0 0 0 0 0 0 0 0 0 0 0 0 0 0 0 0 0 0 0 0 0 0 0 0 0 0 0 0 0 0 1 1 0 0 0 0 0 0 1 0 1 0 0 0 1 0 1 1 0 0 0 0 0 0 1 0 0 0 0 0 0 0 0 0 1 0 0 0 0 0 0 0 0 0 0 0 0 0 0 0 0 0 0 0 0 0 0 0 0 0 0 0 0 0 0 0 0 1 0 0 0 0 0 0 0 0 0 0 1 0 1 0 0 1 1 1 0 0 0 0 0 0 1 0 1 0 0 0 0 0 1 1 0 1 0 0 0 0 0 0 0 0 0 0 0 0 1 0 0 0 1 1 0 0 0 0 0 0 0 0 0 0 1 0 0 0 0 0 0 0 0 0 0 0 0 0 0 0 0 0 0 0 1 0 0 1 0 0 0 0 0 0 0 0 1 0 0 1 0 1 1 0 0 0 0 0 0 0 0 0 0 0 0 0 0 0 0 0 0 0 1 0 0 0 0 0 0 0 0 0 0 0 0 1 0 0 0 0 0 0 0 0 1 0 0 0 0 0 0 0 0 0 0 0 0 0 0 0 0 0 0 0 0 0 0 0 0 0 0 0 0 0 0 0 0 0 0 0 1 0 0 0 0 0 0 0 1 0 0 1 0 0 0 0 0 0 0 0 0 0 0 0 0 0 0 0 0 0 0 0 0 0 0 0 0 0 0 0 0 0 1 0 0 0 1 0 0 0 0 0 0 1 0 0 0 1 0 0 0 0 0 0 0 0 1 0 1 0 0 0 0 0 0 0 0 0 0 0 0 0 0 1 0 0 0 0 0 0 0 0 0 0 0 1 0 0 0 0 0 0 0 0 0 0 0 0 1 0 0 0 0 0 0 0 1 0 0 0 0 0 0 0 0 0 0 0 0 0 0 0 0 0 0 0 0 0 0 0 0 0 0 0 0 1 0 0 0 0 0 0 0 0 1 0 1 0 0 1 0 0
M BTB-01988115 0 0 0 0 1 0 0 0 0 0 0 0 0 1 1 0 0 1 0 1 0 1 1 0 0 1 0 0 1 1 0 1 1 1 0 0 1 0 0 0 0 1 0 1 1 0 0 0 0 0 1 0 0 1 0 1 0 1 0 0 0 0 0 0 0 0 0 1 0 0 0 1 0 1 0 0 0 1 1 0 1 1 0 1 0 0 0 1 0 0 0 0 1 1 1 1 0 1 0 1 0 0 1 0 0 0 0 1 0 0 0 0 0 0 0 0 0 0 1 1 0 1 1 0 0 1 0 0 0 0 0 0 1 1 0 0 1 0 1 0 1 1 1 1 0 0 0 0 0 0 0 0 0 0 1 0 0 0 0 0 1 0 0 0 0 0 0 0 1 1 0 0 0 0 0 0 0 1 0 1 1 0 0 0 0 0 0 1 0 1 1 0 0 0 0 0 0 0 0 1 1 1 1 1 0 1 0 0 0 1 0 0 0 0 1 1 1 1 1 0 0 0 0 0 0 0 0 1 0 1 0 1 0 0 1 1 0 1 0 1 0 1 0 1 1 1 1 1 0 0 0 0 0 0 1 1 0 1 0 0 0 1 0 1 1 1 0 1 1 0 1 0 1 0 0 0 0 0 0 0 0 1 0 0 1 1 0 0 0 0 1 0 0 1 0 0 1 0 0 0 0 0 0 0 0 1 0 0 0 1 1 0 1 1 0 0 1 1 0 1 1 0 0 1 0 0 0 0 0 0 0 0 1 0 0 0 0 0 0 0 0 1 0 0 0 0 0 0 0 1 0 0 0 0 1 1 0 0 1 1 0 1 1 1 1 0 0 1 0 1 0 0 0 1 1 0 0 0 1 1 0 0 1 0 1 0 0 1 0 0 0 1 0 0 1 0 1 1 0 0 1 0 0 0 1 1 0 0 0 0 1 1 0 0 0 1 1 1 0 0 1 1 1 0 1 1 1 0 1 0 1 1 0 1 0 1 1 1 1 1 1 1 0 1 1 1 0 0 1 1 0 1 1 1 0 0 1 1 1 0 0 0 0 1 0 1 1 0 1 0 1 1 0 1 1 0 0 1 0 0 1 1 1 0 1 1 0 1 0 0 0 1 0 1 0 0 0 1 0 0 1 1 1 0 0 1 0 0 1 1 0 1 1 0 0 0 1 1 1 0 1 1 0 1 0 0 1 1 0 1 1 1 0 1 1 1 0 1 0 0 1 0 0 1 0 0 0 1 0 1 0 0 0 0 0 0 0 0 1 0 1 0 1 0 1 0 0 0 1 0 0 1 1 1 1 1 0 1 0 1 0 0 0 1 0 0 1 0 0 1 1 1 1 0 1 1 1 0 0 0 1 1 0 1 1 1 0 1 0 1 0 1 0 1 1 0 1 0 1 0 1 0 0 1 0 1 1 1 1 1 1 1 1 1 1 0 1 1 1 0 1 1 1 1 1 1 1 1 0 1 0 0 1 0 0 1 0 1 1 0 1 1 0 0 0 0 1 1 0 1 0 0 0 0 0 0 1 0 0 0 0 0 1 1 1 1 1 0 1 1 1 0 0 0 0 1 0 0 1 1 0 1 0 1 1 0 1 1 1 1 1 0 1 1 0 1 0 1 1 1 1 1 0 0 1 0 0 1 0 1 1 1 0 1 1 0 1 0 1 0 1 1 0 1 0 0 0 1 1 1 1 1 0 1 1 1 1 1 0 0 1 1 0 1 0 1 1 1 1 0 0 1 1 1 1 1 0 1 1 1 1 0 0 0 1 0 1 1 0 0 1 0 0 0 1 0 1 0 0 0 0 0 1 0 0 0 0 0 0 0 1 0 0 0 1 0 1 0 0 0 0 0 0 0 0 0 0 0 1 0 0 0 1 1 0 0 0 0 0 0 1 1 1 0 0 0 1 0 1 1 0 0 0 0 0 0 1 0 1 0 1 0 1 1 0 1 1 0 1 0 0 0 0 0 0 1 0 1 0 0 1 1 0 1 0 0 0 0 0 0 0 0 1 0 0 1 0 0 0 1 0 0 1 0 0 0 0 0 0 0 1 0 1 0 1 1 1 1 0 0 0 1 0 0 1 0 1 0 0 0 0 0 1 1 0 1 1 0 0 1 0 0 0 0 0 0 0 1 1 0 0 0 1 1 0 0 0 0 0 0 0 0 0 0 1 0 0 0 0 1 0 0 0 0 0 0 0 0 0 1 1 0 0 1 1 0 1 1 0 0 0 1 1 0 1 0 1 0 0 1 1 1 1 0 0 0 1 0 1 1 0 0 1 1 0 0 0 0 0 0 0 0 1 0 0 0 1 1 0 0 0 0 0 0 0 1 0 0 0 0 0 0 0 0 1 0 0 1 0 1 0 1 0 0 0 0 1 0 0 0 0 0 1 0 0 0 0 1 0 0 1 1 0 0 0 0 0 0 0 0 1 0 1 1 0 0 1 0 1 0 0 1 0 1 0 0 0 0 0 0 0 0 0 0 0 1 0 0 1 0 1 0 0 1 0 0 1 0 0 0 0 0 1 0 0 0 1 0 0 0 0 0 0 1 0 0 0 1 0 0 1 0 1 1 0 1 1 0 1 0 0 0 0 0 1 0 0 1 0 0 0 0 0 1 0 1 0 1 0 0 0 0 1 0 0 1 0 1 0 0 0 1 0 0 0 1 1 0 1 1 0 0 1 0 0 0 1 0 0 0 1 1 0 1 0 0 1 1 1 0 1 1 0 1 1 0 0 0 1 0 0 0 0 0 0 1 1 0 1 0 0 1 0 0 1 1 1 0 1 1 1 0
M ARS-BFGL-NGS-18420 0 1 1 1 0 1 1 1 1 0 0 0 1 0 0 1 1 1 1 0 1 0 0 1 1 1 0 1 1 1 0 1 1 1 0 0 1 1 1 1 1 0 1 1 1 1 0 1 1 1 1 1 1 0 1 0 1 1 0 1 1 0 1 0 1 0 0 0 1 1 1 0 1 0 1 1 1 0 0 0 0 0 0 0 1 1 1 1 1 1 1 1 0 1 0 0 1 0 0 1 1 1 1 1 1 1 1 0 1 0 1 1 1 0 1 0 1 1 1 0 0 1 0 1 1 0 1 1 1 0 1 0 0 1 0 1 1 0 0 1 1 0 0 1 1 1 0 0 0 0 1 1 0 1 0 1 0 0 0 1 0 1 1 1 1 1 1 0 1 1 1 1 1 1 0 0 0 0 1 1 0 1 0 1 0 1 0 1 1 0 1 1 1 1 0 1 1 1 1 0 0 1 1 0 1 0 1 1 1 1 1 0 1 1 0 0 1 1 1 1 0 1 0 1 0 0 1 1 0 1 1 0 1 1 1 0 1 1 1 1 0 0 1 0 0 1 0 1 1 1 0 0 1 1 1 0 1 1 1 1 1 1 0 0 0 0 1 0 0 0 1 1 0 1 1 1 0 1 1 1 0 0 1 1 1 1 1 0 0 1 1 0 0 1 1 1 0 1 1 1 1 1 0 1 0 0 1 1 1 1 0 1 1 1 1 1 1 0 1 1 1 0 1 0 0 1 1 1 1 1 1 1 1 1 0 1 0 1 1 1 1 1 1 1 1 1 1 1 1 0 0 1 1 0 0 1 1 0 1 1 0 0 1 0 1 0 1 1 1 1 1 1 0 1 1 1 1 1 0 1 1 0 0 1 0 1 1 0 1 1 1 0 1 1 0 0 1 0 1 0 1 0 0 0 1 0 0 0 1 0 1 1 0 0 0 0 1 1 0 0 1 1 0 0 1 1 1 0 1 0 0 1 0 1 0 1 1 0 1 1 1 0 0 1 1 1 0 1 1 1 0 0 0 0 0 0 1 0 1 0 0 0 1 1 0 1 1 0 1 0 1 1 0 1 1 0 0 0 0 1 0 1 1 1 1 1 0 0 0 0 0 1 0 1 0 0 0 1 0 0 1 1 1 1 0 0 0 0 1 1 0 0 1 0 0 0 0 1 1 1 1 1 0 1 1 1 1 1 1 1 1 1 0 1 0 1 1 0 0 0 1 0 0 0 1 0 0 1 0 1 0 1 0 1 0 0 0 1 1 1 1 0 1 0 1 0 1 0 1 0 0 1 0 1 1 1 0 1 0 1 0 0 0 1 0 1 0 1 1 0 0 1 1 1 1 0 1 0 0 1 0 1 0 1 1 1 0 1 0 1 0 1 0 0 0 1 1 0 1 0 1 0 1 1 0 1 1 1 1 0 0 1 1 1 0 0 1 0 1 0 0 1 1 1 1 1 1 1 1 1 0 0 0 0 0 1 0 1 0 0 1 0 0 0 0 0 1 1 0 1 0 0 0 1 0 0 1 1 1 0 0 0 1 1 0 0 1 0 0 0 1 0 0 0 0 0 0 0 0 1 0 0 0 1 0 1 1 0 0 1 1 1 1 0 1 0 0 1 1 1 0 1 0 0 1 0 0 1 0 1 1 0 1 0 1 0 0 0 1 1 1 1 0 0 1 0 1 1 0 1 1 1 1 0 1 1 1 1 0 0 1 0 1 1 0 0 1 1 0 0 1 0 1 1 0 1 0 1 1 1 1 0 0 0 0 0 1 1 0 0 1 0 0 1 1 1 1 0 0 0 1 1 1 1 1 1 1 0 0 0 0 1 1 1 0 1 0 1 1 1 1 1 1 1 1 1 1 0 0 1 0 1 1 1 1 1 1 0 1 1 1 0 1 0 0 1 1 1 1 1 1 0 1 1 1 1 1 1 0 0 0 1 0 0 1 0 1 0 0 1 1 1 1 1 1 0 1 0 1 0 1 0 1 0 1 1 1 1 1 1 1 1 0 1 1 0 1 0 1 1 0 1 0 0 1 1 0 1 0 1 1 1 1 1 0 1 1 1 1 1 1 0 1 1 1 1 1 1 0 1 0 1 1 1 1 1 0 0 1 0 0 1 1 1 0 1 1 0 1 1 0 1 1 1 1 1 1 1 1 1 1 0 1 1 1 0 1 1 1 0 1 1 1 1 0 1 1 0 1 0 0 1 0 0 1 1 0 1 1 1 0 0 0 1 0 1 1 1 1 1 0 1 1 1 1 0 0 1 0 0 1 1 1 0 1 1 1 1 1 1 1 0 1 0 0 1 0 0 1 0 1 1 1 0 1 1 1 1 0 0 1 0 1 0 1 1 0 0 1 0 1 0 1 1 1 1 0 0 1 1 1 0 0 1 1 1 0 0 1 1 0 0 1 0 1 0 1 1 1 1 1 0 0 0 1 1 0 1 1 1 1 1 1 0 1 1 1 1 0 1 1 1 1 1 0 0 0 1 0 1 0 0 0 0 1 1 0 1 1 1 1 1 1 1 1 0 1 1 0 1 0 1 1 1 1 0 1 1 1 0 0 1 0 1 0 0 1 0 1 1 0 1 1 1 0 1 0 0 1 0 1 1 1 1 0 0 1 1 1 1 1 1 0 1 1 1 0 1 1 1 1 0 1 1 0 0 0 0 1 0 1 1 0 1 1 1 1 0 1 0 0 0 0 0 0 0 0 0 0 0 1 0 0 1 0 1 0 0 0 0 1 0 0 1 0 1 0 0 0 1 1 1 0 0 1 0 1 0 0 1 0 1
M ARS-BFGL-NGS-51630 0 0 1 0 1 0 1 0 1 0 0 1 0 1 1 0 0 1 0 1 0 0 1 1 0 1 0 1 0 1 0 0 0 0 0 0 0 0 1 0 1 0 1 0 1 0 0 0 0 1 1 1 0 0 1 1 0 1 0 1 1 0 0 0 1 0 1 1 0 1 0 1 1 1 0 1 0 1 0 1 1 1 0 1 0 0 0 0 0 0 0 0 1 1 1 1 0 1 0 0 0 0 0 0 1 0 0 1 0 0 1 0 1 0 0 0 0 0 0 1 0 1 1 0 0 0 0 1 1 0 0 0 1 0 0 1 1 0 1 1 1 1 1 0 0 1 0 0 0 1 0 0 0 0 1 0 0 0 0 0 1 0 0 1 0 0 0 0 0 0 0 0 1 0 0 0 0 1 0 1 1 0 0 0 0 0 0 0 1 1 0 0 1 0 1 1 0 1 1 1 1 1 0 1 0 1 1 0 0 0 0 1 0 1 1 1 0 0 1 1 0 1 0 1 0 0 1 0 0 1 1 1 1 0 0 1 0 1 0 0 1 1 1 1 1 1 1 0 0 0 0 0 1 0 0 1 1 1 0 0 0 1 0 0 1 1 0 1 1 0 1 1 1 0 1 1 1 1 0 0 0 1 1 0 1 1 1 0 1 1 0 0 0 0 0 1 1 0 0 0 1 1 0 0 0 1 0 0 1 0 1 1 0 1 0 0 0 1 0 0 1 0 0 1 0 0 1 0 0 0 1 1 0 1 0 1 0 1 1 1 0 1 1 1 1 1 1 1 1 1 0 0 1 0 1 0 0 0 1 1 0 1 0 1 0 0 1 0 0 1 0 0 1 0 0 0 0 0 1 0 0 0 1 1 1 1 0 1 1 0 1 1 1 1 1 0 1 1 0 0 0 1 1 0 0 1 0 0 0 0 0 0 0 0 0 1 1 0 0 0 0 1 0 1 0 0 1 0 0 1 1 0 0 1 0 1 1 0 0 1 0 1 1 0 1 0 1 0 0 0 0 1 1 1 1 0 0 1 0 0 1 1 0 0 0 0 0 0 1 0 0 0 0 0 0 0 1 1 0 0 0 0 1 1 0 0 0 1 0 0 0 1 1 1 0 0 1 0 0 0 0 1 1 0 0 1 1 0 1 0 0 1 1 0 0 0 1 1 1 1 0 0 1 0 1 0 0 1 1 0 1 0 0 0 1 0 0 1 0 0 1 0 0 1 1 0 0 0 0 1 0 0 1 0 1 0 1 0 0 1 0 0 0 1 0 1 0 1 0 0 1 0 1 0 0 0 0 0 0 0 0 1 1 0 1 1 1 0 0 1 1 0 1 0 0 0 0 0 1 0 1 0 0 0 1 0 1 0 0 1 1 0 0 1 1 1 1 1 0 0 0 0 0 0 1 1 0 0 0 1 1 0 1 0 1 1 0 1 1 0 1 0 1 0 1 1 0 0 1 0 0 1 1 0 0 0 0 0 1 0 0 1 0 1 0 1 1 0 0 1 0 1 1 1 0 0 0 1 0 0 1 1 0 0 0 1 0 1 1 1 0 0 0 0 0 1 1 0 1 0 0 1 0 0 0 0 0 0 1 0 1 1 0 0 1 1 0 1 1 0 1 0 0 1 1 1 0 0 0 0 0 0 0 1 0 1 1 0 0 1 0 0 1 1 1 1 1 0 1 0 0 0 0 1 0 0 0 0 0 1 1 1 0 0 0 1 1 0 0 0 0 1 1 0 1 1 1 0 0 0 0 0 0 0 0 1 0 0 0 1 0 1 0 1 1 0 0 1 0 0 0 1 0 1 1 1 0 0 0 0 0 1 0 1 1 1 0 1 1 1 1 1 0 0 0 0 0 0 1 0 0 1 1 0 0 0 0 0 0 0 0 1 1 0 0 0 0 0 0 0 0 0 0 1 1 0 0 1 1 1 1 0 1 1 0 1 0 0 0 0 0 1 1 0 1 1 0 1 0 0 0 1 0 0 0 0 1 1 1 0 1 0 1 0 0 0 0 0 0 0 0 0 1 0 0 0 0 0 1 1 0 1 0 0 1 0 0 0 1 1 1 1 1 1 0 1 1 0 1 1 0 1 0 0 1 0 0 1 1 0 1 1 1 0 0 1 0 1 1 0 0 1 1 0 0 1 0 1 0 1 0 0 0 0 0 0 0 0 1 1 0 1 0 1 0 1 1 1 1 1 1 0 0 1 1 0 1 0 1 0 1 1 1 0 1 1 0 0 1 0 1 0 0 1 1 0 1 1 1 1 0 0 0 1 0 0 0 0 0 1 0 0 0 0 1 1 1 1 0 1 1 0 1 0 1 1 0 1 0 0 0 0 0 0 0 1 1 1 0 0 0 0 0 1 0 1 1 0 0 1 0 0 1 0 0 1 0 0 1 0 0 1 0 0 0 0 1 1 0 1 0 1 1 1 0 1 1 0 1 1 0 1 0 1 0 1 1 0 0 0 0 1 0 1 0 1 0 1 1 0 1 0 0 1 0 0 1 1 1 1 0 0 0 1 0 0 1 1 0 1 0 1 1 0 1 0 1 0 1 0 1 0 0 0 0 1 0 0 0 1 0 1 1 0 0 0 0 1 0 1 0 1 1 0 0 0 0 0 1 0 1 0 0 1 1 0 0 0 1 0 1 1 0 1 1 1 1 0 0 1 1 1 1 1 0 0 0 0 0 0 1 1 0 1 1 1 1 1 1 0 0 1 1 0 1 1 0 0 1 1 1 0 0 1 0 0 1 0 1 1 0 0 0 0 0 1 0 0 1 0 1 1
M ARS-BFGL-BAC-32991 1 1 1 1 0 1 1 1 1 1 1 0 1 0 0 1 0 1 1 0 1 0 0 1 0 1 1 1 1 1 1 0 1 1 1 1 0 1 1 0 1 0 1 1 1 1 1 1 0 1 1 1 0 1 1 0 1 1 1 1 1 1 1 1 1 1 0 0 1 1 0 0 1 0 1 1 0 0 1 0 0 0 1 0 0 0 0 0 0 1 0 0 0 1 0 0 0 0 1 1 1 1 0 1 1 1 0 0 0 1 1 0 1 1 0 1 1 0 0 0 1 1 0 0 0 1 1 1 1 1 0 1 0 1 1 1 1 1 0 1 1 0 0 0 0 1 1 1 1 0 0 1 1 0 0 1 1 1 1 1 0 0 0 1 1 0 0 1 0 0 1 0 1 1 1 1 1 0 0 1 0 0 1 0 1 0 1 1 1 0 0 1 1 1 0 1 0 1 1 0 0 1 0 0 1 0 1 1 0 1 1 0 0 1 0 0 1 0 1 1 1 1 1 1 1 1 1 1 1 1 1 0 1 1 0 0 1 1 1 0 0 0 1 0 0 1 0 0 1 1 1 1 1 0 1 0 1 1 0 0 0 1 1 1 0 0 1 0 0 1 1 1 0 1 1 1 0 1 0 1 1 0 1 1 1 1 1 1 0 1 1 1 1 1 1 1 0 0 0 0 1 1 1 1 1 0 1 0 1 0 0 1 0 1 1 0 1 0 0 1 1 1 0 0 1 0 1 0 0 0 1 1 0 1 1 1 1 1 1 1 1 1 1 1 1 1 1 1 1 0 1 1 1 1 0 0 0 1 1 1 1 0 0 0 0 1 1 0 0 1 0 0 0 1 1 0 1 0 0 1 1 1 0 1 0 1 0 0 1 0 1 0 1 1 0 1 1 0 1 1 1 1 1 1 1 1 1 1 1 1 1 1 1 1 1 1 0 1 1 1 1 1 0 1 1 1 0 1 1 1 1 1 1 1 1 1 0 0 1 0 1 1 1 1 1 1 1 1 1 1 1 1 1 0 1 1 1 1 1 1 1 1 0 1 1 1 1 1 0 1 0 1 1 1 1 1 1 0 1 1 0 1 1 1 1 1 1 1 1 1 1 0 1 0 1 1 1 1 1 1 1 1 0 1 1 1 1 1 0 1 1 0 0 1 1 1 1 0 0 1 1 1 1 0 1 1 0 1 1 1 0 1 1 1 1 1 1 1 1 1 0 1 1 1 1 1 1 1 1 0 1 1 1 1 1 1 1 1 0 1 0 1 1 1 1 1 1 1 1 1 1 1 1 1 0 1 1 1 1 0 1 1 1 0 1 1 0 1 1 1 1 1 1 1 1 1 0 1 1 1 1 1 1 1 1 1 1 0 1 0 1 1 1 0 1 1 1 1 1 1 1 1 1 1 1 1 1 1 1 1 1 0 1 1 1 1 1 1 0 1 1 1 0 1 0 0 1 0 1 1 1 1 0 1 1 1 1 1 1 1 1 1 1 1 1 1 0 1 1 0 1 1 1 1 1 1 1 1 1 1 1 1 1 0 1 0 1 1 1 1 1 1 1 1 1 1 1 1 1 0 1 1 1 1 0 1 1 0 0 1 1 1 1 1 1 0 0 0 1 1 1 1 1 0 0 1 1 1 1 1 0 1 0 1 0 1 1 1 1 1 1 0 1 1 1 1 1 1 1 0 1 1 1 1 1 1 1 1 1 1 0 0 1 0 1 1 0 1 0 1 1 0 0 0 0 1 1 1 1 0 1 1 1 1 1 1 1 1 1 1 1 1 1 1 1 1 1 1 1 1 0 1 0 1 1 1 1 1 1 1 1 1 0 1 0 1 1 1 1 1 1 1 0 1 0 0 0 1 0 0 1 1 1 1 0 0 1 1 1 0 1 0 1 1 1 1 0 0 0 1 0 1 0 1 1 0 0 1 0 0 0 0 0 0 1 0 1 1 1 0 1 1 1 1 1 0 0 0 0 1 0 0 1 1 0 1 1 0 1 0 1 0 0 1 0 0 1 1 0 1 1 0 0 1 0 0 1 1 0 1 0 1 0 1 0 0 1 1 1 1 1 0 1 1 1 1 1 1 0 1 1 1 0 1 1 0 0 0 1 1 0 1 1 0 1 1 0 0 1 0 1 1 1 0 0 1 1 1 0 1 0 1 0 0 0 1 1 0 1 0 0 1 1 1 1 1 1 0 1 0 0 0 1 0 1 0 0 0 1 1 0 0 0 0 0 1 0 0 1 0 0 0 1 1 1 1 0 1 0 0 0 0 0 0 0 0 0 0 0 1 1 1 1 1 0 1 0 0 0 0 1 0 1 1 1 1 0 1 1 1 0 1 0 1 0 0 0 0 1 1 0 1 0 1 0 1 0 1 0 1 0 1 0 1 0 1 1 1 1 0 1 0 0 1 0 1 1 1 0 1 1 0 0 0 0 1 0 0 1 1 1 1 0 0 0 1 1 0 1 0 0 1 1 1 1 0 1 1 0 0 0 1 1 0 0 0 0 1 1 1 0 0 1 1 1 1 1 1 1 1 1 1 1 1 1 1 1 1 1 1 0 0 1 0 1 0 0 1 1 1 1 1 1 1 1 0 1 0 1 0 0 1 1 0 1 1 0 0 1 0 1 0 1 1 1 0 1 0 1 1 1 0 1 1 0 0 0 1 1 0 1 1 0 1 0 0 1 1 0 1 0 0 0 0 1 1 0 0 0 1 1 1 1 0 0 1 1 1 0 0 1 0 1 1 1 1 0 1 0 0 1 1 1 1 1 0 1 1 1 1 0 1
M ARS-BFGL-NGS-112219 0 1 0 0 0 1 0 1 0 0 0 1 1 0 0 0 0 0 1 0 1 0 0 0 0 0 0 0 0 0 0 1 0 0 0 0 1 1 0 0 0 1 0 0 0 1 0 1 0 0 0 0 0 0 0 0 1 0 0 0 0 0 1 0 0 0 1 0 1 0 0 0 0 0 1 0 0 0 0 1 0 0 0 1 0 0 0 1 0 1 0 0 1 0 1 0 0 0 0 1 1 1 1 1 0 1 0 0 0 0 0 0 0 0 0 0 1 0 1 0 0 0 0 0 0 0 1 0 0 0 0 0 0 1 0 0 0 0 0 0 0 0 0 1 0 0 0 0 0 1 0 1 0 0 0 1 0 0 0 1 0 0 0 0 1 0 0 0 1 1 1 0 0 1 0 0 0 0 0 1 0 0 0 0 0 0 0 0 0 0 1 1 1 1 1 0 0 0 0 0 0 0 0 0 1 0 0 1 0 0 1 0 0 0 0 0 1 1 0 0 0 0 0 0 0 0 0 0 0 0 0 0 0 1 1 0 1 0 0 1 0 0 0 0 0 0 0 1 1 1 0 0 0 0 0 1 0 0 0 0 0 0 0 0 0 0 1 0 0 0 0 0 0 1 0 0 1 0 0 0 0 0 0 1 0 1 0 0 1 0 0 0 0 0 1 0 0 0 0 0 0 0 0 1 0 0 1 0 0 1 0 0 1 0 1 0 0 0 0 0 0 0 0 0 0 0 0 0 0 0 0 0 1 0 0 0 0 0 0 0 1 0 0 0 0 0 0 0 0 0 0 1 0 0 0 1 0 0 1 0 0 0 1 0 1 0 0 1 0 0 0 0 1 0 0 0 1 0 0 1 1 0 0 0 0 0 0 0 0 0 0 0 0 0 0 0 0 0 1 0 0 1 1 0 0 0 1 0 0 0 0 0 0 0 0 0 1 0 0 0 0 0 1 1 0 0 1 0 0 1 0 0 0 0 0 0 1 1 0 1 0 0 1 0 0 0 1 0 0 0 0 0 0 1 1 0 0 0 0 0 0 1 0 0 0 0 0 0 1 0 1 0 0 0 0 0 1 1 0 0 1 0 0 0 0 0 0 0 0 0 0 1 1 1 0 0 1 0 0 0 0 0 1 1 0 0 1 0 1 0 0 1 1 0 0 0 0 1 1 1 0 0 1 1 1 0 1 0 0 0 1 0 0 0 0 0 0 0 0 0 1 0 0 0 0 0 0 0 0 1 0 0 1 0 1 0 1 0 1 0 0 0 0 1 0 1 0 1 0 0 0 0 0 0 1 0 0 0 0 1 0 1 1 1 1 1 1 0 0 0 0 0 0 0 0 0 1 0 1 0 0 0 0 0 0 0 1 1 0 1 1 0 0 1 0 0 0 1 0 0 0 0 1 0 1 0 0 0 0 0 0 1 0 0 0 1 0 0 1 0 0 0 1 0 1 1 0 1 0 0 0 1 1 0 0 0 0 0 0 0 0 0 0 1 0 1 1 0 0 1 0 1 1 0 0 1 0 1 0 0 1 1 0 1 0 1 0 1 0 0 0 0 0 0 1 0 1 0 0 1 0 0 0 0 1 0 0 1 1 0 0 0 0 0 0 0 0 1 0 0 0 0 0 1 1 1 0 0 0 0 1 0 0 0 1 0 0 0 0 0 0 1 1 0 1 1 1 0 0 1 0 0 0 0 0 0 0 0 0 1 1 1 0 1 1 0 1 0 1 0 0 1 1 1 1 0 1 0 0 1 0 0 0 0 0 1 0 0 0 1 1 1 0 1 0 0 0 1 0 0 0 0 1 0 0 0 0 0 0 0 0 0 0 0 0 0 0 0 0 0 0 0 0 1 0 0 0 0 0 0 0 0 0 1 0 0 1 0 1 0 0 0 0 0 0 1 1 0 1 0 0 0 0 0 0 0 1 0 0 1 0 0 0 0 1 0 0 0 0 0 0 0 0 0 0 0 0 0 0 0 1 0 1 0 0 0 0 1 0 0 0 0 0 1 0 1 1 0 0 1 0 0 0 0 0 0 0 0 1 0 1 0 1 0 0 1 0 0 0 0 0 0 0 0 1 0 0 0 1 0 0 0 1 0 0 1 0 1 0 0 1 0 0 0 0 0 0 0 0 0 0 0 0 1 0 0 0 0 0 0 0 0 0 0 1 0 1 0 0 0 0 0 1 0 0 0 0 1 0 0 0 0 0 0 0 0 0 1 0 0 1 0 0 0 0 0 1 0 0 1 0 1 0 0 0 0 0 0 0 0 0 0 1 0 0 0 0 0 0 0 0 0 0 0 1 0 0 0 0 1 0 0 0 0 0 0 0 0 0 0 0 0 0 0 1 0 1 0 0 0 0 0 0 0 0 0 0 0 0 0 0 0 0 0 0 0 0 0 0 0 0 0 0 0 0 0 0 0 0 0 0 1 0 0 0 0 0 0 0 0 1 0 0 0 0 0 0 0 0 0 0 0 1 0 0 0 0 0 0 0 0 0 0 0 0 0 0 0 0 0 0 0 0 0 0 0 0 0 0 0 0 0 0 0 0 0 0 1 0 0 0 0 0 1 0 0 1 0 0 0 0 0 0 0 0 0 0 0 1 1 0 0 0 1 0 0 0 1 0 0 0 0 0 0 0 1 0 1 0 0 0 0 1 0 1 0 0 0 0 0 0 0 0 0 0 0 1 0 0 0 1 0 1 0 1 0 0 1 0 0 0 0 0 1 0 0 0 1 0 0 0 1 0 0 0 0 0 0 0 1 1 0 1 1 0 1 0 1 0 0 1 0
M ARS-BFGL-NGS-38856 0 1 0 0 0 1 0 1 0 0 0 1 1 0 0 0 0 0 1 0 1 0 0 0 0 0 0 0 0 0 0 0 0 0 0 0 0 1 0 0 0 0 0 0 0 1 0 1 0 0 0 0 0 0 0 0 1 0 0 0 0 0 1 0 0 0 1 0 1 0 0 0 0 0 1 0 0 0 0 1 0 0 0 0 0 0 0 0 0 1 0 0 0 0 0 0 0 0 0 0 1 1 0 1 0 1 0 0 0 0 0 0 0 0 0 0 1 0 0 0 0 0 0 0 0 0 1 0 0 0 0 0 0 0 0 0 0 0 0 0 0 0 0 0 0 0 0 0 0 1 0 1 0 0 0 1 0 0 0 1 0 0 0 0 1 0 0 0 0 0 1 0 0 1 0 0 0 0 0 0 0 0 0 0 0 0 0 0 0 0 0 1 0 1 1 0 0 0 0 0 0 0 0 0 1 0 0 1 0 0 1 0 0 0 0 0 0 0 0 0 0 0 0 0 0 0 0 0 0 0 1 0 0 1 0 0 1 0 0 0 0 0 1 0 0 0 0 0 1 1 0 0 0 0 0 0 0 0 0 0 0 0 0 0 0 0 1 0 0 0 0 1 0 1 0 0 1 0 0 0 0 0 0 1 0 0 1 0 1 0 0 0 0 0 1 0 0 0 0 0 1 0 0 1 0 0 1 0 0 0 0 0 0 0 1 0 0 0 0 0 0 0 0 0 0 0 0 0 0 0 0 0 0 0 0 0 0 0 1 0 1 0 0 0 0 0 0 1 0 0 0 1 0 0 0 0 0 0 0 0 0 0 0 0 0 0 0 0 0 0 0 0 1 0 0 0 1 0 0 0 1 0 0 0 0 0 0 0 1 0 0 0 1 0 1 0 0 0 1 0 0 0 0 0 0 0 0 0 1 0 0 0 0 0 0 0 0 0 0 0 0 0 0 0 0 0 0 0 0 0 0 0 0 0 0 0 0 0 0 0 0 0 0 0 0 0 0 0 0 0 0 0 0 0 0 0 0 0 0 0 0 0 0 0 0 0 0 0 0 0 0 0 0 0 0 0 0 0 0 1 0 0 0 0 0 0 0 0 0 0 0 0 0 0 0 0 0 0 0 0 0 0 0 0 0 0 0 0 0 0 0 0 0 0 0 0 0 0 0 0 0 0 0 0 0 1 0 0 0 0 0 0 0 0 0 0 1 0 0 0 0 0 0 0 0 1 0 0 0 0 0 1 0 1 0 0 0 1 1 0 0 0 0 0 0 0 1 0 0 0 0 0 0 0 0 0 0 0 0 0 0 0 0 0 0 0 0 1 0 0 0 0 0 0 0 0 0 0 0 0 0 0 0 0 0 0 0 0 0 0 0 0 0 0 0 0 0 0 0 0 0 0 0 0 0 0 0 0 0 0 0 0 0 0 0 0 0 0 0 0 0 0 0 0 0 0 0 0 0 0 0 0 0 0 0 0 0 0 0 0 0 0 0 0 0 0 0 0 0 0 0 0 0 0 0 0 0 0 1 0 0 0 0 0 0 0 0 0 0 0 0 0 0 0 0 0 0 0 0 0 0 0 0 0 0 1 0 0 0 0 0 0 0 0 0 0 0 0 0 0 0 0 0 0 0 0 0 0 0 0 0 0 0 0 0 0 0 0 0 0 0 0 0 0 0 0 0 0 0 0 0 0 1 0 0 0 0 0 0 0 0 0 0 0 0 0 0 0 0 0 0 0 0 0 0 0 0 0 0 0 0 0 0 0 0 0 0 0 0 0 1 0 0 0 0 1 0 0 0 0 0 0 0 1 0 1 0 0 0 0 0 0 0 0 0 1 1 0 0 0 0 0 0 1 0 0 0 0 0 0 0 0 0 0 0 0 1 0 1 0 0 0 0 0 0 1 0 0 0 0 0 0 0 1 1 0 0 1 0 1 0 0 0 0 1 0 0 0 0 0 0 0 0 0 1 0 0 0 0 0 0 0 1 0 0 0 0 1 0 0 0 0 0 1 0 0 1 0 0 0 0 0 0 0 0 0 0 0 1 0 0 0 0 0 0 0 0 0 1 0 0 0 0 1 0 1 0 0 1 1 0 0 0 0 0 0 0 1 0 0 1 1 0 0 0 0 0 0 0 0 0 0 0 0 0 1 0 1 0 1 0 0 0 0 0 0 1 0 0 0 0 1 1 0 0 0 0 1 0 0 0 0 0 0 0 0 0 0 1 0 1 0 0 0 0 0 0 0 0 0 0 0 0 0 0 0 0 0 0 0 0 0 0 0 0 0 0 0 0 0 0 0 0 0 1 0 0 0 0 1 0 0 0 0 0 0 0 0 0 0 0 0 0 0 0 0 1 0 0 0 0 0 0 1 0 1 0 0 0 0 0 0 0 0 0 0 0 0 0 0 1 0 0 0 0 0 0 0 0 0 0 1 0 0 0 0 0 0 0 1 1 0 0 0 0 0 1 0 0 0 0 0 1 0 0 0 0 0 0 0 0 0 0 0 0 0 0 1 0 0 0 0 0 0 0 0 0 1 0 0 0 1 0 0 0 0 1 0 0 0 0 0 0 0 0 0 0 0 0 0 0 0 1 0 0 0 0 0 1 1 0 0 0 0 0 0 0 0 0 0 0 0 0 0 0 0 0 0 0 0 0 0 1 0 1 0 0 0 0 0 1 1 0 0 0 0 0 0 0 0 0 0 0 0 0 1 0 0 0 0 0 0 0 0 0 0 0 0 0 0 0 0 0 0 0 0 0 0 0 0 1 0 0 0 0 0 0 0 0 0 0 0
M ARS-BFGL-NGS-34264 1 1 0 1 1 1 1 1 1 1 1 1 1 1 1 0 1 1 1 1 1 1 1 1 1 1 0 1 1 1 1 1 1 1 1 0 1 1 1 1 1 1 1 1 1 1 1 1 1 1 1 0 1 0 1 1 1 1 1 1 1 1 1 1 1 1 1 1 1 1 1 1 1 1 1 1 1 1 1 1 0 1 1 0 1 1 1 1 1 1 1 1 0 1 0 1 0 1 0 0 1 1 1 1 1 1 1 1 1 1 1 1 1 1 1 1 1 1 1 1 1 1 1 1 1 0 1 1 1 1 1 1 1 0 0 1 1 0 1 1 0 1 1 1 1 1 1 0 1 1 1 1 1 1 1 1 1 1 1 1 1 1 1 1 1 1 1 0 1 1 1 1 1 1 1 1 0 1 1 1 1 0 0 1 1 1 1 1 1 1 1 1 0 1 1 1 1 1 1 1 1 1 1 1 1 1 1 1 1 1 1 1 0 1 1 1 0 1 1 0 0 1 1 1 1 1 1 1 1 1 1 1 1 1 1 1 1 1 1 1 1 1 1 1 1 1 1 1 1 1 1 1 1 1 1 0 1 0 1 1 1 1 1 0 1 1 1 1 1 1 0 1 1 1 1 1 1 1 1 1 1 1 1 1 1 0 1 0 1 1 1 1 1 1 1 1 1 1 1 1 1 1 1 1 0 1 1 1 1 1 1 1 1 1 1 1 1 1 1 1 1 0 1 1 0 1 1 1 1 1 1 1 1 0 1 1 1 1 1 1 1 1 1 1 1 1 1 1 1 1 1 1 1 1 1 1 1 1 0 0 1 1 1 1 1 1 1 1 1 1 0 1 1 1 1 0 1 1 1 0 1 1 1 1 1 1 1 1 1 1 1 1 1 1 1 0 1 1 1 1 0 0 0 1 0 1 0 1 1 1 0 0 1 0 1 0 1 1 1 0 0 0 1 0 1 1 1 1 0 0 1 0 1 0 1 0 1 1 0 0 0 1 0 1 0 1 0 0 0 0 0 1 1 1 0 1 0 1 0 1 0 0 1 0 1 0 0 1 1 1 0 0 0 0 1 1 0 0 1 1 1 0 0 0 0 0 1 1 1 0 1 1 0 1 1 1 0 0 1 0 1 0 1 0 1 1 0 1 1 0 1 1 1 1 1 1 1 0 1 1 0 0 0 0 1 1 0 0 1 1 1 0 1 0 1 1 1 1 1 1 1 1 1 1 0 0 1 1 1 1 0 1 0 1 0 1 0 1 1 1 1 0 1 0 0 0 1 0 1 1 0 0 0 0 0 1 1 0 0 0 1 0 0 1 0 1 0 1 0 0 0 1 0 1 0 0 1 1 0 1 0 1 1 0 0 1 0 0 0 1 0 0 0 0 1 1 1 0 0 0 1 1 0 0 0 0 1 0 0 0 0 1 0 0 0 0 0 1 0 1 0 0 1 0 1 1 1 0 0 1 1 0 1 1 1 1 0 0 0 1 0 1 1 0 1 1 1 0 1 1 1 0 0 0 1 0 0 1 1 1 0 0 0 0 1 0 0 0 0 0 1 0 0 1 0 0 0 1 1 1 1 0 1 0 1 1 1 1 0 0 0 1 0 0 1 1 1 1 0 1 1 0 1 1 1 0 0 0 0 0 0 1 1 1 0 1 0 1 0 1 1 0 0 0 1 1 1 0 1 0 0 1 1 1 0 0 0 1 1 0 1 0 0 1 0 1 1 0 1 1 0 1 1 0 0 0 0 0 0 1 1 0 1 1 1 0 1 1 0 0 1 0 1 1 0 1 0 1 1 1 1 1 1 1 1 1 0 0 1 0 0 1 1 1 1 1 1 1 1 1 1 1 1 1 1 1 1 1 1 1 0 1 1 0 1 1 1 0 1 1 1 1 1 1 0 1 1 1 1 1 1 1 1 1 1 1 1 1 1 1 1 1 1 1 1 1 1 0 0 1 0 1 1 0 1 1 1 1 1 0 1 1 1 0 1 0 1 1 1 1 1 1 1 1 1 1 1 0 1 0 1 0 1 1 1 1 0 0 1 1 1 1 1 1 1 1 1 1 1 1 1 1 1 1 0 1 1 0 1 1 0 1 1 1 1 1 1 1 1 0 1 1 1 1 1 1 1 1 1 1 0 1 1 1 1 1 0 1 0 1 1 0 0 0 1 0 1 1 1 1 1 1 1 1 0 1 1 1 1 1 1 1 1 1 1 1 1 1 1 1 1 1 1 1 1 1 1 1 1 1 1 1 1 1 1 0 1 1 1 1 1 1 1 1 1 1 1 1 1 1 0 0 1 0 1 1 1 1 1 1 1 0 1 1 1 1 1 1 1 0 1 0 1 0 1 1 1 1 0 0 1 0 1 1 1 1 1 0 1 1 1 1 1 0 1 1 1 0 1 1 1 1 1 0 0 1 1 1 0 1 1 1 1 1 1 1 1 1 1 1 1 1 1 1 1 1 1 1 0 1 1 1 1 1 0 1 0 1 1 1 1 1 0 1 1 1 1 1 1 1 1 0 1 1 1 0 1 1 0 1 1 1 1 1 1 1 1 0 1 0 1 1 0 1 0 1 1 1 1 1 1 1 1 1 0 1 0 1 1 1 1 1 1 1 0 0 1 1 1 1 1 1 0 1 1 1 0 1 1 1 1 1 1 1 1 1 1 0 1 1 1 1 1 1 1 1 0 0 1 0 0 0 1 0 1 1 0 0 0 1 0 0 0 1 0 0 1 0 0 1 1 1 0 1 1 0 0 1 0 1 1 0 0 0 0 0 0 0 0 1 0 1
M ARS-BFGL-NGS-39423 1 0 0 0 0 0 1 0 0 1 1 0 0 0 0 0 0 0 0 0 0 0 0 0 0 0 0 0 0 0 1 0 0 0 1 0 0 0 0 0 0 1 0 0 0 0 1 0 0 0 0 0 0 0 0 0 0 0 1 0 0 1 0 1 0 1 0 0 0 0 0 0 0 0 0 0 0 0 0 0 0 0 1 0 0 0 0 0 0 0 0 0 0 0 0 0 0 0 0 0 0 0 0 0 0 0 0 0 0 1 0 0 0 1 0 1 0 0 0 0 1 0 0 0 0 0 0 0 0 1 0 1 0 0 0 0 0 0 0 0 0 0 0 0 0 0 1 0 0 0 0 0 1 0 0 0 1 1 1 0 0 0 0 0 0 0 0 0 0 0 0 0 0 0 1 1 0 0 0 0 0 0 0 0 1 0 1 0 0 0 0 0 0 0 0 0 0 0 0 0 0 0 0 0 0 0 0 0 0 0 0 0 0 1 0 0 0 0 0 0 0 0 1 0 1 1 0 0 1 0 0 0 0 0 0 0 0 0 0 0 0 0 0 0 0 0 0 0 0 0 1 1 0 0 0 0 0 0 0 0 0 0 1 0 0 0 0 0 0 1 0 0 0 0 0 0 0 0 0 0 1 0 0 0 0 0 0 0 0 0 0 1 1 0 0 0 0 0 0 0 0 0 1 0 0 0 0 0 0 0 0 0 0 0 0 0 0 0 0 0 0 0 0 0 0 0 0 0 0 0 0 0 0 0 1 0 1 0 0 0 0 0 0 0 0 0 0 0 0 0 1 0 0 1 0 0 0 0 0 0 1 0 0 0 0 1 0 0 0 0 0 0 0 0 0 0 0 0 0 0 0 1 0 0 0 0 0 0 0 0 0 0 0 0 0 0 0 0 0 1 0 0 0 0 0 0 0 0 0 0 0 0 0 0 0 0 0 0 0 0 0 0 1 0 0 0 0 0 0 0 0 0 0 0 0 0 0 1 0 0 0 0 0 0 0 0 0 0 0 0 0 0 0 0 0 0 0 0 0 0 0 0 0 0 0 0 0 0 0 0 0 0 0 0 0 0 0 0 0 0 1 0 0 0 0 0 0 0 0 1 0 0 0 0 0 0 0 0 0 0 0 0 0 0 0 0 0 0 0 0 0 0 0 0 0 0 0 0 0 0 0 0 0 0 0 0 0 0 0 0 0 0 0 0 0 0 0 0 0 0 0 0 0 0 0 1 0 0 0 0 0 0 0 0 0 0 0 0 0 0 0 0 0 0 0 0 0 0 0 0 0 0 0 0 0 0 0 0 0 0 0 0 0 0 0 0 0 0 0 0 0 0 0 0 0 0 0 0 0 0 0 0 0 0 0 0 0 0 0 0 0 0 0 0 0 0 0 0 0 1 0 0 0 0 0 0 0 0 0 0 0 0 0 0 0 0 0 0 0 0 0 0 0 0 0 0 0 0 0 0 0 0 0 0 0 0 0 0 0 0 0 0 0 0 0 0 0 0 0 0 0 0 0 0 0 0 0 0 0 0 0 0 0 0 0 0 0 0 0 0 0 0 0 0 0 0 0 0 0 0 0 0 0 0 1 0 0 1 0 0 0 0 0 0 0 0 0 0 0 0 0 0 0 0 0 0 0 0 1 0 0 0 0 0 0 0 0 0 0 0 0 0 0 0 0 0 0 0 0 0 0 0 0 0 0 0 0 0 0 0 0 0 0 0 0 0 0 0 1 0 0 0 0 0 0 0 0 0 0 0 0 0 0 0 0 0 0 0 0 0 0 0 0 0 0 0 0 0 0 0 0 0 0 0 0 0 0 0 1 0 0 0 0 0 0 0 0 0 0 0 0 0 0 0 0 0 0 1 0 0 0 0 0 1 0 0 0 0 0 0 0 0 0 1 0 0 0 0 0 0 0 1 0 0 0 0 0 0 0 0 0 0 0 0 0 0 0 0 0 0 0 0 0 0 0 0 0 0 0 0 0 0 0 0 0 0 0 0 0 0 0 0 0 0 0 1 0 0 0 1 1 0 0 1 0 0 0 0 0 0 0 0 0 0 0 0 0 0 0 0 0 0 0 0 1 0 0 0 0 0 0 0 0 0 0 0 0 0 0 0 0 0 0 0 1 0 0 0 0 0 0 0 0 0 0 0 0 0 0 0 0 0 0 0 0 0 0 0 0 0 0 0 0 0 0 0 0 0 0 0 0 0 1 0 0 0 0 0 0 0 0 0 0 0 0 0 0 0 0 0 0 0 0 0 0 0 0 0 0 0 0 0 0 0 0 0 0 0 0 0 0 0 0 0 0 0 0 0 0 0 0 0 0 1 0 0 0 0 1 0 0 0 0 0 0 0 0 0 0 0 0 0 0 0 0 0 0 0 0 0 0 1 0 0 0 0 1 0 0 0 0 0 0 0 0 1 0 0 0 0 0 0 0 0 0 0 0 0 0 0 0 0 0 0 0 0 0 0 0 0 0 0 0 0 0 0 0 0 0 0 0 1 0 0 0 0 0 0 0 0 0 0 0 0 0 0 0 0 0 0 1 0 0 0 0 1 0 1 0 0 0 0 0 0 0 0 0 1 0 0 1 0 0 0 0 0 0 0 0 0 0 0 0 0 0 0 0 0 0 0 0 0 0 0 0 0 0 0 0 0 0 0 0 0 0 0 0 0 0 0 0 0 0 0 0 0 1 0 0 0 0 1 1 1 0 0 1 0 1 0 0 0 0 0 1 0 0 0 1 0 0 0 0 0 0 1 1 0 1 0 0 0 0 0 0 0 0 0 0 0 0 0
M BTB-01104158 0 1 0 0 1 1 0 1 0 0 0 0 1 1 1 0 1 1 1 1 1 1 1 0 1 0 0 0 1 1 0 0 1 1 0 0 0 1 0 1 0 0 1 1 1 1 0 1 1 1 0 0 1 0 0 1 1 0 0 1 0 0 1 0 0 0 0 1 1 0 1 1 0 1 1 1 1 1 0 0 0 1 0 1 1 1 1 0 1 1 1 1 1 1 1 1 0 1 0 0 1 1 0 1 0 1 1 1 1 0 1 1 1 0 1 0 1 1 0 1 0 1 1 1 1 0 1 0 0 0 1 0 1 0 0 0 0 1 1 0 0 1 1 0 1 0 0 0 0 0 1 1 0 1 1 1 0 0 0 1 1 1 1 1 1 1 1 0 0 0 1 1 0 1 0 0 1 1 1 0 1 0 0 1 0 1 0 1 0 1 0 1 0 1 0 0 1 1 0 1 0 1 1 1 1 1 0 1 1 1 1 0 0 0 1 1 0 0 1 0 0 0 0 0 0 0 0 1 0 1 0 1 0 1 0 1 1 1 0 0 0 1 0 1 1 1 1 0 1 1 0 0 0 1 1 1 0 1 1 1 1 0 0 0 1 1 1 1 1 0 1 0 1 1 0 0 0 1 1 1 0 1 0 1 1 0 0 0 0 1 1 0 0 0 1 0 1 1 1 1 0 1 0 1 1 1 1 1 0 0 1 0 0 0 1 1 1 1 1 1 1 0 1 1 0 1 0 1 1 1 0 0 0 0 0 1 0 1 0 1 1 1 0 0 0 0 0 0 0 1 0 1 0 0 1 0 1 1 0 1 0 1 0 1 0 0 1 0 1 1 0 1 0 1 1 0 1 1 1 0 1 0 1 1 1 0 1 1 0 1 0 1 0 0 0 1 1 1 1 0 1 0 0 1 1 1 0 0 0 1 1 1 0 1 0 0 1 1 1 0 1 0 0 1 1 1 1 0 1 1 0 1 1 0 1 0 1 0 1 1 1 1 1 1 0 1 1 1 1 1 0 1 1 1 1 0 1 1 1 1 0 0 1 1 1 1 1 1 1 1 1 1 1 1 1 0 0 1 0 0 0 1 0 0 1 1 1 0 1 0 1 0 0 1 1 0 1 1 1 1 1 0 1 1 1 1 0 1 1 1 1 1 1 1 0 1 1 0 1 0 1 1 0 1 0 0 1 0 0 1 1 1 1 1 1 1 0 1 1 1 1 1 1 1 0 0 1 1 1 0 1 0 1 0 0 1 1 0 0 0 0 1 1 0 1 1 0 0 1 1 0 1 0 1 1 1 1 1 1 0 0 0 0 0 1 0 1 0 0 0 0 1 0 0 1 1 0 0 0 1 0 1 1 1 0 1 0 1 1 1 0 1 1 1 1 1 0 1 1 0 1 1 1 1 0 0 1 1 1 0 0 0 0 1 0 1 1 1 1 1 0 1 1 1 1 1 1 1 0 1 1 1 1 1 1 1 0 1 0 0 1 1 0 0 1 1 1 1 1 1 1 1 0 0 1 0 1 0 0 1 0 0 1 0 0 1 1 1 0 0 1 0 1 1 0 0 1 1 1 0 1 0 1 1 0 0 1 0 1 1 0 1 1 1 0 1 0 1 0 1 0 1 1 0 0 0 1 1 0 1 0 0 0 0 1 0 0 1 1 0 1 1 1 0 0 0 0 1 0 1 1 1 0 1 1 1 1 1 1 0 1 1 0 0 0 1 1 1 0 0 0 1 1 1 1 0 1 1 1 0 1 1 1 1 0 1 1 1 0 0 0 1 1 0 0 0 1 1 0 1 1 0 1 0 1 0 0 0 0 0 0 0 1 0 1 0 0 1 0 1 0 0 1 1 1 1 1 0 1 1 0 1 1 0 1 1 1 0 1 1 1 1 1 0 0 1 0 1 0 1 1 0 1 0 0 1 0 0 1 0 1 1 1 1 1 1 1 0 0 1 0 0 0 0 0 1 1 1 1 0 1 1 1 0 1 0 0 0 0 1 0 1 1 1 1 0 1 0 1 0 0 0 1 0 1 1 0 0 1 0 0 0 0 1 1 0 1 1 0 0 0 1 0 0 0 0 1 0 0 0 0 0 0 1 1 0 0 1 1 0 0 0 0 1 0 0 1 1 1 1 0 1 1 0 1 0 0 0 0 0 1 0 0 0 0 0 1 1 1 1 1 0 1 0 0 1 0 0 0 1 1 1 0 1 1 1 1 0 0 0 0 1 1 1 1 0 0 1 1 0 1 0 1 0 1 0 1 0 1 1 1 1 1 1 1 1 1 1 1 1 0 0 1 0 0 0 1 1 1 0 0 0 0 0 0 1 1 0 0 0 1 0 1 0 0 1 0 1 0 0 1 0 1 0 1 0 1 0 1 0 1 0 1 0 1 0 0 0 0 1 0 1 1 0 0 0 1 0 0 0 1 0 1 1 1 0 1 1 1 0 1 1 1 1 1 0 0 1 0 1 1 1 1 0 0 1 0 1 1 1 1 0 0 1 1 1 1 0 1 1 1 0 1 0 0 0 1 0 0 0 0 0 0 1 0 0 0 0 0 0 1 1 0 1 0 1 0 0 1 0 0 1 0 1 1 1 0 1 1 0 1 0 1 0 0 0 1 1 0 1 0 1 0 0 0 0 0 1 1 1 1 1 1 0 0 1 1 0 1 1 0 0 1 1 1 1 0 0 1 0 1 0 0 0 1 1 0 1 0 0 1 1 1 1 0 0 0 0 0 1 1 0 1 1 1 0 0 1 0 0 1 1 0 0 0 1 0 0 0 1 1 0
M BTB-01104181 0 0 1 0 1 1 0 1 1 0 0 1 1 1 1 1 1 1 1 1 0 1 1 1 1 0 1 1 0 1 0 0 0 0 0 1 0 1 1 1 1 0 0 0 1 1 0 1 1 0 0 1 1 1 1 1 1 0 0 0 1 0 1 0 1 0 1 1 1 1 1 1 1 1 1 0 1 1 1 1 1 1 0 1 1 1 1 0 1 0 1 1 1 1 1 1 1 1 1 1 1 0 0 1 1 1 1 1 1 0 0 1 0 0 1 0 1 1 0 1 0 1 1 1 1 1 0 1 1 0 1 0 1 1 1 1 0 0 1 1 1 1 1 0 1 1 0 1 1 1 1 1 0 1 1 1 0 0 0 1 1 1 1 0 1 1 1 1 0 0 1 1 1 1 0 0 1 1 1 1 1 1 1 1 0 1 0 0 1 1 0 0 1 1 1 1 1 0 1 1 1 1 1 1 1 1 1 1 1 0 1 1 1 0 1 1 1 0 1 1 1 1 0 1 0 0 1 0 0 1 1 1 1 1 0 1 1 1 1 0 1 1 1 1 1 1 1 0 1 1 0 0 1 1 0 1 1 0 1 1 1 0 0 1 1 1 1 1 1 0 0 1 1 0 1 1 1 0 1 1 0 1 1 1 1 1 1 1 1 0 0 0 0 1 0 1 1 1 1 1 1 0 0 1 0 1 0 1 1 0 1 1 0 0 0 1 0 1 1 0 1 1 1 1 1 1 1 1 1 1 1 1 0 1 0 0 0 0 1 0 1 1 1 1 1 1 1 1 1 1 0 1 1 0 1 0 1 0 1 0 0 1 0 1 0 0 0 0 1 1 1 1 1 0 0 1 1 1 1 1 1 0 1 0 1 1 1 1 1 1 1 1 1 1 1 0 1 1 0 0 0 0 0 0 0 0 1 1 0 1 0 0 1 0 1 1 1 1 1 1 0 0 0 0 1 1 1 1 0 0 1 0 1 0 1 0 1 0 0 0 0 0 0 1 0 1 0 1 0 0 1 0 0 0 0 1 0 0 0 1 0 0 1 0 1 0 0 1 1 0 1 0 0 0 1 1 0 0 1 0 0 0 0 0 0 0 1 1 1 0 1 1 0 1 1 1 0 0 0 0 0 0 1 1 1 0 0 1 1 0 1 0 1 0 1 1 0 1 1 1 0 0 0 1 1 0 1 0 1 1 1 0 1 0 0 1 0 0 1 1 1 1 1 0 0 0 1 1 0 1 0 0 0 0 0 1 0 0 1 1 1 0 1 0 0 0 0 1 1 0 0 0 1 0 1 1 0 0 0 0 1 0 0 1 0 1 0 0 1 1 1 1 0 0 0 0 1 1 0 1 1 1 0 0 0 1 0 1 0 1 0 0 0 0 0 0 1 0 0 0 1 1 1 0 0 0 1 0 0 1 1 1 0 0 1 0 0 0 0 0 1 0 1 0 1 1 1 1 0 1 1 0 0 1 1 1 0 0 1 1 0 0 1 0 0 1 1 0 1 1 1 0 0 0 1 1 0 1 0 1 1 0 0 0 1 0 0 0 1 1 1 1 0 1 0 1 0 1 0 1 0 1 1 0 0 0 1 0 0 0 0 0 0 0 1 1 1 1 0 1 1 0 1 1 1 0 0 0 0 0 0 1 1 1 1 1 1 0 0 1 1 1 0 0 1 1 1 0 1 1 0 1 0 0 0 0 0 1 1 0 1 0 1 1 0 0 1 0 0 1 1 0 1 1 0 0 0 0 0 1 1 0 0 0 1 0 1 1 1 0 1 0 0 1 0 0 0 1 1 0 0 1 1 1 0 1 1 1 0 1 1 1 1 1 1 1 1 0 1 0 1 1 1 1 1 1 1 0 1 1 1 0 1 0 1 1 1 1 1 1 0 1 1 0 1 1 0 1 0 0 1 0 1 1 1 1 0 1 1 1 1 1 1 1 1 1 0 1 1 1 1 1 1 1 1 1 1 1 1 1 1 1 1 1 1 1 1 1 1 1 1 1 1 1 1 0 0 1 1 0 0 1 1 0 1 1 1 1 1 1 0 1 0 1 1 0 0 0 1 1 1 1 1 1 0 1 1 1 1 1 1 1 0 0 0 0 1 1 0 1 1 1 1 1 0 1 1 1 1 1 1 0 1 0 1 1 1 1 1 1 1 1 1 1 0 1 1 1 0 1 1 1 0 1 1 0 1 1 1 1 1 1 0 1 1 1 1 0 1 0 1 1 1 1 1 1 0 1 0 0 1 1 0 1 0 1 1 1 1 1 1 1 1 1 1 1 1 1 1 0 1 1 0 1 1 1 1 1 1 1 1 1 1 0 1 1 1 1 0 1 1 1 1 1 0 1 1 1 1 1 1 1 1 1 1 1 1 1 1 1 1 0 1 1 1 1 0 1 1 1 1 1 1 1 1 0 0 1 1 1 0 1 1 1 1 1 1 1 1 1 0 1 1 1 1 1 1 1 1 1 1 0 0 1 1 1 1 0 1 1 1 0 1 1 1 1 1 1 0 0 1 1 0 1 1 1 1 1 1 1 0 1 1 0 1 0 1 0 1 1 1 1 1 1 1 1 0 0 0 1 0 0 1 1 1 1 1 1 1 1 1 1 0 0 1 1 1 1 1 1 1 1 1 1 1 0 1 1 0 0 0 1 1 1 1 1 1 1 0 1 1 1 1 0 1 1 0 1 1 1 1 1 0 1 1 1 1 1 1 1 1 0 0 0 1 1 1 1 1 1 0 1 0 0 1 1 1 1 1 1 1 0 1 1 1 1 1 1 1 1 0 0
M BTB-01104222 0 1 0 0 0 0 0 0 0 0 0 0 0 0 0 0 0 0 0 0 1 0 0 0 0 0 0 0 1 0 0 0 1 1 0 0 0 0 0 0 0 0 1 1 0 0 0 0 0 1 0 0 0 0 0 0 0 0 0 1 0 0 0 0 0 0 0 0 0 0 0 0 0 0 0 1 0 0 0 0 0 0 0 0 0 0 0 0 0 1 0 0 0 0 0 0 0 0 0 0 0 1 0 0 0 0 0 0 0 0 1 0 1 0 0 0 0 0 0 0 0 0 0 0 0 0 1 0 0 0 0 0 0 0 0 0 1 1 0 0 0 0 0 0 0 0 0 0 0 0 0 0 0 0 0 0 0 0 0 0 0 0 0 1 0 0 0 0 0 0 0 0 0 0 0 0 0 0 0 0 0 0 0 0 0 0 0 1 0 0 0 1 0 0 0 0 0 1 0 0 0 0 0 0 0 0 0 0 0 1 0 0 0 0 0 0 0 0 0 0 0 0 0 0 0 0 0 1 0 0 0 0 0 0 0 0 0 0 0 0 0 0 0 0 0 0 0 0 0 0 0 0 0 0 1 0 0 1 0 0 0 0 0 0 0 0 0 0 0 0 1 0 0 1 0 0 0 1 0 0 0 0 0 0 0 0 0 0 0 1 1 0 0 0 1 0 0 0 0 0 0 1 0 0 1 0 1 0 0 0 0 0 0 0 1 0 1 0 0 1 0 0 0 0 0 0 0 0 0 0 0 0 0 0 0 1 0 1 0 1 0 0 0 0 0 0 0 0 0 0 0 0 0 0 0 0 0 1 0 1 0 0 0 0 0 0 1 0 0 0 0 0 0 1 1 0 0 0 0 0 0 0 0 1 0 0 0 0 0 0 0 0 0 0 0 1 0 0 1 0 1 0 0 1 1 0 0 0 0 0 1 1 0 1 0 0 0 0 0 0 1 0 0 1 0 0 0 0 1 1 0 1 0 0 0 0 0 0 1 1 1 0 1 0 0 0 1 0 1 1 0 0 0 1 1 0 1 0 1 0 0 0 0 1 0 1 1 0 0 1 0 1 1 1 0 0 0 1 0 0 0 1 0 0 1 1 0 0 0 0 0 0 0 0 0 0 1 1 1 1 1 0 0 0 0 0 0 0 0 1 0 1 0 1 0 0 0 0 0 0 1 1 0 0 0 0 0 0 0 0 0 1 0 1 0 0 0 0 0 0 0 0 0 0 0 0 0 0 1 0 1 0 1 0 0 0 1 0 0 0 0 1 0 0 1 1 0 0 0 1 0 1 0 1 0 0 1 1 1 0 0 0 0 0 1 0 1 0 0 0 0 0 0 0 1 1 0 0 0 0 0 0 1 1 0 0 0 0 1 0 0 1 1 1 0 0 0 1 1 0 0 0 0 1 0 0 0 1 1 0 0 0 0 1 0 1 1 0 1 1 0 1 0 1 0 0 0 0 0 0 0 1 1 0 0 0 0 1 0 0 1 0 0 0 1 0 0 1 0 0 0 1 0 0 0 0 1 0 0 0 0 0 1 0 0 1 1 1 0 0 0 0 1 0 0 0 1 0 0 0 1 0 0 1 0 0 0 0 1 1 0 0 1 1 0 0 0 0 0 0 0 1 0 0 0 0 1 1 0 1 0 0 0 0 0 0 0 1 1 0 0 0 1 0 0 0 0 1 0 0 1 0 0 0 1 1 1 0 0 0 0 1 0 0 0 0 0 1 0 0 0 1 0 0 1 0 1 1 1 0 0 1 1 1 0 1 0 0 0 0 0 1 1 0 0 0 1 0 0 1 1 0 0 0 1 0 0 0 0 0 0 0 0 0 0 0 0 1 0 1 0 0 0 0 0 0 0 0 0 0 0 1 0 0 0 0 0 0 0 0 1 0 0 0 0 0 0 0 0 1 0 0 0 0 0 0 0 0 0 0 0 0 0 0 0 0 1 0 0 0 0 0 0 0 0 0 0 0 0 0 0 0 0 0 0 0 0 0 0 0 0 0 0 0 0 0 1 0 0 0 0 0 0 0 0 0 0 0 0 0 0 0 0 0 0 0 1 1 0 0 0 0 0 0 0 0 0 0 0 0 0 0 0 1 1 0 0 0 1 0 0 0 0 0 0 0 0 0 0 0 0 1 0 0 0 0 0 0 0 0 0 0 0 0 0 0 0 0 1 0 0 0 1 0 0 1 0 0 0 0 0 0 0 0 0 0 0 0 0 0 0 0 0 0 0 0 0 0 1 0 0 0 1 0 1 0 0 0 0 0 0 0 0 0 0 0 0 0 0 1 0 0 1 0 0 0 0 0 0 0 0 0 0 0 0 0 0 0 0 0 0 0 0 0 0 0 0 0 0 0 0 0 0 0 0 0 0 0 0 0 0 0 0 0 0 0 0 0 0 0 0 0 0 0 0 0 1 0 0 0 1 0 0 0 0 0 0 0 0 0 1 0 0 0 0 0 0 0 0 0 0 1 1 0 0 0 0 1 0 0 0 0 0 0 0 0 0 0 1 1 0 0 1 0 0 0 0 0 0 0 0 0 0 1 0 0 0 0 0 0 0 0 0 0 0 0 0 0 1 0 0 1 0 0 0 0 0 0 0 0 0 0 1 0 0 0 0 0 0 0 0 0 0 0 0 0 0 0 1 1 1 0 0 0 0 0 0 0 1 0 0 0 0 1 0 0 0 0 0 0 0 0 0 0 0 0 0 0 0 0 0 1 1 1 0 0 0 0 0 0 1 0 1 1 0 0 0 0 0 0 0 1 0 0 0 0 0 0 0 0 1 0
M ARS-BFGL-NGS-18943 1 1 0 1 0 0 1 0 0 1 1 1 0 0 0 1 0 0 0 0 1 0 0 0 0 1 0 0 1 0 1 1 1 1 1 0 1 0 0 0 0 1 1 1 0 0 1 0 0 1 1 0 0 0 0 0 0 1 1 1 0 1 0 1 0 1 1 0 0 0 0 0 0 0 0 1 0 0 0 1 0 0 1 0 0 0 0 1 0 1 0 0 0 0 0 0 0 0 0 0 0 1 1 0 0 0 0 0 0 1 1 0 1 1 0 1 0 0 1 0 1 0 0 0 0 0 1 0 0 1 0 1 0 0 0 0 1 1 0 0 1 0 0 1 0 0 1 0 0 1 0 0 1 0 0 0 1 1 1 0 0 0 0 1 0 0 0 0 1 1 0 0 0 0 1 1 0 0 0 0 0 0 0 0 1 0 1 1 0 0 1 1 0 0 1 0 0 1 0 0 0 0 0 0 0 0 0 0 0 1 0 0 0 1 0 0 0 1 0 0 1 0 1 0 1 1 0 1 1 0 0 0 0 0 1 0 0 0 0 1 0 0 0 0 0 0 0 1 0 0 1 1 0 0 1 0 0 1 0 0 0 1 1 0 0 0 0 0 0 1 1 0 0 1 0 0 1 1 0 0 1 0 0 0 0 0 0 0 1 1 1 1 1 1 1 0 0 0 0 0 0 1 1 0 1 0 1 0 0 1 0 0 1 1 1 0 1 0 0 1 0 0 0 0 0 0 0 0 0 0 0 0 1 0 1 1 1 1 0 1 0 0 0 0 0 0 0 0 0 0 1 0 0 1 0 1 0 1 0 1 1 0 1 0 1 1 1 1 0 0 0 0 1 1 1 0 0 0 0 0 0 1 0 1 0 0 0 0 0 0 0 0 0 0 1 1 0 0 1 1 1 1 1 1 1 1 0 1 1 0 1 1 0 1 0 0 0 0 0 0 1 1 1 1 0 0 0 0 1 1 0 1 0 1 0 1 0 1 1 1 1 1 1 0 1 0 1 0 1 1 0 1 1 1 1 0 1 1 1 0 1 1 0 1 0 1 1 0 0 1 1 1 1 1 0 0 1 1 0 1 1 1 1 1 1 1 0 0 0 1 0 0 1 0 0 0 1 1 1 1 1 1 0 0 0 1 1 0 0 1 0 1 0 1 0 0 1 0 0 1 1 1 1 1 0 1 1 1 0 0 0 1 0 1 1 0 1 1 0 0 0 0 0 1 1 1 0 0 1 1 1 1 1 1 1 0 1 1 0 0 1 1 0 1 1 1 1 0 0 1 1 1 0 1 1 0 1 1 1 1 0 1 1 0 1 1 1 1 0 0 0 0 1 1 1 1 0 0 1 0 0 0 1 1 1 0 1 1 1 0 1 1 1 1 1 1 0 1 1 1 0 0 0 1 1 1 0 1 1 0 0 0 1 1 0 1 1 1 1 1 0 1 0 1 0 0 0 1 1 0 0 1 1 0 0 0 1 1 0 0 1 1 0 1 1 0 0 1 0 0 0 1 1 1 0 0 1 0 1 0 0 1 1 1 1 1 1 1 0 0 0 0 1 0 1 0 1 0 1 0 1 0 0 1 1 1 0 1 1 1 1 1 1 1 0 0 0 0 1 0 0 1 0 1 0 1 1 1 1 1 1 1 0 0 1 0 0 1 1 1 0 1 1 1 1 0 1 1 0 1 1 0 1 1 1 1 1 0 0 1 0 1 0 0 1 1 0 1 1 1 0 1 0 1 1 1 1 1 1 0 0 1 1 1 1 1 0 0 0 1 0 1 1 0 1 1 1 0 1 1 1 0 0 0 1 0 1 0 1 1 0 0 0 0 0 0 0 1 0 1 0 0 0 0 0 0 0 1 0 0 0 1 0 1 0 0 0 0 0 0 1 0 0 1 0 0 1 0 1 1 0 1 0 0 0 0 1 0 0 1 0 0 0 0 0 0 1 0 0 0 1 0 0 1 0 0 0 0 0 0 0 0 0 0 0 1 0 0 0 0 0 0 0 0 0 1 1 0 0 1 1 0 0 1 0 0 0 1 0 0 1 0 1 0 0 1 1 1 0 0 0 0 0 0 1 0 0 1 1 0 0 0 1 1 1 1 1 0 1 0 1 0 0 0 1 0 0 0 0 0 0 1 0 1 0 0 1 0 0 0 0 0 0 0 1 0 0 0 1 0 0 0 1 0 0 1 0 1 0 0 0 0 1 0 0 0 0 1 0 1 1 0 0 0 0 0 1 0 1 1 0 0 1 0 1 0 0 0 0 0 0 0 0 0 0 0 0 0 0 1 1 0 1 0 1 0 0 0 0 1 0 0 0 1 0 0 0 0 1 0 0 0 0 0 1 0 1 0 1 0 0 0 0 0 0 0 0 0 0 0 0 1 0 1 0 0 1 0 0 0 0 0 0 0 0 1 1 0 0 0 1 1 0 0 0 0 0 0 0 0 1 0 0 0 0 0 0 0 0 0 0 1 1 0 0 0 0 1 0 0 0 1 0 0 0 0 0 0 1 1 0 0 1 0 0 0 0 0 0 0 1 0 0 1 0 1 0 1 0 0 0 0 0 0 0 0 1 1 1 0 1 1 0 0 0 0 0 0 0 1 0 0 1 1 0 0 0 0 0 0 0 0 0 0 0 1 0 0 1 1 1 0 0 0 1 0 0 0 1 0 0 0 0 1 0 0 1 0 0 0 0 0 1 0 0 0 0 0 0 0 0 1 1 0 0 0 0 0 0 0 0 0 1 0 0 0 0 0 0 0 0 1 0 0 0 0 0 0 0 0 1 1
M BTB-01104259 1 0 0 1 1 1 1 1 1 1 1 1 1 1 1 1 1 1 1 1 0 1 1 1 1 1 1 1 1 1 1 1 1 1 1 1 1 1 1 1 1 1 1 1 1 1 1 1 1 1 1 1 1 0 1 1 1 1 1 1 1 1 1 1 1 1 1 1 1 1 1 1 1 1 1 1 1 1 1 1 1 1 1 1 1 1 1 1 1 0 1 1 1 1 1 1 1 1 1 1 1 0 1 1 1 1 1 1 1 1 0 1 0 1 1 1 1 1 1 1 1 1 1 1 1 0 0 1 1 1 1 1 1 1 1 1 1 1 1 1 1 0 1 1 1 1 1 1 1 1 1 1 1 1 1 1 1 1 1 1 1 1 1 0 1 1 1 1 1 1 1 1 1 1 1 1 1 1 1 1 1 1 1 1 1 1 1 1 1 1 1 0 1 1 1 1 1 1 1 1 1 1 1 1 1 1 1 1 1 1 1 1 1 1 1 1 1 1 1 1 1 1 1 1 1 1 1 1 1 1 1 1 1 1 1 1 1 1 1 1 1 1 1 1 1 1 0 1 1 1 1 1 1 1 1 1 1 0 1 1 1 1 1 0 0 1 1 1 1 1 0 1 1 0 1 1 1 0 1 1 1 1 1 1 1 1 1 1 1 0 1 1 1 1 0 1 1 1 1 1 1 1 1 1 0 1 0 1 1 1 1 1 1 1 0 1 1 1 1 1 1 1 1 1 1 1 1 1 1 1 1 1 1 0 1 0 1 0 1 0 1 1 1 1 1 1 1 1 1 1 1 1 1 1 1 1 1 1 1 0 1 1 1 1 1 1 1 1 1 1 1 1 1 1 1 1 1 1 1 1 1 1 1 1 1 1 1 1 1 1 1 1 1 1 1 0 1 1 0 1 1 1 1 1 1 1 1 1 1 1 1 1 1 1 1 1 1 1 1 1 1 1 1 1 1 1 1 1 1 1 1 1 1 1 1 1 1 1 1 1 1 1 1 1 1 1 1 1 1 1 0 1 1 1 1 1 1 1 1 1 1 1 1 1 1 1 1 1 1 1 1 1 1 1 1 1 1 1 1 1 1 1 1 1 1 1 1 1 1 1 1 1 1 1 1 1 1 1 1 1 1 1 1 1 1 1 1 1 1 1 1 1 1 1 1 1 1 1 1 1 1 1 1 1 1 1 1 1 1 1 1 1 1 1 1 1 1 1 1 1 1 1 1 1 1 1 1 1 1 1 1 1 1 1 1 1 1 1 1 1 1 1 1 1 1 1 1 1 1 1 1 1 1 1 1 1 1 1 1 1 1 1 1 1 1 1 1 1 1 1 1 1 1 1 1 1 1 1 1 1 1 1 1 1 1 1 1 1 1 1 1 1 1 1 1 1 1 1 1 1 1 1 1 1 1 1 1 1 1 1 1 1 1 1 1 1 1 1 1 1 1 1 1 1 1 1 1 1 1 1 1 1 1 1 1 1 1 1 1 1 1 1 1 1 1 1 1 1 1 1 1 1 1 1 1 1 1 1 1 1 1 1 1 1 1 1 1 1 1 1 1 0 1 1 1 1 1 1 1 1 1 1 1 1 1 1 1 1 1 1 1 1 1 1 1 1 0 1 1 1 1 1 1 1 1 1 1 1 1 1 1 1 1 1 1 1 1 1 1 1 1 1 1 1 1 1 1 1 1 1 1 1 1 1 1 1 1 1 1 1 1 1 1 1 1 1 1 1 1 1 1 1 1 1 1 1 1 1 1 1 1 1 1 1 1 1 1 1 1 1 1 1 1 1 1 1 1 1 1 1 1 1 0 1 0 1 1 1 1 1 0 1 1 1 1 1 1 1 1 1 1 1 1 1 1 1 1 1 1 1 1 0 1 1 1 1 1 1 1 1 1 1 1 1 1 1 1 1 1 1 1 1 1 1 1 1 1 1 1 1 1 1 1 1 1 1 1 1 0 1 1 1 1 1 1 1 1 1 1 1 0 1 1 0 1 1 1 1 1 1 1 1 1 1 1 1 0 1 1 1 1 1 1 1 1 1 1 1 0 1 1 1 1 1 1 1 1 1 1 1 1 1 1 1 1 1 1 1 1 1 1 1 1 1 1 1 1 1 1 0 1 1 1 1 1 1 1 1 1 1 1 1 1 1 1 1 1 1 1 1 1 1 1 1 1 1 1 1 0 1 1 1 0 1 1 1 1 1 1 1 1 1 1 1 1 1 1 1 1 1 1 1 1 1 1 1 1 1 1 1 1 1 1 1 0 1 1 1 1 1 1 1 0 1 1 1 1 1 1 1 1 1 1 1 1 1 1 1 1 1 1 1 1 1 1 1 1 1 1 1 1 1 1 1 1 1 1 1 1 0 1 0 1 1 1 1 1 1 1 1 1 1 1 1 1 1 1 0 1 1 1 1 1 1 1 1 1 1 1 1 1 1 1 1 1 1 1 1 1 1 0 1 1 1 1 1 1 1 1 1 1 1 0 1 1 1 1 1 1 1 1 1 1 1 1 1 1 1 1 1 1 1 1 1 1 1 1 1 1 1 1 1 1 1 1 1 1 1 1 1 1 1 0 0 1 1 1 1 1 1 1 1 1 1 1 1 1 1 1 1 1 1 1 1 1 0 1 0 1 1 1 1 0 1 1 1 1 0 1 0 1 1 1 1 1 1 1 1 1 1 1 1 1 1 1 1 1 1 1 1 1 1 1 1 1 1 1 1 1 1 1 1 1 1 1 1 1 1 1 1 1 1 0 1 0 1 1 1 1 1 1 0 1 1 1 1 1 1 1 1 1 1
M ARS-BFGL-NGS-28240 0 1 0 0 0 0 0 0 0 0 0 0 0 0 0 0 0 0 0 0 1 0 0 0 0 0 0 0 0 0 0 0 0 0 0 0 0 0 0 0 0 0 0 0 0 0 0 0 0 0 0 0 0 0 0 0 0 0 0 0 0 0 0 0 0 0 0 0 0 0 0 0 0 0 0 0 0 0 0 0 0 0 0 0 0 0 0 0 0 1 0 0 0 0 0 0 0 0 0 0 0 1 0 0 0 0 0 0 0 0 1 0 1 0 0 0 0 0 0 0 0 0 0 0 0 0 1 0 0 0 0 0 0 0 0 0 0 0 0 0 0 0 0 0 0 0 0 0 0 0 0 0 0 0 0 0 0 0 0 0 0 0 0 1 0 0 0 0 0 0 0 0 0 0 0 0 0 0 0 0 0 0 0 0 0 0 0 0 0 0 0 1 0 0 0 0 0 0 0 0 0 0 0 0 0 0 0 0 0 0 0 1 0 0 0 0 0 0 0 0 0 0 0 0 0 0 0 0 0 0 1 0 0 0 0 0 0 0 0 0 1 0 1 0 0 0 0 0 0 0 0 0 0 0 0 0 0 1 0 0 0 0 0 0 0 0 0 0 0 0 1 1 0 1 0 0 0 1 0 0 0 0 0 0 0 0 1 0 0 1 0 0 0 0 1 0 0 0 0 0 1 0 0 0 1 0 1 0 0 0 0 0 0 0 1 0 0 0 0 0 0 0 0 0 0 0 0 0 0 0 0 0 0 0 0 1 0 1 1 1 0 0 0 0 0 0 0 1 0 0 0 0 0 0 0 0 0 0 0 1 0 0 0 0 0 0 0 0 0 0 0 0 0 0 0 0 0 0 0 0 0 0 0 0 0 0 0 0 1 0 0 0 1 0 0 1 0 0 1 0 0 0 0 0 0 0 0 0 0 0 0 0 0 0 0 0 0 0 0 0 0 0 0 0 0 0 0 0 0 0 0 0 0 0 0 0 0 0 0 0 0 0 0 0 0 0 0 0 0 0 1 0 0 0 0 0 0 0 0 0 0 0 0 0 0 0 0 0 0 0 0 0 0 0 0 0 0 0 0 0 0 0 0 0 0 0 0 0 0 0 0 0 0 0 0 0 0 0 0 0 0 0 0 0 0 0 0 0 0 0 0 0 0 0 0 0 0 0 0 0 0 0 0 0 0 0 0 0 0 0 0 0 0 0 0 0 0 0 0 0 0 0 0 0 0 0 0 0 0 0 0 0 0 0 0 0 0 0 0 0 0 0 0 0 0 0 0 0 0 0 0 0 0 0 0 0 0 0 0 0 0 0 0 0 0 0 0 0 0 0 0 0 0 0 0 0 0 0 0 0 0 0 0 0 0 0 0 0 0 0 0 0 0 0 0 0 0 0 0 0 0 0 0 0 0 0 0 0 0 0 0 0 0 0 0 0 0 0 0 0 0 0 0 0 0 0 0 0 0 0 0 0 0 0 0 0 0 0 0 0 0 0 0 0 0 0 0 0 0 0 0 0 0 0 0 0 0 1 0 0 0 0 0 0 0 0 0 0 0 0 0 1 0 0 0 0 0 0 0 0 0 0 0 0 0 0 0 0 0 0 0 0 0 0 0 0 0 0 0 0 0 0 0 0 0 0 0 0 0 0 0 0 0 0 0 0 0 0 0 0 0 0 0 0 0 0 0 0 0 0 0 0 0 0 0 0 0 0 0 0 0 0 0 0 0 0 0 0 0 0 0 0 0 0 0 0 0 0 0 0 0 0 0 0 0 0 0 0 0 0 0 0 0 1 0 0 0 0 0 0 0 0 0 1 1 1 0 0 0 0 0 0 0 0 0 1 0 0 0 0 0 0 0 0 0 0 0 0 0 0 0 1 0 0 0 0 0 0 0 0 0 0 0 0 0 0 0 0 0 0 0 0 0 1 1 0 0 1 0 0 0 0 0 0 0 0 0 0 0 0 0 0 0 0 1 0 0 0 0 0 0 0 0 0 0 0 0 0 0 0 0 0 0 0 0 0 1 0 0 0 0 0 0 0 0 0 0 0 0 0 0 0 0 0 0 0 0 0 1 0 0 0 0 1 0 1 0 0 0 1 0 0 0 0 0 0 0 0 0 0 0 1 0 0 0 0 0 0 0 0 0 0 0 0 0 1 0 1 0 1 0 0 0 0 0 0 0 0 1 0 0 1 1 0 0 0 0 0 0 0 0 0 0 0 0 0 0 0 1 0 0 0 0 0 0 0 0 0 0 0 0 0 0 0 1 0 0 0 0 0 0 0 0 0 0 0 0 0 0 0 0 0 0 0 0 0 0 0 0 0 0 0 0 0 0 0 0 0 0 0 0 0 0 0 0 0 0 0 0 0 0 0 0 1 0 1 0 0 0 0 0 0 0 0 0 0 0 0 0 0 0 0 0 0 0 0 0 0 0 0 0 0 0 0 0 0 0 0 0 1 1 0 0 0 0 0 1 0 0 0 0 0 1 0 0 0 0 0 0 0 0 0 0 0 0 0 0 1 0 0 0 0 0 0 0 0 0 1 0 0 0 1 0 0 0 0 1 0 0 0 0 0 0 0 0 0 0 0 0 0 0 0 1 0 0 0 0 0 0 0 0 0 0 0 0 0 0 0 0 0 0 0 0 0 0 0 0 0 0 1 0 0 0 0 0 0 0 0 0 0 1 1 0 0 0 0 0 0 0 0 0 0 0 0 0 0 0 0 0 1 0 0 0 0 0 0 1 1 0 0 0 0 1 0 0 0 0 0 0 0 0 1 1 1 0 0 0 1 0 0 0 0
M ARS-BFGL-NGS-26474 1 1 1 1 0 0 1 0 0 1 1 1 0 0 0 1 0 1 0 0 1 0 0 0 0 1 1 0 0 1 1 1 0 0 1 1 0 0 0 0 0 1 0 0 1 0 1 0 0 0 1 0 0 1 0 0 0 1 1 0 0 1 0 1 0 1 1 0 0 0 0 0 0 0 0 0 0 0 0 1 1 0 1 1 0 0 0 1 0 1 0 0 1 1 1 0 1 0 1 0 0 1 1 0 0 0 0 0 0 1 1 0 1 1 0 1 0 0 1 0 1 1 0 0 0 1 1 0 0 1 0 1 0 0 1 0 1 1 0 0 1 1 0 1 0 0 1 1 1 1 0 0 1 0 0 0 0 1 1 0 0 0 0 1 0 0 0 1 1 1 0 0 0 0 1 1 1 0 0 0 0 1 1 0 1 0 1 0 0 0 1 1 0 0 1 0 0 0 0 0 0 1 0 0 0 0 0 0 0 0 0 1 1 1 0 0 0 1 0 1 1 0 1 0 1 1 0 0 1 1 1 0 0 0 1 0 0 1 1 0 1 0 1 0 0 1 1 1 0 0 1 1 0 0 0 1 0 1 0 0 0 1 1 1 1 0 0 0 0 1 1 1 0 1 0 0 1 1 0 0 1 0 0 0 1 0 1 1 1 1 0 1 1 1 1 0 0 0 0 0 1 0 1 0 1 0 1 0 0 1 0 0 1 1 1 0 0 0 0 0 1 1 0 0 1 0 0 0 0 0 0 0 1 1 1 1 1 1 1 1 0 1 0 0 0 0 0 1 0 0 1 0 0 1 0 1 0 0 0 1 1 0 1 0 1 1 0 1 0 1 1 0 1 0 0 1 0 0 0 0 0 1 0 0 0 0 0 0 1 0 0 0 1 0 1 1 1 0 1 1 1 1 1 1 1 1 1 1 0 1 1 1 1 1 1 1 1 1 1 1 1 1 1 1 1 1 1 1 1 1 1 1 1 1 1 1 1 1 1 1 1 1 1 1 1 1 1 1 1 1 1 1 1 1 1 1 1 1 1 1 1 1 0 1 1 1 1 1 1 0 1 1 1 1 1 1 1 1 1 0 1 1 1 1 1 1 1 1 1 1 1 1 1 1 1 1 1 1 0 1 0 1 1 1 1 1 1 1 1 1 1 1 1 0 1 1 1 1 1 1 1 1 1 1 0 0 1 1 1 1 1 1 1 1 1 1 0 1 1 1 1 1 1 1 1 1 1 1 0 1 1 0 1 0 1 1 1 0 1 0 1 1 1 1 1 1 0 1 1 0 1 1 1 1 1 1 0 1 1 1 1 1 1 0 1 1 1 0 1 1 1 1 1 0 1 0 0 0 1 1 1 1 0 1 1 1 1 1 1 1 1 1 1 1 1 0 1 1 1 1 1 1 1 1 1 1 1 1 1 1 1 1 1 1 1 1 1 1 1 0 1 1 1 1 1 1 1 1 1 1 1 1 1 1 1 1 1 1 1 1 1 1 1 1 0 1 1 1 1 1 1 1 1 1 1 1 1 0 0 1 1 1 1 1 1 1 1 1 1 1 1 1 1 1 1 1 1 1 1 0 0 1 1 1 1 0 1 1 1 1 1 0 1 0 0 0 1 1 1 1 1 1 1 1 1 1 1 1 1 1 1 1 0 1 1 0 1 0 1 1 1 1 1 1 1 1 1 1 1 1 1 1 0 1 1 1 1 1 1 1 1 1 1 1 1 1 1 1 1 1 1 1 1 1 1 1 1 1 1 0 1 1 0 0 1 1 1 1 1 1 1 1 0 1 1 0 1 1 1 0 0 0 1 1 1 1 1 1 1 1 1 0 0 0 0 1 1 0 0 0 0 0 0 0 0 0 0 1 0 0 1 1 1 1 0 0 0 1 0 0 0 0 1 1 1 0 1 1 1 0 0 1 0 1 1 0 1 1 0 1 0 0 0 0 0 0 0 1 1 0 1 0 0 1 1 0 0 0 0 1 1 0 0 1 0 1 0 0 0 0 0 0 0 0 0 1 1 1 0 1 1 1 0 1 0 0 1 1 1 0 1 0 1 0 0 1 0 0 1 0 0 0 0 1 1 1 1 1 1 1 1 0 1 0 0 1 1 0 0 1 1 1 0 0 1 0 0 0 1 0 1 0 1 1 0 1 1 1 1 1 0 1 1 1 1 1 0 0 1 0 0 1 1 0 1 0 0 1 0 0 0 0 1 0 1 0 0 1 1 1 1 0 0 0 0 0 1 0 0 1 1 0 0 0 1 1 0 0 0 0 0 0 1 0 0 0 0 0 0 0 1 1 0 1 1 0 0 0 0 1 0 1 0 1 0 1 0 0 1 1 0 1 0 1 1 0 1 0 1 1 0 1 0 1 0 1 0 1 0 0 0 1 0 1 0 0 1 1 0 0 1 0 0 1 1 1 0 0 1 0 0 1 0 0 0 0 0 0 1 1 1 1 0 0 0 0 1 0 1 0 0 0 1 0 1 0 1 0 0 0 0 1 1 0 0 0 0 1 0 0 0 1 0 0 0 1 1 1 1 0 1 1 0 0 0 1 1 1 0 1 0 0 1 1 1 0 0 1 0 0 1 0 1 1 0 0 1 0 0 1 0 0 0 1 1 1 0 1 0 0 0 0 1 0 0 1 1 1 0 1 0 0 0 0 1 0 0 1 0 0 1 1 0 0 0 0 1 1 0 1 1 1 0 1 0 1 1 1 1 0 1 1 1 0 1 1 0 1 1 0 0 1 1 0 1 1 1 1 1 1 1 1 1 1 1 1 1 1 1 1 1 1
M ARS-BFGL-NGS-8048 0 0 0 1 0 0 0 0 1 0 0 0 0 0 0 0 0 0 0 0 0 0 0 1 0 0 0 1 0 0 0 0 0 0 0 0 0 0 1 0 1 0 0 0 0 0 0 0 0 0 0 1 0 0 1 0 0 0 0 0 1 0 0 0 1 0 0 0 0 1 0 0 1 0 0 0 0 0 1 0 0 0 0 0 0 0 0 0 0 0 0 0 0 0 0 0 0 0 0 0 0 0 0 0 1 0 0 0 0 0 0 0 0 0 0 0 0 0 0 0 0 0 0 0 0 0 0 1 1 0 0 0 0 0 0 1 0 0 0 1 0 0 0 0 0 1 0 0 0 0 0 0 0 0 0 0 0 0 0 0 0 0 0 0 0 0 0 0 0 0 0 0 1 0 0 0 0 0 0 0 0 0 0 0 0 0 0 0 1 0 0 0 0 0 0 1 0 0 1 0 1 0 0 0 0 0 1 0 0 0 0 0 0 0 0 0 0 0 1 0 0 1 0 1 0 0 1 0 0 0 0 0 1 0 0 0 0 0 1 0 0 0 0 0 0 0 0 0 0 0 0 0 1 0 0 0 1 0 0 0 0 0 0 0 0 0 0 0 0 0 0 0 0 0 1 1 0 0 0 1 0 0 1 0 0 0 0 0 0 0 0 0 0 0 0 1 0 0 0 0 0 0 0 0 0 0 0 0 1 0 0 1 0 0 0 0 0 0 0 0 0 0 0 0 0 0 1 0 0 0 1 1 0 0 0 0 0 0 0 0 0 0 1 1 1 1 1 0 1 0 0 0 1 0 0 0 0 0 0 0 0 0 0 0 0 0 0 0 0 0 0 0 0 0 0 0 0 0 0 0 0 0 0 0 0 1 0 0 0 0 1 0 0 1 0 0 0 0 0 0 0 0 0 0 0 0 0 0 1 0 0 0 0 0 0 0 0 0 0 0 0 0 0 0 0 0 0 0 0 0 0 0 0 0 0 0 0 0 0 0 0 1 0 0 0 0 0 0 0 0 0 1 0 0 0 0 0 1 0 0 1 0 0 0 0 0 0 0 0 0 0 0 1 0 0 0 0 0 0 1 0 0 0 0 0 0 0 0 0 0 0 0 0 0 0 0 0 0 0 0 0 0 0 0 0 0 0 0 0 0 0 0 0 0 0 0 0 0 0 0 0 0 0 0 0 1 0 0 0 0 0 0 0 0 1 0 1 1 0 0 0 0 0 0 0 0 0 0 0 0 0 1 0 1 0 0 0 1 0 1 0 1 0 0 0 0 1 0 0 0 0 0 0 0 0 0 0 0 0 0 0 0 0 0 0 0 0 1 0 0 0 0 0 1 0 0 0 0 0 0 0 0 0 0 0 0 0 0 1 0 0 0 1 0 1 0 0 0 0 0 0 0 0 0 0 0 0 0 0 0 0 0 0 0 0 0 0 0 0 0 0 0 0 0 0 0 0 0 0 0 0 0 0 0 0 0 0 0 0 0 0 1 0 0 0 0 0 0 0 0 0 0 0 0 0 0 0 0 1 0 0 0 0 0 0 0 0 0 0 0 0 0 0 0 0 0 0 0 1 0 0 0 0 0 0 1 0 0 0 0 0 0 0 0 1 0 0 0 0 0 0 0 0 0 0 0 1 0 0 0 0 0 1 0 0 0 0 0 0 1 0 0 0 0 0 0 0 0 0 0 0 0 1 0 0 0 0 0 0 0 0 0 0 0 0 1 0 0 0 0 0 0 0 0 0 0 0 0 0 0 0 0 0 0 0 0 0 0 0 0 0 0 0 0 0 1 0 0 0 0 0 1 0 0 0 0 0 0 0 0 0 1 0 1 0 0 0 0 1 0 1 1 0 0 0 0 0 0 0 0 0 0 0 0 0 0 0 0 0 0 0 0 0 0 0 0 0 0 0 0 0 0 0 0 0 0 0 0 0 0 0 0 0 0 0 0 0 0 0 0 0 1 1 0 0 0 0 0 0 0 0 0 0 0 0 0 1 0 1 0 1 0 0 0 0 0 0 0 0 0 0 0 0 0 0 0 0 0 0 1 0 1 0 1 0 0 0 0 0 1 1 0 1 0 0 0 0 0 0 0 0 1 0 0 0 0 0 0 0 0 0 0 1 0 0 1 0 0 0 0 0 0 0 0 0 0 0 0 0 0 0 0 0 0 0 0 0 0 0 0 0 0 0 1 0 0 1 0 1 0 0 0 0 0 0 0 0 0 0 1 0 0 0 0 0 1 0 0 0 0 0 0 0 1 0 0 0 1 0 0 0 0 0 0 0 0 0 0 0 0 0 0 0 0 0 1 0 0 0 0 1 0 1 0 1 0 0 1 0 0 0 0 0 0 0 0 0 0 0 0 0 0 0 0 0 0 0 0 0 1 0 0 0 0 0 1 0 0 1 0 0 0 0 0 0 0 0 1 0 1 0 0 0 0 0 1 0 0 0 0 0 0 0 0 0 1 0 0 0 0 0 0 0 1 0 0 0 0 0 0 0 0 0 0 0 0 0 0 0 0 0 0 0 1 1 0 0 0 0 1 0 0 1 0 1 0 0 0 1 0 0 0 0 0 0 0 0 0 0 1 0 0 0 0 0 0 0 0 0 0 0 1 0 0 0 0 0 0 1 0 1 0 0 1 1 0 0 0 0 0 0 0 0 1 0 0 0 0 0 0 0 0 0 0 0 0 0 0 0 0 0 0 0 0 1 0 0 0 0 0 0 0 0 1 0 0 0 0 0 0 1 0 0 1 0 0 0 0 0 0 0 0 0 0 0 0 0 0 0 0 0 0
M ARS-BFGL-NGS-32296 1 1 1 1 0 0 1 0 1 1 1 1 0 0 0 0 0 0 0 0 1 0 0 1 0 1 1 1 0 1 1 0 0 0 1 1 1 0 1 0 1 1 0 0 1 0 1 0 0 0 1 1 0 1 1 0 0 1 1 0 1 1 0 1 1 1 1 0 0 1 0 0 1 0 0 0 0 0 1 1 1 0 1 1 0 0 0 0 0 1 0 0 1 1 1 0 1 0 1 1 0 1 0 0 1 0 0 0 0 1 0 0 0 1 0 1 0 0 0 0 1 1 0 0 0 1 1 1 1 1 0 1 0 1 1 1 0 0 0 1 0 1 0 1 0 1 1 1 1 1 0 0 1 0 0 0 1 0 1 0 0 0 0 0 0 0 0 1 1 1 0 0 1 0 1 1 1 0 0 0 0 1 1 0 1 0 1 0 1 0 1 1 0 0 1 1 0 0 1 0 1 1 0 0 0 0 1 0 0 0 0 1 1 1 0 0 1 0 1 1 0 1 1 1 1 1 1 0 1 1 0 0 1 0 0 0 0 1 1 0 1 0 0 0 0 1 1 1 0 0 1 1 1 0 0 1 1 1 0 0 0 1 1 1 1 0 0 0 0 1 1 0 0 1 1 1 1 0 0 1 1 0 1 0 1 1 0 1 1 0 0 1 1 1 1 1 0 0 0 0 0 0 1 0 1 0 1 0 1 1 0 1 1 1 1 0 0 0 0 0 1 1 0 0 1 0 1 0 0 0 1 1 1 1 1 0 1 0 0 0 0 1 1 1 1 1 1 0 1 0 1 0 1 1 0 1 0 0 1 1 1 0 1 0 1 1 0 0 0 1 1 0 1 0 0 1 0 0 0 1 0 1 0 0 0 1 0 0 0 0 1 0 0 1 1 1 1 0 1 1 0 1 1 1 1 1 1 1 0 1 1 0 1 0 1 1 0 1 1 0 1 0 1 1 1 1 1 1 0 1 1 0 1 0 1 0 1 1 0 0 0 1 1 1 0 1 1 0 0 1 0 1 1 1 1 1 0 1 0 1 0 1 0 1 1 0 0 1 1 0 1 0 1 1 1 1 1 1 1 0 1 0 0 0 0 0 1 1 1 0 1 0 1 1 1 1 1 0 0 0 0 0 1 0 1 1 1 1 1 1 1 1 1 0 1 1 1 1 1 1 0 0 1 1 1 0 1 0 1 1 1 0 1 0 1 1 0 1 1 1 1 1 1 1 0 1 1 1 0 1 0 0 1 0 1 1 1 0 1 1 1 1 1 1 0 1 0 1 1 0 1 1 1 0 1 1 0 1 0 1 1 1 1 0 0 1 1 0 1 1 1 1 0 0 0 0 0 0 1 0 1 1 0 0 0 1 1 1 1 1 1 0 1 1 1 1 0 1 0 0 1 1 0 0 1 0 1 0 0 1 1 1 0 0 1 1 1 1 0 0 1 1 1 1 1 1 1 1 0 1 1 1 1 1 1 1 1 0 1 1 0 1 1 1 0 1 1 1 1 1 1 1 1 0 1 1 0 1 0 1 1 1 1 1 1 1 0 1 1 1 1 0 0 1 1 1 1 1 1 0 0 1 1 0 1 0 1 1 1 0 0 1 0 0 1 0 1 1 0 1 1 1 1 1 0 1 1 1 0 0 1 1 1 1 1 1 1 0 1 0 1 1 1 0 1 1 1 1 1 1 1 1 0 1 0 0 1 0 1 1 1 1 1 1 1 1 1 0 1 1 1 1 1 1 1 0 1 1 0 0 1 0 0 0 1 1 1 1 1 1 1 1 0 1 0 0 1 1 1 0 0 1 1 0 0 0 0 1 1 0 1 1 0 1 0 0 1 0 1 0 1 1 0 0 0 0 0 1 0 0 1 0 1 1 0 0 0 1 0 0 0 0 1 1 1 0 1 0 1 0 0 1 0 0 0 0 1 0 0 1 0 0 0 0 0 0 0 1 1 0 0 1 1 0 0 0 0 0 0 1 1 0 0 1 0 0 1 0 1 0 1 0 0 0 0 1 1 1 0 1 1 1 0 1 0 0 1 0 1 1 1 1 1 1 0 1 0 0 0 1 1 0 1 0 1 0 1 0 1 0 1 1 1 0 0 1 1 0 0 1 1 0 1 0 1 1 0 0 1 0 1 0 1 1 0 0 0 0 1 0 0 1 1 1 1 1 0 0 0 0 0 0 1 1 1 0 1 1 1 0 0 0 1 0 1 0 0 0 0 1 1 0 0 0 0 1 1 0 0 1 1 0 0 1 0 1 0 1 0 0 0 0 1 0 0 0 0 0 0 0 0 1 0 1 1 1 0 0 0 1 1 1 1 1 1 1 0 1 1 1 0 1 0 1 1 0 1 0 0 1 0 1 0 0 0 0 0 1 0 1 0 1 0 0 0 1 1 1 1 0 1 0 0 1 1 1 0 1 1 1 0 1 0 0 0 1 0 0 1 0 0 1 0 0 0 1 0 0 1 0 0 0 1 1 1 0 1 0 0 0 0 1 1 0 0 0 0 0 0 0 0 1 0 1 1 1 1 0 1 1 1 0 1 0 1 1 0 1 1 1 0 0 1 1 1 0 0 1 0 1 1 0 0 1 0 0 1 0 0 1 0 1 0 1 1 1 0 1 1 0 1 0 1 1 1 1 1 1 0 0 0 0 0 1 1 0 0 1 0 0 0 0 0 0 0 0 1 1 0 1 1 1 0 1 0 0 1 1 1 0 1 1 1 1 1 1 0 1 1 0 1 1 0 1 1 1 1 1 1 1 0 1 1 1 1 1 1 1 1 1 1 1
M ARS-BFGL-NGS-101877 1 0 1 1 1 1 1 1 0 1 1 1 1 1 1 0 1 0 1 1 0 1 1 0 1 1 0 0 1 1 1 0 1 1 1 0 1 1 0 1 0 1 1 1 1 1 1 1 1 1 1 0 1 1 0 1 1 1 1 1 0 1 1 1 0 1 1 1 1 0 1 1 0 1 1 1 1 1 0 1 1 0 1 1 1 1 1 0 1 0 1 1 1 1 1 1 1 1 1 1 1 0 0 1 0 1 1 1 1 1 1 1 1 1 1 1 1 1 0 1 1 1 1 1 1 1 0 0 0 1 1 1 1 1 0 0 0 1 1 0 0 1 1 1 1 0 1 1 1 1 1 1 1 1 1 1 1 1 1 1 1 1 1 1 1 1 1 0 1 1 1 1 0 1 1 1 0 1 1 0 1 1 1 1 1 1 1 1 0 1 1 0 1 1 1 0 1 1 0 1 0 1 1 1 1 1 0 1 1 1 1 0 1 1 1 1 1 0 0 0 0 0 1 0 1 1 0 1 1 1 1 1 0 1 0 1 1 1 1 1 0 1 1 1 1 1 1 1 1 1 1 1 0 1 1 1 0 1 1 1 1 1 1 1 1 1 1 1 1 1 1 1 1 0 0 0 1 1 1 0 1 1 0 1 1 1 1 0 1 1 1 1 1 1 0 0 1 1 1 1 1 1 1 1 1 1 0 1 0 1 1 0 1 1 0 1 1 1 1 1 1 0 1 1 0 1 0 1 1 1 0 0 1 1 1 1 1 1 1 1 1 1 0 0 0 0 0 1 0 1 1 1 0 1 1 1 1 1 1 1 1 1 1 1 1 1 1 0 1 1 1 1 1 1 1 1 1 1 1 1 1 1 1 1 1 0 1 1 1 1 0 1 1 0 1 1 1 1 0 1 1 1 1 1 1 1 1 1 0 1 1 1 1 1 1 1 0 1 1 1 1 1 1 1 1 1 1 1 1 1 1 1 1 1 1 1 1 1 1 1 1 1 1 1 1 1 1 0 1 1 0 1 1 1 1 1 1 1 1 1 1 1 1 1 1 1 1 1 1 1 1 1 0 1 1 1 1 1 1 0 1 1 1 1 1 1 1 1 1 1 1 1 1 1 1 1 1 1 1 1 1 1 1 0 1 1 1 1 1 1 1 1 1 1 1 1 1 1 1 1 1 1 1 1 1 0 1 1 0 1 1 1 1 1 1 1 0 1 1 1 1 1 1 1 1 1 1 1 1 1 1 0 1 0 1 1 1 0 1 0 1 0 1 1 1 1 0 1 1 1 1 1 1 1 1 1 1 1 1 1 1 1 1 0 1 1 1 0 1 1 1 1 1 0 1 1 0 0 1 1 1 1 1 1 1 1 1 1 0 1 1 1 0 1 1 1 1 1 1 1 1 1 0 1 1 1 1 1 1 1 1 1 1 1 1 1 1 1 1 1 1 1 1 1 1 1 1 1 1 1 1 1 1 1 1 1 1 1 1 0 1 1 1 1 1 1 1 1 1 1 1 1 1 1 1 1 1 1 0 1 1 1 1 1 1 1 1 1 1 1 1 0 1 1 1 1 1 1 1 0 1 1 1 1 1 0 1 1 1 1 1 1 1 1 0 1 1 1 1 1 1 1 1 1 1 1 0 1 1 1 1 1 0 1 1 1 1 1 1 0 1 1 1 1 1 1 1 1 1 1 1 1 0 1 1 1 1 1 1 1 1 1 1 0 1 1 1 1 1 1 1 1 1 1 1 1 1 1 1 0 1 1 1 1 1 1 1 1 0 1 1 1 1 1 1 0 1 1 1 1 1 0 1 1 1 1 0 1 1 0 1 0 1 0 1 1 1 1 0 1 0 0 1 1 1 1 1 1 1 1 1 1 1 1 1 1 1 1 1 1 1 1 1 1 1 1 1 1 1 1 1 1 1 1 1 1 1 1 1 1 1 1 1 1 1 1 1 1 1 1 0 0 0 0 1 1 1 1 1 1 1 1 1 1 1 0 0 0 0 1 0 1 1 1 1 1 0 1 1 1 1 1 1 1 1 1 1 0 1 0 1 0 1 0 1 1 1 1 1 0 0 1 0 1 1 1 1 0 1 1 1 0 1 1 1 1 1 1 1 1 1 1 0 1 1 0 1 1 1 1 1 1 1 1 1 1 0 1 1 1 1 1 1 1 1 1 1 1 1 1 1 1 0 0 0 1 0 1 0 1 1 1 1 1 1 1 1 0 1 1 1 1 1 1 1 0 1 1 1 1 1 1 1 0 1 1 1 0 1 1 1 1 1 1 1 1 1 1 1 1 0 1 1 0 1 0 1 1 1 1 0 1 0 1 0 1 1 0 1 0 1 0 1 1 1 1 1 1 0 1 1 1 1 1 1 1 1 1 1 0 1 1 1 0 1 0 1 1 0 1 1 1 1 1 1 1 1 0 1 0 1 1 1 1 1 0 1 1 1 1 1 1 1 1 1 0 1 1 1 1 1 1 0 0 1 1 1 1 1 1 1 1 0 1 1 1 1 1 1 1 1 1 1 0 0 1 1 1 1 0 1 1 0 1 0 1 1 1 0 1 1 1 1 1 1 1 1 1 1 0 1 1 1 1 1 1 1 1 1 1 1 0 1 1 1 1 1 1 0 1 0 1 1 0 0 1 1 1 1 1 1 1 1 0 1 1 1 1 1 1 1 1 1 1 1 1 1 1 1 1 1 0 1 0 0 0 0 1 0 1 1 1 1 0 0 0 1 1 0 1 0 1 0 0 1 0 0 1 0 1 1 0 1 1 1 1 1 1 1 1 1 1
M ARS-BFGL-NGS-118422 0 0 0 0 0 0 0 0 0 0 0 1 0 0 0 0 1 1 0 0 0 0 0 0 1 1 1 0 0 0 0 0 0 0 0 1 0 0 0 1 0 1 0 0 0 0 0 0 1 0 1 0 1 0 0 0 0 1 0 0 0 0 0 0 0 0 1 0 0 0 1 0 0 0 0 0 1 0 0 1 1 1 0 0 1 1 1 0 1 0 1 1 0 0 0 0 1 0 1 1 0 0 0 0 0 0 1 0 1 0 0 1 0 0 1 0 0 1 0 0 0 0 0 1 1 0 0 0 0 0 0 0 0 0 1 0 0 0 0 0 1 0 0 0 1 0 1 1 0 1 1 0 0 1 0 0 0 0 0 0 0 1 1 0 0 1 1 1 0 0 0 1 0 0 0 0 0 0 1 0 0 1 1 1 0 1 0 0 0 1 0 0 0 0 1 0 1 0 0 0 0 0 0 0 0 0 0 0 1 0 0 0 1 0 0 0 0 0 0 0 1 0 0 0 0 0 0 0 0 0 1 0 0 0 0 0 0 0 0 0 0 0 1 0 0 0 0 0 0 0 0 0 0 1 0 0 0 0 1 1 1 1 0 0 0 0 0 0 0 0 0 1 0 0 0 0 1 0 1 0 0 0 0 0 0 0 1 1 1 0 0 0 0 1 0 0 0 1 1 1 1 0 0 0 0 0 0 1 0 0 0 0 0 1 0 1 0 0 1 0 0 1 1 0 1 1 0 1 1 1 0 0 0 0 0 0 0 0 1 0 0 0 0 0 0 0 0 1 0 0 0 0 0 0 0 0 1 0 0 0 0 0 0 0 0 0 0 0 1 0 1 1 1 0 0 1 0 1 0 0 0 0 0 0 0 0 1 0 1 1 0 0 1 0 1 0 0 0 0 0 0 0 0 0 0 1 0 1 0 1 0 0 0 0 0 0 0 0 1 1 0 1 0 0 0 0 0 0 0 0 1 0 0 1 1 1 0 0 0 1 0 1 0 0 1 0 0 1 0 0 1 1 1 0 0 0 0 1 0 1 0 0 1 0 1 0 0 1 0 1 0 0 1 0 0 0 0 1 0 0 0 0 1 1 0 0 1 1 1 0 1 0 0 0 0 0 0 0 1 0 1 1 0 0 1 1 0 1 0 0 1 0 0 1 0 1 1 0 0 0 0 0 0 0 0 0 0 1 0 0 0 0 1 0 1 0 0 1 1 0 0 1 1 1 1 0 1 0 1 1 0 0 0 0 0 1 0 0 0 0 0 1 0 0 0 0 0 0 0 1 0 0 0 0 0 0 1 0 0 0 0 0 0 0 0 0 1 0 0 0 0 0 1 0 0 1 0 0 0 0 0 0 1 0 1 0 0 0 1 0 0 0 1 1 1 0 0 0 0 0 0 1 0 0 0 1 0 0 0 0 0 0 1 0 0 0 0 1 1 1 0 0 0 0 0 0 0 0 1 0 1 0 0 1 1 0 0 0 0 0 0 1 0 0 1 0 0 0 1 0 0 0 0 1 1 0 0 0 0 0 0 0 0 0 0 1 0 0 0 0 0 1 0 0 1 0 0 0 1 0 0 0 1 0 0 0 0 0 1 0 1 0 0 1 0 0 0 0 1 0 1 0 1 1 0 0 1 0 0 0 0 0 0 1 0 0 0 1 0 0 0 0 0 0 0 0 0 0 1 0 0 0 0 1 0 0 0 0 1 0 0 0 0 0 1 1 0 0 0 0 0 0 0 0 1 1 0 0 0 0 0 0 1 1 0 0 0 0 1 0 0 0 1 1 0 0 0 0 0 1 0 0 0 1 0 1 0 1 0 0 0 0 1 0 0 1 0 0 0 0 0 0 1 0 1 0 1 0 0 1 1 0 0 1 1 1 0 1 0 1 0 0 0 0 1 0 0 1 0 0 1 0 1 1 1 1 0 1 0 1 0 1 0 0 0 0 0 1 0 1 0 0 0 0 1 0 1 0 1 1 0 0 0 0 1 0 0 1 0 1 0 1 0 0 1 0 0 1 1 1 0 1 0 0 1 1 1 0 0 0 0 0 0 0 0 0 0 0 1 0 0 0 0 1 1 1 1 0 1 1 1 0 0 0 0 0 0 1 0 0 1 1 0 1 0 0 1 0 0 1 1 0 0 0 1 1 0 1 1 1 1 1 1 1 0 1 0 1 0 0 1 1 0 0 1 0 0 1 0 0 0 1 0 0 0 1 0 0 1 0 1 0 0 1 0 0 0 1 0 0 0 0 0 0 0 1 0 0 0 0 1 1 0 0 1 1 1 0 0 0 0 1 0 1 1 0 0 0 1 1 0 1 0 0 0 0 1 0 0 1 1 1 1 1 0 0 1 0 0 0 1 0 1 1 1 1 0 1 1 0 1 0 0 0 1 0 0 0 0 1 0 0 1 1 1 0 0 0 1 0 1 1 0 0 1 0 0 1 0 1 1 0 1 0 1 0 1 1 1 1 1 0 0 0 1 0 1 0 0 1 0 0 1 0 1 1 0 1 0 0 1 1 0 0 0 1 0 1 1 0 0 1 0 0 0 0 1 1 0 1 0 1 0 0 1 0 0 0 0 0 0 0 1 0 0 1 1 1 0 1 1 0 0 0 1 0 1 0 0 1 0 1 0 0 0 0 0 0 0 0 0 0 0 0 1 0 1 1 0 1 1 1 0 0 1 1 1 1 1 1 0 0 0 0 0 1 0 0 0 0 0 1 1 0 0 0 0 0 0 1 0 0 0 0 1 0 0 0 0 0 0 0 0 0 0 0 0 0 0 0 1 1
M BTB-00252389 1 1 1 1 1 1 1 1 1 1 1 0 1 1 1 1 0 1 1 1 1 1 1 1 0 1 0 1 1 1 1 1 1 1 1 0 1 1 1 0 1 1 1 1 1 1 1 1 0 1 1 1 0 1 1 1 1 1 1 1 1 1 1 1 1 1 0 1 1 1 0 1 1 1 1 1 0 1 1 0 0 0 1 1 0 0 0 1 0 1 0 0 1 1 1 1 1 1 1 1 1 1 1 1 1 1 0 1 0 1 1 0 1 1 0 1 1 0 1 1 1 1 1 0 0 1 1 1 1 1 1 1 1 1 0 1 1 1 1 1 0 1 1 1 0 1 0 1 1 0 0 1 1 0 1 1 1 1 1 1 1 0 0 1 1 0 0 0 1 1 1 0 1 1 1 1 1 1 0 1 1 1 1 0 1 0 1 1 1 0 1 1 0 1 0 1 0 1 1 1 1 1 1 1 1 1 1 1 0 1 1 1 1 1 1 1 1 1 1 1 0 1 1 1 1 1 1 1 1 1 1 1 1 1 1 1 1 1 0 1 1 1 1 1 1 1 1 1 1 1 1 1 1 0 1 1 1 1 0 0 0 1 1 1 1 1 1 1 1 1 1 1 1 1 1 1 0 1 0 1 1 1 1 1 1 1 1 0 0 1 1 1 1 0 1 1 1 0 0 0 1 1 1 1 0 1 1 0 1 1 1 1 1 1 1 0 1 1 0 1 1 0 0 1 0 0 1 0 0 0 1 1 1 0 1 1 1 1 1 1 1 1 1 1 1 1 1 1 1 1 1 1 1 1 1 1 0 1 1 1 1 1 1 1 1 1 1 1 0 1 1 0 0 1 1 1 1 0 1 1 1 1 1 1 1 1 0 1 1 0 1 1 1 1 0 0 1 1 1 1 1 1 1 1 1 0 1 1 1 1 1 1 1 1 1 1 1 1 1 1 1 1 0 1 1 1 1 1 1 1 0 1 1 1 1 1 1 0 1 1 1 0 1 1 1 1 1 0 1 1 1 0 1 1 1 1 1 0 1 1 1 1 0 1 1 1 1 1 1 0 1 1 0 1 1 1 1 1 1 1 0 1 1 0 1 1 1 0 1 1 1 1 1 1 1 1 1 1 0 1 0 1 1 1 1 1 1 1 1 1 1 1 1 0 1 1 1 1 1 1 1 1 1 1 1 1 1 1 1 1 1 1 1 1 0 1 1 0 1 1 1 1 1 0 0 1 1 1 0 1 1 1 1 1 1 1 1 1 1 1 1 0 1 1 1 1 1 1 1 0 1 1 1 1 1 1 0 1 1 1 1 1 1 1 1 1 1 1 1 1 1 1 1 1 1 0 1 1 1 1 1 1 0 1 1 1 1 1 0 1 1 1 0 1 0 1 1 1 1 1 1 1 1 1 1 1 1 1 1 1 1 1 1 1 1 1 1 0 1 0 1 1 1 1 1 1 1 1 0 1 1 1 1 1 1 1 1 1 1 1 1 0 1 1 0 1 1 1 1 1 1 1 1 0 1 1 1 0 1 1 1 1 1 1 1 1 1 1 1 1 1 1 1 1 0 1 1 1 0 1 1 1 1 1 0 1 1 0 1 1 1 1 1 0 1 1 1 1 1 1 0 1 1 0 1 1 0 1 1 1 1 1 1 0 1 1 1 0 1 1 1 1 1 1 1 1 1 1 0 1 1 1 1 1 1 1 1 1 1 1 1 1 1 1 0 0 1 1 0 1 1 1 1 1 1 1 1 1 1 1 1 1 0 0 1 1 1 1 0 1 1 1 0 1 1 1 1 1 1 0 1 1 1 1 1 1 1 1 1 1 1 1 0 1 1 1 1 1 1 1 1 1 0 1 0 1 0 1 1 0 1 1 1 1 0 0 1 1 1 0 1 1 1 1 1 1 1 1 1 1 0 1 0 1 1 0 1 1 1 0 1 0 1 1 1 1 1 1 1 0 1 1 1 1 1 1 0 1 0 1 1 1 1 1 0 1 1 0 1 0 1 0 1 1 0 0 1 1 0 1 1 1 1 1 0 0 1 1 1 1 1 1 1 1 1 1 1 1 1 1 1 1 1 1 1 1 1 1 0 1 1 1 1 1 1 1 1 0 1 1 0 1 1 0 1 1 0 1 1 0 1 1 1 1 0 1 1 1 1 1 0 1 1 1 1 1 1 0 1 1 0 1 1 1 0 1 1 0 1 1 1 0 1 1 1 0 1 1 1 1 0 1 1 0 1 1 1 0 1 1 1 1 1 1 1 1 1 1 1 1 0 0 1 1 0 0 0 1 1 1 1 1 1 0 0 1 1 1 0 0 1 1 1 1 1 1 0 1 1 0 0 0 0 1 1 1 0 1 1 1 0 1 0 1 0 1 1 1 0 1 0 1 1 1 0 1 1 1 1 0 1 1 0 1 1 1 1 1 1 1 1 0 1 1 0 1 1 0 1 1 1 1 0 1 0 1 1 0 1 0 0 1 1 1 1 1 1 1 1 0 1 1 0 1 0 0 1 1 1 1 0 1 1 1 1 1 1 1 1 1 1 1 1 1 1 1 1 1 1 1 1 0 1 1 1 1 1 1 1 1 1 1 1 1 1 0 1 0 1 0 0 1 1 1 1 1 0 1 1 0 1 0 1 1 1 1 1 1 1 1 1 1 1 1 0 1 0 1 1 0 1 1 1 1 0 0 1 1 0 1 1 1 1 1 0 1 1 1 1 1 1 1 1 1 1 1 1 1 1 0 1 1 0 1 0 1 1 1 1 1 1 0 1 1 1 1 1 1 1 1 1 1
M ARS-BFGL-NGS-105013 1 0 0 0 0 1 1 1 0 1 0 0 1 1 1 0 1 0 1 1 0 1 1 0 1 0 0 0 1 0 1 0 1 1 1 0 0 1 0 1 0 0 1 1 0 1 0 1 1 1 0 0 1 1 0 1 1 1 1 1 0 1 1 1 0 0 0 1 1 0 1 1 0 1 1 1 1 1 0 0 1 1 0 0 1 1 1 0 1 0 1 1 0 0 1 1 1 1 0 1 1 0 0 1 0 1 1 1 1 1 0 1 0 1 1 1 1 1 0 1 1 0 1 1 1 1 0 0 0 1 1 1 1 0 0 0 1 1 1 0 0 1 0 0 1 0 1 0 0 0 1 1 1 1 0 1 1 1 1 1 0 1 1 0 1 1 1 0 0 0 1 1 0 1 1 1 0 1 1 0 1 1 0 1 1 1 1 1 0 1 0 0 0 1 0 0 1 1 0 1 0 0 1 1 1 1 0 1 1 1 1 0 1 1 1 0 0 0 0 1 0 0 1 0 0 1 0 1 1 0 1 1 0 1 0 1 1 0 1 1 0 1 1 1 1 0 1 0 1 1 1 0 0 1 1 0 0 0 1 1 1 0 0 1 1 1 1 1 0 0 0 1 1 0 0 0 0 0 1 0 1 1 0 1 0 0 1 0 0 0 1 0 1 0 0 0 1 1 1 1 1 1 0 1 0 0 0 1 0 0 1 0 0 0 0 0 1 1 1 1 0 0 1 0 0 1 0 1 1 1 1 0 0 1 0 0 0 0 1 0 1 0 0 0 1 0 0 1 0 1 1 1 0 1 1 0 1 1 0 0 0 0 0 1 0 1 1 0 1 0 1 1 0 1 1 1 1 1 1 0 1 1 1 1 0 0 1 0 1 1 0 1 1 1 0 0 0 1 0 1 0 1 1 0 0 0 0 0 0 0 0 0 1 0 1 0 0 0 0 0 0 0 1 0 0 0 0 1 0 0 1 0 0 0 0 0 0 1 0 0 0 0 0 0 0 0 0 0 0 0 1 0 0 0 0 1 0 0 0 0 1 1 1 0 0 0 0 0 0 0 0 0 0 0 0 1 1 0 0 0 1 0 0 0 0 0 0 1 0 0 0 0 1 0 0 1 0 0 0 1 0 0 0 0 0 0 1 0 0 0 0 0 0 0 0 0 0 1 0 0 0 0 1 0 0 0 0 0 0 0 0 0 0 0 0 0 0 0 0 0 1 0 0 0 0 1 0 0 0 0 0 0 0 0 1 0 0 0 1 0 0 0 0 1 0 0 0 1 0 0 1 0 0 0 0 0 0 0 0 1 0 1 1 0 0 0 0 0 1 0 0 0 0 0 0 1 0 0 1 0 0 0 0 0 0 0 1 0 0 0 1 0 0 0 0 1 0 0 0 0 0 0 0 0 1 0 0 0 0 0 0 1 0 0 0 0 0 0 0 0 0 0 0 0 0 0 0 0 0 0 0 0 0 0 0 0 1 0 0 0 0 0 1 1 0 0 0 0 0 0 0 0 1 0 0 0 0 0 0 0 1 1 0 1 0 0 0 0 0 0 0 1 0 0 0 0 0 0 0 0 1 0 0 0 1 0 0 1 0 0 0 1 0 1 0 1 0 0 0 0 1 0 0 0 0 1 0 0 0 0 1 0 0 1 0 0 0 0 0 0 0 0 0 0 0 1 0 0 1 0 0 0 0 0 0 0 0 0 0 1 0 0 1 0 0 0 0 0 1 0 1 0 0 0 0 0 0 0 0 0 0 0 0 0 0 0 0 0 0 1 0 0 0 0 0 0 0 0 0 0 1 0 0 1 0 1 0 0 0 0 1 0 1 0 0 1 1 1 0 1 0 0 1 1 1 0 1 0 0 1 0 0 0 1 1 1 1 0 1 1 1 1 0 1 0 1 0 1 0 1 1 0 1 1 1 1 0 1 0 1 1 1 1 1 1 1 1 0 1 1 0 0 0 0 1 0 1 0 1 0 0 0 1 1 1 0 0 1 0 1 0 1 0 1 1 1 0 0 1 1 1 1 1 1 1 1 0 0 1 0 0 0 0 0 1 0 1 1 1 0 0 1 0 1 1 1 1 0 0 1 0 0 0 1 1 0 1 1 1 1 0 1 0 1 0 0 1 1 0 1 0 1 0 0 1 1 0 1 1 1 1 0 1 1 0 0 1 1 0 0 1 1 0 0 0 1 0 0 0 0 0 1 1 0 0 1 0 0 1 0 0 1 0 1 0 0 0 1 1 0 0 1 1 0 0 0 1 0 1 1 1 1 0 1 1 1 1 0 0 1 0 0 1 0 0 0 0 1 1 0 0 1 0 0 0 0 1 0 0 0 1 0 1 0 0 1 0 0 0 1 1 1 1 1 1 1 1 0 1 0 1 0 1 0 1 0 0 1 0 1 1 1 1 0 1 0 1 0 1 0 1 0 1 0 1 0 1 1 0 1 1 0 1 0 1 0 1 1 0 1 1 1 0 0 0 0 0 1 1 1 1 1 0 1 1 1 1 1 1 1 1 1 1 0 0 0 0 1 0 0 0 1 0 1 0 0 1 1 0 0 0 1 1 0 0 1 1 0 1 0 0 1 1 0 0 1 0 1 1 0 1 0 1 0 0 1 1 0 0 1 0 1 1 0 0 0 1 0 1 0 1 1 1 0 0 0 1 0 1 1 1 1 0 1 1 1 1 0 1 0 0 0 0 0 0 0 0 0 0 0 0 0 0 0 0 1 0 0 0 1 0 0 0 0 0 0 0 0 0 0 1 0 0 0 1 0 1 0 0 0 0 0
M ARS-BFGL-NGS-4292 0 0 1 1 1 0 0 0 1 0 0 1 0 0 0 0 1 0 0 0 0 0 0 1 1 0 1 1 0 0 0 0 0 0 0 1 0 0 1 1 1 1 0 0 0 0 0 0 1 0 0 1 1 1 1 0 0 1 0 0 1 0 0 0 1 0 1 0 0 1 1 0 1 0 0 0 1 0 1 1 0 1 0 0 1 1 1 0 1 0 1 1 0 0 0 0 0 0 1 0 0 0 0 0 1 0 1 0 1 0 0 1 0 0 1 0 0 1 0 0 0 0 0 1 1 1 0 1 1 0 0 0 0 1 1 1 1 0 0 1 0 1 1 0 1 1 1 1 0 1 1 0 0 1 1 0 0 0 0 0 1 1 1 0 0 1 1 1 0 0 0 1 1 0 0 0 0 0 1 0 0 0 1 1 0 1 0 0 1 1 0 0 1 0 1 1 1 0 0 0 1 0 0 0 0 0 1 0 1 0 0 0 0 0 0 1 1 0 0 1 0 1 0 1 0 0 1 0 0 0 0 0 1 0 0 0 0 0 1 0 0 0 0 0 0 0 1 0 0 0 0 0 1 1 0 0 1 1 1 1 1 0 0 1 1 0 0 0 1 0 1 0 0 0 1 1 1 0 1 0 0 0 1 0 0 1 0 1 1 0 0 0 0 1 0 1 0 1 1 1 0 0 0 0 1 1 0 1 1 0 0 1 0 0 0 1 0 0 1 0 0 1 1 1 1 1 1 1 1 1 0 1 0 1 0 0 0 0 0 0 0 0 1 1 0 1 1 0 1 0 0 0 1 0 0 0 1 0 1 1 0 1 0 0 0 0 0 0 1 0 0 1 1 0 0 0 0 1 0 1 0 0 0 0 1 1 1 1 0 1 1 0 0 0 1 1 0 0 0 0 1 1 1 0 1 1 1 1 0 0 1 1 1 1 0 1 1 0 0 0 1 0 0 0 0 0 0 1 1 0 1 1 0 0 0 0 0 0 1 0 1 0 0 0 0 0 0 0 1 1 1 0 1 0 0 0 1 0 1 0 1 1 1 1 0 1 1 0 1 1 0 1 0 1 0 1 1 1 1 0 0 1 0 1 1 1 0 1 0 1 0 1 1 0 0 0 0 1 1 0 1 0 0 0 0 1 1 0 0 1 0 0 0 1 1 0 1 0 0 0 1 1 1 0 0 0 0 0 1 0 0 1 0 1 0 0 0 0 0 0 0 0 0 0 1 1 0 0 1 1 1 0 0 0 1 0 0 0 0 1 1 0 0 1 1 0 0 0 0 1 0 1 1 1 0 0 1 1 1 1 1 1 1 0 1 0 1 0 0 1 1 0 0 0 1 1 0 0 1 0 1 0 1 1 0 0 1 0 0 0 1 1 0 1 0 0 1 0 1 1 0 0 0 1 1 0 0 1 1 1 1 1 0 1 1 0 1 1 0 1 1 1 0 1 0 0 0 0 1 0 0 0 0 0 0 0 0 1 1 1 1 0 0 1 1 0 0 1 0 0 0 0 1 1 0 1 1 1 0 0 0 1 1 1 1 1 1 0 1 1 0 1 1 0 1 1 0 0 0 0 0 1 0 1 0 0 1 0 1 1 0 0 1 1 1 0 1 0 0 0 1 1 0 1 1 1 0 1 1 1 1 1 1 1 0 0 1 1 1 0 0 0 0 0 0 0 0 1 1 0 1 0 0 1 1 1 1 1 0 1 0 0 0 0 1 0 0 1 0 1 0 0 0 0 1 0 0 1 1 0 0 1 1 1 1 0 0 0 1 1 1 0 1 0 0 0 1 0 1 1 0 1 0 0 0 0 0 1 0 0 1 1 1 1 1 0 0 0 1 0 1 1 1 0 1 0 1 0 1 1 1 0 0 0 1 1 0 1 0 1 0 0 0 0 1 0 0 0 0 0 1 0 1 0 0 1 0 0 1 1 0 1 0 0 0 0 0 1 1 1 0 1 1 0 0 1 1 1 1 1 0 1 0 1 1 0 1 1 1 1 1 1 1 0 1 0 0 1 1 0 0 0 0 0 1 1 1 0 1 1 0 1 0 0 0 0 0 0 0 1 1 0 1 0 0 0 0 0 1 0 1 1 0 0 0 0 0 1 0 1 1 0 1 1 0 1 1 0 0 1 1 0 0 0 1 0 0 0 0 0 1 1 0 0 0 1 0 1 0 1 1 0 0 1 1 0 1 1 1 1 1 1 0 1 0 1 1 0 0 1 1 0 1 1 1 1 0 1 0 0 0 0 0 1 0 1 0 1 0 0 1 1 0 0 1 1 1 1 0 0 0 1 0 1 1 1 1 0 1 1 1 0 1 0 1 0 1 1 0 1 1 1 1 1 0 0 1 1 0 1 1 1 1 0 1 0 0 1 1 1 1 0 0 0 1 1 0 1 1 1 0 0 1 1 0 0 0 1 0 1 0 1 0 1 1 1 0 1 0 0 0 0 1 1 1 1 0 1 1 1 1 0 0 1 1 1 1 0 0 1 0 0 1 0 1 1 0 0 0 0 1 0 0 1 1 1 0 0 1 1 0 0 1 0 1 0 0 0 1 1 1 1 1 0 1 0 0 0 0 1 0 0 0 0 1 1 1 1 0 1 1 1 0 0 1 1 1 0 1 1 1 1 1 1 1 0 0 0 0 0 0 0 0 1 1 1 1 1 0 1 0 0 1 0 1 1 0 1 1 1 0 1 0 1 1 0 1 0 1 0 0 0 1 0 1 1 0 0 1 1 0 1 1 1 0 1 1 1 1 0 1 1 0 0 1 0 1 0 0 0 1 0
M BTB-00769424 1 1 0 0 0 1 1 1 0 1 1 0 1 1 1 1 1 1 1 1 1 1 1 0 1 0 0 0 1 1 1 1 1 1 1 0 1 1 0 1 0 0 1 1 1 1 0 0 1 1 0 0 1 0 0 1 1 1 1 1 0 1 1 1 0 0 0 1 1 0 1 1 0 1 1 1 1 1 0 0 1 0 0 0 1 1 1 1 1 1 1 1 1 1 1 1 1 1 1 1 1 1 1 1 0 1 1 1 1 1 1 1 1 1 1 1 1 1 1 1 1 1 1 1 1 0 1 0 0 1 1 1 1 0 0 0 0 1 1 0 1 0 0 1 1 0 1 1 1 0 1 1 1 1 0 1 1 1 1 1 0 1 1 1 1 1 1 0 1 1 1 1 0 1 1 1 1 1 1 1 1 1 1 1 1 1 1 1 0 1 1 1 0 1 0 0 1 1 1 1 0 1 1 1 1 1 0 1 1 1 1 1 1 1 1 0 0 1 1 0 1 0 1 0 0 1 0 1 1 1 1 1 0 1 1 1 1 1 0 1 1 1 1 1 1 1 0 1 1 1 0 0 0 1 1 1 0 0 1 1 1 0 0 0 0 1 1 1 0 0 0 1 1 1 0 0 0 1 1 1 1 1 0 1 1 0 1 0 0 1 0 0 1 0 1 0 1 1 1 1 1 1 0 1 0 0 1 1 0 1 1 0 1 0 1 1 1 1 1 1 1 0 1 0 0 1 0 1 1 1 1 0 1 0 0 0 0 0 1 1 1 1 0 0 1 0 0 1 0 1 1 1 0 1 1 1 1 1 0 0 0 0 1 1 1 1 1 1 1 1 1 1 0 1 1 1 1 1 1 0 1 1 1 1 0 0 1 0 1 1 0 1 1 1 0 0 1 1 1 1 0 1 1 1 0 0 0 0 1 0 0 0 1 0 1 0 1 1 0 0 0 0 1 1 1 1 1 1 0 1 1 0 1 0 0 0 1 1 0 1 0 1 1 1 0 1 1 1 0 0 0 1 0 1 1 1 0 1 0 0 1 1 1 0 0 0 0 0 0 0 0 0 0 0 1 1 1 0 0 1 1 0 0 0 0 0 0 1 0 0 0 0 1 1 1 1 1 0 0 1 0 0 1 1 0 0 1 0 1 0 0 1 1 0 0 0 0 1 1 1 0 0 1 0 1 1 0 0 1 1 1 0 0 0 1 1 1 1 0 1 1 0 0 0 0 1 0 1 0 0 0 1 1 1 1 0 1 1 1 0 0 0 1 1 0 1 1 1 1 0 1 0 0 0 0 1 0 0 0 1 0 1 1 1 0 1 0 1 1 0 0 1 0 1 0 0 1 1 1 1 0 1 0 0 0 1 1 0 1 1 1 0 0 0 1 1 0 1 0 0 1 0 1 0 1 0 1 0 0 0 0 0 0 0 0 1 0 0 1 0 0 0 1 0 1 1 1 0 0 1 0 1 1 0 0 1 1 0 0 0 0 1 1 1 0 1 1 0 0 1 1 1 1 0 0 0 0 1 1 1 1 1 0 1 1 0 0 1 0 0 1 0 0 1 1 0 1 0 1 1 1 0 0 0 1 1 0 1 0 0 0 1 0 0 0 1 0 1 0 1 1 0 0 0 0 1 0 0 0 0 1 1 0 1 0 1 0 0 0 1 1 0 1 1 1 1 1 0 1 0 0 1 1 0 0 0 0 0 0 1 1 1 1 1 1 1 1 0 1 1 1 1 1 0 0 0 1 0 0 1 1 0 0 0 1 1 1 1 0 1 0 1 0 0 1 1 0 1 1 0 1 0 1 1 1 1 1 1 0 1 0 1 1 0 0 1 0 1 0 1 0 0 1 1 1 1 1 0 0 1 1 1 1 1 1 1 1 1 1 1 1 1 1 1 1 1 1 1 1 1 1 0 1 1 1 1 1 1 0 1 1 1 1 1 1 1 1 1 0 1 1 0 0 1 1 0 1 0 1 1 1 0 1 0 1 1 0 0 0 1 0 1 0 1 1 1 1 1 1 1 1 1 1 1 1 1 1 1 0 0 1 0 1 1 1 1 1 1 1 0 0 1 0 1 1 1 1 1 0 1 1 1 1 1 1 1 1 1 1 0 0 1 0 1 0 0 1 1 1 1 1 1 1 1 1 1 1 1 1 1 1 1 1 1 1 1 1 1 1 0 1 1 1 0 0 1 0 0 0 0 0 1 1 0 1 1 0 1 1 0 0 1 0 1 0 0 1 1 1 1 1 1 1 0 1 1 1 0 1 1 1 1 1 1 1 1 1 0 1 1 1 1 1 0 0 0 0 1 1 0 0 1 0 0 0 1 1 0 0 0 1 0 1 1 1 1 0 0 1 0 1 0 1 1 1 1 1 1 1 0 1 0 1 1 1 0 0 0 0 1 0 1 1 1 1 0 1 0 1 0 1 0 1 0 1 0 1 1 1 1 1 1 1 0 1 0 1 1 1 1 1 1 1 0 1 0 1 1 1 1 1 1 0 1 1 1 1 1 1 1 1 1 1 0 0 1 1 1 1 0 0 1 0 1 0 0 1 1 0 1 0 1 0 1 1 1 1 0 1 0 0 1 1 1 0 1 1 1 1 0 1 0 1 1 1 0 1 1 0 1 0 1 0 0 0 1 1 1 1 1 1 1 1 0 0 0 1 1 1 1 1 1 0 1 1 1 1 1 1 1 1 0 1 0 1 1 0 1 0 1 1 1 0 1 0 0 1 1 0 1 1 0 0 0 1 0 0 1 0 1 0 0 1 1 0 1 0 1 1 1 0 1
M BTB-00769318 1 1 0 0 0 1 1 1 0 1 1 0 1 1 1 1 1 1 1 1 1 1 1 0 1 1 1 0 1 1 1 1 1 1 1 1 1 1 0 1 0 0 1 1 1 1 1 1 1 1 1 0 1 0 0 1 1 1 1 1 0 1 1 1 0 1 0 1 1 0 1 1 0 1 1 1 1 1 0 0 1 0 1 1 1 1 1 1 1 1 1 1 1 1 1 1 1 1 1 0 1 1 1 1 0 1 1 1 1 1 1 1 1 1 1 1 1 1 1 1 1 1 1 1 1 0 1 0 0 1 1 1 1 0 1 0 0 1 1 0 1 0 0 1 1 0 1 1 1 0 1 1 1 1 0 1 1 1 1 1 0 1 1 1 1 1 1 1 1 1 1 1 0 1 1 1 1 1 1 1 1 1 1 1 1 1 1 1 0 1 1 1 0 1 0 0 1 1 1 1 0 1 1 1 1 1 0 1 1 1 1 1 1 1 1 0 0 1 1 0 1 0 1 0 1 1 0 1 1 1 0 1 0 1 1 1 1 1 0 1 1 1 0 1 1 1 0 1 1 1 1 1 0 1 1 1 0 0 1 1 1 1 1 0 0 1 1 1 0 1 0 0 1 1 0 0 0 1 1 1 1 1 0 1 1 0 0 1 0 1 1 1 1 0 1 0 1 1 1 1 0 1 1 1 0 0 1 1 0 1 1 0 1 1 1 1 1 1 1 1 1 1 1 0 1 1 0 1 1 1 1 0 1 0 1 1 1 1 0 1 1 1 0 0 1 0 0 0 0 1 1 1 0 1 1 1 1 1 0 0 1 0 1 1 1 1 1 1 1 1 1 1 0 1 1 1 1 1 1 0 1 1 1 1 0 0 1 0 0 1 0 1 0 1 0 0 1 1 1 1 1 1 1 1 1 1 1 1 1 0 1 1 1 1 1 1 1 1 0 0 1 0 0 1 1 1 1 1 1 1 1 1 1 0 0 0 1 0 1 1 1 1 1 1 0 1 1 1 1 1 0 1 1 1 1 1 1 1 1 0 1 1 1 1 0 1 1 0 1 1 0 1 0 1 1 1 1 1 1 1 0 1 0 0 1 1 0 1 0 1 0 1 1 1 1 1 1 1 1 1 1 0 1 1 0 1 1 0 1 1 0 1 1 1 1 0 1 1 1 1 1 1 1 0 1 1 0 0 1 1 1 1 0 1 1 1 1 1 0 1 1 0 0 0 0 1 0 1 1 1 1 1 1 1 1 0 1 1 1 0 1 0 1 1 1 1 1 1 1 1 1 1 1 1 0 1 1 1 1 1 1 1 1 1 1 1 1 1 1 1 1 1 0 1 1 0 1 1 1 1 1 1 1 1 0 1 1 0 1 1 1 1 0 1 1 1 1 1 1 1 1 0 1 1 1 0 1 1 1 1 1 0 0 1 1 1 1 1 1 1 1 1 1 1 1 1 1 0 0 1 0 1 1 0 0 1 1 1 1 1 1 1 1 1 1 1 1 1 0 1 1 1 1 0 0 1 1 1 1 1 1 1 1 1 0 1 1 1 1 1 1 0 1 1 1 1 1 0 1 1 1 1 0 1 0 1 1 0 1 1 0 1 1 0 0 1 0 1 0 1 1 1 0 0 1 1 0 1 1 1 1 0 0 1 0 1 1 1 1 1 1 0 1 1 1 1 1 1 1 0 1 1 1 1 1 1 1 1 0 1 1 1 1 1 1 1 1 1 0 0 1 1 1 0 1 0 1 1 1 1 1 1 1 1 0 1 1 1 1 1 0 1 1 0 1 1 1 1 0 1 1 0 1 0 1 0 1 1 1 1 0 1 1 0 0 0 0 1 0 1 0 0 1 1 1 1 1 1 0 1 1 1 1 1 1 1 1 1 1 1 1 1 1 1 1 1 1 0 1 1 1 1 1 0 0 1 1 0 0 1 1 1 1 1 1 1 1 1 0 1 1 0 0 1 0 0 1 0 1 1 1 0 1 0 1 1 0 0 0 1 0 1 0 1 1 0 1 1 1 1 1 1 1 1 1 1 1 1 0 0 1 0 1 1 1 1 1 1 0 0 0 1 0 0 1 0 0 1 0 0 1 1 1 1 1 1 1 1 1 0 0 0 0 1 1 0 1 1 1 1 1 1 1 1 1 0 1 0 1 0 1 1 1 1 1 1 1 1 1 0 1 0 1 0 1 1 0 0 0 0 0 1 1 0 1 1 0 1 0 0 0 1 0 1 0 0 1 1 1 1 1 1 1 0 1 1 1 0 1 1 1 1 1 1 1 1 1 0 1 1 1 1 1 1 0 0 0 1 1 0 0 1 0 1 0 1 1 0 1 1 1 1 1 1 1 1 0 0 1 0 1 0 1 0 1 0 1 1 1 0 1 1 1 1 1 0 1 0 0 1 0 1 1 1 1 1 1 0 1 0 0 0 1 0 1 0 1 1 1 0 0 1 1 0 1 0 0 1 1 1 1 1 1 0 1 0 1 1 1 1 1 1 1 1 1 1 1 0 1 1 1 1 1 0 0 1 1 0 1 0 1 0 0 1 0 1 0 1 0 1 0 1 0 1 1 1 1 1 1 0 1 1 0 1 0 1 1 1 1 0 1 0 1 1 1 0 1 1 0 1 0 1 0 0 0 1 1 1 1 1 1 1 1 0 0 0 1 1 1 1 0 0 0 1 1 1 1 1 1 1 1 0 1 0 1 1 0 1 0 1 1 1 1 1 0 0 1 1 0 1 1 1 0 1 1 0 0 1 0 1 0 0 1 1 0 1 0 1 1 1 0 1
M ARS-BFGL-NGS-108897 0 1 1 1 0 1 0 1 0 0 0 0 1 1 1 0 0 0 1 1 1 1 1 0 0 0 1 0 1 0 0 0 1 1 0 1 0 1 0 0 0 0 1 1 0 1 0 1 0 1 0 0 0 1 0 1 1 0 0 1 0 0 1 0 0 0 0 1 1 0 0 1 0 1 1 1 0 1 0 0 0 1 0 0 0 0 0 0 0 1 0 0 0 0 0 1 0 1 1 1 1 1 0 1 0 1 0 1 0 0 0 0 0 0 0 0 1 0 0 1 0 0 1 0 0 1 1 0 0 0 1 0 1 0 1 0 0 0 1 0 0 0 0 0 0 0 0 1 0 0 0 1 0 0 0 1 0 1 0 1 0 0 0 0 1 0 0 1 0 0 1 0 0 1 0 0 1 1 0 1 1 0 1 0 0 0 0 1 0 0 0 1 0 1 0 0 0 1 0 1 0 0 1 1 1 1 0 1 0 1 1 0 0 0 1 0 0 0 0 0 0 0 0 0 0 0 0 1 0 0 1 1 0 1 0 1 1 0 0 1 0 1 1 1 1 0 0 0 1 1 0 0 0 0 1 0 0 1 0 0 0 0 0 1 0 1 1 1 0 0 1 1 1 1 0 0 0 0 0 0 0 1 0 1 0 0 1 1 0 0 1 0 0 0 1 0 1 0 0 0 1 1 0 1 0 0 1 0 0 0 1 0 0 0 1 0 1 1 0 1 0 1 0 0 1 0 0 0 0 0 1 0 0 0 0 0 0 0 1 0 1 0 0 0 1 0 0 1 0 0 0 1 0 0 1 0 0 1 0 1 0 0 0 1 0 0 1 0 0 0 0 0 0 1 1 0 1 0 1 0 1 0 1 1 0 0 0 0 1 0 0 1 1 1 0 0 0 1 1 0 0 1 1 0 1 1 0 0 0 0 1 0 1 0 0 0 1 0 0 1 1 1 0 0 0 0 0 1 0 0 0 0 0 1 0 1 0 0 0 0 0 1 0 0 1 0 0 0 0 1 0 1 0 0 0 0 0 1 0 0 0 1 0 1 0 0 0 0 0 1 1 0 0 1 0 1 1 0 0 0 0 0 1 1 0 0 0 0 0 0 0 0 1 0 0 0 0 0 1 0 1 1 0 0 0 0 1 0 0 1 0 0 0 1 0 0 0 0 0 0 0 0 1 1 0 0 1 0 0 0 0 0 0 0 1 0 0 1 0 0 0 0 0 0 1 0 0 0 1 0 0 0 0 0 1 0 0 0 0 0 0 0 0 1 0 0 0 0 0 1 0 1 0 0 1 0 1 1 0 1 0 1 1 0 0 0 0 0 0 0 0 0 1 0 0 1 0 0 1 1 0 0 1 0 1 0 1 1 0 0 1 0 0 0 1 0 0 0 0 0 0 0 0 0 1 1 0 0 0 0 0 1 1 0 0 0 1 1 0 1 0 1 0 1 0 0 0 1 1 0 0 0 0 0 0 0 0 0 0 1 0 1 0 1 1 0 0 1 0 0 0 0 0 1 0 0 0 0 0 0 0 1 1 1 0 0 0 0 0 0 0 0 0 0 0 0 0 0 1 0 0 0 0 0 0 0 0 0 0 0 1 0 0 1 0 1 1 0 1 0 0 1 0 0 0 1 0 1 0 0 1 0 0 0 1 0 0 1 1 0 0 1 0 0 0 0 0 1 0 1 1 0 0 0 0 0 1 0 0 1 0 0 0 0 0 1 0 0 0 0 0 0 0 1 0 1 0 1 0 0 0 0 1 1 0 0 0 0 1 1 0 0 1 1 0 0 1 0 0 1 1 0 0 1 0 1 0 1 0 0 1 0 0 0 0 1 0 1 0 1 0 0 0 1 0 0 0 0 0 0 1 0 0 0 0 0 1 1 1 0 1 1 0 0 1 1 0 1 0 1 0 0 0 1 1 0 0 1 0 0 1 0 1 1 1 1 1 1 1 0 0 0 0 0 1 0 0 0 0 1 0 0 1 1 0 0 0 1 0 0 0 0 0 1 0 0 1 1 0 0 0 0 1 0 0 0 1 0 0 0 0 0 0 0 1 0 1 1 1 0 0 1 0 1 0 1 1 0 0 1 1 0 0 1 1 0 1 0 1 1 0 1 0 0 0 0 0 1 0 0 1 1 0 0 0 1 0 1 0 1 0 1 0 0 0 1 1 0 0 0 0 1 1 0 1 1 0 0 0 0 0 0 0 0 0 0 0 0 1 1 0 1 0 0 0 0 0 0 1 0 0 1 1 0 0 1 1 0 1 1 0 0 0 1 0 0 0 0 0 1 0 1 1 1 0 0 0 1 0 0 0 0 0 0 0 0 0 0 0 1 0 1 0 1 0 1 0 0 0 1 0 1 0 1 0 1 1 1 0 0 0 0 1 0 0 0 0 1 0 0 0 1 0 1 0 0 1 0 0 0 1 0 1 0 0 0 1 0 0 1 1 0 0 0 0 0 1 0 1 0 0 1 1 0 1 0 1 1 1 0 1 0 1 1 0 0 1 1 1 1 0 0 1 0 0 1 0 1 1 0 0 1 0 1 0 0 1 0 0 1 0 0 1 0 1 1 1 0 1 0 0 1 1 0 0 0 1 0 1 0 0 0 1 0 1 1 0 0 0 0 0 0 1 0 0 0 1 0 1 0 1 1 1 0 0 0 0 1 1 0 1 1 0 1 0 0 0 1 0 1 0 0 0 0 0 0 0 0 0 0 1 0 1 0 0 0 0 0 0 0 1 0 0 0 0 0 0 0 0 1 0 0 0 0 0 0 0 0 0 0 1 0
M ARS-BFGL-NGS-20134 1 0 0 1 1 1 1 1 1 1 1 1 1 1 1 0 1 1 1 1 0 1 1 1 1 1 1 1 1 1 1 1 1 1 1 1 1 1 1 1 1 1 1 1 1 1 1 1 1 1 1 1 1 1 1 1 1 1 1 1 1 1 1 1 1 1 1 1 1 1 1 1 1 1 1 1 1 1 1 1 1 1 1 1 1 1 1 1 1 0 1 1 1 1 1 1 1 1 0 1 1 0 1 1 1 1 1 1 1 1 1 1 1 1 1 1 1 1 1 1 1 0 1 1 1 1 0 1 1 1 1 1 1 0 1 1 1 1 1 1 1 1 1 1 1 1 1 0 1 1 1 1 1 1 1 1 1 1 1 1 1 1 1 1 1 1 1 1 1 1 1 1 1 1 1 1 0 1 1 0 1 1 0 1 1 1 1 1 1 1 1 0 1 1 1 1 1 1 1 1 1 1 1 1 1 1 1 1 1 1 1 1 1 1 1 1 0 1 1 1 1 1 1 1 1 1 1 1 1 1 1 1 1 1 1 1 1 1 1 1 1 1 1 1 1 1 1 1 1 1 1 1 1 1 1 1 1 0 1 1 1 1 1 1 1 1 1 1 1 1 0 1 1 0 1 1 1 1 1 1 1 1 1 1 1 0 1 1 1 1 1 1 1 1 0 1 1 1 1 1 1 1 1 1 1 1 0 1 1 1 1 1 1 1 0 1 1 1 1 1 1 1 1 1 1 1 1 1 1 1 1 1 1 0 1 1 1 1 1 1 1 1 1 1 1 1 1 1 1 1 1 1 1 1 1 1 1 1 0 0 1 1 1 1 1 1 1 1 1 1 1 1 1 1 1 1 1 1 1 0 1 1 1 1 1 1 1 1 1 1 1 1 1 1 1 1 1 1 0 1 1 1 1 1 1 0 1 1 1 1 1 1 1 1 0 1 1 0 1 1 1 1 0 1 0 0 0 1 1 1 1 1 1 1 1 1 0 0 1 0 1 1 1 0 1 0 1 1 1 1 0 1 1 1 1 1 1 1 1 1 1 1 1 1 1 1 1 1 1 0 1 1 1 1 0 1 1 1 1 1 0 1 1 1 1 1 1 1 1 1 1 1 1 0 0 0 1 1 0 1 0 1 0 1 1 1 1 1 0 1 1 1 0 0 1 1 1 1 0 0 1 1 1 1 0 1 1 1 1 0 0 1 1 1 1 0 1 1 1 0 1 1 1 1 1 1 1 0 0 1 1 1 1 1 1 1 1 1 1 1 1 1 0 1 1 1 1 1 0 0 1 1 1 1 1 0 0 1 1 1 1 1 1 0 1 0 1 1 1 1 1 0 1 1 1 1 0 0 1 1 1 1 0 1 1 0 1 1 0 0 1 1 1 1 1 1 1 1 1 1 1 1 1 1 1 1 0 1 1 1 1 1 1 1 1 1 1 0 0 0 1 1 0 1 0 0 0 1 1 0 0 1 1 1 1 0 1 1 1 0 1 1 0 1 0 0 0 1 1 0 0 1 0 1 1 1 1 1 1 0 1 1 1 1 0 1 1 1 1 1 0 0 1 0 0 1 1 1 1 0 1 1 1 1 0 1 1 0 1 1 1 1 1 1 1 1 0 0 1 1 1 1 1 1 1 1 1 1 1 1 1 0 1 1 1 0 1 0 1 1 0 1 1 0 0 1 0 1 1 1 1 0 1 1 1 1 1 1 1 1 0 0 1 1 0 1 0 1 0 0 1 1 0 1 1 1 1 1 1 0 0 1 0 0 0 1 0 0 1 1 1 1 0 1 0 1 1 0 0 0 1 1 0 1 1 1 0 0 1 0 1 1 1 1 1 1 1 1 1 1 1 1 1 1 1 1 1 1 1 1 0 1 1 1 1 1 1 0 1 1 1 1 1 1 0 1 1 1 1 1 1 1 1 1 1 1 1 1 1 1 1 1 1 1 1 1 1 0 1 1 0 1 1 0 1 1 1 1 1 0 0 1 1 1 1 0 1 1 1 1 1 1 1 1 1 0 0 0 1 1 1 1 1 1 1 1 0 0 1 1 1 1 1 1 1 1 1 1 1 1 1 1 1 1 1 1 1 0 1 1 0 1 1 1 1 1 1 1 1 1 1 1 1 1 1 1 1 1 1 1 0 1 1 1 1 1 0 0 1 1 1 0 1 1 1 0 1 1 1 1 1 1 0 1 1 1 1 1 1 1 1 1 1 1 1 1 1 1 1 1 1 1 1 1 1 1 1 1 1 1 1 1 1 1 1 0 1 1 1 1 1 1 0 1 1 1 1 1 1 1 0 0 1 1 1 1 1 1 1 1 1 1 1 1 1 1 1 1 1 1 1 1 1 0 1 1 1 1 0 1 1 1 1 1 1 1 1 0 1 1 1 1 1 0 1 1 1 1 1 1 1 1 1 0 1 1 1 1 1 1 1 1 1 1 1 1 1 1 1 1 1 1 1 1 1 1 1 1 0 1 1 1 0 1 0 1 0 1 1 1 1 1 1 1 1 1 1 1 1 1 1 1 1 1 1 0 1 1 0 1 1 1 1 1 1 1 1 1 1 0 1 1 1 0 0 1 1 1 1 1 1 1 1 1 1 1 0 1 1 1 1 1 1 1 0 1 1 0 1 1 1 1 1 1 1 1 1 0 1 1 1 1 1 1 1 1 1 0 1 1 1 1 1 1 1 1 1 0 1 0 1 1 1 1 1 1 1 1 1 1 1 0 1 0 1 1 1 0 1 1 0 1 0 1 1 1 1 1 1 1 1 1 0 0 1 1 1 0 1 1 1 0
M ARS-BFGL-NGS-54249 0 0 0 1 0 0 0 0 0 0 0 0 0 0 0 0 0 0 0 0 0 0 0 0 0 1 0 0 0 0 0 0 0 0 0 0 0 0 0 0 0 0 0 0 0 0 0 0 0 0 1 0 0 1 0 0 0 0 0 0 0 0 0 0 0 0 0 0 0 0 0 0 0 0 0 0 0 0 0 0 1 0 0 0 0 0 0 0 0 0 0 0 0 0 0 0 0 0 0 1 0 0 0 0 0 0 0 0 0 0 0 0 0 0 0 0 0 0 0 0 0 0 0 0 0 1 0 0 0 0 0 0 0 0 0 0 0 0 0 0 0 0 0 0 0 0 0 0 0 0 0 0 0 0 0 0 0 0 0 0 0 0 0 0 0 0 0 0 0 0 0 0 0 0 0 0 0 0 0 0 0 0 0 0 0 0 0 0 0 0 0 0 0 0 0 0 0 0 0 0 0 0 0 0 0 0 0 0 0 0 0 0 0 0 0 0 0 0 0 0 0 0 0 0 0 0 0 0 0 0 1 0 0 0 0 0 0 0 1 0 0 0 1 0 0 0 0 0 0 0 0 0 0 0 0 0 0 0 0 0 0 1 0 1 0 0 0 0 0 0 0 1 0 0 0 0 0 0 0 0 0 0 0 0 0 0 1 0 0 0 0 0 0 0 0 0 0 0 0 0 1 0 0 0 0 0 0 0 0 0 0 0 0 1 0 0 0 0 0 0 0 0 0 0 0 0 0 0 0 0 0 0 0 0 0 0 0 0 1 0 0 0 0 0 0 0 0 1 0 0 0 0 0 0 0 0 0 0 0 0 0 0 0 0 0 0 0 0 0 0 0 0 0 0 0 0 0 0 0 0 0 0 0 0 0 0 0 0 1 0 0 0 1 0 0 0 0 0 0 0 1 0 0 1 0 0 1 1 0 0 0 1 0 1 0 0 0 0 0 1 0 1 0 0 0 0 0 0 1 0 1 1 0 1 0 1 0 0 1 0 1 0 0 0 1 0 0 0 1 0 0 0 1 1 0 0 1 0 1 0 0 0 0 0 0 1 1 0 1 0 1 1 1 0 0 0 0 1 1 0 0 1 1 0 1 1 0 1 0 1 0 1 0 0 0 0 0 1 0 0 0 1 0 0 0 1 0 0 0 0 0 1 0 0 1 0 1 0 0 0 1 1 0 1 0 0 1 0 0 0 0 1 0 1 0 0 0 0 0 0 0 0 0 0 0 1 0 0 0 1 1 0 0 0 0 0 0 0 0 0 1 1 0 0 1 0 0 0 0 0 0 0 0 1 1 0 0 0 1 0 1 0 0 0 1 0 1 0 0 0 0 0 0 1 1 1 0 0 0 0 0 1 0 1 1 0 0 1 0 0 0 1 1 1 0 0 1 0 1 1 1 0 0 1 0 1 0 1 1 0 0 0 1 1 0 0 0 0 0 0 0 0 0 0 0 0 0 1 0 0 0 0 1 0 0 0 0 1 0 0 1 0 0 0 0 0 0 0 0 0 0 0 0 0 0 1 1 0 0 0 0 0 0 0 0 1 1 0 0 0 0 0 1 0 0 0 0 0 0 0 0 0 0 1 0 1 0 0 1 1 1 0 1 1 0 0 0 0 1 1 1 0 0 0 1 0 1 0 1 1 0 0 0 1 1 0 0 0 0 0 0 1 0 0 0 0 0 0 1 1 0 0 0 1 1 1 0 1 0 0 0 0 0 0 0 0 0 1 0 0 0 1 0 1 1 1 0 0 1 0 0 1 0 0 0 0 0 0 0 0 1 0 0 0 0 0 0 0 0 0 0 0 0 1 0 1 0 0 0 0 1 0 0 0 0 1 0 0 0 0 0 0 0 0 0 0 0 0 0 0 0 0 0 1 0 0 0 0 0 0 0 0 0 0 0 0 0 1 0 0 0 0 0 1 1 0 0 1 0 0 0 0 0 0 0 0 0 0 1 0 0 0 0 0 1 0 0 0 0 0 0 0 0 1 0 0 0 1 0 0 0 0 0 0 0 0 0 0 0 1 0 0 0 0 0 0 0 0 0 0 0 0 0 0 0 0 0 0 1 0 0 0 0 1 1 1 1 0 0 1 0 0 0 0 0 0 0 0 0 1 0 1 0 0 0 0 0 0 0 0 0 0 0 0 0 1 0 0 0 1 0 0 0 0 0 0 0 0 0 0 0 1 0 0 0 0 0 0 0 0 0 0 0 0 0 0 0 0 1 0 0 0 0 0 0 0 0 0 0 0 0 0 0 0 0 0 0 0 0 0 0 0 0 0 0 0 0 0 0 0 0 0 0 0 0 0 0 0 0 0 0 0 0 0 0 0 0 0 0 0 0 0 0 0 0 0 0 0 0 1 0 1 0 1 0 1 0 0 0 0 0 0 0 0 0 0 0 1 0 0 0 0 0 0 0 0 0 0 0 0 1 0 0 0 0 0 0 0 0 1 1 0 0 0 0 0 1 0 0 0 0 0 0 0 0 0 0 0 0 0 0 0 0 0 0 0 0 1 0 0 0 0 0 0 0 0 0 1 0 0 0 1 0 0 0 0 1 1 0 0 0 0 1 0 0 0 0 0 0 0 0 0 1 0 0 0 0 0 0 0 0 0 0 0 0 1 0 0 0 0 0 0 1 0 0 0 0 0 0 0 0 0 0 0 0 0 0 0 0 0 1 1 0 0 0 0 1 0 0 0 0 0 0 0 0 0 0 0 0 0 0 0 1 0 0 0 0 0 0 0 0 1 0 0 0 0 0 0 0 1 0 0 0 0 0 0 0 0 1 1 0 0
M ARS-BFGL-NGS-14107 0 0 0 0 1 1 0 1 1 0 0 0 1 0 0 1 0 1 1 0 0 0 0 1 0 1 0 1 0 0 0 0 0 0 0 0 0 1 0 0 1 0 0 0 0 1 1 1 0 0 1 1 0 0 1 0 1 0 0 0 1 0 1 0 1 1 0 0 1 0 0 0 0 0 1 0 0 0 0 0 0 0 1 0 0 0 0 0 0 0 0 1 0 0 0 0 0 0 0 1 1 0 0 1 1 1 0 0 0 0 0 0 0 0 0 0 1 0 0 0 0 0 0 0 0 0 0 1 1 0 1 0 0 0 0 1 0 0 0 1 0 0 1 0 0 1 0 0 0 0 0 1 0 0 1 1 0 0 0 1 1 0 0 0 1 0 0 1 0 0 1 0 1 1 0 0 0 0 0 1 0 0 0 0 0 0 0 0 1 0 0 0 1 1 0 1 0 0 0 0 1 0 0 0 1 0 0 1 0 0 1 0 0 0 0 0 0 0 0 1 0 0 0 1 1 0 0 0 0 0 1 0 0 1 0 0 1 0 0 0 1 0 1 0 0 0 0 0 1 1 0 1 1 0 0 0 1 1 0 0 0 1 1 0 0 0 1 0 1 1 1 1 0 0 0 0 0 0 0 0 0 0 1 1 0 0 1 0 0 0 0 1 0 1 0 0 0 0 1 0 1 0 1 1 0 1 0 0 1 0 0 1 0 1 0 0 0 0 0 0 0 0 0 1 0 0 1 0 0 0 1 1 0 0 1 0 1 0 1 0 1 0 1 1 1 1 1 1 1 1 0 1 1 0 0 0 0 0 0 1 1 1 0 0 0 0 0 0 0 0 0 0 0 0 0 0 1 0 0 0 1 0 0 0 1 1 0 1 1 0 0 0 1 1 0 0 0 0 0 0 1 0 0 0 0 0 1 1 0 0 0 1 0 1 1 0 0 0 0 0 0 0 0 0 0 0 0 0 1 1 1 1 1 0 0 0 0 0 1 0 1 0 1 0 0 0 1 0 1 0 0 0 1 0 1 0 1 0 1 0 0 0 0 0 0 1 1 0 0 0 0 1 0 0 0 0 0 1 1 0 0 1 0 0 1 1 0 1 0 0 0 1 0 0 0 1 1 1 0 0 0 0 0 0 0 1 0 0 0 0 0 0 0 0 1 0 1 0 0 0 1 1 0 0 0 0 0 1 1 0 0 1 0 1 0 0 0 0 0 0 0 0 0 1 0 0 0 0 0 1 1 0 1 0 0 0 1 0 1 0 1 0 0 0 1 1 0 0 0 0 0 0 0 1 0 0 0 0 1 0 1 0 0 1 1 0 1 0 0 0 0 0 1 0 1 0 1 0 0 0 0 0 0 1 0 0 0 0 0 0 0 1 0 1 0 0 1 1 1 0 0 0 0 1 0 0 0 1 1 0 0 0 0 1 0 1 0 0 0 0 0 0 0 0 0 0 0 0 0 0 0 1 0 0 0 0 0 1 0 0 1 0 1 0 0 0 0 0 0 0 0 1 0 0 0 1 1 0 0 0 0 0 0 0 0 1 1 1 0 0 0 0 1 0 0 0 1 0 0 1 0 0 0 1 0 1 0 0 1 1 0 1 1 0 0 0 0 0 0 0 1 0 0 1 1 0 0 0 0 1 0 0 1 1 0 0 0 0 0 1 0 0 1 1 0 1 0 0 1 0 0 0 0 1 1 1 0 1 1 0 0 0 0 0 0 0 0 1 0 0 0 0 0 0 1 0 1 0 1 1 0 1 0 0 0 1 0 0 0 0 1 1 0 0 1 0 0 0 0 0 0 1 0 1 0 1 1 0 1 1 0 0 0 1 1 1 0 0 0 0 1 1 0 1 0 0 0 1 1 0 0 0 0 0 0 0 1 0 1 0 0 0 0 0 0 1 0 1 0 0 0 1 0 1 1 0 0 1 1 0 0 0 0 0 1 0 0 0 0 0 1 1 1 1 0 1 0 1 0 0 0 1 1 0 0 1 1 0 1 0 1 0 1 1 0 0 0 0 0 0 0 0 0 0 0 0 0 1 0 1 0 0 0 0 0 0 0 0 1 0 1 0 1 1 0 1 1 1 1 1 0 0 0 1 0 0 0 0 0 0 0 1 1 0 1 0 0 0 0 0 0 0 0 0 0 1 1 0 0 1 0 0 0 0 0 0 1 0 0 1 0 1 0 1 0 0 1 0 0 1 1 0 0 1 0 0 1 0 0 1 0 0 1 0 1 0 0 0 0 0 0 0 0 1 0 0 0 1 0 0 0 0 0 0 0 0 0 1 0 0 1 0 0 0 1 1 1 0 0 1 1 0 1 1 0 0 0 1 1 0 0 0 0 0 0 0 1 1 1 0 0 0 0 1 0 1 0 0 0 1 0 1 0 0 0 1 1 0 0 0 0 0 0 0 0 1 0 0 0 1 1 0 0 1 0 1 0 0 0 1 1 0 0 0 0 1 1 0 0 0 0 0 0 1 0 0 0 0 0 0 0 0 0 0 0 0 0 1 0 0 0 0 0 1 1 0 0 1 0 1 1 1 1 0 1 1 1 0 0 0 1 0 0 0 0 0 0 1 0 1 1 0 1 1 1 0 0 0 0 0 0 1 0 0 0 0 0 0 1 0 1 0 0 1 1 0 0 0 0 0 0 0 1 1 1 1 0 0 0 0 1 1 1 0 0 0 0 0 0 0 0 0 0 0 1 0 0 0 0 0 0 0 0 0 0 1 0 0 0 0 0 1 0 0 1 0 0 0 0 1 0 0 0 0 0 0 0 0 0 0 0 0
M ARS-BFGL-NGS-98789 0 0 0 0 0 0 0 0 0 0 0 1 0 0 0 1 1 0 0 0 0 0 0 0 1 1 1 0 0 0 0 1 0 0 0 1 0 0 0 1 0 1 0 0 0 0 1 0 1 0 1 0 1 1 0 0 0 1 0 0 0 0 0 0 0 1 1 0 0 0 1 0 0 0 0 0 1 0 0 1 0 0 1 1 1 1 0 1 1 0 1 0 1 0 0 0 1 0 1 1 0 0 0 0 0 0 1 0 1 0 1 1 1 0 1 0 0 1 1 0 0 0 0 1 1 1 0 0 0 0 0 0 0 0 1 1 1 1 0 0 1 1 0 0 1 1 1 1 0 1 1 0 0 0 0 0 0 0 0 0 0 1 1 1 0 1 1 0 0 0 0 1 0 0 0 0 0 0 1 0 0 1 1 1 0 1 0 0 0 1 0 0 1 0 1 0 1 0 1 0 0 1 0 0 0 0 0 0 1 0 0 1 1 0 0 1 0 0 0 1 1 0 0 0 1 0 0 0 0 0 1 0 0 0 1 0 0 0 0 0 0 0 1 0 0 0 1 0 0 0 0 1 0 1 0 1 0 0 1 1 1 1 1 1 1 0 0 0 0 1 0 1 0 0 0 0 1 1 1 0 0 0 0 0 0 0 1 1 1 1 0 1 0 1 0 0 0 1 1 1 1 0 1 0 1 0 0 1 0 0 0 0 0 1 0 1 0 0 1 0 0 1 1 0 1 1 0 1 1 1 0 0 0 0 1 1 1 1 1 1 0 0 0 0 0 0 0 1 0 0 0 0 0 0 0 0 1 0 0 0 1 0 0 0 0 0 0 1 0 0 1 1 1 0 0 1 0 1 0 0 0 0 0 0 0 0 1 0 1 1 0 0 1 0 1 1 0 0 0 0 1 0 0 0 0 0 1 1 0 0 0 1 0 1 1 0 1 0 0 1 0 1 0 0 0 0 0 0 1 1 1 1 1 1 0 1 0 0 1 0 1 1 1 0 1 0 1 1 1 0 0 1 1 0 1 0 1 1 1 0 0 0 1 0 0 1 1 0 0 0 1 1 1 0 0 0 0 1 1 0 0 1 1 1 1 1 0 1 0 0 0 1 0 0 0 1 1 1 0 0 0 1 0 1 0 1 0 0 1 0 0 0 0 0 1 0 1 0 0 1 1 1 0 1 0 0 1 1 1 0 0 1 0 1 1 0 0 1 0 0 0 0 0 1 1 0 0 0 0 1 1 0 1 0 0 0 1 0 1 0 1 1 0 0 1 1 0 0 0 0 0 0 0 1 1 0 0 0 1 0 1 0 0 1 1 1 1 0 0 0 0 0 1 0 1 0 1 1 0 0 0 0 0 1 1 0 0 1 0 0 0 1 1 1 1 0 1 1 1 0 0 0 1 1 0 1 0 1 1 0 0 0 1 1 0 1 0 0 0 0 0 0 0 0 0 0 0 1 1 0 0 1 0 0 0 0 0 1 0 0 1 1 1 0 0 0 0 0 0 0 0 1 0 1 0 1 1 0 0 0 0 0 0 0 0 1 1 1 0 0 0 0 1 0 1 0 1 0 1 1 0 0 0 1 0 1 0 0 1 1 1 1 1 0 0 0 0 0 1 0 1 0 0 1 1 0 1 0 0 1 0 0 0 1 1 0 0 0 0 1 0 1 1 1 1 1 1 0 1 1 0 0 0 1 1 1 0 1 1 0 0 0 0 0 1 1 0 1 0 0 0 0 0 1 1 1 1 0 1 1 0 1 0 0 0 1 0 0 1 0 1 1 0 1 1 0 0 0 0 0 0 0 1 1 1 1 1 1 1 1 1 1 1 0 0 1 0 0 0 0 0 0 1 0 1 1 1 1 0 1 1 1 0 1 1 1 0 1 0 1 0 0 0 0 1 0 0 1 0 0 0 1 1 1 1 1 0 1 0 1 0 1 0 0 0 0 0 1 1 1 1 0 0 1 1 0 0 0 1 1 1 0 0 1 1 1 0 0 0 1 0 1 0 0 1 0 0 1 1 1 0 1 0 0 1 1 1 1 0 0 0 0 0 0 0 0 0 0 1 0 0 0 0 1 1 1 1 1 1 1 1 1 0 0 0 0 0 1 0 1 1 1 0 1 1 0 1 0 0 0 1 0 0 0 1 1 1 1 1 1 1 1 1 1 0 1 0 0 1 0 1 1 0 0 0 0 0 1 0 0 0 1 0 0 0 1 0 0 1 0 1 0 0 1 0 0 0 1 0 0 0 0 0 0 1 1 0 0 0 0 0 1 1 0 1 1 1 0 1 0 1 1 0 1 1 1 0 0 1 1 0 1 0 1 0 1 0 0 1 1 0 1 1 1 0 0 1 0 1 1 0 1 1 1 1 1 0 1 1 0 1 1 0 1 1 0 1 1 0 1 0 0 1 1 1 1 0 0 1 0 1 1 0 0 1 0 0 1 0 1 1 0 1 0 1 0 1 1 1 1 1 0 0 0 1 0 1 0 0 1 0 0 1 0 1 0 0 1 0 0 1 1 0 0 0 1 0 1 1 0 1 1 0 0 0 1 1 1 0 1 0 1 1 1 1 0 0 1 0 0 1 0 1 0 0 1 1 1 1 1 0 0 0 0 1 1 1 1 1 1 0 1 1 0 0 0 0 1 0 1 0 0 0 0 1 0 1 1 0 1 1 1 0 0 1 1 1 1 1 1 1 1 0 1 1 0 1 0 1 1 1 1 1 0 1 1 1 0 1 1 0 1 0 0 1 0 1 0 1 1 0 0 0 0 0 1 0 0 0 1 0 1
M ARS-BFGL-NGS-59713 1 1 0 1 1 1 1 1 1 1 0 0 1 1 1 1 0 1 1 1 1 1 1 1 0 0 1 1 1 0 1 0 1 1 1 1 0 1 1 0 1 0 1 1 0 1 1 1 0 1 0 1 0 1 1 1 1 0 1 1 1 1 1 1 1 1 0 1 1 1 0 1 1 1 1 1 0 1 1 0 0 1 1 1 0 0 1 0 0 1 0 1 1 0 1 1 0 1 1 1 1 1 1 1 1 1 0 1 0 1 1 0 1 1 0 1 1 0 0 1 1 0 1 0 0 1 1 1 1 1 1 1 1 1 1 1 1 1 1 1 0 0 1 0 0 1 0 1 0 0 0 1 1 1 1 1 1 1 1 1 1 0 0 1 1 0 0 1 0 0 1 0 1 1 1 1 1 1 0 0 1 0 1 0 1 0 1 1 1 0 0 1 1 1 0 1 0 1 1 1 1 0 1 1 1 1 1 1 0 1 1 0 0 1 1 0 1 1 1 0 0 1 1 1 1 1 1 1 1 0 1 1 1 1 0 1 1 0 1 1 1 1 1 1 1 0 0 0 1 1 1 1 1 0 1 1 1 1 0 0 0 0 1 1 0 1 1 1 1 1 1 1 1 1 1 1 0 1 0 1 1 1 1 1 0 1 1 1 0 1 1 1 1 1 1 1 1 0 0 0 1 1 1 1 0 1 1 0 1 0 1 1 0 0 1 0 1 1 0 1 0 1 0 1 1 0 1 0 0 0 1 1 0 1 1 1 1 1 1 1 1 0 1 1 1 1 1 1 1 1 1 1 1 1 1 0 0 1 1 1 1 1 0 1 0 1 1 0 1 0 0 0 0 1 1 0 1 0 1 1 1 1 1 1 1 1 0 1 1 0 1 1 1 1 0 0 0 1 1 1 1 1 1 1 1 1 1 1 1 1 1 0 1 1 0 1 1 0 1 0 1 1 0 1 0 0 0 1 1 0 1 1 0 1 1 1 0 0 0 0 0 0 0 0 1 0 0 0 1 1 0 0 0 1 0 1 1 0 1 1 1 1 0 1 1 1 1 1 1 1 1 1 0 1 0 1 1 1 1 1 0 1 1 0 1 1 1 1 1 1 1 1 1 0 0 0 0 0 1 1 1 1 0 0 1 0 1 1 0 1 1 1 0 1 1 1 0 1 1 1 1 1 1 1 0 1 1 0 0 0 0 1 1 1 0 0 1 0 1 0 1 1 1 1 0 1 1 0 1 1 1 1 0 1 1 1 0 1 1 1 1 0 0 1 0 0 1 1 0 1 1 1 1 1 1 0 1 1 1 1 1 1 1 0 1 1 1 1 1 1 1 0 1 1 1 1 0 0 1 1 1 1 1 1 1 0 1 1 0 0 1 1 0 1 0 1 1 0 1 1 1 1 0 1 1 1 0 1 1 1 1 1 1 1 1 0 1 1 0 1 1 1 0 1 0 0 0 1 0 0 0 0 1 1 1 0 1 1 1 1 1 0 0 1 1 0 0 1 1 0 0 0 0 0 1 1 1 1 1 0 1 1 1 1 0 1 0 0 1 1 0 0 1 0 0 1 0 1 0 0 0 1 1 1 0 0 1 0 1 0 1 0 1 1 1 1 0 0 1 1 1 1 1 1 1 1 0 1 1 1 1 0 1 1 1 0 1 1 1 0 0 1 0 0 1 1 1 1 1 1 1 0 1 0 1 1 1 0 0 1 0 0 1 1 0 0 0 1 0 0 1 1 0 1 1 1 0 1 1 0 0 1 1 1 0 0 0 0 1 1 1 0 1 0 0 1 1 0 0 1 1 1 1 1 1 1 1 1 1 1 1 0 0 1 1 1 0 1 1 1 1 1 0 1 0 1 0 1 1 0 1 1 0 0 0 0 1 1 1 0 1 1 0 1 1 1 0 1 0 1 0 1 0 1 1 0 0 1 1 0 1 0 1 1 1 1 1 1 1 0 1 1 1 1 0 1 0 1 0 1 1 1 1 1 0 1 1 1 1 0 1 0 1 1 0 0 1 1 1 0 1 0 1 1 0 0 1 1 1 1 0 1 0 1 1 0 1 1 1 1 1 1 1 1 0 1 1 1 1 1 1 0 0 1 1 0 1 0 1 1 0 1 1 0 1 1 0 1 0 0 1 1 0 0 0 1 1 1 0 1 0 1 0 0 0 1 1 0 1 1 0 1 1 1 0 1 1 0 1 1 1 0 1 1 0 0 1 1 0 0 0 1 1 0 1 1 0 0 1 0 0 1 1 1 1 1 1 1 1 1 0 0 1 1 0 0 0 1 1 1 1 1 1 1 1 1 1 1 0 1 1 0 1 1 1 0 0 1 1 1 0 1 0 1 0 1 1 1 1 1 0 1 0 1 0 1 1 1 0 1 0 1 1 0 0 1 1 1 1 0 0 1 0 1 0 1 1 1 0 1 1 0 1 1 0 1 1 0 0 1 1 0 0 0 0 1 1 0 1 0 0 1 1 1 1 0 1 1 1 0 1 1 1 1 0 0 1 1 1 1 0 0 1 1 1 1 0 1 1 1 1 1 1 1 1 1 1 0 1 1 1 1 1 1 1 1 1 1 1 1 1 1 1 1 1 0 1 0 0 0 0 1 1 0 1 1 0 1 1 0 1 0 1 1 1 0 1 1 1 1 1 1 1 1 1 1 0 1 1 0 1 1 1 1 0 0 0 1 0 1 0 1 1 1 0 1 1 1 1 1 0 0 0 1 1 0 1 1 1 0 1 1 1 1 1 1 1 1 1 1 1 0 1 1 1 0 1 1 1 0 0 0
M BTB-01197585 1 0 1 1 1 1 1 1 1 1 1 1 1 1 1 1 1 1 1 1 0 1 1 1 1 1 1 1 1 1 1 1 1 1 1 1 1 1 1 1 1 1 1 1 1 1 1 1 1 1 1 1 1 1 1 1 1 1 1 1 1 1 1 1 1 1 1 1 1 1 1 1 1 1 1 1 1 1 1 1 1 0 1 1 1 1 1 1 1 0 1 1 1 1 1 1 1 1 1 1 1 0 1 1 1 1 1 1 1 1 0 1 0 1 1 1 1 1 1 1 1 0 1 1 1 1 0 1 1 1 1 1 1 1 1 1 0 1 1 1 1 1 1 1 1 1 1 1 1 1 1 1 1 1 1 1 1 1 1 1 1 1 1 0 1 1 1 1 1 1 1 1 1 1 1 1 0 1 1 1 1 1 1 1 1 1 1 1 1 1 1 0 1 1 1 1 1 1 0 1 1 1 1 1 1 1 1 1 1 1 1 1 1 1 1 1 1 1 1 1 1 1 1 1 1 1 1 1 1 1 1 1 1 1 1 1 1 1 1 1 1 1 1 1 1 1 1 1 1 1 1 1 1 1 1 1 1 1 1 1 1 1 1 1 1 1 1 1 1 1 1 1 1 0 1 1 1 0 1 1 1 1 1 1 1 1 1 1 1 0 1 1 1 1 0 1 1 1 1 1 1 1 1 1 1 1 0 1 1 1 1 1 1 1 0 1 1 1 1 1 1 1 1 1 1 1 1 1 1 1 1 1 1 0 1 0 1 0 1 0 1 1 1 1 1 1 1 1 1 1 1 1 1 1 1 1 1 1 1 1 1 1 1 1 1 1 1 1 1 1 1 1 1 1 1 1 1 1 1 1 1 1 1 1 1 1 1 1 1 1 1 1 1 1 1 1 1 1 0 1 0 0 0 0 1 0 0 1 0 1 1 1 0 0 1 1 1 1 1 1 1 0 1 0 1 1 1 0 0 1 0 0 1 0 1 0 1 1 1 1 1 1 1 1 0 1 1 1 0 1 1 1 1 0 1 1 0 1 0 1 0 0 1 1 1 1 1 1 0 0 0 1 1 1 1 0 0 1 0 0 1 0 0 1 0 0 1 0 1 0 1 0 0 1 1 1 1 1 0 1 0 0 1 1 1 1 0 1 1 1 1 0 1 0 1 1 1 1 1 0 0 0 0 0 1 0 0 1 1 1 1 0 1 0 1 1 0 1 1 1 1 1 1 1 1 0 1 1 0 1 0 0 1 0 0 1 1 0 1 1 0 1 1 0 1 1 0 1 1 0 1 1 1 0 0 1 0 1 0 0 1 0 0 1 0 0 1 0 1 1 1 1 1 0 1 0 1 1 0 1 1 1 0 0 0 1 0 0 1 1 0 0 1 1 1 1 0 1 0 0 1 1 1 0 0 0 1 0 0 1 1 1 0 0 1 1 1 0 1 0 1 1 1 1 1 1 1 0 1 1 1 1 0 1 1 1 1 0 1 0 1 1 1 0 0 1 1 1 1 1 1 1 1 1 1 0 0 0 0 1 1 0 1 0 1 1 1 1 1 1 1 1 0 1 1 1 1 1 1 1 1 1 1 0 1 1 1 1 1 1 0 1 0 0 1 1 1 1 0 1 0 1 1 1 0 0 1 1 0 0 0 1 1 0 0 1 1 0 1 1 1 0 1 1 0 1 0 1 0 0 1 1 0 1 1 0 1 1 1 0 1 1 1 0 1 1 1 0 1 1 1 0 1 0 1 0 1 1 0 1 1 0 0 0 1 1 1 1 1 0 0 1 0 1 1 0 1 1 1 0 1 1 1 1 0 1 1 1 1 1 1 1 1 1 1 1 1 1 1 1 1 1 1 1 1 0 1 1 1 1 1 0 1 1 1 1 1 1 1 1 1 1 1 1 1 1 1 1 1 1 1 1 1 1 1 1 1 1 1 1 1 1 1 1 1 1 1 1 1 1 1 1 1 1 1 1 1 1 1 1 1 1 1 1 1 1 1 0 1 1 1 1 1 1 1 1 0 1 1 1 1 1 1 1 1 1 1 1 1 1 1 1 1 1 1 1 1 1 1 1 1 1 1 1 1 1 1 1 1 1 1 1 1 1 1 1 1 1 1 1 1 1 1 1 1 1 1 1 1 1 1 1 1 1 1 1 1 1 1 1 1 1 1 1 1 1 1 1 0 1 1 1 0 1 1 1 1 1 1 1 1 1 1 1 1 1 1 1 1 1 1 1 1 1 1 1 1 1 1 1 1 1 1 1 0 1 1 1 1 1 1 1 1 1 1 1 1 1 0 1 1 1 1 1 1 1 1 1 1 1 1 1 1 1 1 1 1 1 1 1 1 1 1 1 1 1 1 1 1 1 1 1 1 1 1 1 1 1 1 1 1 1 1 1 1 1 1 1 1 1 1 1 1 1 1 1 1 1 1 1 1 1 1 1 1 1 1 1 1 1 1 1 1 1 1 1 1 1 1 1 1 1 0 1 1 1 1 1 1 1 1 1 1 1 1 1 1 1 1 1 1 1 1 1 1 1 1 1 1 1 1 1 1 1 1 1 1 1 1 1 1 1 1 1 1 1 1 1 1 1 1 1 1 1 1 1 1 1 1 1 1 1 1 1 1 1 1 1 1 1 1 1 1 1 1 1 1 1 1 0 1 1 1 1 1 1 1 1 1 1 1 1 1 1 1 1 1 1 1 1 1 1 1 1 1 1 1 1 1 0 0 1 1 0 1 1 0 0 1 1 1 0 1 0 1 1 1 1 1 1 0 1 0 0 1 1 1 0 0 1 0 1
M ARS-BFGL-NGS-10405 0 1 1 1 1 1 0 1 1 0 0 1 1 1 1 1 0 1 1 1 1 1 1 1 0 0 0 1 0 0 0 0 0 0 0 0 0 1 0 0 1 0 0 0 0 1 1 1 0 0 0 1 0 1 1 1 1 0 0 0 1 0 1 0 1 1 1 1 1 0 0 1 0 1 1 0 0 1 0 1 1 1 1 1 0 0 0 0 0 1 0 1 1 0 0 1 1 1 1 1 1 1 0 1 1 1 0 1 0 0 1 0 1 0 0 0 1 0 0 1 0 1 1 0 0 1 1 1 1 0 1 0 1 1 0 1 1 1 1 1 1 0 1 0 0 1 0 1 0 1 0 1 0 0 1 1 0 0 0 1 1 0 0 1 1 0 0 1 0 0 1 0 1 1 0 0 1 1 0 0 1 1 1 0 0 0 0 0 1 0 0 1 1 1 1 1 0 0 1 1 1 1 1 1 1 1 0 1 0 0 1 1 1 0 1 0 1 0 0 0 0 1 0 1 1 0 0 0 0 0 1 1 0 1 0 1 1 0 1 1 1 1 1 1 1 0 0 0 1 1 0 1 1 0 0 1 1 1 0 0 0 0 1 1 0 1 1 1 1 1 1 1 1 1 0 0 1 1 0 0 0 1 1 1 0 1 1 0 1 1 0 1 0 1 1 0 1 0 0 0 1 0 1 1 0 1 1 0 1 0 1 1 0 0 1 0 0 1 0 0 0 0 0 1 0 0 1 0 0 0 1 1 0 1 1 1 1 1 1 1 1 0 1 1 1 1 1 1 1 1 0 1 1 0 1 0 0 0 1 1 1 1 0 1 0 0 0 0 0 0 1 0 1 0 0 1 1 0 1 1 1 0 1 0 1 1 0 1 1 0 0 1 1 1 1 0 0 1 1 0 1 1 1 1 1 1 1 1 1 1 1 1 1 1 1 1 0 1 1 0 1 1 0 1 1 1 1 1 1 1 0 1 1 1 1 1 1 0 1 1 1 0 1 1 1 1 1 1 1 1 1 0 0 1 1 1 1 0 1 1 1 1 0 1 1 1 1 1 1 1 1 1 1 1 1 1 1 1 1 1 0 1 1 1 1 1 1 0 1 1 1 1 1 1 1 1 1 1 1 1 1 1 1 0 1 0 1 1 0 1 1 1 1 1 1 1 0 1 1 1 1 1 1 1 1 1 1 1 1 1 1 1 1 1 0 1 1 0 1 1 1 1 1 1 1 1 1 1 1 1 1 1 1 1 1 1 1 1 1 1 1 1 1 1 1 1 1 1 1 1 1 1 1 1 1 1 1 1 1 1 1 1 1 0 1 1 1 1 1 1 1 1 1 1 1 1 0 1 1 0 1 1 1 1 1 1 1 1 1 1 1 1 1 1 0 1 1 1 1 1 1 1 0 1 1 1 1 1 1 1 1 1 1 1 1 1 1 1 1 1 1 1 1 1 1 1 1 1 1 1 1 1 1 1 1 1 1 1 1 1 1 0 1 1 1 1 1 1 1 1 1 1 1 1 1 1 1 1 1 1 1 1 1 1 1 1 1 1 1 1 1 1 1 1 0 1 1 1 0 0 0 1 1 1 0 0 1 0 1 1 1 1 1 1 0 1 0 1 1 1 0 1 1 1 1 1 1 1 1 1 1 1 1 0 1 1 1 1 1 1 1 1 1 0 1 1 1 1 0 1 1 1 1 0 1 1 1 1 1 1 1 1 1 1 0 0 1 1 0 1 1 1 1 1 1 1 1 1 1 0 1 1 1 1 1 1 1 1 0 1 0 1 1 1 0 1 1 1 1 1 0 1 1 1 1 1 1 1 1 1 1 0 0 1 1 1 0 0 0 0 1 1 0 1 0 1 0 1 1 0 1 1 0 1 0 0 1 1 1 0 0 1 0 0 1 1 0 1 0 0 0 1 0 1 1 0 0 1 1 0 1 0 1 1 1 1 0 1 1 0 1 1 1 1 0 1 0 1 0 1 1 1 1 1 0 1 1 1 1 0 1 0 1 1 0 0 1 1 0 1 0 1 1 0 0 0 1 1 1 1 0 0 0 0 1 0 0 0 1 1 1 1 1 1 1 1 1 1 1 1 1 0 0 1 0 0 1 0 0 1 1 1 1 0 1 0 0 1 0 0 1 0 0 0 0 1 1 1 1 1 0 1 1 1 0 1 1 0 1 1 0 1 1 1 0 0 1 1 0 1 1 0 0 1 0 0 1 0 0 0 1 1 1 0 1 1 0 0 0 0 0 1 0 1 1 1 1 1 1 1 0 0 1 1 0 0 0 1 1 0 1 1 0 0 1 1 1 1 0 1 1 1 1 1 0 1 0 1 1 0 0 0 0 1 0 1 1 1 1 1 0 1 0 1 0 1 1 1 0 1 0 1 1 1 0 1 1 1 0 0 0 1 0 1 1 1 0 0 1 1 1 1 1 1 0 1 1 0 0 1 1 0 0 0 0 1 1 0 1 0 0 0 1 1 1 0 1 0 1 0 1 0 0 1 0 0 1 1 0 0 0 1 0 1 1 1 0 1 1 1 1 1 1 0 0 1 1 1 0 1 1 0 1 1 1 1 1 1 0 1 1 0 1 1 1 0 1 0 0 1 0 1 0 0 1 1 0 1 1 0 1 0 1 1 1 0 0 1 0 1 0 1 1 1 1 1 0 1 0 0 1 1 1 0 0 0 1 1 0 1 1 1 0 1 1 0 1 1 1 1 1 1 1 1 1 0 1 1 1 0 1 1 0 1 1 1 1 0 1 1 0 0 1 1 0 1 0 1 1 1 1 0
M BTB-01197460 1 1 0 0 0 0 1 0 0 1 1 0 0 0 0 0 1 0 0 0 1 0 0 0 1 1 1 0 0 1 1 0 0 0 1 1 1 0 1 1 0 1 0 0 1 0 0 0 1 0 1 0 1 0 0 0 0 1 1 0 0 1 0 1 0 0 0 0 0 1 1 0 1 0 0 0 1 0 1 0 0 0 0 0 1 1 1 0 1 1 1 0 0 1 1 0 0 0 0 0 0 1 1 0 0 0 1 0 1 1 0 1 0 1 1 1 0 1 0 0 1 1 0 1 1 0 1 0 0 1 0 1 0 0 1 0 0 0 0 0 0 0 0 1 1 0 1 0 1 0 1 0 1 1 0 0 1 0 1 0 0 1 1 0 0 1 1 0 1 1 0 1 0 0 1 1 1 0 1 1 0 0 0 1 1 1 1 0 0 1 1 1 0 0 0 0 1 0 0 0 0 0 0 0 0 0 1 0 1 0 0 0 0 1 0 0 0 1 1 1 1 0 1 0 0 1 1 0 1 1 0 0 1 0 0 0 0 1 0 0 0 0 0 0 0 1 0 1 0 0 1 0 0 1 0 0 0 0 1 1 1 1 0 0 0 0 0 0 0 0 0 0 0 1 1 1 0 0 1 1 1 0 0 0 1 0 0 1 0 0 0 0 1 0 1 1 0 1 1 1 0 0 0 0 1 0 1 1 0 1 0 0 1 1 1 1 0 0 1 0 1 1 1 0 1 1 0 1 1 1 0 0 1 0 0 0 0 0 0 0 0 1 0 0 0 0 0 0 0 0 1 0 0 1 0 1 1 0 0 0 0 0 1 0 1 1 0 0 1 1 0 1 0 0 0 0 0 1 0 0 0 1 0 0 0 0 1 0 0 1 1 0 0 0 0 1 1 0 1 1 0 0 0 0 1 1 0 0 0 0 1 1 0 0 0 0 0 1 0 1 1 1 0 0 1 1 1 0 0 0 1 0 0 1 0 1 1 0 1 1 1 0 0 1 1 1 0 0 0 1 0 0 1 0 0 0 0 0 0 0 0 0 1 1 0 0 0 0 0 1 1 1 0 1 1 0 0 0 0 0 0 0 1 0 0 0 0 1 0 0 0 0 0 1 1 0 0 1 1 0 1 1 1 0 0 1 0 0 1 1 0 0 1 1 0 0 1 0 0 0 0 0 0 1 0 0 1 0 0 1 1 0 0 0 0 1 0 0 0 1 0 0 0 0 0 0 0 1 1 0 0 0 0 0 0 0 0 0 0 0 0 0 1 0 1 0 0 0 1 1 0 1 0 0 1 1 1 1 0 0 0 0 0 1 0 0 0 0 0 0 0 1 0 0 0 0 1 0 0 1 0 0 1 0 1 1 0 1 1 1 0 0 0 0 0 0 0 0 0 0 0 0 0 0 0 1 1 0 0 0 0 0 1 0 0 0 1 1 1 1 0 1 1 1 1 1 1 1 0 1 1 0 0 0 0 1 0 0 0 1 0 0 0 0 1 1 1 1 0 1 1 0 1 0 0 0 0 0 0 1 0 0 1 0 1 0 1 0 0 0 1 0 0 1 0 0 0 0 0 1 1 0 0 0 0 1 0 0 0 1 1 0 0 0 1 0 1 1 1 0 1 1 0 0 0 0 0 1 0 0 0 1 0 1 1 1 0 1 1 0 1 1 0 1 0 0 0 1 1 1 1 1 0 1 0 0 1 1 0 0 1 1 0 0 0 0 1 0 0 1 0 0 1 1 0 1 0 1 0 1 1 0 1 1 1 0 1 1 1 0 1 0 1 0 1 0 1 1 1 1 0 0 0 0 0 0 0 0 0 0 0 1 1 0 0 0 1 0 1 0 0 0 1 0 1 0 1 0 0 1 0 0 1 0 1 1 0 0 0 1 0 0 1 1 0 0 1 0 1 0 1 0 1 0 0 1 1 0 0 1 0 1 0 0 0 0 0 0 0 1 0 0 0 0 1 0 1 0 1 0 0 0 0 0 1 0 0 0 0 1 0 1 0 0 1 0 1 0 0 0 1 0 0 1 1 1 0 0 0 0 1 1 1 1 0 1 0 0 0 1 0 0 0 0 0 0 0 0 0 0 0 1 1 0 0 1 0 1 0 0 0 0 0 1 0 1 1 0 1 1 0 0 1 1 1 0 0 0 0 0 1 0 0 0 1 0 0 1 0 0 1 0 1 0 1 0 0 0 1 0 0 1 1 0 1 1 0 1 1 1 0 0 0 1 0 0 1 1 0 1 1 0 0 0 0 0 0 0 0 0 1 1 0 0 1 1 1 0 0 0 0 0 0 1 0 0 0 0 1 0 0 0 0 0 1 0 1 0 0 1 1 1 1 0 1 0 0 0 0 0 1 0 1 0 1 0 0 0 1 0 1 0 0 0 1 0 0 0 1 1 1 0 1 0 0 0 0 1 0 0 0 0 0 0 1 0 0 1 1 0 0 1 1 1 1 0 0 1 0 1 1 0 1 0 0 1 0 0 0 1 0 1 1 0 1 1 0 0 0 0 1 0 0 0 0 0 1 0 0 0 0 0 0 0 1 0 0 0 1 0 0 0 0 0 0 0 0 0 0 0 0 0 0 0 0 1 0 1 1 0 1 0 0 1 0 0 1 0 0 1 0 1 0 0 0 1 0 0 0 0 0 0 0 0 0 0 1 0 0 1 0 0 0 0 1 1 0 0 1 0 1 0 0 0 0 0 0 0 0 0 0 1 0 0 0 1 0 0 0 1 0 0 0 0 0 0 0 1 0 0 0 1 0 0 1 1 1 0 0 0 1 0
M ARS-BFGL-NGS-17028 0 0 1 1 0 0 0 0 0 0 1 1 0 0 0 1 1 1 0 0 0 0 0 0 1 1 0 0 0 1 0 0 0 0 0 0 0 0 0 1 0 1 0 0 1 0 1 0 1 0 1 0 1 0 0 0 0 1 0 0 0 0 0 0 0 1 1 0 0 0 1 0 0 0 0 0 1 0 0 1 1 1 1 0 1 1 0 0 1 0 1 0 0 1 0 0 0 0 1 1 0 0 0 0 0 0 1 0 1 0 0 1 0 0 1 0 0 1 0 0 0 0 0 1 1 0 0 0 0 0 0 0 0 0 0 1 0 1 0 0 1 0 0 0 1 1 1 1 1 1 1 0 0 0 0 0 0 0 0 0 0 1 1 0 0 1 1 1 0 0 0 1 0 0 0 0 0 0 1 0 0 0 1 1 0 1 0 0 0 1 0 0 0 0 1 0 1 0 0 0 0 0 0 0 0 0 0 0 1 0 0 1 0 0 0 0 0 0 0 1 0 1 0 0 1 0 0 0 0 1 1 0 0 0 0 0 0 1 0 0 0 0 1 0 0 1 0 0 0 0 0 1 0 1 0 0 0 1 1 1 1 1 1 0 0 0 0 0 0 1 0 1 0 0 0 0 1 0 1 0 0 0 0 0 1 0 1 0 1 0 0 1 0 1 0 0 0 1 1 1 1 0 1 0 1 0 0 1 0 1 0 0 0 1 0 1 0 0 1 0 1 0 1 0 0 1 0 1 1 1 0 0 0 1 1 0 1 0 1 0 0 1 0 0 0 0 0 1 0 0 0 0 0 0 0 0 1 0 0 1 1 0 0 0 0 0 0 0 0 1 0 1 1 0 0 0 0 1 0 0 0 0 0 0 0 0 1 0 1 1 0 0 1 0 1 1 1 0 0 0 1 1 1 0 1 0 1 1 0 0 1 1 1 1 1 1 1 1 0 1 1 1 0 1 1 1 1 1 1 0 1 1 0 1 0 1 1 0 1 1 1 1 0 1 0 1 0 1 1 1 1 1 0 0 0 1 1 1 1 0 0 1 1 1 0 1 1 0 1 0 1 1 0 1 1 1 1 1 1 0 0 1 1 1 1 1 0 1 0 1 0 1 1 1 1 1 0 1 0 1 0 1 1 1 0 0 1 0 1 1 0 0 1 0 1 0 0 1 0 1 1 1 1 1 0 0 1 0 1 1 1 1 0 1 1 1 1 1 0 1 1 0 0 1 1 1 0 1 0 1 1 1 0 1 1 0 0 0 1 0 1 0 1 1 1 0 0 1 1 0 1 1 1 1 1 1 0 1 1 1 1 1 1 0 1 1 1 0 1 1 1 1 1 0 1 1 0 0 1 0 1 0 0 1 1 1 1 1 1 1 1 1 0 1 1 1 1 0 1 1 0 0 1 1 1 1 1 1 1 1 1 1 1 1 1 0 1 0 1 0 1 1 1 1 1 1 1 1 1 1 1 0 0 0 0 1 1 1 1 1 1 1 1 1 0 1 1 1 0 1 1 0 1 1 0 1 1 1 0 1 1 1 1 1 0 1 1 0 1 1 1 1 1 1 1 1 0 0 1 0 1 1 0 1 0 0 1 0 1 1 1 0 1 0 0 0 1 1 1 0 1 1 0 1 1 1 0 1 1 1 1 0 0 1 1 1 1 0 1 0 1 1 0 0 1 1 1 1 1 1 1 1 0 0 1 1 1 1 0 1 1 1 1 1 1 1 1 1 0 0 1 0 1 1 1 1 0 1 1 0 1 1 0 0 0 0 1 1 0 1 1 0 0 0 0 0 1 1 0 0 0 0 1 1 1 1 1 1 1 1 0 1 1 0 0 1 0 0 0 0 0 0 1 0 1 1 1 1 0 1 1 0 1 1 1 1 0 1 0 1 0 0 1 0 1 0 0 1 0 0 0 1 1 1 1 1 0 1 0 1 0 1 0 0 0 0 0 1 0 1 1 0 0 1 1 0 0 0 1 1 1 0 0 0 1 1 0 1 0 1 0 1 0 0 1 0 0 1 0 1 0 0 0 0 1 1 1 1 1 0 0 0 0 0 0 0 0 0 1 1 0 0 0 1 1 1 1 1 1 1 1 1 0 0 0 0 0 1 0 0 1 1 0 1 1 0 1 0 1 0 1 0 1 0 1 1 1 1 0 1 1 1 0 0 0 1 0 0 1 0 1 1 0 0 0 0 0 1 0 0 0 1 0 0 1 1 0 0 1 0 1 0 0 1 0 1 0 1 0 0 0 0 0 0 0 1 0 0 0 0 0 1 1 0 1 1 1 0 1 0 0 1 0 0 1 1 0 0 1 1 0 0 0 1 0 1 0 0 1 0 0 0 1 1 0 0 1 0 1 0 0 0 1 1 1 1 0 1 1 0 1 1 0 0 1 0 1 0 0 1 0 0 1 1 0 1 0 0 0 0 1 1 0 0 1 0 0 1 1 1 1 1 1 0 1 0 1 1 1 1 1 0 0 0 1 0 1 0 0 1 0 0 0 0 1 0 0 1 0 0 1 0 0 0 0 1 1 1 1 0 1 1 0 0 1 1 1 1 0 1 0 0 0 1 1 0 0 1 0 0 1 0 1 0 0 1 1 1 1 1 0 0 0 0 1 0 1 1 1 1 0 1 0 0 0 0 0 1 0 0 0 0 0 0 1 0 1 1 0 1 0 1 0 0 1 1 1 1 1 1 1 1 0 1 1 0 1 1 1 0 1 1 1 1 1 1 0 0 1 1 0 0 0 0 1 1 1 0 1 0 1 1 0 0 0 1 0 0 0 0 1 1
M BTB-01756433 0 1 0 0 0 0 0 0 0 0 0 0 0 0 0 0 0 0 0 0 1 0 0 0 0 1 1 0 1 0 0 0 1 1 0 1 0 0 0 0 0 0 1 1 0 0 0 0 0 1 1 0 0 0 0 0 0 0 0 1 0 0 0 0 0 0 0 0 0 0 0 0 0 0 0 1 0 0 0 0 0 0 0 0 0 0 0 0 0 1 0 0 0 0 0 0 0 0 1 1 0 1 0 0 0 0 0 0 0 0 0 0 0 0 0 0 0 0 0 0 0 0 0 0 0 0 1 0 0 0 0 0 0 1 1 0 0 0 0 0 1 0 0 0 0 0 0 1 0 0 0 0 0 0 0 0 0 1 0 0 0 0 0 0 0 0 0 0 0 0 0 0 0 0 0 0 1 0 0 0 0 0 1 0 0 0 0 1 0 0 0 1 0 0 0 0 0 1 0 0 0 0 0 0 0 0 0 0 0 1 0 0 0 0 0 0 1 0 0 1 0 0 0 0 0 0 0 1 0 0 1 0 0 0 0 0 0 0 0 0 0 0 1 0 0 0 0 0 0 0 0 0 0 0 1 0 0 0 0 0 0 1 0 0 0 0 0 0 0 0 0 0 0 1 0 0 0 0 0 0 0 0 0 0 0 0 1 0 0 0 1 0 0 0 1 0 0 0 1 0 1 1 0 0 1 0 1 0 0 0 0 0 0 1 1 0 1 0 0 1 0 1 0 0 1 0 0 0 0 0 0 0 0 0 0 0 0 0 1 0 0 0 0 0 0 0 0 1 0 0 0 0 0 0 0 0 0 1 0 0 0 0 0 0 0 0 1 0 0 0 0 0 0 1 1 0 0 0 0 1 0 0 0 1 0 0 0 0 1 0 0 0 1 0 0 1 0 0 1 0 0 0 0 0 0 1 1 1 0 0 0 1 0 0 1 1 1 1 0 0 0 0 1 0 1 1 1 0 0 0 0 0 0 0 0 0 1 1 1 1 1 0 0 1 0 1 0 1 0 0 0 0 0 0 0 1 0 0 0 0 1 0 0 0 0 1 1 0 0 1 0 0 1 0 1 0 0 1 0 0 1 0 0 1 0 0 0 0 0 0 0 0 0 1 1 1 0 1 1 1 1 0 1 0 0 0 0 0 0 0 0 0 1 1 1 0 0 1 0 0 0 0 0 0 0 0 0 0 0 1 1 0 0 0 0 1 0 0 0 1 1 0 0 1 1 1 0 1 1 1 0 0 0 0 0 0 0 0 0 0 1 1 1 0 1 0 0 1 1 1 1 0 1 0 0 1 1 0 0 0 1 0 0 0 0 0 1 0 1 1 1 1 1 0 1 0 0 0 0 0 1 0 1 0 0 1 0 0 1 1 0 0 0 1 0 1 0 0 0 0 0 0 0 0 0 0 1 0 0 1 1 0 0 0 1 0 0 1 1 1 1 0 1 0 1 1 1 0 1 1 1 0 0 0 0 1 1 0 1 0 1 0 1 0 1 1 1 0 0 1 1 0 1 1 0 1 0 1 0 1 1 0 0 0 0 1 1 0 1 1 1 0 0 1 0 1 0 0 0 0 0 1 0 0 1 0 1 1 1 1 0 0 0 0 0 0 0 1 0 0 0 0 0 0 0 0 1 0 0 0 0 0 0 0 0 1 1 1 0 0 1 0 0 0 0 0 0 0 0 0 0 1 0 0 1 0 0 1 0 0 1 1 1 0 1 0 1 0 1 0 1 0 1 0 1 0 0 0 0 0 1 0 1 1 0 0 1 1 0 0 0 0 1 0 0 0 0 1 0 1 1 0 0 1 0 1 0 1 0 0 0 0 0 0 0 1 0 1 0 1 0 0 0 0 0 0 0 0 0 0 1 0 0 0 0 0 0 1 0 0 1 0 0 0 1 0 0 1 0 1 0 0 0 1 1 0 0 1 0 0 0 0 0 0 0 0 1 1 0 0 0 0 0 0 0 0 0 0 0 1 0 0 0 0 0 0 0 0 0 0 0 0 0 0 0 1 1 1 1 0 0 0 0 0 0 0 1 0 1 0 0 0 0 0 0 0 1 1 1 0 0 0 0 1 0 1 1 0 0 1 1 0 0 0 1 0 0 0 1 0 0 1 0 0 0 0 0 0 0 0 1 1 0 0 0 1 0 1 0 1 0 1 0 0 0 1 0 0 0 0 0 1 1 0 0 1 0 0 0 0 0 0 0 0 0 0 0 0 0 0 0 0 0 0 0 1 0 0 1 0 0 0 1 0 0 1 0 0 0 0 0 0 0 0 0 0 0 0 0 1 0 1 1 0 0 0 0 0 0 0 0 0 0 0 0 1 0 0 0 0 0 0 0 1 0 0 0 0 0 0 0 0 0 1 0 1 0 1 0 0 0 0 0 0 0 0 0 0 0 0 0 0 0 1 0 0 1 0 0 0 1 0 0 0 0 0 0 0 0 1 1 0 0 0 0 0 1 0 1 0 0 1 1 0 1 0 1 1 0 0 0 0 0 0 0 0 0 1 1 1 0 0 1 0 0 1 0 1 1 0 0 1 0 1 0 0 1 0 0 1 0 1 0 0 1 0 0 0 1 0 0 1 1 0 0 0 1 0 0 0 0 0 1 0 1 0 0 0 0 0 0 0 0 0 0 0 1 0 1 0 1 0 0 0 0 0 0 1 1 0 1 1 0 1 0 0 0 1 0 1 0 1 1 1 1 0 1 1 1 0 0 0 0 0 1 1 0 0 1 0 0 0 0 0 1 1 1 0 1 0 0 0 0 0 0 0 0 0 0 0 0 0
M ARS-BFGL-NGS-91235 1 0 0 1 0 0 1 0 0 1 0 1 0 1 1 1 0 1 0 1 0 1 1 0 0 0 0 0 0 1 1 1 0 0 1 0 1 0 1 0 0 0 0 0 1 0 1 0 0 0 0 0 0 1 0 1 0 0 1 0 0 1 0 1 0 1 1 1 0 1 0 1 1 1 0 0 0 1 1 1 1 1 1 0 0 0 1 1 0 0 0 0 1 1 1 1 1 1 0 1 0 0 1 0 0 0 0 1 0 1 1 0 1 1 0 1 0 0 1 1 1 1 1 0 0 1 0 0 0 1 0 1 1 0 0 1 1 1 0 0 0 1 0 1 0 1 0 0 0 1 0 0 1 1 0 0 1 0 1 0 0 0 0 1 0 0 0 1 1 1 0 0 0 0 1 1 0 1 0 1 1 1 0 0 1 0 1 0 0 0 1 0 0 0 1 0 0 0 1 1 0 1 1 1 0 1 1 0 0 0 0 0 1 1 1 1 0 1 1 0 1 1 1 0 1 1 1 0 1 1 1 1 1 0 1 1 0 1 1 1 0 1 1 1 1 1 1 1 0 0 1 1 0 0 0 0 0 1 0 0 0 0 1 1 1 1 0 1 1 1 0 1 1 0 1 1 1 1 0 1 1 1 0 0 1 1 0 1 1 1 0 1 1 1 0 1 1 0 0 0 1 0 1 0 0 0 0 1 0 0 1 0 1 0 0 0 0 1 0 0 1 0 0 0 0 0 0 0 0 0 0 0 1 0 1 1 1 1 1 1 0 1 0 0 0 0 0 1 0 0 1 0 0 1 1 1 0 0 1 1 1 0 1 1 1 1 0 1 1 1 1 0 1 0 0 1 0 0 1 0 0 1 1 0 0 0 0 0 1 0 1 1 1 0 1 0 1 1 0 1 0 1 1 1 0 1 1 0 1 1 0 0 1 0 0 0 1 0 1 1 0 0 0 1 0 0 0 1 0 0 0 0 0 0 1 0 0 0 0 0 0 0 0 0 1 0 0 0 0 0 0 0 1 1 0 1 0 0 0 1 0 1 0 0 1 0 0 1 1 1 0 0 0 0 0 1 1 1 0 1 0 0 0 0 0 0 1 0 1 1 1 0 1 0 0 0 0 0 1 1 1 0 0 0 1 1 1 1 0 0 1 1 0 1 0 1 1 1 1 1 0 0 1 0 0 1 0 0 1 0 0 0 1 0 0 0 1 0 1 0 1 1 1 0 1 1 1 0 1 0 0 1 0 1 1 1 0 1 0 1 1 0 0 1 0 0 1 1 0 1 1 0 0 0 0 0 1 0 0 1 0 1 1 0 0 1 1 1 1 0 0 0 0 1 0 1 0 1 1 1 0 1 1 0 0 0 1 0 0 0 1 0 1 1 0 1 0 0 0 1 1 1 0 0 1 0 0 0 0 0 0 0 0 0 0 0 0 1 0 1 0 0 0 0 0 0 0 0 0 0 0 0 1 1 1 0 1 0 0 0 0 0 0 1 1 0 0 0 1 0 0 0 0 0 1 1 0 1 1 0 1 1 0 1 0 1 0 0 0 0 0 0 0 0 1 0 0 1 0 0 1 0 1 0 0 1 0 0 1 0 0 0 1 0 1 1 0 0 0 1 0 0 1 1 0 1 0 0 1 0 1 0 0 0 0 0 0 1 0 0 0 0 0 0 1 0 1 0 0 0 1 0 1 1 0 0 0 0 0 1 0 0 1 1 0 0 0 0 0 0 1 1 0 0 1 0 0 0 0 0 0 0 1 1 0 0 0 0 1 1 0 0 1 1 0 1 0 0 0 1 0 0 1 1 1 1 1 0 1 1 1 0 0 0 0 1 1 0 0 0 0 0 0 0 0 0 0 1 0 0 0 1 1 0 0 0 0 0 0 0 0 1 1 1 0 0 1 1 1 0 1 1 0 1 1 0 1 1 0 0 1 0 1 0 0 1 0 0 1 0 1 0 0 1 0 0 1 0 0 0 1 0 0 1 0 1 0 1 0 0 0 0 0 0 0 0 0 0 0 0 1 1 1 1 0 0 0 1 0 0 1 1 1 1 1 1 0 0 1 0 0 1 0 1 0 1 1 1 1 1 0 0 1 0 0 1 1 0 0 1 1 1 0 0 1 1 0 1 1 1 0 0 1 1 0 1 1 0 1 1 0 0 1 1 1 0 0 1 1 0 0 1 0 0 1 0 0 1 1 0 0 0 1 0 1 0 0 1 0 1 1 1 0 0 0 0 1 0 0 1 1 1 0 0 1 0 1 0 1 1 1 0 1 1 0 0 0 0 0 0 0 0 0 1 1 1 0 1 0 1 0 1 0 1 1 0 1 0 1 1 1 1 0 0 1 1 1 1 1 1 1 1 0 1 0 1 1 0 0 0 0 1 1 1 0 0 1 1 1 0 1 1 0 0 1 1 0 1 1 0 1 1 0 1 0 0 1 0 1 1 1 1 0 1 0 0 1 0 0 0 0 0 0 0 0 1 0 0 1 0 1 1 1 1 0 1 1 1 0 0 0 1 0 0 0 0 1 1 0 0 1 1 0 0 0 1 1 0 1 0 0 0 1 1 0 1 1 1 0 0 1 0 1 0 0 0 0 0 0 1 1 0 0 1 0 1 0 1 1 0 0 0 1 0 0 1 0 1 0 1 0 1 0 0 1 0 0 0 0 0 0 1 0 0 0 0 0 0 0 0 1 0 0 0 0 1 0 0 0 1 1 1 1 0 0 0 1 0 0 0 0 0 0 1 0 0 0 1 0 0 1 0 0 0 1 1 1 0 0 1 0 1
M ARS-BFGL-BAC-32391 0 0 1 0 1 1 0 1 1 0 1 0 1 0 0 0 0 0 1 0 0 0 0 1 0 0 0 1 0 0 0 1 0 0 0 0 0 1 0 0 1 0 0 0 0 1 0 1 0 0 0 1 0 0 1 0 1 0 0 0 1 0 1 0 1 0 0 0 1 0 0 0 0 0 1 0 0 0 0 0 0 1 0 1 0 0 0 1 0 0 0 1 0 0 0 0 1 0 0 0 1 0 0 1 1 1 0 0 0 0 0 0 0 0 0 0 1 0 1 0 0 0 0 0 0 0 0 1 1 0 1 0 0 1 0 0 0 0 1 1 1 1 1 0 0 0 0 0 0 0 0 1 0 0 1 1 0 0 0 1 1 0 0 0 1 0 0 0 0 0 1 0 1 1 0 0 0 0 0 0 0 1 0 0 0 0 0 0 1 0 0 0 1 1 0 1 0 0 0 0 1 0 0 0 1 0 0 1 0 0 1 1 1 0 0 1 1 0 0 0 0 0 0 1 0 0 0 0 0 0 0 0 0 1 1 0 1 0 0 0 1 0 0 0 0 0 1 0 1 1 0 0 1 0 0 1 1 0 0 0 0 0 0 0 1 0 1 0 0 0 1 0 0 0 0 0 0 0 0 0 0 0 1 1 0 0 1 0 0 0 0 0 0 0 0 0 0 0 0 0 0 0 0 1 0 1 0 0 1 0 0 1 0 0 0 0 0 0 0 0 0 0 0 1 0 0 1 0 0 0 1 1 0 1 0 0 0 0 0 0 1 0 1 1 1 1 1 0 1 1 0 1 1 0 0 0 0 0 0 0 0 1 0 0 0 0 0 1 0 0 1 0 0 0 0 1 1 0 0 1 1 0 0 0 1 1 0 1 0 0 0 0 0 1 0 0 0 0 0 0 0 1 1 0 0 0 0 0 0 0 0 0 1 0 0 0 0 0 0 0 0 1 0 1 0 0 1 1 0 0 1 0 0 1 0 1 0 0 0 0 0 0 0 0 1 0 0 0 0 0 0 0 1 0 0 0 0 0 0 0 0 1 0 0 0 0 0 0 1 0 1 0 0 0 0 1 1 0 0 0 0 0 1 0 0 0 0 1 0 1 0 0 1 0 0 0 0 0 0 0 0 1 0 0 0 1 1 0 0 0 0 0 0 0 0 0 1 0 0 0 0 0 1 1 0 0 1 0 0 0 0 0 0 0 0 0 0 0 0 0 0 0 0 1 0 0 0 0 0 0 0 0 0 0 1 0 0 0 0 0 0 0 0 1 0 0 0 0 0 0 0 0 0 0 1 0 0 0 0 1 0 1 1 1 0 0 0 0 0 0 0 0 0 0 0 0 1 0 1 0 0 0 0 0 1 0 1 1 0 0 1 0 0 0 0 0 0 0 0 1 0 0 0 0 1 1 0 0 0 0 0 0 1 0 0 0 0 0 0 0 0 0 0 0 0 0 0 1 0 0 0 0 0 0 0 0 0 0 0 0 0 0 0 1 0 0 0 0 0 0 0 0 0 0 0 0 0 0 0 0 0 1 0 1 1 0 0 0 0 0 0 0 0 0 1 0 0 0 0 1 0 0 0 0 0 1 0 0 0 0 1 0 1 0 0 0 0 0 1 0 1 0 0 0 0 1 0 0 1 0 1 1 1 1 1 0 0 0 0 0 0 1 0 0 0 0 0 0 1 1 1 0 0 1 0 0 0 0 0 1 0 0 1 0 1 0 0 0 0 1 0 0 0 1 0 1 0 0 0 1 0 0 0 0 1 0 0 0 0 1 1 0 0 1 0 0 0 0 1 0 0 1 0 0 0 0 0 0 0 0 0 0 0 1 1 0 0 0 1 0 1 1 0 1 0 0 0 0 1 0 0 0 0 0 0 0 1 0 1 0 0 0 0 0 0 1 0 0 0 0 0 0 0 0 0 0 0 0 1 0 0 0 0 1 1 0 0 0 0 0 0 1 1 0 0 1 0 1 0 0 0 1 1 0 0 0 1 1 1 0 1 0 1 1 0 0 0 0 0 0 0 1 0 0 0 0 0 0 1 1 0 0 0 0 0 0 0 0 0 0 1 0 1 0 0 0 0 0 0 0 0 0 0 1 0 0 0 0 0 0 0 0 1 0 0 0 0 0 0 0 0 0 0 0 0 0 0 0 1 0 0 0 1 1 0 0 1 0 0 1 0 0 0 1 0 0 1 0 0 1 1 0 0 1 0 0 1 0 0 0 0 0 1 0 1 1 0 0 0 0 0 0 0 1 0 0 0 1 0 0 0 0 0 0 0 0 0 1 0 0 1 0 0 0 0 0 1 0 0 0 1 1 1 0 0 1 0 1 0 0 0 0 0 0 0 0 0 0 0 0 1 0 0 0 0 0 0 0 0 1 0 0 0 1 0 1 0 0 0 0 0 0 0 0 1 0 0 0 1 1 0 0 1 0 0 1 0 0 0 0 0 0 0 0 0 1 0 0 0 0 0 0 0 1 0 0 0 0 0 0 0 0 0 0 0 0 0 0 0 0 0 1 0 1 1 0 0 0 0 1 0 0 1 0 0 0 0 0 0 0 1 0 0 0 0 0 0 0 0 1 0 0 0 1 1 0 0 0 0 0 0 1 0 0 0 0 0 0 0 0 1 0 0 1 1 0 0 0 0 0 0 0 1 1 0 1 0 0 0 0 0 0 1 0 0 0 0 0 0 0 0 1 0 1 0 0 1 1 1 0 0 0 1 0 1 0 0 1 1 0 0 0 0 0 0 1 1 0 1 0 0 1 1 1 0 0 0 1 0 1 1 1
M BTB-01636657 1 1 0 1 0 0 1 0 0 1 0 1 0 0 0 1 0 1 0 0 1 0 0 0 0 0 1 0 1 1 1 0 1 1 1 1 1 0 1 0 0 0 1 1 1 0 1 0 0 1 0 0 0 1 0 0 0 0 1 1 0 1 0 1 0 1 1 0 0 1 0 0 1 0 0 1 0 0 1 1 0 0 1 0 0 0 1 0 0 1 0 0 1 1 1 0 0 0 0 1 0 1 1 0 0 0 1 0 0 1 0 0 0 1 0 1 0 0 0 0 1 1 0 0 0 1 1 0 0 1 0 1 0 0 1 1 1 1 0 0 0 0 0 1 0 1 0 0 1 1 0 0 1 1 0 0 1 1 1 0 0 0 0 0 0 0 0 1 1 1 0 0 0 0 1 1 1 0 0 1 0 0 0 0 1 0 1 1 0 0 1 1 0 0 1 0 0 1 0 0 0 0 0 0 0 0 1 0 0 1 0 0 0 1 0 0 0 1 1 1 1 1 1 0 1 1 1 1 1 1 1 0 1 0 0 0 0 1 1 0 0 0 1 0 0 1 0 1 0 0 1 1 0 0 1 0 0 1 0 0 0 0 1 1 0 0 0 0 0 1 0 1 0 1 1 1 1 0 0 1 1 0 0 0 1 0 0 1 1 0 1 1 1 1 1 1 0 0 0 0 1 1 1 0 1 0 1 1 0 0 0 0 1 0 1 0 1 0 0 1 1 1 0 0 1 0 0 0 0 0 0 0 1 0 1 0 1 0 1 0 0 1 0 0 0 0 0 1 0 0 1 0 0 1 0 1 0 1 0 1 1 0 1 0 1 1 1 0 1 1 0 0 1 1 1 0 0 0 0 0 0 1 0 1 0 0 0 0 1 0 1 0 1 0 1 1 1 0 1 1 1 0 0 1 0 0 0 1 1 1 0 0 0 1 0 0 0 0 1 1 0 0 0 0 0 0 0 0 1 0 0 1 0 0 1 0 0 0 0 0 0 1 0 0 0 0 0 0 1 0 0 1 0 1 0 0 1 1 1 1 1 0 0 0 1 0 0 1 0 0 0 0 1 0 0 0 0 0 1 1 0 1 0 1 1 1 1 0 1 0 1 1 0 0 0 0 0 0 0 0 0 0 0 1 1 0 0 1 1 0 1 1 0 0 1 1 0 0 1 1 1 1 0 0 1 1 0 0 1 0 0 1 1 1 1 0 1 1 1 0 0 1 1 0 0 0 1 0 0 0 1 1 0 1 0 1 0 1 1 0 0 1 0 0 0 0 1 0 0 0 0 0 0 1 0 0 0 0 1 0 1 0 0 0 1 1 0 1 0 0 0 0 0 1 1 1 0 1 0 1 0 1 0 1 0 0 0 0 0 0 0 1 1 0 1 0 1 0 1 0 1 1 1 1 0 0 0 1 1 0 0 0 0 1 0 0 0 0 0 0 0 0 0 0 0 0 0 0 1 0 0 0 1 1 0 0 0 1 0 1 0 1 0 0 0 0 0 0 1 0 0 0 0 1 1 0 1 0 1 0 0 0 0 0 0 0 0 0 0 0 0 0 1 0 0 0 0 1 1 0 1 0 1 1 0 0 0 0 0 0 0 0 0 0 1 0 1 0 0 1 0 0 1 1 1 0 1 0 0 1 0 0 0 0 0 0 0 0 0 0 0 0 0 1 1 1 1 0 0 0 0 0 1 0 0 1 0 0 0 0 0 0 0 0 0 1 0 1 0 0 0 1 0 0 0 0 0 0 1 0 0 1 0 0 0 0 0 0 1 0 0 0 0 0 1 1 0 0 0 0 1 0 1 1 1 1 1 0 1 1 1 0 0 0 0 1 1 1 0 1 0 0 0 0 0 0 0 1 0 0 0 0 1 1 0 0 0 0 0 0 1 0 1 1 0 0 1 1 1 1 1 1 0 1 1 0 1 1 0 0 0 0 0 0 0 0 1 0 1 0 1 0 0 1 0 0 1 0 0 0 1 0 0 1 0 1 0 0 0 0 0 0 0 0 0 0 1 0 1 1 1 0 0 1 0 0 0 1 0 0 1 1 1 1 0 1 1 1 1 0 0 0 0 1 1 1 1 1 1 1 0 0 1 0 1 1 0 0 1 1 1 1 0 0 1 1 0 0 1 1 0 1 1 1 0 1 1 0 0 1 0 0 0 0 1 0 0 1 1 0 0 1 1 0 1 1 0 1 1 0 0 0 1 0 1 0 0 1 0 1 1 0 0 0 0 0 1 0 1 1 1 0 1 0 0 0 0 0 0 0 1 0 1 0 0 0 0 0 0 1 0 0 1 1 1 1 0 0 0 1 0 0 0 1 1 0 1 0 1 1 1 1 0 0 1 0 1 1 1 1 0 1 0 1 0 1 0 0 0 0 0 1 0 0 0 0 1 1 1 0 1 0 0 0 0 1 1 1 0 0 1 1 0 0 0 0 0 0 1 1 1 1 0 1 0 0 1 0 0 0 0 1 1 0 0 1 0 1 0 0 0 1 1 1 0 1 0 1 1 1 0 0 1 0 0 0 1 1 0 0 1 1 0 1 0 1 1 1 1 0 0 1 1 1 0 0 0 1 1 0 1 1 1 0 0 0 0 0 0 1 1 0 1 1 0 1 0 1 1 0 0 0 1 0 0 1 1 1 1 0 1 0 0 0 1 0 0 0 1 0 1 1 0 1 0 0 1 0 0 0 1 0 1 0 1 1 0 0 0 0 1 1 0 0 0 1 0 0 0 0 1 1 1 1 1 0 0 0 0 1 1 0 0 0 0 1 0 0 0 0 0 0
M ARS-BFGL-NGS-14764 0 0 0 0 1 1 0 1 1 0 1 1 1 1 1 0 0 1 1 1 0 1 1 1 0 0 1 1 0 0 0 0 0 0 0 1 0 1 0 0 1 0 0 0 0 1 1 1 0 0 0 1 0 0 1 1 1 0 0 0 1 0 1 0 1 1 1 1 1 0 0 1 0 1 1 0 0 1 0 1 1 1 1 1 0 0 0 0 0 0 0 1 0 0 0 1 0 1 1 1 1 0 0 1 1 1 0 1 0 0 1 0 1 0 0 0 1 0 0 1 0 0 1 0 0 0 0 1 1 0 1 0 1 1 1 0 1 0 1 1 0 0 1 0 0 0 0 1 1 1 0 1 0 0 1 1 0 0 0 1 1 0 0 1 1 0 0 1 0 0 1 0 1 1 0 0 0 1 0 1 1 0 1 0 0 0 0 1 1 0 0 0 1 1 1 1 0 0 1 1 1 1 1 1 1 1 0 1 0 0 1 0 0 0 1 0 1 0 0 1 0 0 0 1 1 0 0 0 0 0 1 1 0 1 0 1 1 0 1 1 1 1 1 1 1 0 0 0 1 1 0 1 1 0 0 1 1 1 0 0 0 0 0 1 0 1 1 1 1 1 1 1 1 0 0 0 1 1 0 0 0 1 1 1 0 1 1 1 1 1 0 1 0 0 0 0 1 0 0 0 1 0 1 1 0 1 0 1 1 0 1 1 0 0 0 0 0 1 0 0 0 1 0 1 1 0 1 0 0 0 1 1 0 1 1 1 1 1 1 1 1 0 1 1 1 1 1 1 1 1 0 1 1 0 1 0 0 0 1 1 1 1 0 1 0 0 0 0 0 0 0 0 1 0 0 0 1 0 1 1 1 0 1 0 1 1 0 1 1 0 0 1 1 1 1 0 0 1 0 0 0 0 0 1 1 0 0 1 1 0 1 0 0 0 0 0 0 0 0 0 1 0 1 0 1 0 1 0 0 1 0 0 0 0 0 0 1 1 0 1 0 1 1 0 0 0 1 0 0 1 1 1 0 1 1 1 0 1 0 0 1 0 0 1 0 0 0 0 0 0 0 1 1 1 0 0 0 0 0 1 1 0 0 0 0 0 0 0 0 0 0 1 0 1 0 0 1 0 0 0 0 0 1 0 0 0 0 0 0 1 0 1 0 0 1 0 0 0 1 1 0 0 0 0 1 1 0 1 1 0 1 0 0 0 1 0 1 1 0 0 0 0 0 1 1 1 0 0 0 1 0 1 1 1 0 0 1 1 0 1 0 1 0 0 0 1 1 0 0 0 0 1 1 0 0 0 0 1 0 0 1 0 0 0 0 1 0 1 0 1 1 0 1 1 1 1 0 0 0 0 1 1 0 0 0 0 0 0 0 0 0 0 1 0 1 0 0 1 0 0 1 0 0 0 0 1 0 0 0 1 1 1 0 0 1 1 1 0 1 0 1 1 0 1 1 1 0 0 0 0 0 1 1 0 0 0 0 0 1 0 0 1 0 0 0 0 1 1 0 1 0 1 0 0 0 0 0 1 1 0 0 0 1 0 0 0 0 1 1 1 0 1 0 0 0 1 1 0 1 0 1 1 0 0 1 0 1 1 0 0 0 1 0 1 0 1 1 1 0 1 0 1 0 0 0 0 1 1 1 0 0 0 1 0 0 1 1 0 1 0 0 0 1 1 1 0 1 1 0 0 0 0 1 0 0 0 1 0 1 0 0 1 0 0 1 1 0 0 1 0 0 1 1 0 0 0 1 1 0 0 0 0 0 0 0 1 1 0 1 0 0 1 0 1 1 1 1 0 0 0 0 1 0 1 1 1 0 1 1 0 0 0 0 1 1 1 1 0 1 0 1 1 0 1 0 0 0 1 1 0 1 1 0 1 0 0 1 1 1 0 0 1 0 0 1 1 0 1 0 0 1 1 0 1 1 0 0 1 1 0 1 0 1 1 1 1 0 1 0 0 0 1 1 0 0 1 1 1 0 1 0 1 1 0 0 0 1 1 1 0 1 0 1 1 0 1 0 1 0 1 0 0 1 0 0 0 1 0 1 1 0 0 0 0 1 0 0 0 1 0 1 1 1 1 1 1 1 0 0 1 1 0 0 1 0 0 1 0 0 0 1 1 1 0 1 0 0 1 0 1 1 0 0 0 0 1 0 1 0 1 0 1 0 0 0 1 1 1 1 1 0 1 0 1 1 0 1 1 0 1 1 0 0 1 0 0 1 0 0 0 1 1 1 0 1 1 0 0 0 0 0 1 0 1 1 1 1 1 1 1 1 0 0 1 0 0 0 1 0 0 1 1 0 1 0 0 1 1 0 0 1 0 1 1 0 1 1 1 1 1 1 1 0 1 0 1 0 0 0 0 1 0 0 1 0 1 1 1 0 1 0 1 1 0 0 1 1 0 0 0 1 1 0 1 0 1 0 0 0 1 1 1 1 1 0 1 1 0 0 1 1 0 0 0 0 1 1 0 1 0 0 0 0 1 1 0 1 0 1 0 1 0 1 0 0 1 1 1 0 1 0 0 0 1 1 1 0 1 1 1 1 1 1 0 0 1 1 1 0 1 1 0 0 0 1 1 1 1 0 1 1 0 1 1 1 0 1 0 0 1 1 1 0 0 1 0 0 0 0 0 1 0 0 1 1 0 0 0 0 1 0 1 1 1 0 1 0 1 0 0 0 1 1 0 0 0 1 1 0 1 1 0 0 0 0 1 0 1 0 1 1 1 1 1 0 1 1 0 0 0 0 1 1 1 1 0 0 1 0 0 1 1 0 0 1 1 1 0 1 0 1 1
M BTB-00771036 0 0 1 0 0 0 0 0 0 0 0 0 0 1 1 0 0 0 0 1 0 1 1 0 0 0 0 0 0 0 0 0 0 0 0 0 0 0 0 0 0 0 0 0 0 0 0 0 0 0 0 0 0 0 0 1 0 0 0 0 0 0 0 0 0 0 0 1 0 0 0 1 0 1 0 0 0 1 0 0 0 0 0 0 0 0 0 0 0 0 0 0 0 0 0 1 0 1 0 0 0 0 0 0 0 0 0 1 0 0 0 0 0 0 0 0 0 0 0 1 0 0 1 0 0 0 0 0 0 0 0 0 1 0 0 0 0 0 0 0 0 0 0 0 0 0 0 0 0 0 0 0 0 0 0 0 0 0 0 0 0 0 0 0 0 0 0 0 0 0 0 0 0 0 0 0 0 1 0 0 1 0 0 0 0 0 0 0 0 0 0 0 0 0 0 0 0 0 0 1 0 1 1 1 0 1 0 0 0 0 0 0 0 0 1 0 0 0 0 1 0 0 0 0 0 0 0 0 0 0 0 1 0 0 0 1 0 0 1 1 0 1 0 1 1 0 0 0 0 0 0 0 0 0 0 0 0 0 0 0 0 0 0 0 0 1 0 1 1 0 0 0 1 0 0 0 0 0 0 0 0 1 0 0 0 1 0 0 0 0 0 0 0 0 0 0 1 0 0 0 0 0 0 0 0 0 0 0 0 0 1 0 0 0 0 0 0 1 0 0 0 0 0 0 0 0 0 0 0 0 0 0 0 0 0 0 0 0 0 0 0 0 0 0 0 0 0 0 0 0 0 0 0 0 1 0 0 0 1 0 0 0 0 1 0 0 0 0 0 0 0 0 0 0 0 0 0 0 1 0 0 0 1 0 0 0 0 0 0 0 0 1 0 0 0 0 0 1 0 0 0 0 0 0 1 0 0 0 0 0 1 0 0 0 0 0 0 0 0 0 1 0 1 0 0 0 0 0 0 0 0 0 0 0 0 0 0 1 0 0 0 0 0 0 0 0 0 0 0 1 1 0 0 0 0 0 0 0 0 0 0 0 0 1 0 0 0 0 0 0 0 1 0 1 0 0 0 0 0 0 1 0 0 0 0 0 0 0 0 0 0 0 0 0 0 0 0 0 0 0 0 0 0 0 0 0 0 0 0 1 0 0 0 0 0 0 0 0 0 1 0 0 0 0 0 0 0 0 0 0 0 0 0 0 0 0 1 0 0 0 0 0 0 0 0 0 0 0 0 0 0 1 0 1 0 0 0 0 0 1 0 1 0 0 0 0 0 0 0 0 0 1 1 0 0 0 0 1 0 0 0 0 0 0 0 1 0 0 0 1 1 0 0 0 0 1 0 0 0 0 1 0 0 0 0 0 0 0 0 0 0 0 0 0 0 0 0 0 0 0 0 0 0 0 0 0 0 0 0 1 1 1 0 0 1 0 1 0 0 0 1 1 0 1 0 0 0 0 0 0 0 0 0 0 0 0 0 0 1 0 0 0 0 0 0 0 0 1 0 0 0 0 0 0 0 0 0 0 0 0 0 0 1 0 0 0 0 0 1 1 0 1 0 0 0 1 0 0 0 0 0 1 0 0 1 0 1 1 0 0 0 0 0 0 0 1 0 0 0 0 0 1 0 0 0 0 1 1 1 0 0 0 0 0 0 1 1 0 1 0 0 0 0 0 1 0 1 1 0 0 0 0 0 0 0 0 1 0 0 0 0 0 0 0 0 0 0 0 1 0 0 0 0 0 0 0 0 1 0 0 0 0 0 0 0 0 0 0 0 0 0 0 0 0 0 0 1 0 0 0 0 0 0 0 0 0 0 0 0 0 0 0 0 0 0 0 0 0 0 0 0 0 0 0 0 0 0 0 0 0 0 0 0 0 0 0 0 0 0 0 0 1 0 0 0 0 0 0 0 0 0 0 0 0 0 0 0 0 0 0 1 0 1 0 0 1 0 0 0 0 0 0 0 0 0 0 0 0 0 0 0 0 0 0 0 0 0 0 0 0 0 0 0 0 0 1 0 0 0 0 0 0 1 0 0 0 0 0 0 0 0 0 0 0 1 0 0 0 0 0 0 1 0 0 0 0 0 0 0 0 0 0 0 0 0 0 1 0 0 0 0 0 0 0 0 0 0 1 0 0 0 0 0 0 0 0 0 0 0 0 0 0 0 0 0 0 0 0 0 0 0 0 0 0 0 0 0 0 0 0 0 0 0 0 0 0 0 0 0 0 0 1 0 0 0 0 0 0 0 0 0 1 0 0 0 0 1 0 1 1 0 0 0 1 0 0 0 0 0 0 0 0 0 0 0 0 0 1 0 0 0 0 0 0 0 0 0 0 0 0 0 0 0 0 0 1 0 0 0 0 0 0 0 0 0 0 1 0 0 0 0 0 1 0 0 0 0 0 0 0 0 1 0 0 0 0 0 0 0 0 0 0 0 1 0 0 1 0 0 0 0 0 0 0 0 0 0 0 0 0 0 0 0 0 0 0 0 0 1 0 1 0 0 0 0 0 1 0 0 0 0 0 0 0 0 0 0 0 0 0 0 0 0 0 0 0 0 0 0 0 0 0 0 0 0 1 1 0 0 0 0 0 0 0 0 0 0 0 0 0 0 0 0 0 0 0 0 0 0 0 0 0 0 0 0 0 0 0 0 0 0 1 0 0 0 0 0 0 0 0 0 0 0 0 0 0 0 0 0 0 0 1 0 1 0 0 1 0 1 0 0 0 1 1 1 1 0 0 1 0 0 0 0 0 1 0 1 1 1 0 0 0 0 0 0 0 0 0 1 0 1 0
M ARS-BFGL-NGS-35251 1 0 0 0 0 0 1 0 0 1 1 1 0 1 1 0 1 0 0 1 0 1 1 0 1 1 0 0 1 1 1 0 1 1 1 0 1 0 1 1 0 1 1 1 1 0 0 0 1 1 1 0 1 1 0 1 0 1 1 1 0 1 0 1 0 0 1 1 0 1 1 1 1 1 0 1 1 1 1 1 0 0 0 0 1 1 1 0 1 0 1 0 1 1 1 1 1 1 1 0 0 0 1 0 0 0 1 1 1 1 1 1 1 1 1 1 0 0 0 1 1 1 1 1 1 1 0 0 0 1 0 1 1 1 0 0 1 0 0 0 0 0 0 1 1 0 1 1 1 1 1 0 1 1 0 0 1 0 1 0 0 1 1 1 0 1 1 1 1 1 0 1 0 0 1 1 0 1 1 0 1 1 1 1 1 1 1 0 0 1 1 0 1 0 1 1 1 1 1 1 0 1 1 1 0 1 1 0 1 1 0 1 1 1 1 1 1 1 1 0 1 1 1 0 0 1 1 1 1 1 0 1 1 0 0 1 0 1 1 1 0 1 0 1 1 1 0 1 1 0 1 0 0 1 1 0 0 1 1 1 1 1 0 1 0 1 1 1 1 0 0 1 1 0 1 1 0 1 1 1 1 1 0 0 1 1 1 0 1 1 1 0 1 0 0 1 1 1 1 1 0 1 0 0 0 0 0 1 0 1 1 0 1 1 0 1 1 1 1 1 1 0 1 0 0 1 0 1 1 1 0 0 1 1 0 1 0 1 0 1 0 1 0 0 0 0 0 0 0 0 1 0 0 1 1 1 1 1 1 1 0 0 1 1 1 1 1 0 1 1 1 1 1 1 1 1 0 1 1 1 0 1 1 1 0 0 1 0 0 1 1 1 0 0 1 0 1 1 0 1 0 1 1 0 1 1 1 0 0 0 1 0 1 0 0 0 1 0 0 1 1 0 0 1 0 0 1 1 1 0 0 0 1 0 0 0 0 0 0 0 0 1 1 0 1 0 1 0 0 1 1 1 1 0 1 1 0 1 0 0 0 1 1 1 0 0 0 0 1 0 0 1 1 1 0 1 1 0 1 0 0 0 0 0 0 1 0 0 0 1 0 1 1 0 0 0 1 0 0 1 0 0 0 1 0 1 1 0 1 1 0 0 0 0 0 0 1 1 1 1 0 1 1 0 1 0 0 1 0 0 0 0 0 0 1 0 0 1 0 1 1 0 0 0 1 1 0 0 0 0 0 0 1 0 1 0 1 0 0 1 1 0 0 1 0 1 0 1 0 0 0 1 1 1 0 0 0 1 0 1 0 1 1 1 0 1 0 0 1 1 1 0 0 0 0 1 1 0 1 0 1 1 0 0 0 0 1 0 0 0 1 0 0 0 1 0 0 1 0 1 1 0 1 0 1 0 0 0 0 1 1 1 0 0 1 1 1 1 0 0 1 1 0 1 0 0 0 0 0 0 1 1 0 0 0 0 0 1 1 0 0 1 0 1 0 1 0 1 0 0 0 1 0 0 0 1 0 0 0 0 1 1 1 1 0 0 0 1 1 1 0 1 0 0 1 1 1 0 1 1 0 1 0 0 0 1 1 0 0 0 0 1 1 1 1 1 1 0 0 1 0 1 0 0 0 1 0 1 1 0 1 0 0 0 0 1 1 0 1 1 0 0 1 1 1 0 1 1 0 0 1 0 0 1 0 0 1 0 1 1 0 0 1 1 1 1 0 0 0 0 1 0 0 0 0 0 1 1 0 1 0 0 0 0 0 1 0 0 0 1 0 1 0 1 1 0 1 1 0 0 0 0 0 0 1 0 0 1 0 0 1 1 1 0 0 0 1 1 1 0 0 0 1 0 0 1 1 0 0 1 1 1 1 1 1 1 0 1 0 1 1 1 1 1 1 0 1 0 1 1 1 0 1 0 0 1 1 0 0 1 1 1 1 0 0 1 1 1 1 1 0 0 0 0 1 0 1 0 1 1 0 0 0 1 1 0 0 0 0 1 0 1 0 0 1 0 0 1 1 1 1 1 1 1 1 1 1 0 1 0 1 1 1 1 1 1 1 1 0 1 0 1 0 0 1 0 0 0 0 0 1 1 1 0 1 1 1 1 1 1 1 0 0 1 0 1 1 1 1 1 1 1 1 1 1 0 0 1 1 0 1 1 1 1 1 1 0 1 1 0 1 0 0 0 0 1 0 1 1 0 0 1 1 0 1 1 0 1 1 1 1 1 0 1 0 1 1 1 0 1 1 1 1 0 1 1 1 0 1 1 1 0 0 1 1 0 1 0 1 1 0 1 1 0 0 0 0 1 1 0 0 1 0 0 1 1 1 0 0 0 1 0 1 1 1 1 0 1 0 1 0 1 1 0 1 0 1 1 1 0 1 0 1 1 1 0 0 1 1 1 1 1 1 1 1 0 1 1 1 0 0 1 0 1 1 0 1 1 1 0 0 1 1 1 1 0 0 1 1 1 1 1 0 0 1 1 1 1 1 1 1 1 0 1 1 1 1 0 0 0 1 1 1 0 0 1 1 0 1 0 0 0 0 1 1 0 0 1 1 1 0 1 1 0 1 1 1 0 1 0 0 0 0 0 0 1 1 1 1 1 1 0 1 1 1 1 1 0 0 0 0 1 1 0 0 1 1 0 0 1 1 1 0 0 0 0 1 1 1 1 1 0 0 0 1 1 1 1 1 1 1 1 1 0 0 1 1 1 1 1 1 1 1 1 0 1 1 1 1 1 1 1 1 1 1 0 1 1 1 1 1 0 1 1 0 1 0 1 0 1 1 0
M ARS-BFGL-NGS-101215 1 1 1 0 1 1 1 1 1 1 1 1 1 1 1 1 1 0 1 1 1 1 1 1 1 1 1 1 1 1 1 0 1 1 1 1 1 1 1 1 1 1 1 1 1 1 1 1 1 1 1 1 1 1 1 1 1 1 1 1 1 1 1 1 1 1 1 1 1 1 1 1 1 1 1 1 1 1 1 1 1 0 1 1 1 1 1 0 1 1 1 1 1 1 1 1 1 1 1 0 1 1 1 1 1 1 1 1 1 1 1 1 1 1 1 1 1 0 0 1 1 1 1 1 1 1 1 1 1 1 1 1 1 1 1 1 1 1 1 1 0 0 1 1 1 1 1 1 1 1 1 1 1 1 1 1 1 1 1 1 1 1 1 1 1 1 1 1 1 1 1 1 1 1 1 1 1 1 1 0 1 1 1 1 1 1 1 0 1 1 1 1 1 1 1 1 1 1 1 1 1 1 1 1 1 1 1 1 1 1 1 1 1 1 1 1 1 1 1 1 1 1 1 1 1 1 1 1 1 1 0 1 1 1 0 1 1 1 1 1 1 1 0 1 1 1 0 1 1 1 1 1 1 1 1 1 1 1 1 1 1 1 1 1 0 1 1 1 1 1 1 1 1 1 1 1 1 1 1 1 1 1 1 1 1 1 1 1 1 1 1 1 1 1 1 1 1 1 1 1 0 1 1 1 1 1 1 1 1 1 1 1 1 1 1 1 1 1 1 1 1 1 1 1 1 1 1 1 1 1 1 1 1 1 0 1 1 1 0 1 1 1 1 1 1 1 1 0 1 1 1 1 1 1 1 1 1 1 1 1 1 1 1 1 1 1 1 0 1 1 1 1 1 1 1 1 1 1 1 1 1 1 1 1 1 1 1 1 0 1 1 1 0 1 1 1 1 1 1 1 1 1 1 1 1 1 1 1 1 0 1 1 1 1 1 1 1 1 0 1 1 0 0 1 1 0 1 1 1 1 1 1 1 0 0 0 1 0 1 1 1 1 0 1 1 1 0 1 1 1 1 1 1 1 0 0 1 1 1 0 0 1 1 1 0 1 1 0 1 0 0 1 1 1 0 1 1 1 1 1 0 1 0 0 1 1 0 1 0 1 0 1 1 1 1 1 0 1 0 1 0 0 1 1 0 1 1 0 1 1 0 1 1 0 0 0 1 1 1 1 1 1 1 0 1 1 0 0 1 0 1 1 0 1 1 1 1 1 0 1 1 0 0 1 1 1 0 0 0 0 1 1 0 1 1 0 0 1 0 1 1 0 1 1 1 0 1 1 1 1 1 1 1 1 0 0 1 1 1 1 0 1 1 1 1 1 1 1 1 1 1 1 1 1 1 1 1 1 1 1 1 1 0 1 0 1 1 0 1 1 1 1 1 1 1 1 1 0 1 1 1 0 1 1 1 1 0 1 1 1 1 1 0 1 1 0 1 1 1 1 1 1 1 1 1 1 1 0 0 1 1 0 1 0 1 0 1 1 1 1 1 1 1 1 0 1 1 1 0 1 1 0 1 0 0 1 1 0 1 1 1 1 1 1 1 1 1 0 1 1 1 1 1 1 1 1 0 0 1 1 1 1 0 1 0 1 1 0 1 1 0 0 1 0 1 1 1 1 0 1 1 1 0 1 1 1 0 1 1 1 1 1 1 1 0 1 1 0 1 1 1 0 0 1 1 0 1 1 1 0 1 1 1 1 1 1 1 1 0 1 1 0 1 1 1 1 1 1 0 1 1 1 1 0 1 0 0 1 1 1 1 1 0 1 1 0 1 1 1 1 1 0 0 1 1 1 1 1 1 1 1 1 1 0 1 0 1 1 1 1 1 1 1 1 1 0 1 1 1 1 1 1 1 1 0 1 1 0 1 1 1 1 1 1 1 1 1 1 1 1 1 1 1 1 1 1 1 0 1 1 1 1 1 0 0 1 1 0 1 1 1 1 1 1 1 1 1 1 1 1 1 1 1 1 1 1 1 1 1 1 1 1 1 1 1 1 1 1 1 1 1 1 1 1 1 0 1 1 1 1 1 1 1 1 1 1 1 1 1 1 1 1 1 1 1 1 1 1 0 1 1 1 1 0 1 0 0 1 1 0 1 1 1 1 1 1 1 1 1 1 1 0 1 1 0 1 1 1 1 1 1 1 1 1 1 0 1 1 1 0 1 1 1 1 1 1 1 1 1 1 1 0 1 1 1 1 1 1 1 1 1 1 1 1 1 1 1 1 1 1 1 1 1 1 1 1 1 1 1 1 1 1 1 1 1 1 1 1 1 1 1 0 1 1 1 0 1 1 1 1 1 1 1 1 1 1 1 1 1 1 1 1 1 0 1 1 1 1 1 1 1 1 1 1 1 1 1 1 1 1 1 1 1 0 1 0 1 1 1 1 1 0 1 1 1 1 0 1 1 1 1 1 1 1 1 1 1 1 1 1 0 1 1 1 1 1 1 1 1 0 0 1 1 1 1 1 0 1 1 1 1 1 1 1 1 1 1 1 1 1 1 1 1 1 1 1 1 0 1 1 1 1 1 1 1 1 1 0 1 1 0 0 1 1 1 1 0 1 1 1 1 1 1 1 1 1 1 0 1 1 1 1 0 1 1 1 1 1 1 1 1 1 1 1 1 1 1 1 1 0 1 1 1 1 1 1 1 1 1 1 1 1 1 1 1 1 1 1 1 1 1 0 1 1 1 1 1 1 1 1 1 1 1 0 0 1 1 1 0 1 1 1 1 1 1 1 0 1 1 1 1 1 1 1 1 0 1 1 1 1 1 1 1 1 1 1 1 1 1 1 1 1
M ARS-BFGL-NGS-29145 1 0 0 0 0 0 1 0 0 1 0 1 0 0 0 0 1 0 0 0 0 0 0 0 1 0 0 0 0 1 1 1 0 0 1 0 1 0 1 1 0 1 0 0 1 0 1 0 1 0 0 0 1 0 0 0 0 1 1 0 0 1 0 1 0 1 1 0 0 1 1 0 1 0 0 0 1 0 1 1 0 1 1 0 1 1 1 1 1 0 1 0 1 1 1 0 0 0 1 0 0 0 1 0 0 0 1 0 1 1 0 1 0 1 1 1 0 0 1 0 1 1 0 1 1 0 0 0 1 1 0 1 0 0 0 0 1 0 0 0 0 1 0 1 1 0 1 1 1 0 1 0 1 1 0 0 1 0 1 0 0 1 1 0 0 1 1 0 1 1 0 1 0 0 1 1 0 0 1 0 0 0 1 1 1 1 1 0 0 1 1 0 0 1 1 0 1 0 0 0 1 0 0 0 0 0 1 0 1 0 0 1 0 1 0 1 0 1 1 0 1 1 1 0 1 1 1 0 1 1 0 0 1 0 1 0 0 1 1 0 0 0 0 0 0 1 1 1 1 0 1 1 0 1 0 0 0 0 1 1 1 0 1 0 1 0 1 0 0 1 0 0 0 0 1 1 0 0 1 1 1 0 0 0 1 0 1 1 1 0 0 1 1 0 0 1 0 1 0 1 0 0 1 0 1 0 0 1 0 1 0 0 1 0 0 1 0 0 1 0 1 0 1 0 0 1 0 1 1 1 0 0 1 1 0 0 1 0 0 0 0 1 0 0 0 0 0 0 0 0 1 0 0 1 0 1 1 0 0 0 1 0 1 0 1 1 0 1 1 1 0 1 1 0 0 0 0 1 0 0 0 1 0 0 0 0 1 0 0 1 1 0 0 0 1 1 1 0 0 1 0 1 1 1 1 1 1 1 1 1 1 0 1 0 0 0 1 0 1 0 1 1 0 1 1 1 0 1 0 0 1 0 1 1 1 1 1 0 0 1 0 0 1 0 0 0 1 1 0 1 1 0 1 1 1 1 0 0 0 1 1 1 1 1 1 1 1 1 1 1 1 1 0 1 1 1 1 1 0 1 1 0 1 1 0 0 1 1 1 1 1 1 1 1 0 0 1 0 1 1 1 1 1 1 1 0 1 1 0 1 1 1 0 1 1 1 0 1 1 0 0 0 1 1 1 1 1 1 1 1 1 0 1 0 0 0 1 0 1 1 1 1 1 0 1 1 1 1 1 1 0 1 1 1 1 1 1 1 0 0 0 1 0 1 0 1 1 1 0 0 1 1 1 0 1 1 0 1 0 1 1 1 1 1 0 0 1 1 1 1 1 0 0 1 0 1 1 0 1 0 1 1 1 0 1 0 1 1 0 0 1 0 1 1 0 1 0 1 0 1 1 1 1 0 1 1 1 0 0 1 1 1 1 0 1 1 1 1 1 0 1 1 0 1 1 1 0 1 1 0 1 1 1 1 0 1 1 0 1 1 1 0 0 1 1 1 1 1 1 1 0 1 0 1 1 1 0 1 1 0 1 1 1 1 0 1 0 1 1 1 0 1 0 0 1 1 1 1 0 1 0 1 1 0 0 1 1 0 1 0 1 1 1 1 1 0 1 1 1 1 1 1 1 0 0 1 1 1 1 0 1 0 0 1 1 0 1 1 1 1 0 1 1 0 0 0 0 1 1 1 1 0 1 1 1 0 1 0 1 1 0 1 1 1 0 0 0 0 0 0 1 1 1 1 1 1 1 1 0 1 0 0 1 0 0 1 1 0 1 1 0 1 1 0 0 1 1 1 0 0 1 0 1 0 1 0 0 1 1 0 0 1 1 0 0 0 0 0 0 1 0 0 1 0 0 1 1 0 0 1 1 0 0 0 1 1 0 1 0 1 0 0 0 1 1 0 1 0 1 0 0 1 1 0 0 1 1 0 0 1 0 1 0 0 0 0 0 1 0 1 0 0 0 0 1 0 0 0 1 1 0 0 0 0 1 0 0 0 0 1 1 0 0 0 1 0 0 1 0 0 1 0 1 1 1 1 1 0 1 0 1 1 1 1 0 1 0 0 0 1 0 0 0 0 0 0 0 0 0 0 1 1 1 0 0 1 0 1 0 0 1 0 0 1 0 1 1 0 1 0 1 0 1 1 1 0 0 1 0 0 1 1 0 0 1 1 0 0 1 0 1 0 0 0 1 0 0 1 1 0 0 1 1 0 1 1 0 1 1 1 1 0 0 1 0 1 1 1 1 1 1 0 0 0 0 1 0 0 0 0 0 0 1 0 1 0 1 0 1 0 0 1 0 1 0 0 0 0 1 0 0 0 0 0 1 1 0 0 1 1 0 1 1 1 1 0 0 0 0 0 0 0 1 0 1 0 0 1 1 0 1 0 1 0 1 0 0 0 1 1 0 0 1 1 0 1 0 1 0 0 0 1 0 0 1 0 0 1 1 0 0 1 1 1 1 0 0 1 1 1 1 0 0 0 1 1 1 0 0 1 0 1 1 1 1 0 0 0 1 0 1 0 0 0 0 1 0 0 1 0 0 0 0 0 1 1 0 0 1 1 0 0 0 1 1 0 0 0 0 0 1 1 0 0 0 1 1 1 1 1 0 0 0 1 1 0 1 1 0 0 0 1 0 0 0 1 0 1 1 0 0 0 0 0 0 0 1 1 0 1 0 0 0 1 1 1 0 1 1 1 0 1 1 1 0 0 0 1 1 1 1 0 0 1 1 0 1 0 1 1 1 1 1 0 1 1 1 0 1 1 1 0 0 0 1 0 1 0 1 0 1 1
M ARS-BFGL-NGS-87966 0 1 1 0 0 1 0 1 0 0 0 0 1 0 0 1 0 1 1 0 1 0 0 1 0 0 1 1 1 0 0 0 1 1 0 1 0 1 0 0 0 0 0 1 0 1 0 1 0 0 0 0 0 1 0 0 1 0 0 0 0 0 1 0 0 0 0 0 1 0 0 0 0 0 1 0 0 0 0 0 0 0 0 1 0 0 0 0 0 1 0 1 0 0 0 0 1 1 0 1 1 1 0 1 0 1 0 0 0 0 1 0 1 0 0 0 1 1 0 0 0 0 0 0 0 1 1 0 0 0 1 0 0 1 1 1 0 1 0 0 1 0 0 0 0 1 0 0 0 1 0 1 0 0 0 1 0 1 0 1 0 0 0 0 1 0 0 1 0 0 1 0 0 1 0 0 1 0 0 1 0 1 0 0 0 0 0 0 0 0 0 1 1 0 0 0 0 0 1 0 0 0 0 0 1 0 0 1 0 1 1 1 1 0 0 0 1 0 0 0 0 0 0 0 0 0 0 1 0 1 1 0 0 1 0 0 1 0 0 0 0 0 1 0 0 0 0 0 0 1 0 0 0 0 1 1 0 1 0 0 0 0 0 0 0 0 0 0 0 0 0 1 0 1 0 0 1 1 0 0 0 0 1 1 1 1 0 0 0 0 1 0 0 1 1 0 0 0 0 0 1 0 0 1 1 0 0 0 0 0 0 0 0 0 1 0 1 0 0 1 0 1 0 0 1 0 0 0 0 0 1 1 0 0 1 0 0 0 1 0 1 0 0 0 1 0 0 0 0 0 0 1 0 0 0 0 0 0 1 1 0 0 0 0 0 0 0 0 0 0 1 0 0 1 1 1 1 0 0 1 1 0 0 0 0 0 0 0 0 0 0 0 1 1 0 1 0 0 1 0 0 1 1 1 0 0 0 1 0 0 0 1 1 0 1 1 1 1 0 0 0 0 1 1 1 0 0 1 1 0 1 0 1 0 0 0 1 1 1 0 1 1 0 1 0 1 0 0 0 0 0 1 1 1 0 0 0 1 0 0 1 1 0 0 0 0 0 0 1 1 0 0 1 0 0 0 1 1 1 0 1 0 0 0 0 1 0 1 0 1 0 1 1 1 1 1 0 1 1 1 1 0 1 0 0 0 1 0 1 0 0 1 1 1 0 0 0 1 1 0 0 1 1 0 1 0 0 0 0 0 1 0 0 0 1 1 1 1 0 1 1 0 0 1 1 1 0 0 1 0 0 1 0 1 1 0 0 0 1 0 0 0 1 1 1 0 0 1 1 0 0 0 0 1 0 0 0 0 0 1 0 1 1 1 0 0 1 0 1 0 0 1 0 0 0 1 1 1 1 0 0 1 1 0 0 1 1 0 1 1 1 0 0 1 1 0 0 0 0 1 1 0 0 0 1 1 0 0 0 0 0 0 0 0 0 0 0 0 0 0 0 0 1 0 1 1 1 0 0 1 1 0 1 0 0 0 0 1 0 0 0 1 1 1 1 1 1 0 0 1 1 0 1 0 0 0 1 0 0 1 1 1 0 1 0 1 1 0 0 0 1 0 0 1 1 0 0 0 1 1 1 0 0 0 1 1 0 1 1 1 0 0 1 0 0 0 0 1 0 1 1 0 0 1 0 1 0 0 0 0 1 1 0 1 0 1 0 1 0 1 1 0 0 1 0 1 0 0 1 0 1 1 0 1 0 0 0 1 0 1 1 0 1 1 0 1 1 0 1 0 1 1 1 0 1 0 0 0 0 1 1 0 1 0 0 0 1 1 0 1 0 0 1 0 1 0 0 1 0 0 0 0 0 1 0 1 1 0 0 1 1 0 0 0 0 1 1 0 0 0 0 0 0 1 1 0 0 1 0 0 0 1 0 0 0 0 1 0 1 0 1 0 0 0 0 1 0 1 0 1 1 0 0 1 1 0 0 1 0 0 0 0 0 1 1 0 1 0 1 0 1 0 0 1 0 0 1 0 0 0 1 0 1 1 0 1 0 0 0 0 0 0 0 1 0 1 1 0 0 0 0 1 0 0 0 0 0 1 0 0 0 0 0 0 0 0 1 1 1 0 0 0 0 1 0 1 1 1 1 1 0 0 0 0 0 0 0 0 0 1 0 1 0 0 1 0 0 0 0 1 0 0 0 0 0 1 1 0 1 1 0 0 1 1 0 0 1 1 0 0 0 1 1 0 0 1 0 0 0 0 0 0 0 0 0 0 0 0 0 0 0 0 0 0 0 1 0 0 0 0 0 0 1 1 1 0 0 0 0 0 1 1 0 0 0 1 0 0 0 0 0 0 1 0 1 1 0 0 0 1 0 1 0 1 0 0 1 0 0 0 1 0 0 0 0 0 1 1 1 1 1 1 0 1 0 1 0 0 0 0 0 1 0 1 0 0 1 1 0 0 1 0 0 0 1 0 0 0 1 0 1 0 0 0 0 0 0 0 0 1 1 0 0 0 0 0 1 0 0 0 0 0 1 0 0 0 0 0 0 0 0 0 0 0 0 1 0 1 0 1 0 1 1 0 0 0 0 1 0 0 1 1 1 1 0 0 1 0 0 0 0 0 1 0 0 0 0 1 1 0 0 0 1 1 0 0 0 0 0 0 1 0 0 0 0 1 0 0 1 1 0 0 1 0 0 0 0 0 0 1 0 0 1 0 1 0 0 0 1 0 1 1 0 0 0 0 0 0 0 0 1 1 1 1 0 1 1 1 1 0 1 1 1 1 1 0 0 0 1 0 1 1 1 1 1 1 1 0 1 1 0 0 0 0 0 1 0 0 1 1 1 1
M ARS-BFGL-NGS-42369 1 0 0 0 0 0 1 0 0 1 0 1 0 0 0 0 1 0 0 0 0 0 0 0 1 0 0 0 0 1 1 0 0 0 1 0 0 0 1 1 0 1 0 0 1 0 0 0 1 0 0 0 1 1 0 0 0 1 1 0 0 1 0 1 0 0 0 0 0 1 1 0 1 0 0 0 1 0 1 1 0 1 0 0 1 1 0 0 1 0 1 0 1 1 1 0 0 0 0 0 0 0 1 0 0 0 1 0 1 1 0 1 0 1 1 1 0 0 0 0 1 1 0 1 1 1 0 0 0 1 0 1 0 0 0 0 1 0 0 0 0 0 0 0 1 0 1 0 1 1 1 0 1 0 0 0 1 0 1 0 0 1 1 1 0 1 1 0 0 0 0 1 0 0 1 1 0 0 1 0 0 0 0 1 1 1 1 0 0 1 0 0 1 0 1 0 1 0 0 0 0 0 0 0 0 0 1 0 1 0 0 0 0 1 0 1 0 1 1 0 1 1 1 0 0 1 1 0 1 1 0 0 1 0 0 0 0 1 0 0 0 0 0 0 0 1 0 0 1 0 1 0 0 1 0 0 0 0 1 1 1 0 0 0 0 0 1 0 0 0 0 0 0 0 1 1 0 0 1 1 1 0 0 0 1 1 0 0 0 1 0 0 1 0 0 1 0 1 0 1 0 0 0 0 0 0 1 0 0 1 0 0 0 0 0 1 0 0 1 0 1 0 1 0 0 1 0 1 1 1 0 0 0 0 0 1 0 1 0 1 0 1 0 0 0 0 0 0 0 0 1 0 0 1 0 0 0 0 1 0 0 0 0 0 0 1 0 0 0 1 0 1 0 0 0 0 0 1 0 0 0 1 0 0 0 0 1 0 0 1 1 0 0 0 0 0 1 0 0 1 0 0 0 1 0 0 0 0 0 1 0 0 0 0 0 0 1 0 1 1 0 0 0 0 0 1 0 0 0 1 0 0 0 0 1 0 0 0 0 0 0 0 0 0 0 0 0 0 0 0 0 0 0 1 0 0 0 0 0 0 0 0 1 0 1 0 0 1 0 1 0 0 0 0 0 0 0 0 0 0 0 0 0 0 0 0 1 0 1 0 1 0 0 0 0 0 0 0 1 1 1 0 0 0 1 0 0 1 0 0 1 1 0 0 1 1 0 1 0 0 0 0 0 0 0 0 0 0 0 1 0 0 1 0 0 0 0 0 1 0 1 1 1 0 1 1 1 1 1 0 0 0 0 0 0 1 0 0 1 0 0 0 0 0 0 0 0 1 0 1 0 0 0 0 0 1 1 0 0 0 1 0 0 0 0 0 0 0 1 0 0 0 0 0 0 0 0 0 0 0 0 0 1 0 0 0 0 0 0 0 0 0 0 0 0 0 0 0 0 0 0 1 0 0 0 0 1 0 0 0 0 0 0 0 0 0 0 0 0 1 0 0 0 0 0 0 0 0 0 0 0 0 1 1 1 1 0 0 0 1 0 0 0 0 1 0 0 0 1 0 0 0 0 0 1 0 1 0 0 0 1 0 0 0 0 0 0 0 0 0 0 0 0 0 0 0 0 1 0 0 0 0 1 0 0 0 0 0 0 0 0 0 0 0 1 0 1 0 0 0 0 0 1 0 0 0 0 0 0 0 0 0 0 0 0 0 0 1 0 0 0 0 0 0 0 0 0 0 0 0 0 0 0 0 0 0 0 0 0 0 0 0 0 1 0 0 0 0 0 0 1 1 0 0 0 0 0 0 0 0 0 0 1 1 0 0 0 0 0 0 1 0 1 1 0 0 0 0 0 1 0 0 0 0 0 0 0 0 0 0 1 1 1 0 0 0 1 0 1 0 0 0 1 0 0 1 1 0 0 1 0 0 0 0 1 1 0 0 0 1 0 0 0 1 0 0 0 0 0 0 1 0 1 0 0 1 0 0 0 1 0 1 0 0 0 0 0 0 1 1 0 0 0 0 1 0 1 0 1 0 0 0 0 1 1 0 0 1 0 1 0 1 0 0 1 0 0 0 0 0 1 0 1 1 1 1 1 0 0 0 0 1 0 1 0 0 0 0 0 1 0 0 0 0 0 0 0 0 0 0 0 1 0 0 0 0 0 1 0 0 0 0 0 1 0 1 1 0 1 1 0 0 1 0 1 0 0 0 0 0 1 0 0 0 0 0 0 1 0 0 1 0 0 0 1 0 0 0 1 0 0 1 1 1 1 1 0 1 1 1 0 0 0 1 0 0 0 1 0 0 0 0 0 0 0 0 0 0 0 0 1 0 0 0 1 0 1 0 1 0 0 0 0 0 0 0 0 0 1 0 0 0 0 0 1 1 1 0 0 0 1 0 1 0 0 0 0 1 0 1 0 1 1 0 1 0 0 0 1 0 1 0 0 0 1 0 0 1 1 1 1 0 1 0 0 0 0 1 0 0 0 0 0 0 1 0 0 1 1 0 0 1 1 0 1 0 0 1 0 1 1 0 0 0 0 0 0 0 0 1 0 1 0 0 1 1 0 0 0 0 1 0 0 0 0 0 0 0 0 0 0 0 0 0 1 0 0 0 1 0 0 0 1 0 0 0 1 0 0 0 0 0 0 0 0 1 0 1 1 0 1 0 0 0 0 1 1 0 0 0 0 1 1 0 0 0 0 0 0 0 0 0 0 0 0 0 1 0 0 1 0 0 0 0 1 1 0 0 1 0 0 0 0 0 1 0 0 0 1 0 0 0 0 0 0 0 1 0 0 1 0 0 0 0 0 0 0 0 0 0 0 0 0 0 0 0 0 0 0 0 0 0
M ARS-BFGL-NGS-44829 0 1 1 1 0 0 0 0 0 0 1 0 0 1 1 0 0 0 0 1 1 1 1 0 0 0 0 0 1 0 0 0 1 1 0 0 0 0 0 0 0 0 0 1 0 0 0 0 0 0 0 0 0 1 0 1 0 0 0 0 0 0 0 0 0 0 1 1 0 0 0 1 0 1 1 0 0 1 0 0 1 0 0 0 0 0 1 0 0 1 0 0 0 0 0 1 0 1 1 0 0 1 1 0 0 0 0 1 0 0 1 0 0 0 0 0 0 0 0 1 0 0 1 0 0 1 1 0 0 0 1 0 1 0 0 0 0 0 0 0 0 0 0 0 0 0 0 1 0 0 0 0 0 1 0 0 0 0 0 0 0 0 0 0 0 0 0 0 0 0 0 0 0 0 0 0 1 1 0 1 1 0 1 0 0 0 0 1 0 0 0 1 0 0 0 1 0 0 1 1 0 1 1 1 1 1 0 0 0 1 0 1 0 0 1 0 0 0 0 1 0 0 0 0 0 0 0 1 0 1 0 1 0 0 0 1 0 0 0 1 0 1 0 1 1 0 0 0 0 0 0 0 0 0 1 0 0 0 0 0 0 0 0 0 0 1 0 1 1 0 0 0 1 1 0 0 0 1 0 0 0 1 0 0 1 1 0 0 1 0 1 0 0 0 1 0 1 0 0 0 0 0 0 0 0 0 0 1 0 0 1 0 0 0 1 0 1 1 0 1 0 0 0 0 0 0 0 0 0 0 0 0 0 1 0 0 0 0 0 0 0 0 0 0 0 0 0 1 0 0 0 0 1 0 1 0 0 0 1 0 0 0 0 1 0 0 0 0 1 0 0 0 1 1 1 0 0 0 1 0 0 0 1 0 0 0 0 0 1 0 0 1 0 0 1 0 0 1 1 0 1 1 1 1 1 1 1 0 1 0 1 0 1 1 0 0 1 0 0 1 1 1 1 1 1 0 0 1 0 1 1 1 1 1 0 1 1 1 0 1 0 1 1 0 1 0 0 0 1 1 1 1 1 1 0 0 1 1 1 0 0 1 0 1 0 1 1 0 1 0 0 1 0 1 1 0 1 0 0 0 1 1 1 1 1 0 0 1 0 1 0 1 1 1 0 0 0 0 0 1 0 1 1 1 0 1 1 0 0 1 0 1 0 1 1 0 1 1 1 1 1 0 1 0 1 1 0 0 1 0 1 1 0 1 1 0 1 1 0 1 1 0 0 1 0 0 0 0 0 0 1 0 0 0 1 0 1 1 0 1 1 1 0 1 0 1 1 1 0 0 0 1 0 0 0 0 0 1 1 1 1 1 1 1 1 1 0 1 1 0 0 0 1 1 1 1 1 0 1 0 0 1 0 1 1 0 1 0 0 0 1 1 1 1 1 1 1 1 1 1 1 0 1 1 1 1 0 1 1 0 0 1 1 1 0 0 1 1 1 0 0 1 0 1 1 1 0 0 1 0 1 0 1 0 0 0 0 0 0 0 1 1 0 1 0 1 1 1 0 1 0 0 0 1 0 1 0 0 0 0 1 1 1 1 1 1 0 0 0 0 0 1 1 0 1 0 1 0 1 1 1 0 0 1 1 1 0 1 0 0 1 0 1 1 0 1 0 1 1 1 1 1 0 0 1 1 1 1 1 1 1 1 0 1 0 1 0 0 1 1 0 0 1 0 1 0 1 1 1 0 1 0 0 1 1 1 1 0 0 1 0 0 1 1 0 1 0 1 1 1 1 1 1 0 0 1 1 1 1 1 0 1 0 0 1 1 1 0 0 1 1 0 0 1 0 1 1 1 1 0 0 0 0 0 1 0 0 1 0 0 1 0 0 0 0 0 0 0 0 0 0 0 0 0 0 0 0 0 0 0 1 1 1 1 0 0 0 1 0 0 1 1 1 0 1 0 0 0 0 1 0 0 0 0 0 0 0 0 0 0 1 0 1 0 0 1 1 1 1 0 0 0 0 0 0 0 0 0 0 1 0 0 0 1 0 0 0 0 0 0 0 0 0 0 0 1 1 1 0 1 0 0 0 0 0 0 0 0 0 0 0 0 0 0 1 0 1 1 0 0 0 1 0 0 1 0 0 0 0 0 1 0 0 0 0 0 0 0 0 0 1 0 0 0 0 0 0 1 0 0 1 0 0 0 0 0 0 1 0 0 0 1 0 0 0 1 0 0 1 0 0 0 1 0 0 0 0 1 0 0 0 0 0 0 0 0 0 0 0 0 1 1 0 0 0 0 0 0 0 0 0 1 1 1 1 0 1 0 1 1 0 0 0 1 0 0 0 0 0 0 0 1 1 0 0 0 0 1 0 0 0 0 0 0 0 0 0 0 0 0 0 0 0 1 0 1 0 1 0 1 0 1 0 0 0 0 1 1 0 0 0 0 0 0 0 0 0 1 0 0 0 1 0 1 0 0 0 0 0 0 1 1 0 1 0 0 1 0 0 0 0 0 0 0 0 0 0 0 1 0 0 0 1 0 1 0 1 0 1 0 1 0 0 0 0 0 1 0 0 0 0 0 1 0 0 1 1 0 1 0 0 0 0 1 0 0 0 1 0 1 0 0 1 0 1 1 0 0 1 0 0 0 0 0 0 0 1 0 0 1 0 0 0 0 1 1 0 0 0 0 0 0 1 0 0 0 0 0 0 1 0 1 0 0 0 0 0 1 1 0 1 0 0 0 0 0 1 1 0 1 1 0 0 0 0 1 0 1 0 1 0 1 0 0 1 0 1 1 0 0 0 1 0 1 0 0 0 0 1 0 0 1 1 1 1 1 1 1 0 0 0 0
M BTB-00771463 0 0 1 0 1 0 0 0 1 0 1 0 0 1 1 0 0 1 0 1 0 1 1 0 0 1 0 0 0 1 0 1 0 0 0 0 0 0 0 0 1 0 0 0 1 0 0 0 0 0 1 1 0 0 1 1 0 0 0 0 1 0 0 0 1 0 1 1 0 0 0 1 0 1 0 0 0 1 0 0 1 0 0 0 0 0 0 1 0 0 0 0 0 1 0 1 0 0 0 1 0 0 1 0 1 0 0 1 0 0 0 0 0 0 0 0 0 1 1 1 0 0 1 0 0 0 0 1 1 0 0 0 1 0 0 0 0 0 1 1 0 1 1 0 0 0 0 0 0 0 0 0 0 0 1 0 0 0 0 0 1 0 0 0 0 0 0 0 0 0 0 0 1 0 0 0 0 1 0 0 1 0 0 0 0 0 0 1 1 0 0 0 0 0 0 1 0 0 0 1 1 1 1 1 0 1 0 0 0 0 0 1 0 0 1 0 0 0 0 0 0 1 0 1 0 0 0 0 0 1 1 1 0 0 1 1 0 1 1 1 1 1 1 1 1 0 1 0 0 0 0 0 1 0 0 0 1 0 0 0 0 1 0 1 1 1 0 1 1 0 1 0 1 0 0 0 0 0 0 0 0 1 0 0 1 1 0 1 1 0 0 0 0 0 0 0 1 0 1 0 1 0 0 0 0 1 0 1 1 0 1 1 0 1 0 0 0 1 0 0 1 0 0 1 0 0 1 0 0 0 0 0 0 0 1 0 0 0 1 0 0 1 1 1 0 1 1 1 1 1 0 0 1 0 1 0 1 0 1 0 0 1 0 1 0 0 0 1 0 1 0 0 1 0 0 0 0 0 1 0 0 0 1 0 1 1 0 1 1 0 0 0 1 0 1 0 1 1 0 0 1 1 1 1 1 1 1 0 1 1 1 0 1 1 0 0 1 0 1 1 1 1 1 1 1 1 1 1 0 0 0 1 1 1 1 1 1 1 0 1 0 1 1 0 1 0 0 1 1 1 1 1 1 1 0 0 1 1 1 1 1 1 0 1 1 1 1 1 1 1 1 1 1 1 1 0 1 0 0 0 0 1 1 1 1 0 1 0 1 1 1 1 1 1 0 0 0 0 1 1 1 1 1 0 1 1 1 1 0 1 1 1 0 1 1 1 1 1 1 1 1 0 1 1 1 1 1 0 1 1 1 1 1 1 1 0 1 1 1 1 1 1 1 1 1 1 1 1 1 0 1 0 0 0 1 1 1 1 1 1 1 0 0 1 0 1 1 1 0 1 1 1 0 0 1 1 1 1 1 1 1 1 1 1 1 1 0 1 1 0 0 0 1 1 1 1 1 0 1 1 0 1 1 1 1 0 1 1 0 0 1 1 1 1 1 1 1 1 1 1 1 1 0 1 1 1 1 1 1 0 0 1 1 1 0 0 1 1 1 1 0 1 0 1 1 1 0 1 1 0 1 0 1 1 1 1 1 0 0 1 1 1 0 1 1 1 1 1 1 1 0 0 0 1 1 1 1 1 0 0 1 1 1 1 1 1 0 0 0 0 0 1 1 0 1 0 1 1 1 1 1 0 1 1 1 1 0 1 0 0 1 0 1 1 0 1 0 1 1 1 0 1 1 0 1 1 0 1 1 1 1 1 1 0 1 1 0 1 1 1 0 1 1 1 1 0 1 1 0 1 1 0 0 1 1 1 1 0 0 1 0 0 1 1 1 1 0 1 1 1 1 1 1 1 0 1 1 1 1 1 0 1 1 1 1 1 1 0 1 1 0 0 1 0 1 1 1 1 1 1 0 1 1 1 1 1 0 0 0 0 0 0 0 1 1 1 0 0 0 0 1 1 0 0 1 0 0 1 1 0 0 0 1 0 0 0 0 0 0 0 0 1 1 0 0 0 0 1 0 0 0 0 0 1 1 0 0 1 1 0 1 0 1 0 0 1 0 0 0 0 0 1 1 0 0 1 0 1 0 0 0 1 0 0 0 0 1 0 1 0 1 0 1 0 0 1 0 0 0 0 0 0 1 0 0 0 0 0 0 1 0 0 0 0 1 0 0 0 1 0 1 1 1 1 0 1 1 0 0 1 0 0 0 1 0 0 0 0 0 0 1 1 1 0 1 0 0 1 1 0 0 0 1 0 0 1 0 0 0 1 0 0 0 0 0 0 0 0 1 1 0 1 0 1 0 0 1 1 0 1 1 0 0 0 1 0 1 0 0 0 1 1 1 1 1 0 0 0 0 0 0 1 0 1 0 1 1 1 1 1 0 1 1 1 0 1 0 1 0 0 1 0 0 1 0 0 1 1 0 0 1 0 1 1 0 1 0 1 0 1 0 1 0 0 0 1 0 0 0 0 0 0 0 1 0 1 1 0 0 1 0 1 1 0 0 1 1 0 0 0 0 1 0 0 0 0 0 0 0 1 0 1 1 1 0 1 1 0 1 1 1 1 0 0 0 1 1 0 0 0 0 0 0 1 0 0 0 0 1 0 1 0 1 0 0 0 1 1 0 0 0 0 0 1 1 0 1 1 0 1 1 1 0 0 1 0 1 0 0 0 1 0 0 1 0 1 0 1 0 1 0 0 1 0 1 0 0 0 0 1 0 1 0 0 0 0 0 1 0 1 1 0 0 1 1 0 0 1 0 0 0 1 0 1 0 1 0 0 0 0 0 1 1 0 0 0 0 0 0 0 1 0 1 0 1 1 1 1 1 0 1 1 0 0 0 1 0 0 1 0 0 0 0 1 0 1 1 1 1 0 1 1 0 0 0 1 0 0 0 0 0 1
M BTB-00771394 0 1 1 0 0 1 0 1 0 0 0 0 1 0 0 0 0 0 1 0 1 0 0 1 0 0 1 1 0 0 0 0 0 0 0 1 0 1 0 0 0 0 1 0 0 1 1 1 0 1 0 0 0 0 0 0 1 0 0 1 0 0 1 0 0 1 0 0 1 0 0 0 0 0 1 1 0 0 0 0 0 0 1 1 0 0 0 0 0 1 0 1 0 0 0 0 1 0 0 0 1 1 0 1 0 1 0 0 0 0 1 0 0 0 0 0 1 0 0 0 0 0 0 0 0 0 1 0 0 0 1 0 0 1 1 1 0 0 0 0 1 0 0 0 0 0 0 0 0 0 0 1 0 0 0 1 0 1 0 1 0 0 0 0 1 0 0 1 0 0 1 0 0 1 0 0 1 0 0 0 0 1 0 0 0 0 0 0 0 0 0 1 1 1 0 0 0 1 1 0 0 0 0 0 1 0 0 1 0 0 1 0 1 0 0 0 1 0 0 1 0 0 0 0 1 0 0 0 0 0 0 0 0 1 0 0 1 0 0 0 0 0 0 0 0 0 0 0 0 1 0 1 0 0 0 1 0 1 0 0 0 0 1 0 0 0 0 0 0 1 0 1 0 1 0 0 1 1 0 0 0 0 1 1 0 0 1 0 0 0 0 1 0 0 1 0 0 0 0 0 0 1 1 1 0 0 0 0 0 0 0 0 0 0 1 0 0 0 0 0 0 1 0 0 1 0 0 0 0 0 1 1 0 0 0 0 1 0 0 0 1 0 0 0 1 0 0 0 0 0 0 1 0 0 0 0 0 1 0 1 1 0 0 0 0 0 1 0 0 0 1 0 0 0 0 1 1 0 0 1 1 0 0 1 0 0 0 0 0 0 0 0 0 1 0 0 0 0 1 0 0 0 0 1 0 0 0 0 0 0 0 0 0 0 0 0 0 0 0 0 0 0 1 0 0 0 0 0 0 0 0 0 0 0 0 0 0 1 0 0 0 0 0 0 0 0 1 0 0 0 0 0 0 1 1 1 0 0 0 0 1 0 0 0 0 0 0 0 0 0 0 0 0 0 0 1 0 0 0 0 0 0 0 1 0 0 0 0 0 0 0 0 0 0 0 0 1 0 0 0 0 0 0 0 0 0 0 0 0 0 0 1 0 0 0 0 0 0 1 0 0 0 0 0 0 0 0 1 0 0 0 0 0 0 0 0 0 0 0 0 0 0 0 0 0 0 0 0 0 1 0 0 1 0 0 0 0 0 0 0 0 0 0 0 0 0 0 0 0 0 0 0 0 0 0 0 0 0 0 0 0 0 0 0 0 0 0 0 0 0 0 0 0 0 0 0 0 0 0 0 0 1 0 0 0 0 0 0 0 0 0 0 0 0 0 1 0 0 0 0 1 0 0 0 0 0 0 0 0 0 0 0 0 0 0 1 0 0 0 0 0 0 0 0 0 0 0 0 1 0 0 1 1 0 0 0 0 0 0 0 0 0 0 0 0 0 0 0 0 0 0 1 0 1 0 0 0 0 0 0 0 0 0 0 0 0 0 1 0 0 0 0 0 0 0 0 0 0 0 0 1 0 0 0 1 0 0 1 0 0 0 1 0 0 0 0 0 0 0 1 0 0 0 0 0 0 0 0 0 0 0 0 0 0 0 0 0 0 0 0 0 0 0 0 0 0 0 0 0 0 0 0 0 0 0 0 0 0 1 0 0 1 0 0 0 0 0 0 1 0 0 1 0 0 0 0 0 0 0 0 0 0 0 0 0 0 0 0 0 0 0 1 0 0 0 0 0 0 0 0 1 0 0 0 0 0 0 0 1 1 0 0 0 0 0 0 0 1 0 1 0 0 0 1 0 0 0 0 0 0 0 1 0 0 0 0 1 0 1 0 0 0 0 0 0 1 0 0 0 0 0 1 0 0 0 0 0 0 0 0 0 0 0 1 1 0 0 0 0 0 0 0 0 0 0 0 0 0 0 0 1 0 1 0 0 0 0 0 0 0 0 0 0 1 0 1 1 0 1 0 0 1 0 0 0 0 1 0 1 0 0 0 0 0 0 0 0 0 0 0 0 0 0 0 0 0 0 0 0 0 0 0 0 0 1 0 1 0 1 1 1 0 0 0 0 0 0 0 0 0 0 1 0 0 0 0 0 0 1 0 0 0 1 1 0 0 1 0 0 0 0 0 1 0 0 1 0 0 0 0 0 0 0 0 0 0 0 0 0 0 0 0 0 0 0 0 0 0 1 0 0 0 0 1 1 0 0 0 0 0 0 0 0 0 0 0 0 0 0 1 0 0 0 0 0 0 0 0 0 0 0 1 0 0 0 0 0 0 1 0 0 0 0 0 0 0 0 0 0 0 1 0 0 0 0 0 0 0 0 0 0 0 0 1 0 0 0 0 0 0 0 0 0 0 1 1 1 0 1 0 0 0 0 0 0 0 0 0 0 0 0 0 0 0 0 0 0 0 0 0 0 1 1 0 0 0 0 1 0 0 0 0 0 0 0 0 0 0 1 1 0 1 0 0 0 0 0 0 0 0 0 0 1 0 0 1 0 0 0 0 0 1 0 0 0 0 0 0 0 0 1 1 0 1 0 0 0 0 0 0 0 0 1 0 0 0 0 0 0 0 0 0 0 0 0 0 1 0 1 1 1 0 1 0 0 0 0 0 0 0 0 0 0 1 0 0 0 0 0 0 0 1 0 0 0 1 1 0 0 0 0 0 1 1 1 0 0 0 0 0 1 0 0 1 1 0 0 0 0 1 0 0 0 0 0 0 0 0 0 1 1 0
M BTB-00771346 1 0 0 1 0 0 1 0 0 1 1 1 0 1 1 1 1 1 0 1 0 1 1 0 1 1 0 0 1 0 1 0 1 1 1 0 0 0 1 1 0 1 0 1 0 0 0 0 1 0 1 0 1 0 0 1 0 1 1 0 0 1 0 1 0 0 1 1 0 1 1 1 1 1 0 0 1 1 1 1 0 1 0 0 1 1 1 0 1 0 1 0 1 0 1 1 1 1 1 1 0 0 1 0 0 0 1 1 1 1 0 1 1 1 1 1 0 1 0 1 1 1 1 1 1 0 0 0 0 1 0 1 1 0 0 1 1 1 0 0 0 0 0 0 1 1 1 1 1 1 1 0 1 1 0 0 1 0 1 0 0 1 1 1 0 1 1 0 0 0 0 1 0 0 1 1 0 1 1 1 1 1 1 1 1 1 1 1 0 1 0 0 1 0 1 1 1 0 0 1 0 1 1 1 0 1 1 0 1 1 0 1 1 1 1 1 0 1 1 0 1 0 1 0 0 1 1 1 1 0 1 1 1 0 0 1 0 0 0 1 0 1 1 1 1 1 0 0 1 0 1 0 0 1 1 0 0 0 1 1 1 1 0 1 0 1 1 1 1 0 0 0 1 0 1 1 1 0 1 1 1 1 0 0 0 0 0 0 1 1 1 0 1 1 0 1 1 1 1 1 1 0 0 0 0 0 1 1 0 1 1 0 0 1 0 1 1 1 1 1 0 0 1 0 0 1 0 1 1 1 0 0 0 1 1 1 0 1 1 1 0 0 0 0 0 0 0 1 0 0 1 0 1 1 1 0 0 0 0 0 0 0 0 1 0 1 0 0 1 0 1 1 1 1 1 1 0 1 1 0 0 1 1 0 0 0 1 0 1 1 1 1 1 0 1 0 0 1 0 1 1 1 1 0 0 1 1 0 0 1 0 0 1 1 0 0 0 0 1 0 0 1 0 1 1 1 0 1 0 0 0 1 0 1 1 1 1 0 0 0 0 1 1 0 1 0 0 0 1 0 0 1 1 0 0 0 1 1 1 0 0 1 1 0 1 0 0 1 1 0 0 0 0 0 1 0 1 0 0 0 0 1 1 0 1 0 1 0 1 1 1 1 1 1 1 0 0 0 0 0 0 1 1 1 1 1 1 1 0 0 1 0 0 0 1 1 1 0 0 0 1 0 1 0 1 0 0 0 0 1 1 1 1 1 1 0 1 1 1 1 0 1 1 1 0 0 1 1 0 0 1 1 0 1 1 1 1 0 0 1 0 1 0 1 0 1 0 0 0 1 0 0 1 0 0 1 1 0 1 1 1 1 1 1 1 0 0 0 0 1 1 0 1 0 1 1 1 0 1 0 1 0 0 1 1 0 1 0 0 0 1 1 0 0 1 0 1 1 1 1 0 1 1 1 1 0 1 1 1 1 1 0 1 1 1 0 0 1 0 1 1 0 0 0 1 1 0 0 0 0 1 0 0 1 1 1 0 0 1 0 0 1 0 1 0 1 1 0 1 1 1 0 0 0 1 1 0 0 0 0 0 1 0 1 1 0 0 0 1 1 0 0 1 0 1 1 1 1 1 1 0 1 1 1 0 1 1 0 0 0 1 0 1 1 1 1 1 1 1 0 0 0 1 1 1 1 1 0 0 1 1 1 0 0 0 0 1 0 0 1 0 0 1 0 0 0 0 0 0 0 1 0 0 1 0 1 0 0 0 1 0 0 1 0 0 1 0 1 0 1 0 0 1 0 0 1 1 0 1 1 0 1 0 1 1 1 1 0 0 1 0 0 0 1 0 0 0 1 1 1 0 0 1 1 1 1 1 1 0 1 0 1 1 0 0 1 1 0 1 0 0 0 1 0 1 1 1 1 0 1 1 0 1 1 1 1 0 1 0 1 1 1 1 1 1 0 0 1 0 1 1 0 1 1 1 1 0 1 0 1 1 1 1 0 0 1 1 1 0 1 1 0 0 1 1 0 1 0 1 1 0 0 0 0 1 1 0 1 0 1 0 1 0 0 1 0 0 1 0 1 1 1 0 1 1 1 0 1 0 0 0 1 0 1 1 0 1 1 1 1 0 1 0 1 1 1 1 1 1 1 1 1 0 0 0 0 0 1 0 1 1 1 0 1 1 1 1 1 0 1 1 0 0 0 1 1 1 1 1 1 1 1 1 1 0 1 0 1 1 0 1 1 0 0 1 0 0 1 1 0 0 1 1 1 0 1 0 1 1 1 1 1 0 0 0 0 0 1 0 0 0 1 1 0 0 1 1 0 1 1 1 1 1 1 1 1 1 0 1 0 0 1 1 0 1 1 0 1 1 1 0 1 0 1 1 0 1 0 0 0 1 0 1 1 0 1 1 0 1 0 0 0 1 1 1 1 1 1 1 0 1 1 0 1 1 0 1 0 1 1 1 1 1 1 1 0 0 1 1 0 0 1 0 1 1 0 1 1 0 1 1 0 1 0 1 0 1 1 1 1 1 0 0 0 1 0 1 0 1 1 1 1 0 0 1 1 1 1 0 0 1 1 1 0 0 1 1 1 1 0 1 1 0 1 0 0 1 1 1 1 0 0 0 1 1 1 1 1 1 0 0 0 1 0 0 1 1 1 1 1 1 0 0 0 1 0 1 1 1 1 0 1 0 0 0 0 0 1 0 0 0 1 0 0 1 0 1 1 1 1 1 1 0 0 1 1 1 1 1 1 1 0 0 0 0 0 0 0 0 1 0 1 0 1 0 0 1 1 0 1 0 0 0 0 0 0 0 0 0 0 0 1 1 1 1 1 1 1 0 1 0 0
M BTB-00771409 1 0 1 1 1 1 1 1 1 1 0 1 1 0 0 1 1 1 1 0 0 0 0 1 1 1 1 1 1 1 1 1 1 1 1 1 1 1 1 1 1 1 0 1 1 1 0 1 1 0 1 1 1 0 1 0 1 1 1 0 1 1 1 1 1 0 1 0 1 1 1 0 1 0 0 0 1 0 1 1 1 1 0 1 1 1 1 1 1 0 1 1 1 1 1 0 1 0 1 1 1 0 0 1 1 1 1 0 1 1 0 1 1 1 1 1 1 1 1 0 1 1 0 1 1 0 0 1 1 1 0 1 0 1 1 1 1 1 1 1 0 1 1 1 1 1 1 1 1 1 1 1 1 1 1 1 1 1 1 1 1 1 1 1 1 1 1 1 1 1 1 1 1 1 1 1 0 0 1 1 0 1 1 1 1 1 1 0 1 1 1 0 1 0 1 0 1 0 0 0 1 0 0 0 0 0 1 1 1 1 1 0 1 1 0 1 1 1 1 0 1 1 1 1 0 1 1 1 1 1 1 0 1 1 1 0 1 1 1 0 1 0 1 0 0 1 1 1 1 1 1 0 1 1 1 1 1 1 1 1 1 1 0 1 1 0 1 0 0 0 1 1 0 0 1 1 1 0 1 1 1 0 1 1 1 1 1 1 1 1 1 0 1 1 0 1 0 1 1 1 1 0 0 1 1 1 1 1 1 1 0 1 1 1 0 1 1 0 1 1 1 1 1 1 1 1 1 1 1 1 1 1 1 1 1 1 0 1 1 1 1 1 1 1 1 1 1 0 1 1 1 1 0 1 0 1 1 0 1 1 0 1 1 0 1 1 0 1 1 1 1 1 1 1 1 1 1 1 0 1 1 1 0 0 1 1 1 1 0 1 1 0 1 1 1 1 1 0 0 1 1 0 0 0 1 0 0 1 1 1 1 1 0 1 1 1 1 1 1 1 1 1 1 0 1 1 1 0 1 1 1 1 1 1 1 1 1 1 1 1 1 1 0 1 1 1 0 1 1 1 1 1 0 0 0 0 1 1 1 1 0 0 1 1 1 1 1 1 0 1 1 1 1 1 0 0 0 1 1 1 1 1 1 1 1 1 1 1 1 0 1 0 0 1 1 1 0 1 1 1 1 1 1 1 1 1 0 1 1 1 1 0 1 0 1 1 1 1 0 1 1 1 0 1 1 1 1 0 1 1 1 1 1 1 1 1 0 1 1 0 1 1 1 0 1 1 1 1 1 0 1 1 0 1 0 1 0 1 1 0 1 1 1 0 1 0 1 1 1 1 1 1 1 1 1 1 1 1 1 0 1 0 0 0 1 1 1 1 1 1 1 1 1 1 1 1 0 1 0 1 1 0 1 1 1 1 0 1 1 1 0 1 1 1 1 1 1 0 1 0 0 1 1 1 0 1 1 1 1 1 1 1 1 1 1 0 1 0 1 1 1 1 1 1 1 1 1 1 1 1 0 0 0 1 1 1 1 1 1 1 1 1 1 0 1 0 1 1 1 1 1 0 1 1 1 0 1 1 1 1 1 0 1 0 0 1 1 0 1 1 1 1 1 1 0 1 0 1 1 0 1 1 1 1 1 0 1 1 1 1 1 0 1 0 1 0 1 1 1 0 1 1 1 1 0 0 1 1 1 1 1 0 1 1 1 1 1 1 1 0 1 1 0 1 1 1 1 1 1 1 0 1 1 0 1 1 1 1 0 0 1 0 0 1 1 1 1 1 1 0 1 0 1 1 1 1 0 1 1 0 1 1 1 1 0 0 1 1 1 0 1 0 1 1 1 1 1 0 0 1 0 1 0 1 1 1 1 1 0 1 0 1 1 1 1 1 1 0 1 0 1 1 1 1 1 1 1 1 1 1 1 0 0 1 1 1 1 1 1 1 1 0 0 1 1 1 1 1 1 1 1 0 1 1 1 1 1 1 1 1 0 1 0 1 1 0 1 1 0 1 1 1 1 1 1 1 1 1 1 1 1 1 1 0 1 1 1 1 1 1 1 1 1 1 1 1 0 1 0 1 1 1 1 1 1 1 1 1 1 1 1 1 1 1 0 1 1 1 1 1 1 0 1 1 1 1 1 1 1 1 1 1 1 1 0 1 0 1 0 1 1 1 1 1 1 1 1 0 1 1 1 0 1 1 1 1 1 1 1 1 1 1 1 1 1 1 1 1 1 1 1 1 0 1 1 0 1 1 1 1 1 1 1 1 1 1 1 1 1 1 1 0 1 1 1 1 1 1 0 1 1 0 1 1 0 1 0 1 0 0 1 1 0 0 1 1 1 1 1 0 1 1 1 1 1 1 1 0 1 1 1 1 1 1 1 0 1 1 0 1 1 1 1 1 1 0 1 0 1 0 1 0 1 1 1 1 0 1 1 1 1 1 1 1 1 1 1 0 1 1 1 0 1 1 1 0 0 1 1 1 1 1 1 0 1 1 0 1 1 1 1 1 1 1 1 1 1 1 1 1 1 0 0 1 1 1 1 0 0 1 0 1 1 1 1 1 0 1 0 1 1 1 1 1 1 1 0 1 1 1 1 1 1 1 1 0 1 1 1 1 1 0 0 0 1 0 1 1 1 1 0 0 1 1 1 1 1 1 1 1 1 1 0 1 1 0 1 0 1 1 1 1 0 1 1 1 0 0 0 0 0 0 1 1 1 1 1 1 1 1 1 1 1 0 1 1 1 1 1 1 0 1 1 1 1 0 0 1 1 1 1 0 1 1 0 1 1 0 1 1 1 1 1 0 0 1 1 1 1 1 1 0 0 0 0 0 0 0 1 1 1 1
M ARS-BFGL-NGS-20481 0 0 0 1 1 1 0 1 1 0 1 0 1 1 1 0 0 0 1 1 0 1 1 1 0 0 1 1 1 0 0 0 1 1 0 1 1 1 0 0 1 0 0 1 0 1 0 1 0 0 0 1 0 0 1 1 1 0 0 0 1 0 1 0 1 0 0 1 1 0 0 1 0 1 0 0 0 1 0 0 0 0 0 1 0 0 1 0 0 0 0 1 0 0 0 1 0 1 1 0 1 0 1 1 1 1 0 1 0 0 0 0 0 0 0 0 1 0 0 1 0 0 1 1 0 0 0 1 0 0 0 0 1 0 1 0 0 0 1 1 0 0 1 1 0 0 0 1 0 0 0 1 0 1 1 1 0 1 0 1 1 0 0 0 1 0 0 0 1 1 1 0 1 1 0 0 0 1 0 1 1 0 1 0 0 0 0 1 1 0 1 0 0 0 0 1 0 0 0 1 0 1 1 1 0 1 0 1 0 1 1 1 0 0 1 0 0 0 0 1 0 0 0 1 0 0 0 1 0 0 0 1 0 1 0 1 1 0 0 1 1 1 0 1 1 0 0 1 0 1 0 0 1 0 1 1 1 0 0 0 0 0 0 0 0 1 0 1 1 0 1 0 1 0 0 0 0 0 0 0 0 1 1 1 0 0 0 0 0 0 1 0 0 0 0 0 1 0 0 0 0 0 0 1 1 1 0 0 1 0 1 1 1 0 0 0 1 1 0 1 0 1 0 1 1 0 1 0 0 0 1 1 1 1 0 0 0 0 0 0 1 0 1 1 1 1 1 1 1 1 0 1 1 0 1 1 1 0 0 0 0 1 1 1 1 0 0 0 1 0 0 0 0 1 1 0 1 0 1 0 1 0 1 0 1 1 0 1 1 0 0 1 0 1 0 1 0 1 0 0 1 1 1 0 1 1 1 1 1 1 1 1 1 1 1 1 1 1 1 1 1 1 0 1 1 1 1 1 1 0 1 1 1 1 1 1 1 0 1 1 1 1 1 1 1 1 0 0 1 1 1 1 1 0 0 0 1 1 1 0 1 1 0 1 1 1 1 1 1 1 0 1 1 1 1 0 1 1 1 1 1 1 1 0 1 1 1 1 1 1 1 1 1 1 0 1 0 1 1 1 1 1 1 0 1 1 1 1 1 1 1 0 1 1 1 1 1 1 0 1 1 1 1 0 0 1 0 0 1 1 1 1 1 1 1 1 1 1 1 1 1 1 1 1 1 1 1 1 1 0 1 0 0 0 1 1 1 1 1 1 1 1 1 1 1 1 1 1 1 1 0 1 0 1 0 1 1 1 1 1 1 1 1 0 1 1 1 1 1 0 0 1 1 1 1 1 0 1 1 1 0 0 1 1 1 1 1 0 1 1 1 1 1 1 1 0 1 1 1 1 0 1 0 1 1 1 1 1 1 0 0 1 1 1 0 0 1 1 1 1 0 1 1 1 1 1 1 0 0 1 1 0 0 1 1 1 0 1 0 1 1 1 1 1 1 1 1 1 1 1 0 0 1 0 1 1 1 1 1 1 1 1 1 1 1 1 1 0 0 0 1 1 1 1 1 0 1 1 1 0 0 0 1 1 0 1 0 0 1 1 1 0 1 1 0 1 0 1 1 0 1 1 1 0 1 1 1 1 1 1 1 1 1 1 0 1 0 1 1 1 1 0 1 1 1 1 1 1 1 0 1 1 1 1 1 1 1 1 0 1 1 0 1 1 1 1 1 1 0 1 1 0 1 0 1 1 1 1 1 0 1 1 1 1 1 1 1 1 0 1 0 0 1 1 1 1 1 1 1 1 0 1 1 0 0 0 0 1 0 0 0 0 0 1 1 0 0 0 0 0 1 1 0 1 0 0 0 0 1 0 1 0 1 1 0 0 1 1 1 0 1 1 1 0 1 1 1 0 1 1 0 0 0 0 0 0 1 0 1 0 1 0 1 1 1 1 1 1 0 0 0 1 1 0 0 1 0 1 0 1 1 1 1 0 0 0 1 0 1 0 1 0 1 1 0 0 0 1 0 1 0 0 0 0 0 0 1 0 0 1 1 0 1 0 1 1 1 1 0 0 1 1 1 0 1 0 0 0 0 0 1 0 1 1 0 1 0 0 0 0 0 0 1 0 0 0 0 1 0 0 1 0 0 1 0 0 0 1 0 0 0 1 0 0 1 1 1 0 0 1 0 0 0 1 0 0 1 0 0 1 1 0 0 0 0 0 1 0 0 0 0 1 1 0 1 0 1 0 0 1 1 1 1 0 0 0 1 1 1 1 0 0 1 1 0 0 0 1 0 0 1 1 1 0 0 0 1 1 0 0 1 0 1 0 0 1 0 1 0 0 0 0 0 1 1 1 0 0 0 0 1 0 0 0 0 0 1 1 0 1 0 0 0 0 0 1 0 0 0 0 0 1 0 1 0 0 0 0 0 1 0 0 1 1 0 1 1 0 0 0 0 0 0 1 0 1 0 0 1 0 0 0 0 1 1 1 1 0 1 0 1 0 0 1 0 0 1 0 0 1 0 0 1 1 1 1 1 0 1 1 0 0 1 1 0 0 0 1 0 1 1 0 0 1 1 1 0 0 1 1 0 0 0 1 1 0 1 0 0 0 0 1 0 1 1 0 0 1 0 0 1 0 0 1 1 1 0 1 0 0 0 1 1 1 0 1 0 1 1 0 1 0 1 0 0 0 1 1 0 1 1 1 0 0 0 0 0 0 0 1 0 1 0 0 0 0 1 1 0 0 0 1 0 0 0 0 1 0 1 0 0 1 1 1 1 1 1 1 0 1 0 0
M BTB-00771199 0 1 1 1 1 1 0 1 1 0 1 0 1 1 1 0 0 0 1 1 1 1 1 1 0 1 1 1 1 1 0 1 1 1 0 1 1 1 0 0 1 0 1 1 1 1 1 1 0 1 1 1 0 0 1 1 1 0 0 1 1 0 1 0 1 1 0 1 1 0 0 1 0 1 1 1 0 1 0 0 0 0 1 1 0 0 1 1 0 1 0 1 0 1 0 1 0 1 1 0 1 1 1 1 1 1 0 1 0 0 1 0 0 0 0 0 1 0 1 1 0 0 1 1 0 0 1 1 1 0 1 0 1 1 1 0 0 0 1 1 1 1 1 1 0 0 0 1 0 0 0 1 0 1 1 1 0 1 0 1 1 0 0 0 1 0 0 1 1 1 1 0 1 1 0 0 1 1 0 1 1 0 1 0 0 0 0 1 1 0 1 1 0 1 0 1 0 1 1 1 1 1 1 1 1 1 0 1 0 1 1 1 0 0 1 0 1 0 0 1 0 1 0 1 1 0 0 1 0 1 0 1 0 1 1 1 1 1 1 1 1 1 0 1 1 0 1 1 0 1 0 1 1 0 1 1 1 1 0 0 0 1 1 1 1 1 0 1 1 1 1 1 1 1 0 0 0 1 0 0 0 1 1 1 1 1 1 1 0 0 1 1 0 0 1 0 1 0 1 0 0 1 1 1 1 1 0 0 1 0 1 1 1 1 1 0 1 1 0 1 1 1 0 1 1 0 1 0 0 0 1 1 1 1 0 0 1 0 0 0 1 1 1 1 1 1 1 1 1 1 0 1 1 0 1 1 1 1 1 1 1 1 1 1 1 0 1 1 1 1 0 0 0 1 1 0 1 0 1 1 1 0 1 1 1 1 0 1 1 0 0 1 0 1 0 1 1 1 1 0 1 1 1 1 1 1 1 1 1 1 1 1 1 1 1 1 1 1 1 1 1 1 1 1 1 1 1 1 1 1 1 1 1 1 1 1 1 1 1 1 1 1 1 1 1 1 1 1 1 1 1 1 1 1 1 1 1 1 1 1 1 1 0 1 1 1 1 1 1 1 1 1 1 1 1 1 1 1 1 1 1 1 1 0 1 1 1 1 1 1 1 1 1 1 0 1 1 1 1 1 1 1 1 1 1 1 1 1 1 1 1 1 1 1 1 1 1 1 0 1 1 1 1 1 0 1 1 1 1 1 1 1 1 1 1 1 1 1 1 1 1 1 1 1 1 1 1 1 1 1 1 1 1 1 1 1 1 1 1 1 1 1 1 1 1 1 1 1 1 1 1 1 0 1 1 1 1 1 1 1 1 1 1 1 1 1 1 1 1 0 0 1 1 1 1 1 1 1 1 1 0 0 1 1 1 1 1 1 1 1 1 1 1 1 1 1 1 1 1 1 0 1 1 1 1 1 1 1 1 0 0 1 1 1 0 1 1 1 1 1 0 1 1 1 1 1 1 1 0 1 1 1 1 1 1 1 1 1 0 1 1 1 1 1 1 1 1 1 1 1 0 1 1 0 1 1 1 1 1 1 1 1 1 1 1 1 1 1 0 0 1 1 1 1 1 0 1 1 1 1 1 0 1 1 1 1 0 1 1 1 1 1 1 1 0 1 0 1 1 0 1 1 1 0 1 1 1 1 1 1 1 1 1 1 1 1 0 1 1 1 1 1 1 1 1 1 1 1 1 1 1 1 1 1 1 1 1 1 1 1 1 1 1 1 1 1 1 1 1 1 1 1 1 1 1 1 1 1 1 1 1 1 1 1 1 1 1 1 1 1 1 1 1 1 1 1 1 1 1 1 1 1 1 0 0 0 0 1 1 0 0 0 0 1 1 0 0 1 0 1 1 1 0 1 0 0 0 0 1 0 1 1 1 1 0 0 1 1 1 0 1 1 1 0 1 1 1 0 1 1 0 1 0 0 0 0 1 0 1 0 1 0 1 1 1 1 1 1 0 0 0 1 1 0 0 1 0 1 0 1 1 1 1 0 0 0 1 0 1 0 1 0 1 1 0 1 1 1 1 1 0 0 1 0 0 0 1 0 1 1 1 0 1 0 1 1 1 1 0 0 1 1 1 0 1 0 0 0 0 0 1 0 1 1 1 1 1 0 1 0 0 0 1 0 0 0 0 1 1 0 1 1 1 1 0 0 0 1 0 0 0 1 0 0 1 1 1 0 0 1 0 0 1 1 0 1 1 0 0 1 1 0 0 0 1 0 1 0 0 0 0 1 1 1 1 1 1 0 1 1 1 1 1 1 1 0 1 1 1 1 0 0 1 1 0 0 0 1 0 1 1 1 1 1 0 0 1 1 0 0 1 0 1 0 0 1 0 1 1 1 0 1 0 1 1 1 0 0 0 0 1 0 0 0 0 0 1 1 0 1 0 0 1 0 0 1 0 0 0 0 0 1 0 1 0 1 1 0 0 1 1 0 1 1 0 1 1 0 1 0 0 1 0 1 0 1 0 0 1 0 0 1 1 1 1 1 1 1 1 0 1 0 1 1 0 0 1 0 1 1 0 0 1 1 1 1 1 0 1 1 0 0 1 1 1 1 0 1 0 1 1 1 0 1 1 1 0 0 1 1 1 1 0 1 1 0 1 0 0 0 0 1 1 1 1 0 0 1 0 0 1 0 0 1 1 1 1 1 1 1 1 1 1 1 0 1 0 1 1 0 1 0 1 1 0 0 1 1 0 1 1 1 1 0 1 1 1 1 1 1 1 1 1 0 1 1 1 1 1 0 1 1 1 1 0 1 1 1 1 1 1 1 1 1 1 1 1 1 1 1 1 1
M BTB-00771179 1 0 0 0 0 0 1 0 0 1 0 1 0 0 0 1 1 1 0 0 0 0 0 0 1 1 0 0 1 0 1 0 1 1 1 0 0 0 1 1 0 1 0 1 0 0 0 0 1 0 1 0 1 1 0 0 0 1 1 0 0 1 0 1 0 0 1 0 0 1 1 0 1 0 0 0 1 0 1 1 1 1 0 0 1 1 1 0 1 0 1 0 1 0 1 0 1 0 0 1 0 0 0 0 0 0 1 0 1 1 0 1 1 1 1 1 0 1 0 0 1 1 0 0 1 1 0 0 0 1 0 1 0 0 0 1 1 1 0 0 0 0 0 0 1 1 1 0 1 1 1 0 1 1 0 0 1 0 1 0 0 1 1 1 0 1 1 0 0 0 0 1 0 0 1 1 0 0 1 1 0 1 0 1 1 1 1 0 0 1 0 0 1 0 1 0 1 0 0 0 0 0 0 0 0 0 1 0 1 1 0 0 1 1 0 1 0 1 1 0 1 0 1 0 0 1 1 1 1 0 1 0 1 0 0 0 0 0 0 0 0 0 1 0 0 1 0 0 1 0 1 0 0 1 1 0 0 0 1 1 1 1 0 1 0 0 1 0 0 0 0 0 0 0 1 1 1 0 1 1 1 0 0 0 0 0 0 0 1 1 1 0 1 1 0 1 0 1 1 1 1 0 0 0 0 0 1 1 0 1 0 0 0 1 0 1 1 0 1 1 0 0 1 0 0 1 0 1 1 1 0 0 0 0 1 1 0 1 1 1 0 0 0 0 0 0 0 0 0 0 1 0 0 1 0 0 0 0 0 0 0 0 0 0 0 1 0 0 1 0 1 1 1 1 1 1 0 1 0 0 0 1 0 0 0 0 1 0 0 1 1 0 1 0 1 0 0 0 0 1 0 0 0 0 0 0 0 0 0 0 0 0 0 0 0 0 0 0 0 0 0 0 0 0 0 0 0 0 0 0 0 0 0 0 0 0 0 0 0 0 0 0 0 0 0 0 0 0 0 0 0 0 0 0 0 0 0 0 0 0 0 0 1 0 0 0 0 0 0 0 0 0 0 0 0 0 0 0 0 0 0 0 0 1 0 0 0 0 0 0 0 0 0 0 1 0 0 0 0 0 0 0 0 0 0 0 0 0 0 0 0 0 0 0 0 0 0 0 1 0 0 0 0 0 1 0 0 0 0 0 0 0 0 0 0 0 0 0 0 0 0 0 0 0 0 0 0 0 0 0 0 0 0 0 0 0 0 0 0 0 0 0 0 0 0 0 0 0 0 0 0 0 1 0 0 0 0 0 0 0 0 0 0 0 0 0 0 0 0 1 1 0 0 0 0 0 0 0 0 0 1 1 0 0 0 0 0 0 0 0 0 0 0 0 0 0 0 0 0 0 1 0 0 0 0 0 0 0 0 1 1 0 0 0 1 0 0 0 0 0 1 0 0 0 0 0 0 0 1 0 0 0 0 0 0 0 0 0 1 0 0 0 0 0 0 0 0 0 0 0 1 0 0 1 0 0 0 0 0 0 0 0 0 0 0 0 0 0 1 1 0 0 0 0 0 1 0 0 0 0 0 1 0 0 0 0 1 0 0 0 0 0 0 0 1 0 1 0 0 1 0 0 0 1 0 0 0 0 0 0 0 0 0 0 0 0 1 0 0 0 0 0 0 0 0 0 0 0 0 0 0 0 0 0 0 0 0 0 0 0 0 0 0 0 0 0 0 0 0 0 0 0 0 0 0 0 0 0 0 0 0 0 0 0 0 0 0 0 0 0 0 0 0 0 0 0 0 0 0 0 0 0 0 1 1 1 1 0 0 1 1 1 1 0 0 1 1 0 1 0 0 0 1 0 1 1 1 1 0 1 0 0 0 0 1 1 0 0 0 1 1 0 0 1 0 0 0 1 0 1 1 0 1 1 1 1 0 1 0 1 0 1 0 0 0 0 1 0 1 1 1 0 0 1 1 0 1 0 1 0 0 0 0 1 1 1 0 1 0 1 0 1 0 0 1 0 0 0 0 0 1 1 0 1 1 1 0 1 0 0 0 1 0 1 0 0 1 1 1 1 0 0 0 1 0 1 1 1 1 1 0 1 0 0 0 0 0 1 0 1 1 1 0 1 1 1 1 0 0 1 0 0 0 0 1 1 1 0 1 1 1 0 1 1 0 0 0 1 1 0 1 1 0 0 1 0 0 1 1 0 0 1 1 1 0 1 0 1 1 1 1 0 0 0 0 0 0 1 0 0 0 0 1 0 0 1 0 0 0 0 1 1 0 0 1 1 1 0 1 0 0 0 1 0 1 1 0 0 1 1 0 1 0 1 1 0 1 0 0 0 1 0 1 0 0 0 1 1 1 1 0 1 1 1 1 1 0 0 1 0 1 1 0 1 1 0 1 1 1 1 1 0 1 0 1 0 0 1 1 0 0 1 0 0 1 0 0 1 0 1 1 0 1 0 1 0 1 1 0 1 1 0 0 0 0 0 0 0 0 1 0 1 0 0 1 1 0 1 0 0 1 1 1 0 0 0 0 1 0 0 1 1 0 1 0 0 1 0 1 0 0 0 1 0 0 0 1 1 1 0 0 0 1 0 0 1 0 1 1 1 1 0 0 0 0 1 1 0 1 1 0 1 1 0 0 0 0 0 0 0 0 0 0 0 1 0 1 0 1 1 1 1 0 0 1 1 0 0 1 0 0 0 0 0 0 0 0 0 0 0 0 0 0 1 0 0 0 0 0 1 0 0 0 0 1 0 0 0 0 0 1 0 0 0 0 0 0 0 0 0 0 0
M BTB-00771151 0 0 0 0 0 0 0 0 0 0 0 0 0 0 0 0 0 0 0 0 0 0 0 0 0 0 0 0 0 0 0 1 0 0 0 0 0 0 0 0 0 0 1 0 0 0 1 0 0 1 0 0 0 0 0 0 0 0 0 1 0 0 0 0 0 1 0 0 0 0 0 0 0 0 0 1 0 0 0 0 0 0 1 0 0 0 0 1 0 0 0 0 0 0 0 0 0 0 0 0 0 0 0 0 0 0 0 0 0 0 0 0 0 0 0 0 0 0 1 0 0 0 0 0 0 0 0 0 0 0 0 0 0 0 0 0 0 0 0 0 0 1 0 0 0 0 0 0 0 0 0 0 0 0 0 0 0 0 0 0 0 0 0 0 0 0 0 0 0 0 0 0 0 0 0 0 0 0 0 0 0 0 0 0 0 0 0 0 0 0 0 0 0 1 0 0 0 1 0 0 0 0 0 0 0 0 0 0 0 0 0 0 0 0 0 0 0 0 0 0 0 0 0 0 1 0 0 0 0 0 0 0 0 0 1 0 0 0 0 0 0 0 0 0 0 0 1 0 0 0 0 1 0 0 0 0 0 0 0 0 0 0 1 0 1 0 0 0 0 1 0 0 0 0 0 0 0 0 0 0 0 0 0 0 0 0 1 0 0 0 0 1 0 0 0 0 0 0 0 0 0 1 1 0 1 0 0 0 0 0 0 0 0 0 0 0 0 0 0 0 0 0 0 0 0 0 0 0 0 0 0 0 0 0 0 0 1 0 0 0 0 0 0 0 0 0 0 0 0 0 0 0 0 0 0 0 0 1 0 0 1 0 0 0 0 0 1 1 0 0 0 0 0 0 0 0 0 0 0 0 0 0 0 1 0 0 0 0 0 0 0 0 0 0 0 1 0 0 0 0 1 0 0 1 0 0 0 0 0 0 0 0 0 0 0 0 0 0 0 1 0 0 0 0 1 0 0 0 0 0 0 1 0 0 0 0 1 0 0 0 0 0 0 0 0 0 0 0 1 0 0 0 0 1 0 0 0 0 0 0 0 0 0 0 0 0 0 0 0 0 1 0 0 0 0 0 0 0 0 0 0 0 0 0 0 0 0 0 0 0 0 0 0 1 0 0 0 0 0 0 0 0 1 0 0 0 0 0 0 0 0 1 0 0 0 0 0 0 0 0 0 0 0 1 0 0 1 0 0 0 1 0 0 0 0 0 0 0 0 0 0 0 0 0 0 0 0 0 0 0 0 0 0 0 0 0 0 0 0 0 0 0 0 0 0 0 0 0 0 0 0 0 0 0 1 0 0 0 0 0 0 0 0 0 0 0 0 0 0 0 0 0 0 0 0 1 0 0 0 0 0 0 0 0 0 0 0 1 0 0 0 0 0 0 0 1 0 0 0 0 0 0 0 0 0 0 0 0 0 0 0 0 0 0 0 0 0 0 0 0 0 0 0 0 1 1 0 1 0 0 0 0 1 0 0 0 0 0 0 0 0 0 0 0 0 0 1 0 0 1 0 0 0 0 0 0 0 0 0 0 0 0 0 0 0 0 0 0 0 0 0 0 0 0 0 0 0 0 0 0 1 0 0 0 0 0 0 0 0 0 0 0 1 0 0 0 0 1 0 0 0 0 0 0 0 0 0 0 0 0 1 0 0 0 1 0 0 0 0 0 0 1 0 0 0 0 0 0 0 1 0 0 0 0 0 0 0 0 0 0 0 0 0 0 0 0 0 0 0 0 0 1 1 1 0 0 0 0 1 0 0 0 0 0 0 0 1 0 0 0 0 0 0 0 0 0 0 0 0 0 1 0 0 0 0 0 0 0 1 0 0 0 0 0 0 0 0 1 0 1 0 0 0 0 0 0 0 0 0 0 0 0 0 0 0 0 0 0 0 0 0 0 0 0 0 0 0 0 0 0 0 1 0 0 0 0 0 0 0 0 0 0 0 0 0 0 0 0 0 0 0 0 0 0 0 0 0 0 0 0 0 0 0 0 0 0 0 0 0 0 0 0 0 0 0 0 0 0 1 0 0 0 0 0 0 0 0 0 1 0 0 0 0 0 0 0 0 0 0 0 0 0 0 0 0 0 0 0 0 0 0 0 0 0 1 0 0 0 1 0 0 0 0 0 0 0 0 0 0 0 0 1 0 0 0 0 0 0 0 0 0 0 0 0 0 0 0 0 0 0 0 0 0 0 0 1 0 0 0 0 0 0 0 0 0 0 0 0 0 0 0 0 0 0 0 1 0 0 1 0 0 0 0 0 0 0 0 0 0 0 0 0 0 0 0 0 0 0 0 1 0 0 0 0 0 0 0 0 0 0 0 0 0 0 0 0 0 0 1 0 0 0 0 0 0 0 0 0 0 0 0 0 0 0 0 0 0 0 0 0 0 0 0 0 0 0 0 0 0 0 0 0 0 0 0 1 1 0 0 0 1 0 0 0 0 0 0 0 0 0 0 0 0 0 0 0 0 0 0 0 0 1 0 0 0 0 0 1 0 0 0 0 0 0 0 0 0 0 1 0 0 0 0 0 0 0 0 0 0 0 0 0 0 0 0 1 0 0 0 0 0 1 0 0 0 0 0 0 0 0 1 1 0 0 0 0 0 0 0 0 0 0 1 0 0 0 0 0 0 0 0 0 0 0 0 0 1 0 1 0 1 0 0 0 0 0 0 0 0 0 0 0 0 1 0 0 0 0 0 0 0 0 1 1 0 1 1 1 1 0 1 0 0 0 1 0 0 0 1 0 0 0 0 1 0 1 0 1 0 1 0 0 0 0 0 0 0 0 0 0 0 0
M ARS-BFGL-NGS-32005 1 0 1 0 0 0 1 0 0 1 0 1 0 0 0 0 1 0 0 0 0 0 0 0 1 0 0 0 0 0 1 0 0 0 1 0 0 0 1 1 0 1 0 0 0 0 0 0 1 0 0 0 1 0 0 0 0 1 1 0 0 1 0 1 0 0 0 0 0 1 1 0 1 0 0 0 1 0 1 1 0 1 0 0 1 1 0 0 1 0 1 0 1 0 1 0 0 0 0 0 0 0 0 0 0 0 1 0 1 1 0 1 1 1 1 1 0 0 0 0 1 1 0 0 1 0 0 0 0 1 0 1 0 0 0 0 1 0 0 0 0 0 0 0 1 0 1 0 1 1 1 0 1 0 0 0 1 0 1 0 0 1 1 1 0 1 1 0 0 0 0 1 0 0 1 1 0 0 1 0 0 0 0 1 1 1 1 0 0 1 0 0 0 0 1 0 1 0 0 0 0 0 0 0 0 0 1 0 1 0 0 0 0 1 0 1 0 1 1 0 1 0 1 0 0 1 1 0 1 0 0 0 1 0 0 0 0 0 0 0 0 0 0 0 0 1 0 0 1 0 1 0 0 1 0 0 0 0 1 1 1 0 0 0 0 0 1 0 0 0 0 0 0 0 1 1 0 0 1 1 1 0 0 0 0 0 0 0 0 1 0 0 1 0 0 1 0 1 0 1 0 0 0 0 0 0 1 0 0 1 0 0 0 0 0 1 0 0 1 0 0 0 1 0 0 1 0 1 1 1 0 0 0 0 0 1 0 1 0 1 0 0 0 0 0 0 0 0 0 0 1 0 0 1 0 0 0 0 0 0 0 0 0 0 0 1 0 0 0 0 0 1 0 0 0 0 0 1 0 0 0 1 0 0 0 0 1 0 0 1 1 0 0 0 0 0 0 0 0 1 0 0 0 0 0 0 0 0 0 0 0 0 0 0 0 0 0 0 0 0 0 0 1 0 0 0 0 0 0 0 0 0 0 0 0 0 0 1 0 0 0 0 0 0 0 0 0 0 0 0 0 0 0 0 0 0 0 0 0 0 0 0 1 0 0 0 0 0 0 0 0 0 0 0 0 0 0 0 0 0 0 0 0 0 0 0 0 0 0 0 0 0 0 0 1 0 0 0 0 0 0 0 0 0 0 0 0 0 0 0 0 0 0 0 0 0 0 0 0 0 0 0 0 0 0 0 0 0 0 0 0 0 0 0 0 0 0 0 0 0 0 0 0 0 0 0 0 0 0 0 0 0 0 0 0 0 0 0 0 0 0 1 0 0 0 0 0 0 0 0 0 0 0 0 0 0 0 0 0 0 0 0 0 0 0 0 0 0 0 0 0 0 0 0 0 0 0 0 0 0 0 0 0 0 0 0 0 0 0 0 0 0 0 0 0 0 0 0 0 0 0 0 0 0 0 0 0 0 0 0 0 0 0 0 0 0 0 0 0 0 0 0 0 0 0 0 0 0 0 0 0 0 0 0 0 0 0 0 0 0 0 0 0 0 0 0 0 0 0 0 1 0 0 0 0 0 0 0 0 0 0 0 0 0 0 0 0 0 0 0 0 0 0 0 0 0 0 0 0 0 0 0 0 0 1 0 0 1 0 0 0 0 0 0 1 0 1 0 0 0 0 0 0 0 0 0 1 0 0 0 0 0 0 0 0 0 0 0 0 0 0 0 0 0 0 0 0 0 0 0 0 0 0 0 0 0 0 0 0 0 0 0 0 0 0 0 0 0 1 0 0 0 0 0 0 0 0 0 0 0 0 0 0 0 0 0 0 0 0 0 0 0 0 0 0 0 0 0 0 0 0 0 0 0 0 0 0 0 0 0 0 1 1 0 0 0 1 0 1 0 0 0 1 0 0 1 1 0 0 1 0 0 0 0 1 1 0 0 0 1 0 0 0 1 0 0 0 0 0 0 1 0 1 0 0 1 0 0 0 1 0 1 0 0 0 0 0 0 0 1 0 0 0 0 1 0 1 0 1 0 0 0 0 0 1 0 0 1 0 1 0 1 0 0 1 1 0 0 0 0 1 0 0 1 1 1 1 0 0 0 0 1 0 1 0 0 0 0 0 1 0 0 0 0 0 0 0 0 0 0 0 1 0 0 0 0 0 1 0 0 0 0 0 1 0 1 1 0 0 1 0 0 0 0 1 0 0 0 0 0 1 0 0 0 0 0 0 1 0 0 1 0 0 0 1 0 0 0 1 0 0 1 1 1 0 1 0 1 1 1 0 0 0 0 0 0 0 1 0 0 0 0 0 1 0 0 0 0 0 0 1 0 0 0 1 0 1 0 1 0 0 0 0 0 0 0 0 0 1 0 0 0 0 0 1 0 1 0 0 0 1 0 1 0 0 0 0 0 0 0 0 0 1 0 1 0 0 0 1 0 1 0 0 0 1 0 0 0 1 1 1 0 1 0 0 0 0 1 0 0 0 0 0 0 1 0 0 1 0 0 0 0 1 0 1 0 0 1 0 1 1 0 0 0 0 0 0 0 0 1 0 1 0 0 1 1 0 0 0 0 1 0 0 0 0 0 0 0 0 0 0 0 0 0 0 0 0 0 1 0 0 0 0 0 0 0 1 0 0 0 0 0 0 0 0 1 0 1 1 0 1 0 0 0 0 0 1 0 0 0 0 1 0 0 0 0 0 0 0 0 0 0 0 0 0 0 1 0 0 1 0 0 0 0 1 1 0 0 1 0 0 0 0 0 0 0 0 0 0 0 0 0 0 0 0 0 0 1 0 1 0 0 0 0 0 0 0 0 0 0 0 0 1 1 0 0 0 1 1 0 0 0
M BTB-01482697 0 0 1 1 0 1 0 1 0 0 1 0 1 0 0 0 0 0 1 0 0 0 0 1 0 1 1 1 0 0 0 1 0 0 0 1 0 1 0 0 0 0 0 0 0 1 0 1 0 0 1 0 0 0 0 0 1 0 0 0 0 0 1 0 0 0 0 0 1 0 0 0 0 0 0 0 0 0 0 0 0 1 0 1 0 0 0 1 0 0 0 1 0 0 0 0 1 0 1 0 1 0 0 1 0 1 0 0 0 0 1 0 0 0 0 0 1 0 1 0 0 0 0 0 0 0 0 0 0 0 0 0 0 0 1 0 0 0 0 0 0 1 0 0 0 0 0 1 0 1 0 1 0 0 0 1 0 1 0 1 0 0 0 0 1 0 0 0 0 0 1 0 0 1 0 0 0 0 0 0 0 1 1 0 0 0 0 0 0 0 0 0 0 0 0 0 0 0 1 0 0 0 0 0 0 0 0 1 0 0 1 1 1 0 0 0 0 0 0 1 0 0 0 0 0 0 0 0 0 0 0 0 0 1 1 0 1 0 0 0 0 0 0 0 0 1 1 0 0 1 0 0 0 0 0 1 0 0 0 0 0 1 0 1 1 0 0 0 0 0 0 0 0 0 0 0 0 1 0 0 0 0 1 1 0 0 0 0 0 0 0 0 0 0 0 0 0 0 1 0 0 0 0 1 0 0 0 0 0 0 0 0 0 1 0 0 0 0 0 0 0 1 0 0 1 0 0 0 0 0 1 1 0 1 0 0 0 0 0 0 1 0 0 0 1 0 0 0 0 0 0 1 0 0 0 0 0 0 0 0 0 0 0 0 0 0 0 1 0 0 1 0 0 0 0 1 1 0 0 0 1 0 0 0 0 0 0 0 0 0 0 0 0 1 0 0 0 0 0 0 1 0 0 1 0 1 0 1 1 0 0 1 0 0 1 1 1 1 0 0 1 1 1 0 1 0 0 0 1 0 1 1 0 1 0 1 1 1 1 1 1 0 0 1 0 1 0 0 1 0 0 0 0 1 0 0 0 0 0 0 0 0 0 0 0 1 1 0 0 1 0 0 0 1 1 1 0 1 1 1 1 0 1 1 0 1 0 1 0 0 0 0 0 1 0 1 0 1 1 1 1 1 1 1 0 0 0 0 1 0 0 1 1 1 0 0 0 1 0 1 0 1 0 0 1 1 0 0 1 0 1 0 0 0 0 1 0 0 0 0 1 0 0 1 1 1 0 0 1 0 0 1 0 1 0 0 0 1 1 1 0 0 1 0 1 0 1 1 1 0 0 0 0 1 0 0 0 0 0 1 0 0 0 0 0 1 1 1 1 0 0 1 0 1 0 1 0 1 0 0 0 0 1 0 1 1 0 0 1 1 0 0 1 1 0 0 0 0 0 0 0 0 1 0 0 1 0 0 0 0 0 1 1 0 0 0 1 1 1 0 0 0 1 0 1 1 1 0 1 1 0 0 1 0 0 0 0 1 0 1 1 0 1 0 1 0 1 0 0 1 0 0 1 1 0 0 1 0 1 1 1 0 0 1 0 1 1 0 0 0 1 0 0 1 0 0 0 0 0 0 0 0 0 0 1 0 0 1 1 1 1 0 1 0 0 0 0 1 1 0 1 0 0 0 0 0 0 0 1 0 1 1 0 1 0 1 0 1 0 0 1 0 0 0 1 1 1 0 1 0 0 1 1 0 1 0 0 1 0 0 1 0 0 1 0 0 1 0 1 0 1 1 1 0 1 1 0 0 1 0 1 0 1 0 0 0 1 1 0 0 0 0 1 1 0 1 0 0 0 0 0 0 0 0 0 0 0 1 0 0 0 0 0 0 0 0 1 0 0 0 0 0 0 1 0 0 0 0 0 0 1 1 0 1 0 0 1 1 1 0 0 0 0 0 1 1 0 0 0 0 1 0 0 0 0 0 0 0 0 0 0 0 0 1 1 0 0 1 0 0 0 0 0 0 0 0 1 0 0 1 1 0 1 0 0 0 0 1 0 0 0 1 0 1 0 1 0 1 0 1 0 1 0 0 0 0 1 0 0 0 0 0 0 0 0 0 0 0 0 0 0 0 0 0 1 0 0 0 0 0 1 0 0 0 0 0 1 0 0 1 0 0 0 0 0 0 0 0 0 1 1 0 0 0 0 0 0 1 1 0 0 1 1 1 0 1 1 1 0 0 0 0 0 0 1 0 0 0 0 0 0 0 0 1 0 0 0 0 0 0 0 0 0 0 0 1 0 0 0 0 0 0 0 1 1 0 0 0 0 0 1 0 0 0 0 0 0 0 0 0 0 1 0 0 0 0 0 0 0 0 0 1 0 0 0 0 1 0 0 0 1 0 0 1 0 0 0 0 0 0 1 0 0 0 0 0 0 1 0 0 0 0 0 1 0 0 0 0 0 0 1 0 0 1 1 0 0 0 1 0 0 0 0 0 0 0 0 0 0 0 0 0 0 0 0 0 0 0 1 0 0 0 0 0 1 0 1 0 0 0 0 0 0 0 0 1 0 0 0 1 0 1 0 0 0 1 0 0 1 0 0 0 1 0 0 0 0 1 0 1 0 0 0 0 1 0 0 0 0 0 0 0 0 1 0 0 1 0 0 0 1 0 0 0 1 0 0 0 0 0 0 0 0 0 0 0 0 0 0 1 0 0 1 0 0 0 0 1 0 0 0 0 0 0 0 0 1 1 0 1 0 0 0 0 0 0 0 0 0 0 1 0 0 0 0 1 1 0 0 0 1 0 1 0 0 1 0 0 0 0 0 1 1 1 1 0 1 1 1 1 0 1
M ARS-BFGL-NGS-70354 0 0 0 0 0 1 0 1 0 0 0 0 1 0 0 0 0 0 1 0 0 0 0 1 0 0 1 1 0 0 0 1 0 0 0 1 0 1 0 0 0 0 0 0 0 1 0 1 0 0 0 0 0 1 0 0 1 0 0 0 0 0 1 0 0 0 0 0 1 0 0 0 0 0 0 0 0 0 0 0 0 0 0 1 0 0 0 1 0 0 0 1 0 0 0 0 0 0 0 0 1 0 0 1 0 1 0 0 0 0 0 0 0 0 0 0 1 0 1 0 0 0 0 0 0 1 0 0 0 0 0 0 0 0 1 0 0 0 0 0 0 1 0 0 0 0 0 0 0 0 0 1 0 0 0 1 0 1 0 1 0 0 0 0 1 0 0 0 0 0 1 0 0 1 0 0 0 0 0 0 0 0 0 0 0 0 0 0 0 0 0 0 1 0 0 0 0 0 0 0 0 0 0 0 0 0 0 1 0 0 1 1 0 0 0 0 0 0 0 1 0 0 0 0 0 0 0 0 0 0 0 0 0 1 1 0 1 0 0 0 0 0 0 0 0 0 1 0 0 1 0 0 0 0 0 1 0 0 0 0 0 0 0 0 1 0 0 0 0 0 0 0 0 0 0 0 0 0 0 0 0 0 1 1 0 0 0 0 0 0 0 0 0 0 0 0 0 0 0 0 0 0 0 1 0 0 0 0 0 0 0 0 0 0 0 0 0 0 0 0 0 1 0 0 1 0 0 0 0 0 1 1 0 0 0 0 0 0 0 0 1 0 0 0 1 0 0 0 0 0 0 1 0 0 0 0 0 0 0 0 0 0 0 0 0 0 0 1 0 0 0 0 0 0 0 0 1 0 0 0 1 0 0 0 0 0 0 0 0 0 0 0 0 1 0 0 0 0 0 0 0 0 0 0 0 0 0 1 0 0 0 1 0 0 1 1 0 1 0 0 0 0 0 0 1 0 0 0 1 0 0 0 0 0 0 0 1 0 1 0 1 0 0 1 0 1 0 0 0 0 0 0 0 0 0 0 0 0 0 0 0 0 0 0 0 0 0 0 0 0 0 0 0 0 0 0 0 1 1 1 0 0 0 0 0 1 0 0 0 0 0 0 0 1 0 1 0 1 0 0 0 0 1 1 0 0 0 0 1 0 0 0 1 0 0 0 0 0 0 0 0 1 0 0 1 0 0 0 0 0 1 0 0 0 0 1 0 0 0 0 0 0 0 0 0 0 0 0 0 0 0 0 0 0 0 0 0 0 0 0 0 0 1 0 1 0 0 0 1 0 0 0 0 1 0 0 0 0 0 1 0 0 0 1 0 0 1 0 0 0 0 1 0 0 0 1 0 1 0 0 0 0 0 0 0 1 0 0 1 1 0 0 0 0 0 1 0 0 0 0 0 0 1 0 0 1 0 0 0 0 0 0 0 0 0 0 0 0 0 0 0 0 1 0 1 1 1 0 0 1 0 0 0 0 0 0 0 1 0 0 0 0 1 0 0 0 1 0 0 1 0 0 1 0 0 0 0 0 1 1 0 0 0 1 0 0 1 0 0 0 1 0 0 1 0 0 0 0 0 1 0 0 0 0 0 0 0 0 1 1 0 0 1 0 0 0 0 1 0 0 0 0 0 0 0 0 0 0 0 0 1 1 0 0 0 0 0 0 0 0 1 0 0 0 0 1 0 0 0 0 0 1 1 0 0 0 0 1 0 0 1 0 0 0 0 0 1 0 0 0 0 0 1 0 1 0 0 0 0 1 1 0 0 0 0 0 1 1 0 0 0 0 0 0 0 0 0 0 0 0 0 0 1 0 0 0 0 0 0 0 1 0 0 0 0 0 0 0 0 0 0 0 0 1 0 0 0 0 0 0 0 0 0 0 0 0 1 0 1 0 0 0 0 0 0 1 0 0 0 0 0 0 0 0 0 0 0 0 0 0 0 0 0 1 1 0 0 0 1 0 0 0 0 0 0 0 0 0 0 0 1 0 1 1 0 0 0 0 0 0 0 0 0 1 0 0 0 0 0 0 0 0 0 0 0 0 0 0 0 0 0 0 0 0 0 0 0 0 0 0 0 0 0 0 0 0 0 0 0 0 0 0 0 0 0 0 1 0 0 0 0 0 0 0 0 0 0 0 0 0 0 0 0 0 0 0 0 0 0 0 0 0 0 0 0 0 1 0 0 0 0 0 0 0 0 0 0 0 0 0 0 0 0 0 0 0 0 0 0 0 0 0 0 0 0 1 0 0 0 0 0 0 0 0 0 0 0 0 0 0 0 0 1 0 0 0 0 0 0 0 0 0 0 0 0 0 0 0 0 0 0 0 0 0 0 0 0 0 0 0 0 0 0 0 0 0 0 1 0 1 1 1 0 0 0 0 0 0 0 0 0 0 0 0 0 0 0 1 0 0 0 0 0 0 0 0 0 0 0 0 0 0 0 0 0 0 0 0 0 0 0 0 0 0 0 0 0 0 0 0 0 0 0 0 0 0 0 0 0 0 0 0 0 0 0 0 0 0 0 1 0 0 0 0 0 0 0 0 0 0 0 0 1 0 0 0 0 1 0 0 0 0 1 1 0 0 0 0 0 0 0 0 0 1 0 0 0 0 0 0 0 0 0 0 0 1 0 1 0 0 0 0 1 0 0 0 0 1 0 0 0 0 1 0 0 0 0 0 0 0 0 0 0 0 0 0 0 0 0 0 0 0 0 1 0 1 1 0 1 0 0 0 0 0 0 0 0 1 0 0 0 0 0 1 0 0 0 0 0 0 0 0 0 0 0 0 0 0 0 0 0 1
M ARS-BFGL-BAC-32400 0 0 0 0 0 0 0 0 0 0 0 0 0 0 0 1 0 0 0 0 0 0 0 0 0 0 0 0 0 0 0 0 0 0 0 0 0 0 0 0 0 0 0 0 0 0 0 0 0 0 0 0 0 0 0 0 0 0 0 0 0 0 0 0 0 0 0 0 0 0 0 0 0 0 0 0 0 0 0 0 1 0 0 0 0 0 0 0 0 0 0 0 0 0 0 0 0 0 0 0 0 0 0 0 0 0 0 0 0 0 0 0 0 0 0 0 0 0 0 0 0 0 0 0 0 0 0 0 0 0 0 0 0 0 0 1 0 1 0 0 0 0 0 0 0 1 0 0 0 0 0 0 0 0 0 0 0 0 0 0 0 0 0 0 0 0 0 0 0 0 0 0 0 0 0 0 0 0 0 0 0 0 0 0 0 0 0 0 0 0 0 0 0 0 0 0 0 0 0 0 0 0 0 0 0 0 0 0 0 0 0 0 0 0 0 0 0 0 0 0 0 0 0 0 0 0 0 0 0 0 0 0 0 0 0 0 0 0 0 0 0 0 0 0 0 0 0 0 0 0 0 0 0 0 0 0 0 0 0 0 0 0 0 0 0 0 0 0 0 0 0 0 0 0 0 0 1 0 0 0 0 0 0 0 0 0 1 0 0 0 0 0 0 1 0 0 0 0 0 0 0 0 0 0 0 0 0 0 0 0 0 0 0 0 0 0 0 0 0 0 0 0 0 0 0 0 0 0 0 0 0 0 0 0 0 0 0 0 0 0 0 0 0 0 0 0 0 0 0 0 0 0 0 0 0 0 0 0 0 0 0 0 0 0 0 0 0 0 0 0 0 0 0 0 0 0 0 0 0 0 0 0 0 0 0 0 0 0 0 0 0 0 0 0 0 0 0 0 0 0 0 0 0 0 0 0 0 1 0 0 0 0 0 0 0 0 0 0 0 1 0 0 0 0 0 0 1 0 0 0 0 0 1 0 0 0 0 0 0 0 0 0 0 0 0 0 0 0 0 0 0 0 0 0 0 0 0 0 0 0 1 0 0 0 0 0 0 0 0 0 0 0 0 0 0 0 0 0 0 0 0 0 0 0 0 0 0 0 0 0 0 0 0 0 0 0 0 0 0 0 0 0 0 0 0 0 0 0 0 0 0 0 0 0 0 0 0 0 0 0 0 0 0 0 0 0 0 0 0 0 0 0 0 0 0 0 0 0 0 0 0 0 0 0 0 0 0 0 0 0 0 0 0 0 0 0 0 0 0 0 1 0 0 0 0 0 0 0 0 0 0 0 0 0 0 0 0 0 0 0 0 0 0 1 0 0 0 0 0 0 0 0 0 0 0 0 0 0 0 0 0 0 0 0 0 0 0 0 0 0 0 0 0 0 0 0 0 0 0 0 0 0 0 0 0 1 0 0 0 0 0 0 0 0 0 0 0 0 0 0 0 0 0 0 0 0 0 0 0 0 0 0 0 0 0 0 0 0 0 0 0 0 0 0 0 0 0 0 0 0 0 0 0 0 0 0 0 0 0 0 0 0 0 0 1 0 0 0 0 0 0 0 0 0 0 0 0 0 0 1 1 0 0 0 0 0 0 0 0 0 0 0 0 0 0 0 0 0 0 0 0 0 0 1 0 0 0 0 0 0 0 0 0 0 0 0 0 0 0 0 0 0 0 0 0 0 0 0 0 0 0 0 0 0 0 0 0 0 0 0 0 0 0 0 1 0 0 0 0 1 0 0 0 0 0 0 0 0 0 1 0 0 0 0 1 0 0 0 0 0 0 0 0 0 0 0 0 0 1 0 0 0 0 0 0 0 1 0 0 1 0 0 0 0 0 0 0 0 0 0 0 0 0 0 0 0 0 0 0 0 0 0 0 0 0 0 0 0 0 0 0 0 0 0 0 0 0 0 0 0 0 0 0 0 0 0 0 0 0 0 0 0 0 0 0 0 0 0 0 0 1 0 0 1 0 0 0 0 0 0 0 0 0 0 0 1 0 0 0 0 0 0 0 0 0 0 0 0 0 0 0 0 0 0 0 0 0 1 0 0 0 0 0 0 0 0 0 0 0 0 0 0 0 0 0 0 0 1 1 0 0 0 0 0 0 0 0 0 0 0 0 0 0 0 0 0 0 0 0 0 0 0 0 0 0 0 1 0 0 0 0 0 0 0 0 0 0 0 0 0 0 0 0 0 0 0 0 0 0 0 0 0 0 0 0 0 0 0 0 0 0 0 0 0 0 0 0 0 0 0 0 0 0 0 0 0 0 0 0 0 0 0 0 0 0 0 0 0 0 0 0 0 0 0 1 1 0 0 0 1 0 0 0 0 0 1 0 0 0 0 0 0 0 0 0 0 1 0 1 0 0 0 0 0 0 0 0 0 0 0 0 0 0 0 0 0 0 0 0 0 0 0 0 0 0 0 0 0 0 0 0 0 0 0 0 0 0 0 0 0 0 0 0 0 0 0 0 0 0 0 0 0 0 0 0 0 0 0 0 0 0 0 0 0 0 0 0 0 0 0 0 0 0 0 0 0 0 0 0 0 0 0 0 0 0 0 0 0 0 0 0 0 0 0 0 0 0 0 0 0 0 0 0 0 0 0 0 0 0 0 0 0 0 0 0 0 0 0 1 0 0 0 0 0 0 0 0 0 0 0 0 0 0 0 1 0 0 0 0 0 0 0 0 0 0 0 0 0 0 0 1 0 0 0 0 0 0 0 0 0 1 1 0 0 0 1 0 0 0 0 0 0 0 0 0 0 0 0 0 0 0 0 0 0 1 1 1 0 0 0 0 1
M ARS-BFGL-NGS-1031 0 0 0 0 0 0 0 0 0 0 0 0 0 0 0 0 0 0 0 0 0 0 0 0 0 1 0 0 0 0 0 0 0 0 0 0 0 0 0 0 0 0 0 0 0 0 0 0 0 0 1 0 0 0 0 0 0 0 0 0 0 0 0 0 0 0 0 0 0 0 0 0 0 0 0 0 0 0 0 0 0 1 0 0 0 0 0 0 0 0 0 0 0 0 0 0 0 0 0 0 0 0 0 0 0 0 0 0 0 0 0 0 0 0 0 0 0 0 0 0 0 0 0 0 0 0 0 0 0 0 0 0 0 0 0 0 0 0 0 0 0 0 0 0 0 0 0 0 0 0 0 0 0 0 0 0 0 0 0 0 0 0 0 0 0 0 0 0 0 0 0 0 0 0 0 0 0 0 0 0 0 0 0 0 0 0 0 0 0 0 0 0 0 0 0 0 0 0 0 0 0 0 0 0 0 0 0 0 0 0 0 0 0 0 0 0 0 0 0 0 0 0 0 0 0 0 0 0 0 0 0 0 0 0 0 0 0 0 0 0 0 0 0 0 0 0 0 0 0 0 0 0 0 0 0 0 0 0 0 0 0 1 0 1 0 0 0 0 0 0 0 0 0 0 0 0 0 0 0 0 0 0 0 0 0 0 0 0 0 0 0 0 0 0 0 0 0 0 1 0 0 0 0 0 0 0 0 0 0 0 0 0 0 1 0 0 0 0 0 0 0 0 0 0 0 0 0 0 0 0 0 0 0 0 0 0 0 0 0 0 0 0 0 0 0 0 0 0 0 0 0 0 0 0 0 0 0 0 0 0 0 0 0 0 0 0 0 0 0 0 0 0 0 0 0 0 0 0 0 0 0 0 0 0 0 0 0 0 0 0 0 0 0 0 0 0 0 0 0 0 0 1 1 0 1 0 1 0 0 0 1 0 1 0 0 0 0 0 0 0 0 0 0 1 0 0 0 1 0 0 1 0 0 0 0 0 0 0 0 0 0 0 0 0 0 0 0 0 0 1 1 0 1 0 0 0 0 0 0 0 0 1 0 1 0 0 0 0 1 0 0 1 0 0 1 0 1 0 0 0 1 0 0 0 0 0 0 1 0 1 0 1 1 0 0 0 0 0 0 0 0 0 0 0 0 0 1 0 0 1 0 0 0 1 0 0 0 0 0 0 0 0 1 0 0 0 0 0 0 0 0 0 0 0 0 0 1 0 0 1 0 0 0 0 0 0 0 0 0 0 0 0 0 0 1 0 0 0 0 0 0 1 0 1 0 0 0 0 0 0 0 1 0 0 0 0 0 1 0 0 0 1 1 0 0 0 0 0 0 0 0 0 0 0 0 0 0 0 1 0 0 0 0 0 0 0 1 0 0 0 1 0 0 0 0 0 0 0 0 1 0 0 0 0 1 0 0 0 0 0 0 0 0 0 0 0 0 0 0 0 0 1 0 1 0 0 0 0 0 0 1 0 0 0 0 0 0 0 0 0 0 0 0 1 0 1 0 1 0 0 0 0 0 0 0 1 0 0 0 0 0 1 1 0 0 0 0 0 0 0 0 1 0 0 1 0 1 0 0 0 0 0 0 0 0 1 0 0 0 0 0 0 0 0 0 0 0 0 0 0 1 1 0 0 1 1 1 1 0 0 0 0 0 1 0 0 0 0 1 1 0 0 1 0 0 0 0 1 1 0 1 0 0 1 0 0 1 0 0 1 0 0 1 0 0 0 0 0 0 0 0 0 0 0 0 0 1 1 0 0 0 0 0 0 0 1 0 0 0 1 0 0 0 0 0 0 1 1 0 0 0 0 0 0 0 0 0 0 0 0 0 0 0 0 0 0 0 0 0 0 0 0 0 0 0 0 0 0 0 0 0 0 0 0 0 0 0 0 0 0 0 0 0 0 0 0 0 0 0 0 0 0 0 0 0 0 0 0 0 0 0 0 0 0 0 0 0 0 0 0 0 0 0 0 0 0 0 0 0 0 0 0 0 0 0 0 0 1 0 0 0 1 0 0 0 0 0 0 0 0 0 0 0 0 0 0 0 0 0 0 0 0 0 0 0 0 0 0 0 0 0 0 0 0 0 0 0 0 0 0 0 0 0 0 0 0 0 0 0 0 0 0 0 0 0 0 0 0 0 0 0 0 0 0 0 0 0 0 0 0 0 0 0 0 0 0 0 0 0 0 0 0 0 0 0 0 0 0 0 0 0 0 0 0 0 0 0 0 0 0 0 0 0 0 0 0 0 0 0 0 0 0 0 0 0 0 0 0 0 0 0 0 0 0 0 0 0 0 0 0 0 0 0 0 0 0 0 0 0 0 0 0 0 0 0 0 0 0 0 0 0 0 0 0 0 0 0 0 0 0 0 0 0 0 0 0 0 0 0 0 0 0 0 0 0 0 0 0 0 0 0 0 0 0 0 0 0 0 0 0 0 0 0 0 0 0 0 0 0 0 0 0 0 0 0 0 0 0 0 0 0 0 0 0 0 0 0 0 0 0 0 0 0 0 0 0 0 0 0 0 0 0 0 0 0 0 0 0 0 0 0 0 0 0 0 0 0 0 0 0 0 0 0 0 0 0 0 0 0 0 0 0 0 0 0 0 0 0 0 0 0 0 0 0 0 0 0 0 0 0 0 0 0 0 0 0 0 0 0 0 0 0 0 0 0 0 0 0 0 0 0 0 0 0 0 0 0 0 0 0 0 0 0 0 1 0 0 0 0 0 0 0 1 0 0 0 1 0 0 0 1 0 0 0 0 0 0 0 1 0 0 0 1 1 0 0 0 1 0 0 1 0
M ARS-BFGL-NGS-105879 0 1 1 0 0 0 0 0 0 0 1 1 0 1 1 0 0 1 0 1 1 1 1 0 0 1 0 0 0 1 0 0 0 0 0 0 1 0 0 0 0 0 1 0 1 0 1 0 0 1 1 0 0 1 0 1 0 0 0 1 0 0 0 0 0 1 1 1 0 0 0 1 0 1 1 1 0 1 0 0 1 1 1 0 0 0 0 0 0 1 0 0 0 1 0 1 1 1 0 1 0 1 1 0 0 0 0 1 0 0 1 0 0 0 0 0 0 1 0 1 0 0 1 1 0 1 1 0 1 0 1 0 1 1 0 0 1 0 0 0 0 0 0 1 0 0 0 0 1 1 0 0 0 0 0 0 0 0 0 0 0 0 0 0 0 0 0 1 1 1 0 0 0 0 0 0 1 1 0 0 1 1 0 0 0 0 0 1 0 0 1 1 1 1 1 1 0 1 1 1 1 1 1 1 1 1 0 0 0 0 0 1 1 0 1 0 1 0 0 0 0 1 0 0 1 0 0 0 0 0 1 1 0 0 0 1 0 1 1 1 0 1 1 1 1 1 0 1 0 0 0 1 0 0 0 0 0 1 0 0 0 1 1 1 0 1 0 1 1 1 0 1 1 1 0 0 0 1 0 0 0 1 0 0 0 0 1 1 0 0 0 1 0 0 1 0 1 0 1 0 1 1 1 0 1 0 0 1 0 0 1 0 1 1 1 0 0 1 0 0 1 0 0 0 0 0 0 0 0 0 0 0 1 0 1 0 1 0 1 0 0 1 0 0 0 0 0 1 0 0 0 0 1 0 1 1 0 1 0 1 1 0 1 1 1 0 1 0 0 0 1 0 1 0 0 1 0 0 1 1 0 0 1 1 0 0 0 0 1 0 0 1 1 0 1 1 1 1 1 0 0 1 1 1 1 1 1 0 1 0 1 0 1 1 0 0 1 0 0 0 1 0 1 1 1 0 0 1 0 0 1 0 1 0 0 0 1 1 0 1 0 1 1 0 0 0 1 1 0 1 1 1 1 1 1 1 1 1 1 1 0 1 0 1 0 1 1 0 1 1 1 1 0 1 1 0 1 0 0 0 1 1 0 1 1 0 0 1 0 1 0 1 1 1 0 0 1 0 1 1 1 0 1 1 0 0 1 0 0 1 0 1 0 1 1 0 0 1 1 1 1 0 1 1 1 1 1 1 1 0 1 1 0 1 1 0 1 1 0 1 1 0 0 0 1 1 0 0 1 1 1 1 1 1 1 0 1 1 1 1 1 1 0 1 0 1 1 1 0 1 1 1 1 0 1 0 1 1 1 1 1 1 1 1 1 1 0 1 1 1 1 0 1 1 1 1 1 0 1 0 1 1 1 1 0 0 1 1 0 0 1 1 1 1 1 1 1 1 1 1 1 0 1 1 1 0 0 1 1 1 1 1 0 1 1 1 1 1 1 1 1 1 0 1 1 1 0 1 1 0 1 1 1 0 1 0 1 0 1 1 1 1 0 1 1 1 1 1 0 1 0 1 0 1 0 1 1 1 0 0 1 1 1 1 0 1 0 1 1 1 0 1 1 0 1 1 1 0 1 1 1 1 0 1 1 1 1 1 0 0 0 1 1 1 0 1 0 1 0 1 1 1 0 0 1 1 1 1 1 1 1 1 0 1 1 1 1 1 1 1 0 1 1 0 1 0 1 1 1 1 1 0 0 1 1 1 1 0 1 1 0 1 1 1 0 1 0 1 1 0 1 1 1 1 0 0 1 1 0 1 0 1 1 1 0 1 1 0 1 1 0 1 1 1 0 1 1 1 0 1 1 0 0 1 1 1 0 0 1 0 1 0 0 0 0 1 1 1 0 1 0 0 0 0 1 0 0 1 0 0 0 1 1 0 0 0 0 0 0 0 0 1 1 0 0 0 1 1 1 0 1 1 0 1 1 0 1 1 0 0 1 0 1 0 0 1 0 0 1 0 0 0 0 0 0 0 1 0 0 0 0 0 0 1 0 0 0 1 0 0 0 1 0 0 0 1 1 0 1 0 0 1 0 0 0 0 0 0 0 0 1 0 1 0 1 1 0 0 1 0 0 1 0 1 0 1 1 0 0 1 0 0 1 0 1 1 0 0 1 1 1 1 0 0 1 0 0 1 1 1 0 1 1 1 0 1 0 0 1 1 0 0 1 1 1 0 0 1 1 0 0 1 1 0 1 1 0 1 0 0 0 0 0 1 1 0 0 0 0 0 1 1 0 1 0 0 1 0 1 1 1 1 0 1 1 1 1 0 1 1 1 1 0 1 0 1 0 0 0 1 0 0 0 1 0 0 0 1 0 0 0 1 0 1 0 0 1 0 1 1 1 1 0 0 1 1 0 1 0 1 0 1 0 1 0 1 1 0 0 0 0 1 1 1 0 0 1 1 0 0 1 1 0 0 1 1 1 0 1 0 1 1 0 1 0 0 1 0 1 1 1 1 0 1 0 0 1 0 0 0 0 1 1 0 0 1 0 1 1 0 1 0 1 1 0 1 1 1 1 0 0 1 0 0 0 0 1 1 0 0 1 1 0 0 1 1 1 0 0 0 1 1 1 0 0 1 0 1 0 0 1 1 1 0 0 0 0 0 0 1 1 0 1 1 0 1 0 0 0 1 0 0 1 0 0 1 1 0 1 1 1 1 0 0 0 0 0 0 0 0 0 1 0 1 0 0 0 0 0 0 1 1 1 1 1 0 0 1 1 1 1 1 1 0 1 1 1 1 1 0 1 0 1 0 1 1 1 1 0 1 1 1 1 1 1 1 1 1 1 1 1 0
M ARS-BFGL-NGS-111051 0 1 1 1 1 1 0 1 1 0 1 1 1 1 1 1 0 0 1 1 1 1 1 1 0 1 1 1 1 1 0 1 1 1 0 1 1 1 0 0 1 0 0 1 1 1 0 1 0 0 1 1 0 1 1 1 1 0 0 0 1 0 1 0 1 0 1 1 1 0 0 1 0 1 1 0 0 1 0 0 1 1 0 1 0 0 1 1 0 1 0 1 0 1 0 1 1 1 1 0 1 1 1 1 1 1 0 1 0 0 1 0 0 0 0 0 1 0 1 1 0 0 1 1 0 1 1 1 1 0 1 0 1 1 1 1 1 1 1 1 1 1 1 1 0 1 0 1 1 1 0 1 0 1 1 1 0 1 0 1 1 0 0 0 1 0 0 1 1 1 1 0 1 1 0 0 1 1 0 1 1 1 1 0 0 0 0 1 1 0 1 1 1 0 1 1 0 0 1 1 1 1 1 1 1 1 0 1 0 1 1 1 1 0 1 0 1 0 0 1 0 1 0 1 0 0 0 1 0 1 0 1 0 1 1 1 1 1 1 1 1 1 0 1 1 1 1 1 0 1 0 0 1 0 1 1 1 1 0 0 0 1 0 1 1 1 0 1 1 0 1 1 1 1 0 0 1 1 0 0 0 1 1 1 1 1 1 1 0 0 1 0 0 1 1 0 1 0 1 0 0 0 0 1 1 1 0 1 1 0 1 1 1 1 1 0 1 1 0 1 1 1 0 1 1 0 1 0 0 0 1 1 1 1 0 0 0 0 0 0 1 1 1 1 1 1 1 1 1 1 0 1 1 0 1 1 1 0 1 1 0 1 1 1 1 0 0 1 1 1 1 0 1 1 1 1 1 0 1 1 1 0 1 0 1 1 0 1 1 0 0 1 0 1 1 1 1 1 0 0 1 1 1 1 0 1 1 1 1 1 0 1 1 0 1 1 1 1 1 1 1 1 1 1 1 1 1 1 1 1 1 1 0 1 1 1 1 1 1 1 1 0 1 1 0 1 1 1 1 0 0 0 1 1 1 1 0 0 0 1 1 1 0 0 1 1 1 1 1 1 1 0 1 1 1 1 1 1 1 1 1 0 1 1 0 1 1 1 1 1 1 1 1 1 0 1 1 1 1 1 1 1 1 1 1 0 1 1 1 0 1 1 1 1 1 1 0 1 1 1 0 1 1 1 1 1 1 1 1 1 1 0 1 0 0 1 1 0 1 1 1 1 1 1 1 1 1 1 1 1 0 1 1 1 1 1 1 1 1 1 1 1 1 1 1 1 1 1 1 1 1 0 1 1 1 1 1 0 0 1 1 1 1 1 0 1 1 1 1 1 1 1 0 1 0 1 1 1 1 1 1 1 1 0 1 1 1 1 1 1 0 0 1 1 0 1 0 1 0 1 1 1 1 0 1 1 1 0 0 1 1 1 1 0 1 1 1 1 1 1 1 0 1 0 1 1 1 1 1 1 1 1 1 1 1 1 1 1 1 1 1 0 1 1 1 1 1 0 1 1 0 1 1 1 1 1 1 1 1 1 1 1 0 1 0 1 1 1 1 1 1 0 0 1 1 1 1 1 0 1 0 1 1 0 1 1 1 1 1 1 1 1 1 1 0 1 0 1 1 1 1 0 1 1 1 1 1 0 1 0 1 1 1 1 1 0 1 1 0 1 1 1 1 1 1 1 1 0 1 1 1 1 1 1 1 0 0 1 1 1 1 1 1 1 1 0 1 0 1 0 1 1 1 1 1 1 1 0 1 1 1 0 1 1 0 1 1 1 1 1 1 1 1 0 1 1 0 1 0 1 0 1 1 0 1 0 1 1 0 1 1 0 0 1 1 0 1 0 0 0 1 1 0 1 0 0 0 0 1 0 1 1 1 1 0 0 1 1 1 0 1 1 1 0 1 1 1 0 1 1 1 0 0 0 0 0 1 0 1 0 1 0 1 1 1 1 1 1 1 0 1 1 1 1 0 1 1 1 0 1 1 1 1 1 0 1 1 1 1 0 1 1 1 1 0 1 1 1 0 1 0 1 1 0 0 0 1 1 1 1 1 0 1 0 1 1 1 1 0 0 1 1 1 0 1 0 0 1 1 0 1 0 1 1 0 1 1 0 0 1 1 0 1 0 0 0 0 1 1 1 1 0 1 1 0 0 1 1 1 0 0 1 1 1 1 1 1 1 1 1 0 0 1 1 1 0 1 1 0 1 1 0 0 1 1 0 1 0 0 0 1 1 1 1 1 1 1 0 0 1 1 1 1 1 1 0 1 1 1 1 1 0 1 1 0 0 0 1 0 0 1 1 1 1 1 1 1 1 0 1 1 1 1 0 0 1 1 1 0 1 1 1 0 1 1 1 1 1 1 1 1 1 0 0 0 0 1 1 0 1 0 0 1 1 0 1 0 1 0 0 1 1 0 1 1 0 0 0 1 1 1 1 1 1 0 1 1 0 1 0 0 1 0 1 0 1 0 0 1 0 0 0 1 1 1 1 1 0 1 0 1 0 1 1 0 1 1 0 0 1 0 1 1 1 1 1 1 0 1 1 0 0 1 1 1 0 0 1 0 1 1 0 1 1 1 1 0 0 1 1 0 0 0 1 1 0 1 0 0 1 1 1 0 1 1 1 0 1 1 0 1 0 1 1 1 1 0 1 0 1 0 1 1 1 1 1 0 1 1 0 1 0 1 0 0 0 1 1 0 1 1 1 1 0 1 1 1 1 1 1 1 1 1 1 1 1 1 1 1 0 1 1 1 1 1 1 1 1 1 1 1 1 1 1 1 1 1 1 1 1 1 1
M BTB-00772171 1 0 0 0 0 1 1 1 0 1 0 0 1 0 0 1 1 0 1 0 0 0 0 1 1 0 1 1 0 0 1 1 0 0 1 1 0 1 1 1 0 1 0 0 0 1 0 1 1 0 0 0 1 0 0 0 1 1 1 0 0 1 1 1 0 0 0 0 1 1 1 0 1 0 0 0 1 0 1 1 0 0 0 1 1 1 0 1 1 0 1 1 1 0 1 0 0 0 0 0 1 0 0 1 0 1 1 0 1 1 0 1 1 1 1 1 1 0 1 0 1 1 0 0 1 0 0 0 0 1 0 1 0 0 1 1 0 1 0 0 0 1 0 0 1 1 1 0 0 0 1 1 1 0 0 1 1 1 1 1 0 1 1 1 1 1 1 0 0 0 1 1 0 1 1 1 0 0 1 0 0 0 0 1 1 1 1 0 0 1 0 0 0 0 0 0 1 0 0 0 0 0 0 0 0 0 1 1 1 0 1 0 0 1 0 1 0 1 1 1 1 0 1 0 0 1 1 0 1 0 0 0 1 1 1 0 1 0 0 0 0 0 0 0 0 0 1 0 1 1 1 0 0 1 0 1 0 0 1 1 1 0 0 0 1 0 1 0 0 0 0 0 0 0 1 1 1 0 1 1 1 0 1 1 0 0 0 0 1 1 0 0 1 1 0 1 0 1 0 1 0 0 0 1 1 0 1 0 0 1 0 0 0 0 0 1 0 0 1 0 0 1 1 0 1 1 0 1 1 1 1 1 0 0 0 1 0 1 0 1 1 0 0 0 1 0 0 0 0 0 1 1 0 1 0 0 0 0 0 0 0 0 0 0 0 1 0 1 0 0 0 1 0 0 0 0 1 1 0 0 1 1 0 0 0 0 1 0 0 1 1 0 0 1 0 1 0 0 0 1 0 0 0 1 1 0 0 1 0 0 1 0 0 1 0 0 0 0 0 0 0 0 0 0 0 0 0 0 0 1 1 0 1 0 0 0 0 0 0 0 0 1 0 0 1 0 0 1 0 1 1 1 0 1 0 0 1 1 1 1 0 0 1 1 0 0 0 0 0 0 1 1 0 0 1 1 0 0 0 0 1 1 0 0 1 0 0 1 0 0 0 0 0 0 1 0 0 0 0 0 0 0 0 0 0 1 0 0 0 1 0 1 0 1 0 0 1 0 0 0 1 0 0 1 0 0 1 0 0 0 0 1 0 1 1 0 0 1 0 0 0 0 0 1 0 0 0 0 0 0 1 0 0 0 0 0 0 0 0 0 0 0 0 0 0 0 0 0 0 0 1 1 0 0 1 0 0 1 1 0 0 0 0 0 1 0 0 0 0 0 0 0 1 0 1 0 0 0 0 0 0 0 0 1 0 0 0 1 0 0 1 1 0 0 1 0 1 0 1 0 0 0 0 1 0 1 0 1 1 0 0 0 0 1 0 0 0 0 0 0 0 1 0 1 0 0 0 1 0 0 0 0 1 0 0 0 1 0 0 0 0 1 0 0 0 0 0 1 0 0 1 0 0 0 0 0 0 0 0 0 0 0 1 0 0 0 0 0 0 0 0 1 1 0 0 0 0 0 1 0 1 0 0 1 0 0 0 0 0 0 0 0 0 0 1 0 1 0 0 0 1 1 0 1 0 0 0 1 0 1 0 0 0 1 1 1 0 0 1 0 0 1 0 0 0 0 0 1 1 1 0 0 0 0 0 1 1 0 0 0 0 0 0 0 0 1 0 1 0 0 0 1 0 1 0 0 0 1 0 0 0 1 0 0 0 0 0 0 0 0 1 0 0 1 0 0 1 0 0 0 0 0 1 0 0 0 1 0 0 1 0 1 1 0 0 0 0 0 1 0 0 0 1 1 0 1 1 0 0 1 0 0 0 0 1 1 1 0 1 1 0 0 0 1 0 1 0 0 0 0 0 0 1 0 0 1 0 0 0 1 0 1 0 1 1 0 0 0 0 1 1 0 0 1 1 0 0 0 1 0 1 0 1 0 1 1 0 0 0 1 0 0 0 1 1 0 0 0 0 0 1 0 0 1 1 1 0 1 0 0 0 1 0 1 0 0 0 0 0 1 0 0 0 0 0 0 0 1 1 0 0 1 0 0 0 0 1 1 0 0 0 0 0 1 0 1 1 0 0 0 0 0 0 0 1 0 1 0 0 0 1 0 0 0 0 0 1 0 0 0 1 0 0 0 0 0 0 0 1 0 0 1 1 0 0 1 0 1 1 1 0 0 0 0 0 1 0 1 0 0 0 0 0 0 0 0 0 0 0 0 0 0 1 0 1 0 1 0 1 0 0 0 0 0 1 1 0 0 1 1 0 0 0 0 1 0 0 0 0 0 0 0 1 0 0 0 1 0 1 0 1 0 1 0 1 0 0 0 1 0 1 0 0 0 1 0 0 0 1 1 0 0 1 0 0 0 0 1 0 0 0 0 0 0 1 0 0 1 0 0 0 0 1 0 1 0 0 1 0 1 1 0 0 0 0 0 0 0 0 1 0 1 0 0 1 0 0 0 0 1 1 0 0 0 0 0 0 0 0 0 0 0 1 0 0 0 0 1 1 0 0 0 0 1 0 0 1 0 0 0 0 0 0 1 0 1 0 1 1 0 0 0 0 0 0 0 1 1 1 0 0 1 0 0 0 0 0 1 0 0 0 0 1 0 1 0 1 0 0 1 0 0 0 0 1 1 0 0 1 0 0 1 0 1 0 1 1 0 0 0 1 0 0 0 0 0 1 0 0 1 0 0 0 1 0 0 0 0 0 0 0 0 1 1 1 0 1 1 0 1 0 1
M ARS-BFGL-NGS-29791 1 1 0 1 1 1 1 1 1 1 0 0 1 0 0 1 1 1 1 0 1 0 0 1 1 0 1 1 0 0 1 1 0 0 1 1 0 1 1 1 1 1 1 0 0 1 1 1 1 1 0 1 1 0 1 0 1 1 1 1 1 1 1 1 1 1 0 0 1 1 1 0 1 0 1 1 1 0 1 1 0 0 1 1 1 1 0 1 1 1 1 1 1 0 1 0 0 0 1 1 1 1 0 1 1 1 1 0 1 1 0 1 1 1 1 1 1 1 1 0 1 1 0 0 1 0 1 1 0 1 1 1 0 0 1 1 0 1 1 1 0 1 1 0 1 1 1 1 0 0 1 1 1 0 1 1 1 1 1 1 1 1 1 1 1 1 1 0 0 0 1 1 1 1 1 1 1 0 1 0 0 0 1 1 1 1 1 0 1 1 0 1 1 1 0 0 1 1 0 0 0 0 0 0 1 0 1 1 1 0 1 0 0 1 0 1 0 1 1 1 1 0 1 1 1 1 1 0 1 1 1 0 1 1 1 0 1 0 0 0 1 0 1 0 0 0 1 0 1 1 1 1 1 1 0 1 1 0 1 1 1 0 1 0 1 0 1 0 0 1 1 0 0 1 1 1 1 0 1 1 1 0 1 1 1 1 0 0 1 1 0 1 1 1 1 1 0 1 0 1 1 1 1 1 1 1 1 0 1 1 0 1 0 0 1 1 0 0 1 0 0 1 1 1 1 1 1 1 1 1 1 1 0 1 1 1 1 1 1 1 1 0 1 1 1 1 1 0 1 0 1 1 0 1 0 0 1 1 1 0 1 1 0 0 0 1 1 1 0 1 0 1 0 0 0 0 1 1 0 0 1 1 0 1 1 1 1 1 0 1 1 0 1 1 0 1 0 0 1 1 1 1 1 1 1 1 0 1 1 1 1 0 1 1 0 0 1 0 1 1 1 1 0 1 0 1 1 1 0 1 1 1 1 1 1 1 0 0 0 1 0 1 1 0 1 0 1 1 1 1 1 1 1 1 1 1 1 1 1 1 1 1 1 1 1 1 1 1 1 0 1 1 1 1 1 0 1 0 0 0 1 1 1 1 1 0 1 1 1 1 1 1 1 0 1 0 1 0 0 1 0 1 0 0 1 1 1 1 0 1 1 1 0 1 1 1 1 1 1 1 1 0 1 1 1 1 1 1 1 1 0 1 1 1 1 0 1 1 1 1 1 1 1 0 1 1 1 1 0 1 1 0 1 0 1 1 1 1 1 0 1 1 0 1 0 1 1 1 0 0 1 1 1 0 1 1 0 1 1 0 1 1 1 1 1 1 0 1 1 1 1 0 1 1 1 0 1 0 1 1 1 1 0 1 1 0 1 1 0 0 1 1 1 1 1 0 1 1 1 1 1 1 0 1 1 1 1 1 1 1 1 1 1 1 1 1 1 1 1 0 1 1 0 1 0 0 0 1 0 0 1 1 1 1 0 1 1 0 1 1 1 1 0 1 0 1 0 1 1 0 1 1 0 1 1 0 1 1 0 0 1 1 1 0 1 1 1 1 1 1 0 1 1 0 1 1 1 1 1 1 0 1 1 1 1 1 1 0 0 0 1 1 0 1 1 0 1 0 1 1 1 1 1 1 1 1 0 1 1 1 0 0 1 1 1 1 1 0 1 1 0 1 1 1 1 0 1 1 1 1 1 0 0 1 1 1 1 0 1 1 0 1 1 1 1 1 0 1 1 1 1 1 0 1 0 1 1 1 1 1 1 1 0 0 1 1 0 0 0 1 1 1 0 1 1 1 1 1 1 0 1 1 0 1 0 1 1 1 1 1 0 1 1 1 1 1 0 1 1 1 1 1 1 1 1 1 1 1 1 1 1 0 0 1 1 1 1 1 1 1 0 0 0 1 1 1 0 1 0 0 0 1 1 1 1 1 0 1 1 1 0 1 0 1 1 0 0 1 0 1 1 1 1 1 1 1 0 1 1 1 1 1 1 0 1 1 1 0 1 1 1 0 1 1 1 0 1 1 1 1 1 0 1 1 1 1 1 1 1 1 0 1 0 1 0 0 0 0 1 1 1 0 1 1 1 1 1 1 1 1 1 1 0 1 1 0 1 1 1 0 0 1 1 1 1 1 1 0 0 0 1 1 0 0 1 1 1 1 0 1 1 1 0 0 0 1 1 0 0 1 1 1 1 1 0 1 1 0 1 1 1 1 1 0 0 1 1 1 1 1 0 0 1 0 1 1 0 1 1 0 0 0 0 0 0 1 0 1 0 0 0 1 0 0 1 1 1 1 1 1 1 1 0 0 1 1 1 0 1 1 1 0 1 1 1 0 0 1 1 0 0 0 1 1 0 0 1 0 1 0 1 0 1 1 1 1 0 1 1 1 1 1 0 0 1 1 1 0 1 1 0 0 1 1 0 1 1 1 0 1 0 0 1 0 1 1 0 1 0 1 1 0 1 0 1 1 1 1 1 1 1 1 1 1 1 0 1 1 0 1 0 1 0 0 1 0 0 1 1 1 1 0 0 1 1 1 0 1 1 1 1 1 1 0 0 1 1 1 1 1 0 1 0 0 1 0 1 1 0 1 1 1 1 1 1 1 1 1 1 0 0 1 1 0 1 0 1 0 1 1 1 1 0 1 1 0 1 0 1 0 1 0 1 1 1 1 1 1 0 1 0 1 1 1 1 1 1 1 1 1 1 1 0 1 1 1 1 0 0 0 1 1 1 1 0 0 1 0 0 1 0 1 0 1 0 0 1 1 0 1 0 0 1 1 1 1 1 1 0 1 1 1
M ARS-BFGL-NGS-117139 1 0 0 0 0 0 1 0 0 1 1 1 0 1 1 0 1 0 0 1 0 1 1 0 1 1 0 0 1 1 1 0 1 1 1 0 1 0 1 1 0 1 0 1 1 0 0 0 1 0 1 0 1 1 0 1 0 1 1 0 0 1 0 1 0 0 0 1 0 1 1 1 1 1 0 0 1 1 1 1 0 0 0 0 1 1 1 0 1 0 1 0 1 1 1 1 1 1 0 0 0 0 1 0 0 0 1 1 1 1 1 1 1 1 1 1 0 0 0 1 1 1 1 1 1 1 0 0 0 1 0 1 1 0 0 0 1 0 0 0 0 0 0 1 1 0 1 0 1 0 1 0 1 1 0 0 1 0 1 0 0 1 1 1 0 1 1 0 1 1 0 1 0 0 1 1 0 1 1 1 1 1 0 1 1 1 1 1 0 1 1 0 0 0 1 1 1 0 1 1 0 1 1 1 0 1 1 0 1 1 0 0 1 1 1 1 0 1 1 0 1 1 1 0 0 1 1 1 1 0 0 1 1 0 0 1 0 1 1 1 0 1 0 1 1 0 0 1 1 0 1 0 0 1 1 0 0 0 1 1 1 1 0 1 0 1 1 1 1 0 0 0 1 0 1 1 0 1 1 1 1 1 0 0 0 0 0 0 1 1 1 0 1 0 0 1 1 1 1 1 0 0 0 0 0 0 1 0 0 1 1 0 1 1 0 1 1 1 1 1 1 0 1 0 0 1 0 1 1 1 0 0 1 0 0 1 0 1 0 1 0 1 0 0 0 0 0 1 0 1 1 0 1 1 1 1 0 0 0 0 0 0 1 1 1 1 0 0 1 0 1 1 0 1 1 1 0 1 1 0 0 1 1 0 0 0 1 0 1 1 1 1 0 0 0 0 1 1 0 1 0 0 0 0 1 0 0 1 1 0 1 1 0 1 1 1 1 1 0 0 1 0 0 0 1 0 0 0 1 0 0 0 1 0 0 0 1 0 1 1 1 1 0 1 1 1 0 0 0 1 1 1 0 0 0 0 1 1 1 0 0 0 1 1 0 1 1 0 0 0 0 1 0 1 0 1 0 1 1 1 0 1 0 1 1 1 0 0 0 0 0 0 0 1 1 1 0 1 0 1 0 0 1 0 0 1 0 0 1 1 0 0 1 0 0 0 1 1 1 1 1 1 0 0 0 1 0 0 1 0 1 1 0 1 1 1 0 1 0 0 1 0 0 1 1 1 0 0 0 0 1 0 0 0 0 0 0 1 1 1 0 0 1 0 1 0 1 1 1 0 0 1 0 1 0 0 0 1 1 1 0 0 0 0 1 1 1 1 1 0 0 1 1 1 1 1 1 1 0 0 0 1 0 1 0 1 0 0 1 1 1 1 1 1 1 0 1 0 1 0 1 0 0 1 0 1 0 1 1 0 0 1 0 1 0 0 1 0 1 0 0 1 1 1 1 1 1 0 0 1 0 0 0 0 0 0 0 1 0 1 1 1 1 0 0 0 1 1 0 1 1 0 1 1 0 0 1 0 1 1 1 0 1 1 0 1 0 0 0 0 1 1 1 1 0 0 0 0 1 0 1 0 0 1 1 0 0 0 1 1 0 0 1 0 1 1 1 1 0 1 0 1 0 0 0 0 1 1 1 1 1 1 0 0 0 1 0 0 1 0 1 0 0 0 1 1 1 1 0 0 0 1 1 0 1 1 1 1 0 0 1 0 0 1 0 1 1 1 1 0 1 0 1 0 1 0 0 1 0 0 1 1 0 0 0 0 1 1 0 0 0 0 0 1 0 1 1 0 0 0 0 0 1 0 0 0 0 0 0 0 1 1 1 0 0 0 0 0 1 0 0 0 1 0 0 1 1 0 0 1 0 1 1 0 1 1 0 0 0 1 1 1 1 1 0 0 1 0 1 1 0 0 1 0 0 1 1 0 0 1 1 1 1 0 0 1 1 0 1 1 0 0 0 0 1 0 0 0 1 0 0 0 0 1 1 0 0 0 0 1 0 0 0 0 1 0 0 0 0 0 1 1 0 1 1 1 0 0 0 0 1 1 1 1 1 1 1 1 0 1 0 1 0 0 0 0 0 0 0 0 0 1 1 0 0 1 0 1 0 1 0 0 0 1 0 1 1 1 1 0 0 0 1 1 1 0 0 0 1 0 1 0 1 1 1 0 0 0 0 0 1 0 0 0 0 0 0 0 1 0 0 1 1 0 1 1 0 1 1 1 0 1 0 1 0 0 1 1 0 1 1 1 1 0 1 0 1 0 1 1 0 0 1 1 1 0 1 0 1 0 0 0 1 0 0 0 0 1 1 0 0 1 0 0 1 1 0 0 0 0 0 0 1 0 1 1 0 1 0 1 0 1 1 0 1 0 1 0 1 0 1 0 0 1 1 0 0 1 1 1 0 1 1 0 1 0 0 1 1 0 1 0 0 1 1 0 1 1 1 0 0 1 1 1 1 0 0 1 0 1 1 0 0 0 0 1 0 0 1 1 1 1 0 1 1 0 1 0 0 0 1 1 1 0 0 0 1 0 0 0 0 0 0 1 1 0 0 0 1 0 1 0 1 1 0 1 1 0 1 0 0 0 0 0 0 1 0 1 1 0 0 0 0 1 0 1 1 1 0 0 0 1 1 0 0 1 0 1 0 1 0 1 0 0 0 0 1 0 1 1 1 0 0 0 1 1 0 0 1 0 1 0 0 0 0 0 0 0 1 0 0 1 0 0 0 0 0 1 0 1 0 0 0 0 0 1 0 1 0 0 0 1 0 0 0 1 0 0 0 0 0 1
M ARS-BFGL-NGS-41186 0 0 0 0 0 1 0 1 0 0 0 0 1 0 0 0 0 1 1 0 0 0 0 1 0 0 1 1 0 0 0 1 0 0 0 1 0 1 0 0 0 0 0 0 0 1 0 1 0 0 0 0 0 1 0 0 1 0 0 0 0 0 1 0 0 0 0 0 1 0 0 0 0 0 0 0 0 0 0 0 0 0 0 1 0 0 0 1 0 0 0 1 0 0 0 0 0 0 0 1 1 0 0 1 0 1 0 0 0 0 0 0 0 0 0 0 1 1 1 0 0 0 0 0 0 1 0 0 0 0 0 0 0 0 1 0 0 0 0 0 0 1 0 0 0 0 0 0 0 0 0 1 0 0 0 1 0 1 0 1 0 0 0 0 1 0 0 0 0 0 1 0 0 1 0 0 0 0 0 0 0 0 0 0 0 0 0 0 0 0 0 0 0 0 0 0 0 0 0 0 0 0 0 0 0 0 0 1 0 0 1 0 0 0 0 0 0 0 0 1 0 0 0 0 0 0 0 0 0 0 1 0 0 1 1 0 1 0 0 0 0 0 1 0 0 0 1 0 0 1 0 0 0 0 0 1 0 0 0 0 0 0 0 0 1 0 0 0 0 0 0 0 0 0 0 0 0 0 0 0 0 0 1 1 0 0 1 0 0 0 0 0 0 0 0 0 0 0 0 0 1 0 0 1 1 0 0 0 0 0 0 0 0 0 0 0 0 0 0 0 0 1 0 0 1 0 0 0 0 0 1 1 0 0 1 0 0 0 1 0 1 0 0 0 1 0 0 0 0 0 0 1 0 0 0 0 0 0 0 0 0 0 0 0 0 0 0 1 0 0 0 0 0 0 0 0 1 0 0 0 1 0 0 0 0 0 0 0 0 0 0 0 1 1 0 1 0 0 0 0 0 1 1 1 0 0 0 0 0 0 0 0 1 0 0 0 0 0 0 0 0 0 0 1 0 0 0 1 0 0 0 0 0 0 0 0 0 0 0 0 0 0 1 0 0 0 0 1 0 0 0 0 1 1 0 0 0 0 0 1 0 1 0 0 0 0 0 0 1 0 1 0 0 0 0 0 1 0 0 0 0 0 0 0 0 0 0 0 0 1 0 1 1 0 0 0 0 0 0 0 0 0 0 0 0 0 1 0 0 0 0 1 0 0 0 0 0 0 0 0 0 0 1 1 0 0 1 0 0 0 0 0 0 0 0 0 1 0 0 1 0 0 0 0 0 0 0 0 0 0 0 0 0 0 1 0 1 0 0 0 0 1 0 1 0 1 0 0 0 0 1 0 1 0 1 0 0 0 0 0 0 1 1 0 0 0 0 0 0 1 1 0 0 0 0 0 0 0 1 0 1 0 0 0 0 0 1 1 0 0 0 0 0 0 0 0 0 1 0 1 0 0 0 0 1 0 0 0 0 1 1 0 0 0 1 0 0 0 0 0 1 0 1 0 0 0 0 1 0 0 1 0 1 0 0 0 1 0 1 0 0 0 0 1 0 0 0 0 0 0 0 0 0 0 0 0 0 1 0 0 0 1 0 0 0 0 0 0 1 1 0 0 0 0 1 1 1 0 0 0 0 1 0 0 0 1 1 0 0 0 0 0 0 1 0 0 0 0 0 0 0 0 0 0 1 1 0 0 0 0 0 0 0 0 1 0 1 0 0 1 0 1 1 0 0 0 0 0 0 1 1 0 0 1 0 0 0 0 0 1 0 0 1 0 0 0 0 0 0 0 0 1 0 1 0 0 1 0 0 0 0 0 0 0 0 1 0 0 0 1 0 0 0 0 0 0 0 0 0 0 0 0 0 1 0 1 0 0 0 0 1 0 0 0 0 1 0 0 0 0 0 0 0 1 1 0 0 1 0 0 0 0 0 0 0 0 1 0 1 0 0 0 0 0 0 1 0 1 0 0 0 0 0 1 1 0 0 1 0 0 0 0 0 1 1 0 0 0 1 0 0 0 0 0 0 0 0 0 0 0 1 1 1 1 0 0 0 0 0 0 0 0 0 1 0 0 0 0 0 0 0 0 0 0 0 0 0 0 0 0 0 0 0 0 0 0 0 0 1 0 0 0 0 1 0 1 1 0 0 1 0 0 0 0 0 0 1 0 0 0 0 1 0 0 1 0 0 0 0 0 0 0 0 0 0 1 0 0 0 1 0 0 0 0 0 0 1 0 0 0 0 1 0 0 0 0 0 0 0 0 0 0 0 0 0 0 0 0 0 0 0 0 0 0 0 1 0 0 0 0 0 0 0 0 0 1 0 0 0 0 0 1 0 0 0 1 0 0 0 0 0 0 0 0 0 0 0 0 0 0 0 0 0 1 0 0 0 0 0 0 0 0 0 0 0 0 0 1 0 1 1 1 0 1 0 1 0 0 0 0 0 1 0 0 0 0 1 1 0 0 0 0 0 0 0 0 0 0 0 0 0 0 0 0 0 0 0 0 0 1 1 0 0 0 0 0 1 0 0 0 0 0 0 0 0 0 0 0 0 0 0 0 0 0 0 0 0 1 0 1 0 0 0 0 0 0 0 1 0 0 1 1 1 0 0 0 1 0 0 0 0 0 1 0 0 0 0 1 0 0 0 0 1 1 0 0 0 0 0 0 0 0 0 0 0 1 0 0 0 1 0 0 1 0 0 0 0 0 0 0 0 0 1 0 0 0 0 0 0 0 0 1 0 0 0 0 0 0 0 0 0 0 0 1 0 1 1 0 0 0 1 0 0 0 0 0 0 0 0 0 0 0 0 1 0 0 0 0 0 0 0 0 0 0 1 0 1 0 0 1 0 0
M ARS-BFGL-NGS-29910 0 0 0 0 0 0 0 0 0 0 0 0 0 0 0 1 0 1 0 0 0 0 0 0 0 0 0 0 0 0 0 0 0 0 0 0 0 0 0 0 0 0 1 0 0 0 1 0 0 1 0 0 0 0 0 0 0 0 0 1 0 0 0 0 0 1 0 0 0 0 0 0 0 0 0 1 0 0 0 0 0 0 1 0 0 0 0 0 0 0 0 0 0 0 0 0 0 0 1 1 0 0 0 0 0 0 0 0 0 0 0 0 0 0 0 0 0 1 0 0 0 0 0 0 0 0 0 0 0 0 0 0 0 0 0 1 0 1 0 0 0 0 0 0 0 1 0 1 0 0 0 0 0 0 0 0 0 0 0 0 0 0 0 0 0 0 0 0 0 0 0 0 0 0 0 0 0 0 0 0 0 0 1 0 0 0 0 0 0 0 0 0 0 1 0 0 0 1 0 0 0 0 0 0 0 0 0 0 0 0 0 0 0 0 0 0 0 0 0 0 0 0 0 0 1 0 0 0 0 1 1 0 0 0 0 0 0 0 0 0 0 0 1 0 0 0 0 0 0 0 0 1 0 0 0 0 0 0 0 0 0 0 1 0 0 0 0 0 0 1 0 0 0 0 0 0 1 0 0 0 0 0 0 0 1 1 0 0 0 0 0 1 0 1 0 0 0 0 0 0 1 1 1 0 0 0 0 0 0 0 0 0 0 0 0 0 0 0 0 0 0 0 0 0 0 0 0 0 0 0 0 0 0 1 1 0 1 0 1 0 0 0 0 0 0 0 0 0 0 0 0 0 0 0 0 0 0 1 1 0 1 0 0 0 0 0 1 0 0 0 0 0 0 0 0 0 0 0 0 0 0 0 0 1 0 0 0 0 0 0 0 0 1 0 0 0 0 0 0 0 0 1 1 0 0 0 0 0 0 0 0 0 1 0 0 0 0 0 0 0 0 0 0 1 0 0 0 1 0 0 1 0 0 0 0 0 0 0 0 0 0 0 1 0 0 0 0 1 0 0 0 0 1 0 0 0 0 0 0 1 0 1 0 0 0 0 0 0 1 0 1 0 0 0 1 0 1 0 0 0 1 0 0 0 0 0 0 1 0 1 0 1 1 0 0 0 0 0 0 0 0 0 0 0 0 0 1 0 0 0 0 0 0 1 0 0 0 0 0 0 0 0 1 1 0 0 1 0 0 0 0 0 0 0 0 0 1 0 0 1 0 0 0 0 0 0 0 0 0 0 0 0 0 0 1 0 1 0 0 0 0 1 0 1 0 1 0 0 0 1 1 0 0 0 1 0 1 0 0 0 0 1 1 0 0 0 0 0 0 0 0 0 0 0 0 0 0 0 1 0 0 0 0 0 0 0 1 1 0 0 0 0 0 0 0 0 0 1 0 1 0 0 0 0 1 0 0 0 0 0 0 0 0 0 0 0 0 0 0 1 0 0 1 0 0 0 0 1 0 0 1 0 0 0 1 0 1 0 0 0 0 0 0 1 0 0 0 0 0 0 0 0 0 0 0 0 0 0 0 0 0 1 0 0 1 0 0 0 0 0 0 0 0 0 1 0 1 0 0 0 0 0 0 0 0 1 0 0 0 0 0 0 0 1 0 0 0 0 0 0 1 0 0 1 1 1 0 0 0 0 0 0 0 1 1 0 0 0 0 1 0 1 1 0 0 0 0 0 1 1 1 0 0 1 0 0 0 0 0 1 0 0 1 0 0 0 0 0 0 1 0 0 0 1 0 0 1 0 0 0 0 0 0 1 1 1 0 0 0 1 0 0 0 0 0 0 0 0 1 1 1 0 0 1 0 1 1 1 1 1 0 0 0 0 0 1 0 1 0 1 0 0 0 0 1 0 0 1 0 0 1 0 0 0 0 0 0 1 0 0 0 0 0 0 1 0 0 1 0 0 0 1 0 1 1 0 0 1 0 0 0 0 0 0 0 0 0 1 0 0 1 0 0 1 0 0 0 0 0 1 0 1 0 0 0 1 0 0 0 0 0 0 0 0 0 0 0 1 1 0 0 0 0 0 0 0 1 1 0 0 0 0 0 0 0 0 0 0 1 0 0 0 0 1 0 1 1 1 1 1 1 0 0 0 1 0 0 0 1 0 0 1 0 0 1 0 0 0 0 0 1 1 0 0 0 1 1 1 0 1 0 1 0 0 0 1 0 0 0 0 0 1 0 0 0 1 0 0 0 0 0 0 0 0 0 0 0 0 0 0 0 0 0 0 0 0 0 0 1 0 0 0 0 0 0 1 0 0 0 0 0 1 0 0 0 1 0 0 0 1 0 1 0 0 1 1 0 0 0 1 0 0 0 1 0 0 0 0 1 0 0 0 0 1 0 0 1 0 1 0 0 0 0 1 0 1 0 1 0 0 0 1 0 0 0 0 1 0 0 0 0 0 0 1 0 1 1 0 0 0 0 0 0 0 0 0 0 0 0 1 1 0 0 0 0 0 1 0 1 0 0 1 0 0 1 0 1 1 0 0 0 0 0 0 0 0 0 1 1 0 0 0 0 0 0 1 0 1 1 0 1 1 0 0 0 1 1 1 0 1 0 1 0 0 1 0 0 1 0 0 1 1 1 0 0 0 1 0 0 0 0 0 1 0 1 0 0 0 1 1 0 0 0 0 0 0 1 0 1 0 1 0 0 0 1 0 0 1 0 0 0 1 0 1 0 0 0 1 0 1 0 0 0 0 0 0 0 0 0 0 0 0 1 0 0 0 1 0 0 0 0 1 1 0 0 0 1 0 0 0 0 0 1 1 0 0 0 1 0 1 1 0
M ARS-BFGL-NGS-32753 1 0 0 1 1 0 1 0 1 1 1 0 0 0 0 0 1 0 0 0 0 1 0 0 1 0 0 0 1 0 1 1 1 1 1 0 1 0 1 1 1 1 0 1 0 0 0 0 1 0 0 1 1 1 1 0 0 1 1 0 1 1 0 1 1 0 1 0 0 1 1 0 1 0 0 0 1 0 1 1 0 0 0 0 1 1 1 1 1 0 1 0 1 0 1 0 1 0 0 0 0 0 0 0 1 0 1 0 1 1 1 1 1 1 1 1 0 0 1 0 1 1 0 0 1 1 0 1 0 1 0 1 0 0 0 0 0 0 1 1 1 1 1 1 1 0 1 0 0 1 1 0 1 1 1 0 1 0 1 0 1 1 1 1 0 1 1 0 1 1 0 1 1 0 1 1 0 0 1 1 0 1 0 1 1 1 1 0 1 1 1 0 0 0 0 0 1 0 1 0 0 0 0 0 0 0 1 0 1 1 0 1 1 1 0 1 0 1 1 0 1 0 1 1 0 1 1 1 1 1 0 1 1 0 1 0 0 0 0 0 1 0 0 0 0 1 1 1 1 0 1 0 1 1 1 0 1 0 1 1 1 0 0 0 1 0 1 0 0 0 1 0 0 0 1 1 0 1 1 1 1 0 0 0 1 1 1 0 1 1 1 0 1 0 0 1 0 1 0 1 0 0 0 0 0 1 1 1 1 1 0 1 1 0 0 1 1 0 1 1 0 0 1 1 0 1 1 1 1 1 0 0 1 0 0 1 0 1 0 1 0 0 1 1 0 1 1 0 1 0 1 0 0 1 0 1 1 0 1 0 0 1 1 0 1 1 0 1 1 1 1 1 1 1 1 1 0 1 0 0 0 1 0 0 1 1 1 1 0 1 1 0 0 0 1 0 0 0 0 1 0 0 0 1 0 0 0 0 1 0 0 0 0 1 0 0 1 0 0 0 1 1 0 0 0 0 1 0 0 1 0 0 0 1 0 1 0 0 0 1 0 1 0 0 1 0 1 1 0 0 0 1 0 1 1 1 1 1 1 0 0 0 1 0 0 1 1 0 0 1 0 0 1 1 0 0 0 0 0 0 0 1 1 1 1 0 0 0 0 0 0 0 0 0 1 0 1 0 1 1 1 1 0 1 0 0 0 0 1 0 0 1 0 0 1 0 0 1 0 0 1 0 0 0 1 1 0 1 1 0 0 1 0 1 1 0 0 1 0 0 1 0 0 0 1 1 0 0 1 0 1 0 1 0 0 0 0 1 1 1 0 0 0 0 0 0 1 1 0 0 1 0 0 0 0 0 0 0 1 0 1 0 0 0 1 0 0 1 1 0 0 0 1 1 1 0 1 0 0 1 0 0 1 1 1 0 0 0 0 0 0 1 1 1 1 1 1 0 1 0 0 0 1 1 0 0 0 1 1 0 0 1 1 1 0 1 1 0 1 0 0 0 0 0 0 0 0 0 0 0 0 1 1 0 0 0 1 0 0 1 1 1 0 0 1 1 0 0 0 0 1 1 0 1 0 0 1 1 1 0 1 0 0 0 0 1 1 1 0 0 0 0 1 0 0 0 0 0 1 0 0 0 0 1 1 0 0 0 0 0 1 1 0 0 1 0 1 0 1 0 0 0 0 0 0 0 0 0 1 1 0 1 1 0 0 1 0 1 0 0 0 0 0 1 0 0 0 0 0 0 0 0 0 0 1 1 0 0 1 0 0 1 0 1 1 1 0 1 1 0 1 1 0 0 0 1 0 0 0 0 1 1 1 0 0 0 0 0 0 0 1 1 1 0 1 1 0 1 0 0 0 1 1 0 1 0 0 0 0 0 1 1 1 1 1 0 1 0 1 0 1 1 1 0 0 1 1 0 1 1 0 1 0 1 1 1 0 0 0 1 1 0 0 1 0 0 1 0 1 1 1 0 1 0 0 1 1 0 1 1 0 1 0 0 0 0 1 0 1 1 0 1 1 0 1 1 1 1 1 0 0 0 0 0 1 0 1 0 1 1 1 0 1 0 1 0 0 0 0 1 1 1 1 1 1 1 0 0 1 1 1 1 1 1 0 1 1 1 0 1 1 0 1 0 1 0 0 0 0 0 0 1 1 1 0 1 1 1 0 1 1 0 1 1 0 1 1 0 0 1 0 0 0 1 1 0 0 0 1 0 1 0 1 1 1 0 0 1 1 1 1 0 0 1 1 0 1 1 1 1 1 1 1 1 0 1 1 1 1 1 1 0 1 0 1 1 1 1 0 1 1 0 1 0 1 0 0 1 0 0 1 0 1 0 1 0 1 1 1 0 1 0 1 0 0 0 1 0 1 0 1 1 1 0 1 0 1 1 0 0 1 0 1 0 1 0 0 1 0 1 0 1 1 0 1 0 0 0 1 1 1 0 0 1 1 1 0 1 1 1 1 0 1 0 1 0 0 1 1 1 0 1 1 0 1 1 0 1 0 0 0 0 1 1 1 1 0 1 0 1 1 0 0 1 0 1 0 0 0 1 0 1 0 1 1 1 0 0 0 0 1 1 1 1 1 0 0 0 0 1 0 0 0 1 0 0 0 0 1 0 1 0 1 1 0 0 1 0 1 1 0 0 0 0 1 1 0 1 1 1 1 1 0 1 0 1 1 1 0 0 1 1 1 1 1 1 0 1 0 1 0 0 0 1 0 1 1 0 1 1 1 0 1 0 1 1 1 0 1 0 0 0 0 0 0 0 0 0 0 0 1 0 1 0 0 0 0 1 0 1 0 1 0 0 0 0 1 1 0 1 1 1 0 1 1 0 1 1 1 1 0 0
M ARS-BFGL-BAC-31727 0 0 0 0 1 0 0 0 1 0 1 1 0 1 1 0 0 0 0 1 0 0 1 0 0 0 0 0 0 0 0 0 0 0 0 0 0 0 0 0 1 0 0 0 0 0 0 0 0 0 0 1 0 0 1 1 0 0 0 0 1 0 0 0 1 0 0 1 0 0 0 1 0 1 0 0 0 1 0 0 0 0 0 0 0 0 0 0 0 0 0 0 0 0 0 1 0 1 0 0 0 0 1 0 1 0 0 1 0 0 0 0 0 0 0 0 0 0 0 1 0 0 1 1 0 0 0 1 0 0 0 0 1 0 0 0 1 0 1 1 0 0 1 0 0 0 0 0 1 0 0 0 0 0 1 0 0 0 0 0 1 0 0 0 0 0 0 0 0 0 0 0 1 0 0 0 0 1 0 0 1 0 0 0 0 0 0 1 1 0 0 0 0 0 1 1 0 0 0 1 0 1 1 1 0 1 0 0 0 0 0 0 0 0 1 0 0 0 0 0 0 0 0 1 0 0 0 0 0 0 0 0 0 0 0 1 0 0 1 1 1 1 0 1 1 0 0 0 0 0 0 0 1 0 0 0 1 0 0 0 0 0 0 0 0 1 0 1 1 0 1 0 1 0 0 0 0 0 0 0 0 1 0 0 0 0 0 0 0 0 0 0 0 0 0 0 1 0 0 0 0 0 0 0 0 1 0 0 1 0 1 1 0 0 0 0 0 1 0 0 0 0 0 1 0 0 1 0 0 0 0 0 0 0 0 0 0 0 0 0 0 0 1 1 0 1 1 1 1 1 0 0 1 0 1 0 1 0 0 0 0 1 0 1 0 0 0 0 0 1 0 0 0 0 0 0 0 0 1 0 0 0 1 0 1 1 0 1 1 0 0 1 0 0 0 0 0 1 0 0 0 0 0 0 0 0 0 0 0 0 0 0 0 0 0 0 0 0 0 0 0 0 0 0 0 0 0 0 0 1 0 0 0 0 0 0 0 0 0 0 0 0 0 0 0 0 0 0 0 0 0 0 0 0 0 0 0 0 0 0 0 0 0 0 0 0 0 0 0 0 0 0 0 0 0 0 0 0 0 0 0 0 0 0 0 0 0 0 0 0 0 0 0 0 0 0 0 0 0 0 0 0 0 0 0 0 0 0 0 0 0 0 0 0 0 0 0 0 0 0 0 0 0 0 0 0 0 0 0 0 0 0 0 0 0 0 0 0 0 0 0 0 0 0 0 0 0 0 0 0 0 0 0 0 0 0 0 0 0 0 0 0 0 0 0 0 0 0 0 0 0 0 0 0 0 0 0 0 0 0 0 0 0 1 0 0 0 0 0 0 0 0 0 0 0 0 0 0 0 1 0 0 0 0 0 0 0 0 0 0 0 0 0 0 0 0 0 0 0 0 0 0 0 0 0 0 0 0 0 0 0 0 0 0 0 0 0 0 0 0 0 0 0 0 0 0 0 0 0 0 0 0 0 0 0 0 0 0 0 0 0 0 0 0 0 0 0 0 0 0 0 0 0 0 0 0 0 0 0 0 0 0 0 0 0 0 0 0 0 0 0 0 0 0 0 0 0 0 0 1 1 0 0 0 0 0 0 0 0 0 0 0 0 0 0 1 0 0 0 0 0 0 0 0 0 0 0 0 0 0 0 0 1 0 0 0 0 0 0 0 0 0 0 0 0 0 0 0 0 0 0 0 0 0 0 0 0 0 0 0 0 0 0 0 0 0 0 0 0 0 0 0 0 0 0 0 0 0 0 1 0 0 0 0 0 0 0 0 0 0 1 0 0 0 0 0 0 0 0 0 0 1 0 0 0 0 0 0 0 0 0 0 0 1 1 0 0 0 0 0 1 1 0 0 0 0 0 0 1 0 0 0 1 0 0 0 0 0 0 0 0 1 1 0 0 0 0 0 0 0 0 0 0 0 0 0 0 0 1 0 1 0 1 0 0 1 0 0 0 0 0 1 1 0 0 1 0 1 0 0 0 0 0 0 0 0 1 0 1 0 1 0 1 0 0 0 0 0 0 0 0 0 1 0 0 0 0 0 1 1 0 0 0 0 1 0 0 0 0 0 1 1 1 0 0 0 0 0 0 0 0 0 0 1 0 0 0 0 0 0 0 0 1 0 0 0 0 1 0 0 0 0 0 0 0 0 0 0 0 0 0 0 0 0 0 0 0 0 0 1 0 0 0 1 0 0 1 0 0 1 1 0 0 0 0 0 1 0 0 0 0 1 1 0 1 0 0 0 0 0 0 1 0 0 0 0 1 1 1 1 0 0 0 1 0 0 0 1 0 0 1 0 0 0 0 0 1 1 0 0 1 0 1 0 0 0 0 1 0 0 0 0 0 0 0 1 0 0 0 0 0 0 0 0 0 0 1 0 0 1 0 0 0 0 0 1 0 0 0 0 0 1 0 0 0 0 0 0 0 1 0 0 1 1 0 1 1 0 0 0 0 0 0 0 0 1 0 0 0 0 0 0 0 1 0 0 0 0 1 0 1 0 0 0 0 0 1 0 0 0 0 0 0 1 1 0 1 0 0 1 0 0 0 0 0 0 0 0 0 0 0 0 0 0 0 1 0 0 0 1 0 0 0 0 1 0 0 0 0 0 0 1 0 0 0 0 0 0 0 0 1 0 0 1 1 0 0 0 0 0 0 1 0 1 0 1 0 0 0 0 0 0 1 0 0 0 0 0 0 0 0 1 0 0 0 0 0 0 0 1 0 0 0 0 0 0 1 0 0 0 0 0 0 0 0 0 0 0 0 0 0 0 0 0 0 0 0 0 0 0 0 0
M ARS-BFGL-NGS-63158 0 0 0 0 0 1 0 1 0 0 0 0 1 0 0 0 0 0 1 0 0 0 0 1 0 0 1 1 0 0 0 0 0 0 0 1 0 1 0 0 0 0 0 0 0 1 0 1 0 0 0 0 0 0 0 0 1 0 0 0 0 0 1 0 0 0 0 0 1 0 0 0 0 0 0 0 0 0 0 0 0 0 0 1 0 0 0 0 0 0 0 1 0 0 0 0 0 0 0 0 1 0 0 1 0 1 0 0 0 0 0 0 0 0 0 0 1 0 0 0 0 0 0 0 0 0 0 0 1 0 0 0 0 0 1 0 0 0 0 0 0 0 0 0 0 0 0 0 0 0 0 1 0 0 0 1 0 1 0 1 0 0 0 0 1 0 0 0 0 0 1 0 0 1 0 0 0 0 0 0 0 0 0 0 0 0 0 0 0 0 0 0 0 0 0 0 0 0 0 0 1 0 0 0 0 0 0 1 0 0 1 0 0 0 0 0 0 0 0 1 0 0 0 0 0 0 0 0 0 0 0 0 0 1 0 0 1 0 0 0 0 0 0 0 0 0 0 0 0 1 0 0 0 0 0 1 0 0 0 0 0 0 0 0 0 0 0 0 0 0 0 0 0 0 0 0 0 0 0 0 0 0 1 1 0 0 0 1 0 0 0 0 0 0 0 0 0 0 0 0 0 0 0 1 0 0 0 0 0 0 0 0 0 0 0 0 0 0 0 0 0 1 0 0 1 0 0 0 0 0 1 1 0 0 0 0 0 0 0 0 1 0 0 0 1 0 0 0 0 0 0 1 0 0 0 0 0 0 0 0 0 0 0 0 0 0 0 0 0 0 0 0 0 0 0 0 1 0 0 0 1 0 0 0 0 0 0 0 0 0 0 0 0 1 0 0 0 0 0 0 0 0 0 0 1 0 1 0 0 0 1 0 0 0 0 0 0 0 0 0 0 0 0 0 0 0 0 0 0 0 0 0 0 0 0 0 0 0 0 0 0 0 0 0 0 0 0 0 0 1 1 0 0 0 0 0 0 0 0 0 0 0 0 1 0 0 0 0 0 0 0 1 0 0 0 0 0 0 0 0 0 0 0 0 0 0 0 0 0 0 0 0 0 0 0 0 0 0 0 0 0 0 0 0 0 0 0 0 0 1 0 0 0 0 0 0 0 0 0 0 0 0 0 0 0 0 0 0 0 0 0 0 0 0 0 0 0 0 0 0 0 0 0 0 0 0 0 0 0 0 0 0 0 0 0 0 0 0 0 0 0 0 0 0 0 0 0 0 0 1 0 1 0 0 0 0 1 1 0 1 0 0 0 0 0 0 0 0 0 0 0 0 0 0 0 1 0 0 0 0 0 0 0 0 0 0 0 0 0 0 1 0 0 0 0 0 0 0 0 0 0 0 0 0 0 0 0 0 0 0 0 0 0 0 0 0 0 0 0 1 0 1 0 1 0 0 0 0 0 0 0 0 0 0 1 0 0 0 0 0 0 0 0 0 0 0 0 1 0 0 0 0 0 0 0 1 0 0 0 0 0 0 1 1 0 0 0 0 0 0 0 1 0 0 0 0 0 0 0 0 0 0 0 0 0 0 0 0 0 0 0 0 1 0 0 0 0 0 0 0 0 1 0 0 0 0 1 1 0 0 1 0 0 0 0 0 0 0 1 0 0 0 0 0 0 0 0 1 0 0 0 0 0 0 0 0 1 0 0 0 0 0 0 0 0 0 0 0 0 0 0 0 0 0 0 0 0 1 0 0 0 0 0 1 0 0 0 0 0 0 0 0 0 0 0 0 1 0 0 1 0 0 0 0 0 0 0 0 0 0 0 0 0 0 0 0 0 0 0 0 0 0 0 1 0 0 0 0 0 0 0 0 0 0 0 0 1 0 1 0 0 0 0 0 0 1 0 0 0 0 0 0 0 0 0 0 0 0 0 0 0 0 0 1 1 0 0 0 0 0 0 0 0 0 0 0 0 0 0 0 1 0 1 0 0 0 0 0 0 0 0 0 0 1 0 0 0 0 0 0 0 0 0 0 0 0 0 0 0 0 0 0 0 0 0 0 0 0 0 0 0 0 0 0 0 0 0 0 0 0 0 0 0 0 0 0 0 0 0 0 0 0 0 0 0 0 0 0 0 0 0 0 0 0 0 0 0 0 0 0 0 0 0 0 0 0 1 0 0 0 0 0 0 0 0 0 0 0 0 0 0 0 0 0 0 0 0 0 0 0 0 0 0 0 0 0 0 0 0 0 0 0 0 0 0 0 0 0 0 0 0 0 0 0 0 0 0 0 0 0 0 0 0 1 0 0 0 0 0 0 0 0 0 0 0 0 0 0 0 1 0 1 0 0 0 0 0 0 0 0 1 0 0 0 0 0 0 0 0 0 0 0 1 0 0 0 0 0 0 0 0 0 0 0 0 0 0 0 0 0 1 0 0 0 0 0 0 0 0 0 0 0 0 0 0 0 0 0 0 0 0 0 0 0 0 0 0 0 0 0 0 0 1 0 0 0 0 0 0 1 0 0 0 0 0 0 0 0 0 0 0 0 1 0 0 0 0 0 0 0 0 0 0 0 0 0 0 0 0 0 0 0 0 1 0 0 0 0 0 0 0 0 0 0 0 0 0 0 0 0 0 0 0 0 0 0 0 0 0 0 0 0 1 0 0 0 0 0 0 0 0 0 0 0 0 0 0 0 0 0 0 0 0 0 1 0 0 0 0 0 0 0 0 0 0 0 0 0 0 0 0 0 0 0 0 0 0 0 0 0 0 0 0 0 0 0 0 0 0 0 0 0
M BTB-00772699 0 0 1 0 1 0 0 0 1 0 1 1 0 1 1 1 0 0 0 1 0 0 1 0 0 0 0 0 0 1 0 0 0 0 0 0 0 0 0 0 1 0 0 0 1 0 0 0 0 0 0 1 0 0 1 1 0 0 0 0 1 0 0 0 1 0 0 1 0 0 0 1 0 1 0 0 0 1 0 0 0 1 0 0 0 0 0 0 0 0 0 0 0 1 0 1 1 1 0 0 0 0 1 0 1 0 0 1 0 0 0 0 0 0 0 0 0 0 0 1 0 0 1 1 0 0 0 1 0 0 0 0 1 0 0 1 1 1 1 1 0 0 1 0 0 1 0 0 1 0 0 0 0 0 1 0 0 0 0 0 1 0 0 0 0 0 0 0 0 0 0 0 1 0 0 0 0 1 0 0 1 1 0 0 0 0 0 1 1 0 0 0 0 0 1 1 0 0 0 1 0 1 1 1 0 1 0 0 0 0 0 0 0 0 1 0 0 0 0 0 0 1 0 1 0 0 0 0 0 0 0 0 0 0 0 1 0 1 1 1 1 1 0 1 1 0 0 0 0 0 0 0 1 0 0 0 1 0 0 0 0 0 0 0 0 1 0 1 1 0 1 0 1 0 0 0 1 0 0 0 0 1 0 0 0 0 0 0 0 0 0 0 0 1 0 0 1 0 0 0 0 0 0 0 0 1 0 0 1 0 1 1 0 0 0 0 0 1 0 0 1 0 0 1 0 0 1 0 0 0 0 0 0 0 0 0 0 0 0 0 0 1 1 1 0 1 1 1 1 1 0 0 1 0 1 0 1 0 0 0 0 1 0 1 0 0 0 0 0 1 1 0 0 0 0 1 0 0 1 0 0 0 1 0 1 1 0 1 1 0 0 1 0 0 0 0 1 1 0 0 0 0 0 0 0 0 0 0 0 0 0 0 0 0 0 0 0 0 0 0 0 0 1 0 0 0 0 0 0 1 0 0 0 0 0 0 0 1 0 0 0 0 0 0 0 0 0 0 0 0 0 0 0 0 0 0 0 0 0 0 1 0 0 0 0 0 0 0 0 0 0 0 0 0 1 0 0 0 0 0 0 0 0 0 0 0 0 0 0 0 0 0 0 0 1 0 0 0 0 0 0 0 0 1 0 0 0 0 0 0 0 0 0 0 1 0 0 0 0 0 0 0 0 0 0 0 0 0 0 0 0 0 0 0 0 0 0 0 0 0 0 0 0 0 0 0 0 0 0 0 0 0 0 0 0 0 0 0 0 0 0 0 0 0 0 0 0 0 0 0 0 0 0 0 0 0 0 0 0 0 1 0 0 0 0 0 0 0 0 0 0 0 0 0 0 0 0 0 0 1 0 0 0 0 0 0 0 0 0 0 0 0 0 0 0 1 0 0 0 0 0 0 1 0 0 0 0 0 0 0 0 0 0 0 0 0 0 0 0 0 0 0 0 0 0 0 0 0 1 0 0 0 0 0 0 0 0 0 0 0 0 0 0 0 0 0 0 0 0 0 1 0 0 0 0 0 0 0 0 0 0 0 0 0 0 0 0 0 0 0 0 0 0 0 0 0 0 0 0 0 0 0 0 0 0 0 0 1 0 0 0 0 0 0 0 1 0 0 0 0 0 0 0 1 0 0 0 0 0 0 0 0 1 0 0 0 0 0 0 0 0 0 0 0 0 0 0 0 0 0 0 0 0 0 0 0 0 0 0 0 0 0 0 0 0 0 0 0 0 0 0 0 0 0 0 0 0 0 0 0 0 0 0 0 0 0 0 0 0 0 1 0 0 0 0 0 0 0 0 0 0 1 0 0 0 0 1 0 0 1 0 0 0 1 1 0 0 0 0 0 1 1 0 0 0 0 0 0 1 0 0 0 1 0 0 0 0 0 0 0 0 1 1 0 0 0 0 0 0 0 0 0 0 0 0 0 0 0 1 0 1 0 1 0 0 1 0 0 0 0 1 1 1 1 0 1 0 1 0 0 0 0 0 0 0 1 1 0 1 0 1 0 1 0 0 1 0 0 0 0 0 1 1 0 0 0 0 1 1 1 0 0 0 0 1 0 0 0 0 0 1 1 1 0 0 0 0 1 1 0 0 0 0 1 0 0 0 0 0 1 0 0 1 0 0 0 0 1 1 0 0 0 1 0 0 0 1 0 1 0 0 0 1 1 0 0 0 0 0 1 0 0 0 1 0 0 1 0 0 1 1 0 0 0 1 0 1 0 0 0 0 1 1 1 1 0 0 0 0 0 0 1 0 1 0 0 1 1 1 1 0 0 0 1 0 0 0 1 0 0 1 0 0 0 1 1 1 1 0 1 1 1 1 0 0 0 0 1 0 0 0 0 0 0 0 1 1 0 1 0 0 0 0 0 0 0 1 0 0 1 0 0 0 1 0 1 0 0 0 0 0 1 0 0 1 0 0 0 1 1 0 0 1 1 0 1 1 0 1 0 0 1 0 0 0 1 0 0 0 0 0 0 0 1 0 0 0 0 1 0 1 0 0 0 0 0 1 0 0 0 0 1 0 1 1 0 1 0 0 1 0 0 0 0 1 0 0 0 0 0 0 0 0 0 0 1 0 0 0 1 0 0 0 0 1 0 0 0 0 0 0 1 0 0 0 0 0 0 1 0 1 0 0 1 1 0 0 0 0 0 0 1 0 1 1 1 0 0 0 0 0 0 1 0 0 0 0 0 0 0 0 1 0 0 0 0 0 0 0 1 0 1 0 0 0 1 1 0 0 0 1 0 0 0 0 0 0 0 1 0 0 0 0 0 0 1 0 0 0 0 0 0
M ARS-BFGL-NGS-114315 0 1 0 0 0 0 0 0 0 0 0 1 0 1 1 1 1 0 0 1 1 0 1 0 1 1 0 0 0 1 0 1 0 0 0 0 0 0 0 1 0 1 0 0 1 0 0 0 1 0 1 0 1 0 0 1 0 1 0 0 0 0 0 0 0 0 1 1 0 0 1 1 0 1 1 0 1 1 0 1 1 1 0 0 1 0 0 1 1 1 1 0 0 1 0 1 1 1 1 0 0 1 1 0 0 0 0 1 1 0 1 1 1 0 1 0 0 0 1 1 0 0 1 1 1 0 1 0 0 0 1 0 1 0 0 1 1 1 0 0 1 1 0 0 1 1 1 1 1 1 1 0 0 0 0 0 0 0 0 0 0 1 1 1 0 1 1 0 0 0 0 1 0 0 0 0 1 1 1 0 1 1 1 1 0 1 0 1 0 1 0 1 1 0 1 1 1 0 1 1 0 1 1 1 1 1 0 0 1 0 0 0 0 0 1 1 0 0 0 0 0 1 0 0 0 0 0 0 0 0 0 0 0 0 1 1 0 1 1 1 0 1 0 1 1 1 1 0 1 0 0 0 0 1 0 0 0 0 1 1 1 1 0 1 1 1 1 1 1 0 0 0 1 1 0 0 1 1 1 0 0 1 0 0 0 0 1 0 1 1 0 0 0 1 1 0 1 1 1 1 0 0 0 0 0 0 1 1 0 1 1 0 0 1 1 1 0 1 1 0 1 0 1 0 0 1 0 1 0 1 0 0 0 1 0 1 0 1 0 1 0 1 0 0 0 0 0 1 0 1 0 0 1 0 1 0 0 0 0 0 0 0 0 1 0 0 0 1 0 0 1 1 1 0 0 1 0 1 1 0 0 0 1 0 0 0 1 0 1 1 0 1 0 0 1 0 1 1 1 0 0 0 1 1 0 1 0 0 1 0 0 1 0 1 1 1 1 1 0 0 1 1 0 0 1 0 0 0 1 1 0 0 0 1 0 1 1 0 1 1 1 1 0 1 1 1 1 1 0 0 0 1 0 1 1 1 1 1 1 0 1 0 1 0 0 1 1 0 0 1 0 0 1 1 0 1 0 0 0 1 0 1 1 1 1 1 0 0 0 0 0 1 0 1 1 1 1 1 1 1 1 1 1 1 0 1 0 0 1 0 0 1 1 0 1 0 1 1 0 1 1 1 0 0 1 1 0 1 1 0 1 1 0 1 1 1 0 1 0 0 1 0 0 1 1 1 0 0 1 0 1 0 1 0 0 0 0 1 1 1 0 0 1 0 1 0 1 1 1 0 1 0 1 1 0 0 0 0 1 0 1 0 0 1 1 1 0 1 1 1 1 1 1 1 1 0 1 1 0 0 1 0 1 1 1 1 0 0 1 1 0 1 1 1 1 0 1 0 1 0 0 0 1 1 0 0 0 1 1 1 1 1 1 1 1 1 1 1 1 0 1 0 0 0 1 1 1 0 0 1 0 1 1 0 0 0 1 1 1 1 1 1 1 0 1 1 1 0 0 1 1 1 1 1 0 0 1 1 1 1 1 0 0 0 1 1 1 1 1 1 1 0 1 1 0 1 0 0 1 1 1 1 0 1 1 0 1 0 0 1 1 1 1 0 0 1 1 1 1 0 0 0 0 1 0 0 0 0 1 1 0 1 0 0 0 1 1 1 0 0 1 0 0 1 1 1 1 0 0 0 0 1 1 0 1 1 0 1 1 0 1 1 0 1 0 1 1 1 1 1 1 1 1 0 0 1 0 0 0 1 1 1 1 0 1 0 1 1 0 0 1 1 1 1 1 1 0 1 1 0 0 0 0 0 1 0 1 1 0 1 0 1 1 0 0 0 1 0 1 0 0 0 1 0 0 1 1 0 0 1 1 1 1 0 1 1 0 1 0 1 0 1 1 0 1 0 0 0 0 0 1 0 1 0 0 1 0 0 0 1 1 1 1 1 0 1 0 1 0 1 1 0 0 1 1 0 1 0 1 1 0 0 1 0 1 1 0 1 0 1 0 1 0 0 1 0 1 1 0 0 0 1 0 0 1 1 1 1 0 0 0 0 0 0 1 0 0 0 0 1 0 1 0 0 0 0 0 1 1 0 1 1 0 0 0 0 1 1 0 1 1 0 0 1 0 0 1 1 1 1 1 0 1 0 1 0 1 1 1 0 1 1 1 1 0 1 0 1 1 0 1 0 1 0 1 0 0 1 0 0 0 1 0 1 1 1 0 0 1 0 1 1 0 1 0 1 0 1 0 0 0 1 0 0 1 0 1 0 1 1 1 0 0 1 1 0 1 0 1 0 0 1 0 0 1 1 0 1 1 1 0 1 0 0 0 1 1 0 0 0 1 0 1 1 0 1 1 0 1 0 0 0 1 0 1 0 1 1 1 0 1 0 0 1 1 0 0 0 0 1 1 1 1 1 1 0 0 1 1 0 0 1 0 1 1 0 1 1 1 0 0 1 1 0 1 0 0 1 1 1 1 0 1 0 1 0 1 0 1 1 1 0 0 0 1 1 1 0 0 0 1 1 0 0 0 1 1 0 1 0 0 0 0 0 1 0 0 1 0 1 0 0 0 0 1 1 0 0 0 0 0 0 0 0 0 1 1 1 0 1 1 0 0 0 1 0 1 0 1 0 0 1 0 0 0 0 0 0 0 1 0 1 0 0 1 0 1 1 0 1 0 0 0 0 1 1 0 1 1 1 0 1 1 1 0 0 1 0 1 1 0 0 1 1 1 1 0 1 1 1 1 0 0 0 1 1 1 1 1 1 0 1 0 0 1 0 1 0 1 1 1 0
M ARS-BFGL-NGS-45127 0 0 0 0 0 0 0 0 0 0 1 0 0 0 0 1 1 1 0 0 0 0 0 0 1 1 0 0 1 1 0 0 1 1 0 0 0 0 0 1 0 1 1 1 1 0 1 0 1 1 1 0 1 0 0 0 0 1 0 1 0 0 0 0 0 1 1 0 0 0 1 0 0 0 0 1 1 0 0 1 0 0 1 0 1 0 1 0 1 0 1 0 0 1 0 0 0 0 1 0 0 0 0 0 0 0 0 0 1 0 0 1 1 0 1 0 0 1 0 0 0 0 0 0 1 0 0 0 0 0 0 0 0 0 0 1 0 1 0 0 0 0 0 0 1 1 1 1 0 0 1 0 0 1 0 0 0 0 0 0 0 1 1 1 1 1 1 0 0 0 0 1 0 1 0 0 0 0 1 1 0 0 1 1 0 1 0 0 0 1 0 0 0 1 0 0 1 1 0 0 0 0 0 0 0 0 0 0 1 1 0 1 0 0 0 1 0 0 0 0 0 1 0 0 1 0 0 1 0 0 1 0 0 0 0 0 0 1 0 0 0 0 1 0 0 0 0 0 1 0 0 1 0 1 1 0 0 0 1 1 1 1 0 1 0 0 1 0 0 1 0 0 0 0 0 0 1 0 1 0 0 0 0 1 0 0 0 0 1 1 1 1 0 1 0 0 0 1 1 1 0 1 1 0 0 0 1 1 0 1 0 0 0 1 0 1 1 0 1 1 1 0 1 0 0 1 0 1 0 1 0 0 0 1 1 1 1 1 1 1 0 1 0 0 0 0 0 0 0 0 0 0 0 0 0 0 0 1 0 0 1 0 0 0 0 0 1 0 1 0 0 1 1 1 1 0 0 1 0 0 0 0 0 1 0 0 1 0 0 1 0 0 1 0 1 0 1 0 0 0 0 0 0 0 1 1 0 1 0 1 1 0 0 0 0 0 0 0 1 1 0 0 0 0 0 1 0 0 0 1 0 0 0 0 1 0 0 0 0 0 0 0 0 0 0 0 0 0 0 1 1 0 0 0 0 0 0 0 0 0 0 0 1 1 1 0 0 1 0 0 0 1 0 0 0 0 0 0 1 0 0 0 0 0 0 0 1 0 1 0 1 0 0 0 0 0 0 0 0 0 0 0 0 1 1 0 0 1 0 1 1 0 0 0 0 1 0 0 0 0 0 0 0 0 0 0 0 0 0 1 0 0 1 0 0 0 0 0 1 0 0 1 1 0 0 0 1 1 0 1 0 0 0 0 0 1 0 0 0 0 0 0 0 0 0 0 0 0 0 0 0 1 0 0 0 1 0 1 0 1 0 0 0 0 0 0 0 0 0 0 0 0 0 0 0 1 0 0 0 0 0 0 0 0 0 0 0 0 0 0 1 0 0 0 0 0 0 0 0 0 0 1 1 0 0 1 1 0 0 0 0 0 0 0 0 0 0 1 0 0 0 1 0 1 0 0 0 0 0 0 0 0 0 1 0 1 0 0 0 0 0 0 0 0 0 0 0 1 1 0 0 0 0 0 1 0 0 0 0 0 0 0 1 1 0 0 0 0 0 0 0 1 0 0 0 0 0 1 0 0 0 0 1 0 0 0 0 0 0 0 0 0 0 0 1 0 0 0 0 0 0 1 1 1 0 0 0 1 0 0 1 0 0 0 0 0 0 0 1 0 0 0 0 0 0 0 0 1 0 0 0 0 0 0 0 0 1 0 0 0 0 0 0 0 0 0 0 0 0 0 0 0 0 0 0 0 0 1 0 0 0 0 0 0 0 0 0 0 0 0 1 0 0 0 0 0 1 0 0 0 1 0 0 1 1 1 1 1 1 1 0 1 1 0 0 1 0 1 1 1 0 0 1 0 1 1 1 1 0 1 1 0 0 0 1 1 0 1 0 1 1 0 0 0 1 1 0 1 0 1 0 1 1 1 1 1 0 1 0 1 0 1 0 0 0 0 1 1 0 1 1 0 0 1 1 0 0 0 1 1 0 1 0 1 1 1 0 0 0 1 0 0 0 0 1 0 0 1 1 0 0 0 0 0 1 1 1 1 0 0 0 0 0 0 0 0 1 1 1 1 0 0 0 1 0 1 1 1 1 1 1 1 0 0 1 0 1 1 1 0 1 1 1 1 1 0 1 0 1 0 1 1 1 0 1 1 1 1 0 1 1 1 0 0 0 1 0 0 1 0 1 1 0 0 0 1 0 1 0 0 0 1 0 0 1 1 0 0 1 0 1 0 0 1 0 0 0 1 1 0 0 0 1 0 0 1 0 0 0 0 0 1 0 0 1 1 1 0 1 1 0 1 1 0 1 1 0 0 1 1 0 0 0 1 0 0 0 1 1 0 0 0 1 1 0 0 1 0 1 0 0 0 1 0 1 1 0 1 1 0 1 1 0 0 1 0 1 0 0 1 0 0 1 1 0 1 1 1 0 0 0 1 0 0 1 0 0 1 1 1 1 1 1 0 1 0 1 1 1 1 1 1 0 0 1 0 1 1 0 1 0 0 0 0 1 0 0 1 1 0 1 0 1 0 1 1 0 1 1 0 1 1 0 1 1 1 1 1 0 1 0 1 0 0 1 0 0 1 1 0 1 1 1 0 0 1 1 1 0 1 0 0 1 0 1 0 1 0 1 1 0 1 0 0 0 0 1 0 1 0 1 0 0 0 1 0 1 1 1 1 1 1 0 1 1 1 0 1 1 1 0 0 0 0 1 0 0 0 0 0 0 0 0 0 0 0 0 0 0 1 0 0 0 0 0 0 1 0 0 0 0 0 0 0 0 1 0 1 0 0 0 0
M ARS-BFGL-NGS-100777 1 0 0 0 0 0 1 0 0 1 0 1 0 1 1 1 1 1 0 1 0 0 1 0 1 1 0 0 0 1 1 1 0 0 1 0 0 0 1 1 0 1 1 0 1 0 1 0 1 1 1 0 1 0 0 1 0 1 1 1 0 1 0 1 0 1 1 1 0 1 1 1 1 1 0 1 1 1 1 1 0 0 1 0 1 1 0 1 1 0 1 0 1 1 1 1 0 1 1 1 0 0 1 0 0 0 1 1 1 1 0 1 1 1 1 1 0 1 1 1 1 1 1 1 1 0 0 0 0 1 0 1 1 0 0 1 1 1 0 0 0 1 0 0 1 1 1 1 1 0 1 0 1 0 0 0 1 0 1 0 0 1 1 1 1 1 1 0 0 0 0 1 0 1 1 1 0 1 1 0 1 0 1 1 1 1 1 1 0 1 0 0 0 1 1 1 1 1 0 1 0 1 1 1 0 1 1 0 1 0 0 1 0 1 1 1 0 1 1 0 1 1 1 0 1 1 1 0 1 0 1 0 1 0 1 1 0 1 1 1 0 1 1 1 1 0 1 0 1 0 1 1 0 1 0 0 0 0 1 1 1 1 0 1 1 1 1 1 1 1 0 0 1 0 1 1 1 0 1 1 1 1 0 1 0 1 0 0 1 1 0 1 1 1 0 1 1 1 1 1 1 1 1 0 1 0 1 1 0 1 1 0 0 1 0 1 0 1 1 0 1 0 1 0 0 1 0 1 1 1 0 0 0 1 1 1 1 1 1 1 0 1 0 0 0 0 0 1 0 1 1 0 1 1 1 0 0 1 0 0 1 0 0 1 0 1 1 1 0 0 0 1 1 0 0 0 0 1 1 0 0 1 1 1 0 0 1 0 1 1 1 1 1 0 1 1 1 1 0 1 0 1 0 0 1 1 1 1 1 1 1 1 1 0 0 0 0 0 1 1 1 0 0 1 0 1 1 1 0 1 1 0 0 0 1 0 0 0 1 0 1 0 1 0 0 0 1 0 0 1 1 0 1 0 1 1 0 0 0 0 0 1 1 1 1 0 0 1 1 1 1 1 0 1 0 1 1 0 0 0 1 0 0 0 0 0 1 1 1 1 1 1 1 0 1 0 1 0 1 0 1 0 0 0 1 0 1 1 0 1 1 0 0 1 0 1 0 0 1 0 0 0 1 1 1 0 1 1 0 1 0 0 1 0 0 0 1 0 1 1 0 1 1 0 0 0 1 1 1 1 0 0 1 0 1 1 1 1 0 0 0 1 0 1 1 1 1 0 0 0 0 1 0 0 1 1 0 1 0 1 0 1 1 0 0 0 0 1 0 0 0 0 0 1 0 1 0 0 1 0 0 0 1 0 0 0 1 1 0 0 1 0 1 0 0 1 0 1 0 1 0 1 0 0 1 1 1 0 0 0 0 1 0 0 0 1 1 1 0 0 0 1 1 1 0 0 0 1 0 0 1 1 0 1 0 1 0 0 0 0 0 0 0 1 1 0 0 1 1 0 1 1 0 0 1 1 0 1 1 0 0 1 1 1 1 0 1 1 0 0 0 1 0 0 1 0 1 1 0 0 1 0 1 0 0 1 0 0 0 1 0 1 1 1 1 1 0 0 0 0 1 1 1 1 1 1 0 1 1 0 1 0 0 1 1 0 0 1 1 1 0 1 1 0 0 0 0 1 1 1 1 0 0 1 0 0 1 1 1 1 0 1 1 0 1 0 0 0 0 1 0 0 0 1 0 0 1 1 0 0 1 0 1 0 1 1 0 0 0 1 1 1 1 0 0 1 1 0 1 0 1 0 0 1 1 1 1 1 1 1 0 1 1 0 0 1 0 1 1 1 0 0 1 0 1 1 1 1 0 1 1 0 1 0 1 1 0 1 0 1 0 1 1 1 1 1 0 1 0 0 0 1 1 1 1 1 0 1 0 1 1 1 1 1 0 1 0 1 0 1 1 0 0 1 1 0 0 0 1 1 0 1 1 0 1 1 0 0 0 1 0 0 0 0 1 0 0 1 1 0 1 0 0 1 1 1 1 1 0 0 0 1 0 1 1 0 0 0 1 1 0 1 0 1 0 1 1 1 1 1 1 1 0 0 1 0 1 1 1 0 1 1 1 1 1 1 1 1 1 0 1 1 1 0 1 1 1 1 0 1 1 1 0 0 0 1 0 0 1 0 1 1 0 0 0 1 0 1 1 0 0 1 1 0 1 1 0 1 1 1 1 1 0 1 0 1 0 1 1 0 0 1 0 0 0 1 0 0 0 1 0 1 0 1 1 1 1 0 1 1 0 1 0 0 1 1 0 1 1 1 0 0 0 1 1 0 0 1 1 0 0 0 1 1 0 1 1 0 1 0 0 0 1 0 1 1 1 1 1 0 1 1 0 0 1 0 1 0 1 1 0 1 1 1 0 1 1 1 0 0 0 1 0 1 1 0 1 1 1 1 1 1 1 0 1 0 1 1 1 1 1 1 0 0 1 0 1 1 0 1 1 1 0 0 1 0 1 1 1 0 1 0 0 0 1 1 1 1 1 0 1 1 0 0 1 1 1 1 1 1 0 1 0 0 1 1 1 1 0 0 1 1 1 0 0 1 1 1 1 1 0 0 1 0 1 0 1 0 1 1 0 1 0 0 0 0 1 0 1 0 1 0 0 0 1 0 1 1 0 1 0 1 0 1 1 1 1 1 1 1 0 0 0 0 1 0 0 0 0 0 0 0 0 0 0 0 0 0 0 1 0 0 0 0 0 1 0 1 0 0 0 0 0 0 1 0 1 0 0 0 1 0
M BTB-00770596 1 1 0 0 0 0 1 0 0 1 0 0 0 0 0 0 0 0 0 0 1 0 0 0 0 0 0 0 1 0 1 1 1 1 1 0 0 0 1 0 0 0 0 1 0 0 0 0 0 0 0 0 0 0 0 0 0 0 1 0 0 1 0 1 0 0 0 0 0 1 0 0 1 0 1 0 0 0 1 0 0 0 0 0 0 1 1 1 0 1 0 0 1 0 1 0 0 0 1 1 0 1 0 0 0 0 1 0 0 1 0 0 0 1 0 1 0 0 1 0 1 1 0 0 0 0 1 0 0 1 1 1 0 0 0 0 0 0 0 0 0 1 0 0 0 0 0 1 0 0 0 0 1 1 0 0 1 0 1 0 0 0 0 0 0 0 0 0 0 0 0 0 0 0 1 1 1 0 0 1 0 0 1 0 1 0 1 0 0 0 0 1 0 0 0 0 0 0 0 0 0 0 0 0 1 0 1 0 0 1 0 0 0 1 0 0 0 1 1 0 1 0 1 0 0 1 1 1 1 0 0 0 1 0 1 0 0 0 0 0 0 0 0 0 0 0 1 0 0 0 1 0 0 0 1 0 0 0 0 0 0 0 0 0 1 0 0 0 0 0 0 0 0 1 1 1 0 0 0 1 1 0 0 0 0 1 0 0 0 0 1 0 1 0 1 1 0 0 0 0 1 0 0 0 0 0 0 0 0 0 0 0 0 0 0 0 1 0 0 1 0 0 0 0 0 0 0 0 1 0 0 0 0 1 0 0 0 0 0 0 0 0 0 0 0 0 0 0 0 0 1 0 0 1 0 0 0 0 0 0 0 0 0 0 0 1 0 1 1 0 0 0 0 1 1 0 0 0 0 0 0 1 0 0 0 0 0 0 0 0 1 0 0 0 0 0 0 0 1 1 0 1 0 0 0 0 0 0 0 0 0 1 1 0 0 0 0 0 0 0 0 0 0 1 0 0 0 1 0 0 1 0 0 0 0 0 0 0 1 0 1 0 1 0 0 0 0 0 0 0 0 0 1 0 0 0 0 0 0 0 0 1 0 0 0 0 0 0 1 0 1 0 0 0 0 0 1 0 0 0 1 0 0 0 0 0 0 1 0 1 0 1 1 0 0 0 0 0 0 0 0 0 0 0 0 0 1 0 0 0 0 0 0 1 0 0 0 0 1 0 0 0 1 1 0 0 1 0 0 0 0 0 0 0 0 0 1 0 0 1 0 0 0 0 0 0 0 0 0 0 0 0 0 0 1 0 1 0 0 0 0 1 0 1 1 1 0 0 0 0 0 0 0 0 1 0 0 0 0 0 0 1 1 0 0 0 0 0 0 0 0 0 0 0 0 0 0 0 1 0 0 0 0 0 0 0 1 1 0 0 0 0 0 0 0 0 0 1 0 1 0 0 0 0 1 0 0 0 0 0 0 0 0 0 0 0 0 0 0 0 0 0 1 0 0 0 0 1 0 0 1 0 0 0 0 0 0 0 0 0 0 0 0 1 0 0 0 0 0 0 0 0 0 0 0 0 0 0 0 0 0 1 0 0 0 0 0 0 0 0 0 0 0 0 1 0 1 0 0 0 1 0 0 0 0 1 0 0 0 1 0 0 0 1 0 0 0 0 0 0 1 0 0 0 1 1 0 0 0 0 0 0 0 1 1 0 0 0 0 1 0 1 1 0 0 0 0 0 1 1 1 0 0 1 0 0 0 1 0 1 0 0 1 0 0 0 0 0 0 0 0 0 0 1 0 0 1 0 0 0 0 0 0 0 0 1 0 0 0 1 0 0 0 0 0 0 0 0 0 0 0 0 0 0 0 0 0 1 0 0 0 0 0 0 0 0 0 0 0 0 0 0 0 0 0 0 0 0 0 0 1 0 0 0 0 0 0 1 0 0 1 0 0 1 1 0 0 0 0 1 0 0 0 0 0 0 0 0 0 0 0 0 0 0 0 0 1 1 0 0 0 0 0 0 0 0 0 0 0 1 0 0 0 1 0 0 0 0 0 0 0 0 0 0 0 0 1 1 0 0 1 0 0 1 0 0 1 0 0 0 0 1 0 1 0 0 1 1 0 0 0 0 0 0 0 0 0 0 0 0 1 0 0 0 0 0 0 0 0 0 0 0 0 0 0 1 0 0 0 0 1 0 0 0 0 0 0 1 0 0 0 1 0 0 0 1 0 0 0 0 0 0 1 0 0 0 0 0 1 0 0 0 1 0 0 0 0 1 0 1 0 0 0 0 0 1 0 0 0 0 0 0 1 0 0 0 0 0 0 0 0 0 0 0 0 0 0 0 0 0 0 1 1 0 0 0 0 0 0 0 0 0 0 0 1 0 0 0 0 0 0 0 0 1 0 0 0 0 0 0 0 0 0 0 0 0 0 1 0 0 0 0 0 0 0 0 0 0 1 0 0 0 0 1 0 0 0 0 0 0 0 0 0 0 0 0 0 0 0 0 0 0 0 0 0 0 0 0 1 0 0 0 1 0 1 0 1 0 0 0 0 1 0 0 0 0 0 0 0 0 0 0 1 0 1 0 0 0 1 0 0 0 0 1 0 0 0 1 1 1 0 0 0 0 1 0 1 0 1 0 0 0 0 0 0 0 1 0 1 0 0 0 0 0 1 0 0 0 0 0 0 0 0 0 0 0 0 0 0 0 0 0 0 0 0 0 0 1 1 0 1 0 0 0 0 0 0 1 0 1 0 0 0 0 0 0 0 0 0 0 0 0 0 0 0 0 0 0 0 0 0 0 0 0 0 0 0 0 0 0 0 0 0 0 0 0 0 0 0 0 1 0
M BTB-00770572 0 0 1 1 1 0 0 0 1 0 0 0 0 0 0 0 0 0 0 0 0 0 0 0 0 0 0 0 0 0 0 0 0 0 0 0 1 0 0 0 1 0 0 0 0 0 0 0 0 0 0 1 0 1 1 0 0 0 0 0 1 0 0 0 1 0 0 0 0 0 0 0 0 0 0 0 0 0 0 0 1 1 0 0 0 0 0 0 0 0 0 0 0 0 0 0 0 0 0 0 0 0 0 0 1 0 0 0 0 0 1 0 0 0 0 0 0 0 0 0 0 0 0 0 0 1 0 1 1 0 0 0 0 1 0 0 0 0 1 1 0 0 1 1 0 0 0 0 0 0 0 0 0 0 1 0 0 0 0 0 1 0 0 0 0 0 0 1 1 1 0 0 1 0 0 0 0 0 0 0 0 0 0 0 0 0 0 0 1 0 1 0 1 0 0 0 0 0 1 0 1 0 0 0 0 0 0 0 0 0 0 0 1 0 0 0 1 0 0 0 0 0 0 1 0 0 0 0 0 1 0 0 0 0 0 0 0 0 0 0 1 0 0 0 0 0 0 1 0 0 0 0 1 0 0 0 1 1 0 0 0 0 0 0 0 0 0 0 0 0 1 1 0 0 0 0 0 1 0 0 0 0 0 0 1 0 1 1 0 0 0 0 0 0 0 0 0 0 0 0 0 0 0 0 1 1 0 0 1 0 0 1 1 0 0 0 0 0 0 0 0 0 0 1 0 0 1 0 0 0 0 0 1 0 0 0 0 0 0 0 0 0 1 1 0 1 1 0 1 0 0 0 0 0 0 1 1 0 1 1 0 1 1 0 1 0 0 0 0 1 0 0 0 0 0 0 0 0 0 1 0 0 0 0 1 1 0 1 0 0 0 0 0 0 0 1 0 0 0 0 1 0 1 1 0 0 0 1 0 0 0 0 0 1 0 0 1 0 0 0 0 1 1 0 0 0 1 0 1 0 0 1 1 1 0 1 0 1 0 1 0 1 0 0 0 0 0 1 1 0 0 1 0 1 0 0 1 1 1 1 0 0 0 0 0 1 1 0 0 0 0 0 1 0 1 0 0 1 0 0 0 1 1 1 1 1 0 0 0 0 0 0 0 0 0 0 0 0 0 1 0 1 0 1 0 0 0 0 1 0 0 1 1 0 0 0 0 1 0 0 1 1 0 0 0 1 0 0 1 0 0 1 0 1 1 0 0 1 0 0 1 0 0 1 0 0 0 0 0 0 1 1 0 1 0 0 0 0 1 1 1 0 0 0 0 0 0 1 0 1 1 0 1 1 0 0 1 0 1 0 0 0 0 0 1 0 1 0 1 1 1 0 1 0 1 0 1 0 0 1 1 1 0 1 1 0 0 0 0 1 0 1 0 1 1 0 0 0 1 0 1 0 1 1 0 0 0 1 1 1 1 0 1 1 1 0 0 0 1 1 1 0 0 0 0 0 0 0 1 0 0 0 1 0 1 0 1 1 1 1 1 1 0 0 0 1 0 0 0 0 0 0 0 1 0 0 1 0 0 0 1 0 0 0 0 1 0 0 1 1 0 0 1 0 0 1 0 0 1 0 0 1 0 1 1 0 1 1 1 0 1 0 0 0 0 0 0 0 1 1 0 0 0 0 0 0 1 0 0 1 0 1 1 0 0 1 1 0 0 0 0 0 0 1 0 0 0 0 0 0 0 0 0 0 0 1 0 0 0 0 1 0 0 1 1 1 0 1 1 0 1 1 0 0 1 1 0 0 1 0 0 1 0 1 0 0 0 0 0 0 0 0 0 1 1 0 0 1 0 1 0 1 1 0 0 0 0 0 0 0 1 0 0 1 1 0 0 0 0 0 1 1 0 0 0 0 0 0 1 0 0 1 0 1 0 0 0 0 0 0 0 0 0 0 0 0 1 0 1 0 0 0 0 0 0 0 1 0 1 0 0 0 0 0 0 0 0 0 1 0 0 1 1 0 0 1 0 1 0 0 0 0 0 0 0 0 1 1 1 0 1 1 1 0 0 1 0 0 0 1 0 0 1 0 0 0 0 0 1 1 1 0 1 0 0 1 0 0 0 0 1 0 1 0 1 0 0 0 0 0 0 0 1 1 0 1 0 0 0 0 0 0 0 0 0 0 0 0 0 0 0 0 0 1 0 0 0 0 0 0 0 0 0 0 1 0 0 0 0 1 0 0 0 1 0 0 1 0 0 1 1 0 0 0 0 0 1 0 0 0 0 0 1 0 1 0 1 0 0 1 1 0 0 1 1 0 0 1 0 0 0 0 1 0 0 0 0 1 0 0 1 0 0 1 0 0 1 0 0 0 1 0 1 0 0 1 0 0 0 1 0 1 0 0 1 0 0 1 0 1 0 1 0 1 0 0 0 0 0 1 0 0 1 0 0 1 0 1 0 0 1 0 0 0 0 0 0 0 0 1 0 0 1 0 0 1 0 0 0 0 0 0 0 1 0 1 0 0 0 0 0 0 0 1 0 1 0 0 0 0 0 0 1 1 0 0 0 0 0 0 0 0 0 1 0 0 0 0 0 1 0 0 0 0 0 0 0 0 0 0 1 0 1 1 0 0 0 0 0 1 0 0 0 0 1 0 0 0 0 0 0 1 0 1 0 1 0 1 0 0 1 0 1 1 1 1 0 1 0 1 0 0 0 1 0 1 0 0 0 0 0 0 1 0 0 0 0 0 0 0 0 1 1 1 0 1 1 1 1 1 1 1 1 1 1 1 1 0 1 0 1 1 1 1 1 0 1 0 1 1 1 1 1 0 0 0 0 0 1 1 0 0
M ARS-BFGL-NGS-102102 1 0 1 0 1 0 1 0 0 1 1 0 0 0 0 0 1 0 0 0 0 1 0 0 1 1 0 0 1 1 1 1 1 1 1 0 1 0 1 1 1 1 0 1 1 0 0 0 1 0 1 1 1 0 1 0 0 1 1 0 1 1 0 1 1 0 1 0 0 1 1 0 1 0 0 0 1 0 1 1 0 1 0 0 1 1 1 1 1 0 1 0 1 1 1 0 1 0 1 1 0 0 0 0 1 0 1 0 1 1 0 1 1 1 1 1 0 0 1 0 1 1 0 0 1 0 0 1 0 1 0 1 0 1 0 0 0 0 1 1 1 1 1 1 1 0 1 1 0 1 1 0 1 1 1 0 1 0 1 0 1 1 1 1 0 1 1 1 1 1 0 1 1 0 1 1 0 0 1 1 0 1 1 1 1 1 1 0 1 1 1 0 0 0 0 0 1 0 0 0 0 0 0 0 0 0 1 0 1 1 0 0 0 1 0 1 1 1 1 0 1 1 1 1 0 1 1 1 1 1 0 1 1 0 1 0 0 1 0 0 1 0 0 0 0 1 1 1 1 0 1 0 1 1 1 0 1 1 1 1 1 1 0 1 1 0 1 0 0 0 1 1 0 0 1 1 0 0 1 1 1 0 0 0 1 1 0 0 1 1 1 0 1 0 0 1 0 1 1 1 1 0 0 0 1 1 1 1 1 1 0 1 1 1 0 1 1 0 1 1 1 0 1 1 0 1 1 1 1 1 0 0 1 1 0 1 0 1 0 1 0 1 1 1 0 0 1 0 1 0 1 0 0 1 0 1 0 0 1 1 0 1 1 0 1 1 0 1 1 1 1 1 1 1 1 1 0 1 0 1 0 1 0 0 1 1 1 1 0 1 1 0 0 0 1 1 1 0 0 1 0 1 0 1 1 1 0 1 1 1 1 1 1 0 1 1 0 1 1 1 1 0 0 1 1 1 1 1 0 1 1 0 0 0 1 0 1 0 1 0 1 0 1 1 1 1 0 0 0 1 1 0 1 1 0 0 0 0 0 0 1 1 1 1 1 1 1 1 1 0 1 1 1 1 1 0 1 0 1 1 0 0 0 1 0 0 1 1 1 1 1 0 1 1 0 1 0 1 0 1 0 0 1 1 1 1 1 1 0 1 1 1 0 1 0 1 1 0 1 1 0 0 1 1 0 0 1 0 0 1 1 0 1 0 0 1 1 0 1 1 0 1 1 1 1 1 1 1 0 1 0 1 0 1 1 1 1 1 0 0 0 1 1 1 1 1 1 0 1 0 0 1 0 0 1 1 0 1 1 1 0 1 1 1 0 1 0 1 0 0 0 0 0 1 0 1 0 1 1 0 0 0 0 0 0 1 1 1 1 0 1 0 1 0 1 1 1 1 0 1 0 1 1 0 1 1 1 0 0 0 0 1 0 0 0 0 1 1 0 0 0 1 1 1 1 1 1 1 1 1 1 0 1 1 0 1 0 0 0 0 1 0 1 1 0 0 1 1 1 1 0 0 1 1 0 0 0 0 0 1 0 1 1 1 1 0 0 0 0 0 1 1 0 1 1 0 1 1 0 1 0 0 1 0 0 1 0 0 0 1 0 0 0 1 0 0 0 1 0 0 1 1 1 0 1 1 1 1 1 0 1 0 1 0 1 0 0 0 1 1 1 1 1 1 1 1 1 1 0 1 1 1 1 1 1 0 1 1 0 1 0 0 1 0 1 0 1 0 0 1 0 1 1 1 0 0 1 1 0 1 1 0 0 0 1 1 1 1 1 1 1 0 0 1 1 1 1 0 1 0 0 1 1 0 1 0 0 1 0 0 0 1 1 1 1 0 1 0 1 0 1 1 1 0 0 1 1 0 1 1 1 0 0 0 1 1 0 1 0 1 1 0 0 1 1 0 1 0 1 1 1 0 1 0 0 1 1 0 1 1 0 1 0 0 0 0 1 1 0 1 0 1 1 0 1 1 1 1 1 1 0 0 1 0 1 0 1 1 1 1 1 1 1 0 1 0 0 1 0 0 1 1 1 1 1 1 1 0 1 1 1 1 1 1 0 1 1 1 0 1 1 0 1 0 0 0 0 0 0 0 1 1 1 1 0 1 0 1 0 1 1 0 1 1 0 1 1 0 1 1 1 0 1 1 1 0 0 1 1 0 1 1 1 1 1 1 0 1 1 1 1 0 0 1 1 0 1 1 1 1 1 1 1 1 1 1 1 1 1 1 1 0 1 1 1 1 1 1 0 1 1 0 1 0 0 0 0 1 0 0 1 0 1 0 1 0 1 1 1 0 1 1 1 0 0 0 1 0 1 0 1 1 1 0 1 0 1 1 0 0 0 0 1 1 1 0 0 0 0 0 0 0 1 1 1 0 0 1 1 1 1 0 0 1 1 1 0 0 1 1 0 0 1 1 1 0 0 1 1 1 1 1 1 0 1 1 0 1 1 0 0 1 1 1 1 1 0 1 1 1 1 0 0 1 1 1 1 0 0 1 0 1 0 1 1 1 0 0 0 0 1 1 1 1 1 1 0 0 1 1 0 0 0 1 1 0 0 1 1 1 1 0 0 1 1 0 1 0 1 1 0 0 0 0 1 1 1 1 1 1 1 1 0 1 1 0 1 1 0 0 1 1 0 1 1 1 0 1 0 0 0 0 0 1 0 1 1 1 1 1 1 0 1 0 1 1 0 1 1 1 1 1 1 1 0 1 1 1 1 0 1 1 1 1 0 1 0 0 1 1 1 1 1 1 1 0 0 0 1 1 1 1 1 0 0 0 0 0 1 1 0 0
M BTB-00772795 0 1 0 0 0 0 0 0 0 0 0 1 0 1 1 0 0 0 0 1 1 0 1 0 0 0 0 0 0 0 0 0 0 0 0 0 0 0 0 0 0 0 0 0 0 0 0 0 0 0 0 0 0 0 0 1 0 0 0 0 0 0 0 0 0 0 0 1 0 0 0 1 0 1 1 0 0 1 0 0 0 1 0 0 0 0 0 0 0 1 0 0 0 0 0 1 0 1 0 0 0 1 1 0 0 0 0 1 0 0 0 0 0 0 0 0 0 0 0 1 0 0 1 1 0 0 1 0 0 0 1 0 1 0 0 0 1 0 0 0 0 0 0 0 0 0 0 0 1 0 0 0 0 0 0 0 0 0 0 0 0 0 0 0 0 0 0 0 0 0 0 0 0 0 0 0 1 1 0 0 0 0 0 0 0 0 0 1 0 0 0 1 0 0 1 1 0 0 0 1 0 1 1 1 1 1 0 0 0 0 0 0 0 0 1 0 0 0 0 0 0 0 0 0 0 0 0 0 0 0 0 0 0 0 0 1 0 0 1 1 0 1 0 1 1 0 0 0 0 0 0 0 0 0 0 0 0 0 0 0 0 0 0 0 0 1 0 1 1 0 0 0 1 1 0 0 0 0 0 0 0 1 0 0 0 0 0 0 0 0 0 0 0 0 1 0 1 0 0 0 0 0 0 0 0 0 0 0 0 0 1 0 0 0 0 0 0 1 0 0 0 0 0 0 1 0 0 0 0 0 0 0 0 0 0 0 0 0 0 0 0 0 0 0 0 0 0 1 0 1 0 0 1 0 1 0 0 0 0 0 0 0 0 1 0 0 0 0 0 0 0 0 0 0 0 0 0 0 1 0 0 0 1 0 0 0 0 0 1 0 0 1 0 0 0 0 0 1 1 0 0 0 1 0 0 0 0 0 1 0 0 0 0 1 0 0 0 0 0 0 1 1 0 0 0 0 0 0 1 0 1 0 0 1 0 1 0 0 0 0 0 1 0 0 0 0 1 0 0 0 0 1 0 0 1 1 1 1 0 1 0 0 0 0 0 0 0 0 0 0 0 0 0 1 0 0 0 0 0 0 0 1 1 0 1 1 0 0 0 0 0 1 0 0 1 0 1 0 0 1 0 1 0 0 0 0 0 0 1 0 0 0 1 0 0 0 0 0 0 0 1 1 0 0 0 1 0 1 1 0 0 1 0 1 1 0 0 1 0 0 0 0 0 0 0 0 0 0 0 0 1 0 1 0 0 0 0 1 1 0 0 0 0 0 0 0 1 1 0 0 0 0 1 1 0 0 0 0 0 0 1 0 0 0 1 0 0 1 1 1 1 1 1 1 1 0 0 0 0 0 1 0 0 1 1 0 0 0 0 1 0 1 1 1 0 1 0 0 1 0 0 0 0 1 0 0 0 1 1 1 1 1 1 1 1 1 1 0 0 0 1 0 0 1 0 0 0 0 0 0 0 1 0 0 0 0 0 1 1 1 0 1 0 0 0 1 0 0 0 0 1 1 0 0 1 0 1 0 0 0 1 0 0 0 0 1 0 1 1 1 0 0 1 0 0 1 0 0 1 0 1 1 0 1 1 0 1 0 0 0 1 1 0 0 0 1 1 0 1 0 0 0 0 0 0 0 0 0 1 1 0 1 0 0 0 1 1 0 0 0 0 0 0 0 0 0 0 0 0 0 0 0 0 0 0 1 0 0 1 0 1 0 0 1 0 1 0 1 1 0 1 0 0 0 0 1 0 0 0 0 1 1 0 0 0 0 0 0 0 0 0 1 0 0 0 1 0 1 0 0 0 0 0 0 0 0 0 0 0 0 0 0 0 0 0 0 0 0 0 0 0 0 0 0 0 0 0 0 0 0 0 0 1 0 0 0 0 0 0 0 0 1 1 0 0 0 0 0 0 0 0 0 0 0 0 0 0 0 0 0 1 0 1 1 0 1 0 0 0 0 0 0 0 0 0 0 0 0 0 0 0 0 0 0 0 0 0 1 0 0 0 1 0 0 0 0 1 0 0 0 0 0 0 0 0 0 0 0 0 0 0 0 0 0 1 0 0 0 0 0 0 1 0 0 0 0 0 0 0 0 0 0 0 0 0 0 0 0 0 0 0 0 0 0 0 0 0 1 0 0 0 0 0 0 0 0 0 0 0 0 0 0 0 0 0 0 0 0 0 0 0 0 1 0 0 0 0 0 0 0 0 0 0 0 0 0 0 0 0 0 0 1 0 0 0 0 0 0 0 0 0 1 0 0 0 0 0 0 0 1 0 0 0 1 0 0 0 0 0 0 0 0 0 0 0 0 0 1 0 0 0 0 0 0 0 0 0 0 0 0 0 0 0 0 0 1 0 0 0 0 0 0 0 0 0 0 1 0 0 0 0 0 0 0 0 0 0 1 0 0 0 1 0 0 0 0 0 0 0 0 0 0 0 1 0 0 1 0 0 0 0 0 0 0 0 0 0 0 0 0 0 0 1 0 0 0 0 0 0 0 1 0 0 0 0 0 1 0 0 0 0 0 0 0 0 0 1 0 0 0 0 0 0 0 0 0 0 1 0 0 0 0 0 0 0 1 0 0 0 0 0 0 0 0 0 0 0 0 0 0 0 0 0 0 0 0 0 0 0 0 0 0 1 0 0 0 0 0 0 0 0 0 0 0 0 0 0 0 0 0 0 0 0 0 0 0 1 0 0 0 0 0 0 0 0 0 0 0 0 0 0 0 0 0 0 0 0 0 0 0 0 1 0 0 0 0 0 0 0 1 0 0 0 0 0 0 0 0 0 0 1 0
M ARS-BFGL-NGS-40233 0 0 1 0 0 0 0 0 0 0 0 0 0 0 0 0 0 0 0 0 0 0 0 0 0 0 0 0 1 0 0 0 1 1 0 0 0 0 0 0 0 0 0 1 0 0 0 0 0 0 0 0 0 0 0 0 0 0 0 0 0 0 0 0 0 0 0 0 0 0 0 0 0 0 0 0 0 0 0 0 0 0 0 0 0 0 1 0 0 0 0 0 0 0 0 0 0 0 0 0 0 0 0 0 0 0 0 0 0 0 0 0 0 0 0 0 0 0 0 0 0 0 0 0 0 0 0 0 0 0 0 0 0 0 0 0 0 0 0 0 0 0 0 0 0 0 0 0 0 0 0 0 0 1 0 0 0 0 0 0 0 0 0 0 0 0 0 0 0 0 0 0 0 0 0 0 0 0 0 1 0 0 0 0 0 0 0 0 0 0 0 0 0 0 0 0 0 0 0 0 0 0 0 0 0 0 0 0 0 1 0 0 0 0 0 0 0 0 0 0 0 0 0 0 0 0 0 1 0 0 0 0 0 0 0 0 0 0 0 0 0 0 0 0 0 0 0 0 0 0 0 0 0 0 1 0 0 0 0 0 0 0 0 0 0 0 0 0 0 0 0 0 0 0 0 0 0 0 0 0 0 0 0 0 0 0 0 0 0 0 1 0 0 0 0 0 0 0 0 0 0 0 0 0 0 0 0 0 0 0 0 0 0 0 0 0 1 0 0 1 0 0 0 0 0 0 0 0 0 0 0 0 0 0 0 0 0 0 0 0 0 0 0 0 0 0 0 0 0 0 0 0 0 0 0 0 0 0 0 0 0 0 0 0 0 0 0 0 1 0 0 0 0 1 1 0 0 0 0 0 0 0 0 0 0 0 0 0 0 0 0 0 0 0 0 0 0 0 0 0 0 0 0 0 0 0 0 0 0 0 0 0 0 0 0 0 0 0 0 0 0 0 1 0 0 0 0 0 0 1 0 0 0 0 0 0 0 0 0 0 0 0 0 0 0 0 0 0 0 0 0 0 0 0 0 0 0 0 0 0 0 0 0 0 0 1 1 0 0 0 0 0 0 0 0 0 0 0 0 0 0 0 1 0 0 0 0 0 0 0 0 0 0 0 0 0 0 0 0 0 0 0 0 0 0 0 0 0 0 0 0 0 0 0 0 0 0 0 0 0 0 0 0 0 0 0 0 0 0 0 0 0 0 0 0 0 0 0 0 0 0 0 0 0 0 0 0 0 0 0 0 1 0 1 0 0 0 0 0 0 0 0 0 0 0 0 0 0 0 0 0 0 0 0 0 0 0 0 0 0 0 0 0 0 0 0 0 0 0 0 0 0 0 0 0 0 0 0 0 0 0 0 0 0 0 0 0 0 0 0 0 0 0 0 0 0 0 0 0 0 0 0 0 0 0 0 0 0 0 0 0 0 0 0 0 0 0 0 0 0 0 0 0 0 0 0 0 0 0 0 0 0 0 0 0 0 0 0 0 0 1 0 0 0 0 0 0 0 0 0 0 0 0 1 0 0 0 0 0 0 0 0 0 0 0 0 0 0 0 0 0 0 0 0 0 0 0 0 0 0 0 0 0 0 0 0 0 1 0 0 0 0 0 0 0 0 1 0 0 0 0 0 0 0 0 0 0 0 0 0 0 0 0 0 0 0 0 0 0 0 0 0 0 0 0 0 0 0 0 0 0 0 0 0 0 0 0 0 0 0 0 0 0 0 0 0 0 0 0 0 0 0 0 0 0 0 0 0 0 0 0 0 0 0 0 0 0 0 0 0 0 0 0 0 0 0 0 0 0 0 0 0 1 0 0 0 0 0 0 0 0 0 0 0 0 0 0 0 0 0 0 0 0 0 0 0 0 0 0 0 0 0 0 0 0 0 0 0 0 0 1 0 0 0 0 0 0 0 0 1 0 0 0 0 0 0 0 0 0 0 0 0 0 0 0 0 1 0 0 0 0 0 0 0 0 0 0 0 0 0 0 0 0 0 0 0 0 0 0 0 0 0 0 0 0 1 0 0 0 0 0 0 0 0 0 0 0 0 0 0 0 0 0 0 0 0 1 1 0 0 0 0 0 0 0 0 0 0 0 0 0 0 0 0 0 0 0 0 0 0 0 0 0 0 0 0 0 0 0 0 0 0 0 0 0 0 0 0 0 0 0 0 0 0 0 0 0 0 0 0 0 0 0 0 0 0 0 0 0 0 0 0 0 0 0 0 0 0 0 0 0 0 0 0 0 1 0 0 0 0 0 0 1 1 0 0 0 0 0 0 0 0 1 0 0 0 0 0 0 0 0 0 1 0 0 0 0 0 0 0 0 0 0 0 0 0 0 0 0 0 0 0 0 0 0 0 0 0 0 0 0 0 0 0 0 0 0 0 0 0 0 0 0 0 0 0 0 0 0 0 0 0 0 0 0 0 0 0 0 0 0 0 0 0 0 0 0 0 0 0 0 0 0 0 0 0 0 0 0 0 0 0 0 0 0 0 0 0 0 0 0 0 0 0 0 0 0 0 0 0 0 0 1 0 0 0 0 0 0 0 0 0 0 1 0 0 0 0 0 0 0 0 0 1 0 0 0 0 1 0 0 0 0 0 0 0 0 0 0 0 0 0 0 0 0 0 0 1 0 0 0 0 0 0 0 0 0 1 0 0 0 0 0 0 0 0 0 0 1 0 1 0 0 0 0 0 0 0 0 0 0 0 0 0 0 0 0 0 0 0 0 0 0 0 0 0 0 0 0 0 1 1 1 0 0 0 0 0 0 1 0 1 0 0 0 0 0 0 0 1 1 0
M ARS-BFGL-NGS-24657 1 0 0 1 1 1 1 1 0 0 0 0 1 0 0 0 0 0 1 0 0 1 0 1 0 0 1 1 0 0 1 0 0 0 1 1 0 1 1 0 1 0 1 0 0 1 1 1 0 1 0 1 0 1 1 0 1 0 1 1 1 1 1 1 1 1 1 0 1 1 0 0 1 0 0 1 0 0 1 0 1 1 1 1 0 1 0 0 0 0 0 1 1 0 1 0 1 0 0 0 1 0 0 1 1 1 1 0 0 1 0 0 0 1 0 0 1 1 0 0 1 1 0 0 0 1 0 1 0 1 0 1 0 1 1 0 0 0 1 1 1 0 1 0 0 0 0 0 0 0 0 1 1 0 1 1 1 1 1 1 1 0 0 0 1 0 0 1 0 0 1 0 1 1 0 1 0 0 0 0 0 1 0 0 1 0 1 0 1 0 0 0 1 1 0 0 0 1 0 0 0 0 0 0 0 0 1 1 0 0 1 0 1 1 0 0 1 1 1 1 1 0 1 1 1 0 1 0 1 1 1 1 1 1 0 0 1 0 0 0 1 0 1 0 0 0 0 0 0 1 1 1 1 0 0 1 1 1 0 1 0 0 1 0 0 0 0 0 0 1 1 1 0 0 1 1 0 0 0 1 1 0 0 1 1 1 0 1 0 0 0 1 1 0 0 1 0 0 0 0 0 1 1 1 1 1 0 1 1 0 0 1 0 0 1 0 0 0 0 0 0 1 0 1 0 0 1 0 1 0 1 1 0 0 1 0 1 0 1 0 1 0 1 1 1 0 1 0 1 0 0 1 0 1 0 0 1 1 1 1 1 1 0 0 0 1 1 0 0 1 1 0 1 0 0 1 1 0 0 1 1 1 0 1 1 1 1 1 0 0 1 0 1 1 1 1 0 0 0 1 0 1 1 0 1 1 0 1 0 1 1 1 1 0 0 0 0 0 1 1 0 1 0 1 0 1 0 1 1 0 1 0 0 1 1 1 0 0 1 0 1 1 1 0 0 0 0 1 0 1 1 1 1 0 0 1 1 1 0 0 0 1 0 1 1 1 1 1 1 0 1 0 1 0 0 0 1 0 1 0 0 1 1 1 1 1 1 1 1 1 1 0 1 0 0 0 1 0 0 0 0 1 0 1 1 0 1 1 1 0 1 0 1 1 1 1 0 1 1 0 1 0 1 1 0 1 1 1 1 1 0 1 1 1 1 0 1 1 1 1 0 1 1 0 1 1 1 1 0 1 1 1 1 1 1 1 1 0 1 0 1 1 1 1 1 1 0 1 0 1 1 1 1 1 1 1 1 1 1 1 1 1 1 0 1 0 0 0 1 1 1 1 1 0 1 1 0 0 1 1 1 1 0 1 1 0 1 1 1 1 0 1 0 1 1 0 0 1 1 1 1 1 1 1 1 1 1 1 1 1 1 0 1 1 1 1 0 1 0 1 1 0 1 0 0 0 0 1 0 0 1 0 0 1 1 1 1 1 1 1 1 1 0 1 0 1 0 0 1 0 0 1 0 1 1 0 1 0 0 1 1 1 0 1 1 1 0 0 1 1 0 1 0 1 1 1 1 1 1 0 0 1 1 1 1 1 1 0 0 1 1 1 0 1 1 0 0 0 1 1 1 0 1 0 1 1 0 0 0 1 1 1 1 0 1 1 1 0 0 1 0 1 1 1 0 0 0 0 0 1 1 0 0 1 0 1 0 1 1 1 1 0 1 1 0 1 1 1 1 1 1 0 0 1 0 1 1 1 0 0 0 0 0 1 1 1 0 0 1 1 0 1 0 1 1 0 1 1 0 1 1 1 0 1 1 1 0 0 1 0 1 0 0 1 1 1 0 1 0 1 1 1 0 1 1 0 0 1 1 1 0 0 0 1 1 0 1 0 1 0 0 0 0 0 0 1 0 1 0 0 0 1 0 1 1 1 0 1 1 0 0 0 0 0 1 0 0 0 1 0 0 1 1 0 0 1 0 1 0 0 1 1 1 0 0 0 1 1 1 0 1 1 1 1 0 0 0 0 1 1 0 1 1 0 0 0 0 0 1 1 0 1 0 1 0 0 0 0 1 0 1 0 1 1 1 1 1 0 0 1 0 0 0 1 1 0 1 0 1 1 1 1 0 0 1 1 0 0 0 0 0 1 0 0 0 1 0 0 1 1 0 0 1 1 0 0 1 0 1 1 0 1 0 1 0 1 1 1 1 1 1 0 0 0 0 0 1 0 0 1 1 0 1 0 1 0 0 0 1 0 0 0 0 0 0 1 1 1 1 0 0 1 0 0 0 1 0 1 0 1 1 0 0 1 0 0 1 0 1 0 1 1 1 1 1 1 0 0 1 1 1 1 0 0 0 0 0 1 0 1 1 1 0 1 0 1 0 0 0 1 0 1 1 1 0 1 1 1 1 0 1 0 0 0 1 1 1 0 1 1 1 1 1 0 0 1 0 0 0 1 1 0 0 0 0 1 1 0 0 0 0 1 0 1 0 0 0 1 1 0 0 0 1 0 0 0 0 1 1 1 0 1 0 1 0 1 0 1 0 1 1 1 1 0 0 1 1 0 1 0 0 1 1 0 0 0 1 1 0 1 1 1 1 1 1 0 0 0 0 1 0 1 1 0 0 1 0 0 0 1 1 0 1 1 1 0 1 0 1 0 1 1 1 1 0 1 0 0 0 0 0 1 1 1 0 0 0 0 0 0 0 0 0 0 0 0 0 0 0 0 0 0 0 0 1 0 0 0 0 0 1 0 1 0 1 0 0 0 0 0 1 1 0 0 0 1 1 0 0 1 0 0
M ARS-BFGL-NGS-58314 1 0 1 1 1 0 1 0 0 0 1 0 0 0 0 0 0 0 0 0 0 1 0 0 0 0 0 0 1 1 1 1 1 1 1 0 1 0 1 0 1 0 1 1 1 0 1 0 0 1 0 1 0 1 1 0 0 0 1 1 1 1 0 1 1 1 1 0 0 1 0 0 1 0 1 1 0 0 1 0 0 1 1 0 0 1 1 1 0 0 0 0 1 1 1 0 0 0 1 1 0 0 0 0 0 0 1 0 0 1 0 0 0 1 0 0 0 1 1 0 1 1 0 0 0 1 0 1 1 1 1 1 0 0 0 0 0 0 1 1 1 1 1 1 0 0 0 1 0 1 0 0 1 1 1 0 1 0 1 0 1 0 0 0 1 0 0 0 1 1 0 0 1 1 0 1 0 0 0 1 0 0 1 0 1 0 1 0 1 0 1 0 1 1 0 0 0 1 0 0 1 0 0 0 1 0 1 0 0 1 0 1 1 1 0 0 0 1 1 0 1 1 1 0 1 0 1 1 1 1 1 1 1 0 1 0 0 1 0 0 1 0 1 0 0 1 1 1 0 0 1 1 1 0 1 0 1 0 0 1 0 0 0 0 1 0 0 0 0 1 1 0 0 0 1 1 0 0 0 1 1 0 1 1 1 1 0 1 0 0 1 1 1 0 0 1 0 0 0 0 1 1 1 0 1 1 0 1 1 0 0 1 1 0 0 0 1 0 0 1 1 0 0 1 0 0 1 0 1 0 0 0 1 1 1 0 1 0 1 0 0 1 1 1 0 0 1 0 0 0 0 0 0 1 0 1 0 1 1 0 1 1 1 0 1 1 1 1 1 1 0 0 1 1 1 0 0 0 0 0 0 1 0 1 0 1 1 1 0 0 1 0 1 0 1 1 1 0 0 1 1 1 1 0 1 1 1 1 1 1 1 1 1 0 1 1 1 1 1 1 1 1 1 1 1 1 1 1 1 1 1 1 0 1 1 1 1 1 1 1 1 1 1 1 1 1 1 1 1 1 1 1 1 0 1 1 1 1 1 0 1 1 0 1 1 1 1 1 1 1 1 1 1 1 1 1 1 1 1 1 1 1 1 1 1 1 1 1 1 1 1 1 1 1 0 1 1 1 1 1 1 1 1 0 1 0 1 1 1 1 1 0 1 1 1 1 0 1 1 1 1 1 1 1 1 1 1 1 1 1 1 1 1 1 1 1 1 1 1 1 1 1 1 1 1 1 1 1 1 1 1 1 1 1 1 1 1 1 1 0 1 1 1 1 1 1 1 1 1 1 1 1 1 1 1 1 1 1 1 1 1 1 1 1 1 1 1 1 1 1 1 1 1 1 1 1 1 1 1 0 1 1 1 1 1 1 1 1 1 1 1 1 1 1 1 1 1 1 1 1 1 1 1 1 1 1 1 1 1 1 1 1 1 1 1 1 1 1 1 1 1 1 1 1 1 1 1 1 1 1 1 1 0 1 1 1 1 1 1 1 1 1 1 1 1 1 1 1 1 1 0 1 1 1 1 1 1 1 1 1 1 1 1 1 1 1 1 1 1 1 1 1 0 1 1 1 1 1 1 1 1 1 1 1 1 1 1 1 1 1 1 1 1 1 1 0 1 1 1 1 1 1 1 0 1 1 1 1 1 1 1 1 1 1 1 1 1 1 1 1 1 1 1 1 1 1 1 1 1 1 1 1 1 1 1 1 1 1 1 1 1 1 1 1 1 1 1 1 1 1 1 0 1 1 1 1 1 1 1 1 1 0 1 1 1 1 1 1 1 1 1 1 1 1 1 1 1 1 0 1 1 1 1 1 1 1 0 1 1 0 1 0 0 1 1 1 1 1 0 1 1 1 0 0 1 0 0 1 1 1 1 0 0 1 1 0 0 0 0 0 1 0 0 0 1 1 1 1 1 1 1 1 0 1 1 1 1 1 1 0 0 0 0 0 0 0 1 1 1 0 0 1 1 0 0 1 1 1 0 1 0 1 0 0 0 0 1 0 1 0 1 0 1 0 0 1 0 0 1 1 0 0 1 0 0 0 1 0 1 1 1 1 1 1 0 1 1 1 1 0 1 0 1 1 1 1 1 0 0 1 1 0 1 1 1 1 1 0 1 0 1 1 0 0 1 1 0 0 1 1 0 1 1 1 0 1 0 1 0 1 0 1 0 0 1 1 0 1 1 1 0 1 0 1 1 1 1 1 1 1 1 0 0 1 1 0 1 0 0 1 1 0 1 1 1 1 1 0 1 1 1 0 1 1 0 1 0 1 0 0 1 1 1 0 0 1 0 1 0 1 1 1 1 1 0 0 1 0 1 0 1 0 1 1 1 1 1 0 1 1 0 1 0 0 1 0 0 1 0 1 0 1 0 1 0 1 0 1 0 1 0 1 1 0 0 1 1 1 1 0 0 0 0 1 0 1 1 0 0 1 1 1 1 0 0 1 0 0 1 1 1 1 0 1 0 1 1 0 0 0 0 1 0 1 0 1 0 1 0 0 0 0 1 1 0 1 0 1 1 0 0 0 1 1 1 1 0 1 1 1 1 1 0 1 1 1 1 0 1 1 1 1 1 1 1 0 1 1 1 1 1 1 1 0 1 0 1 0 0 1 1 1 1 1 1 1 0 1 0 1 1 0 1 1 1 1 1 1 1 0 1 0 0 1 0 1 0 1 1 0 1 1 1 1 0 0 0 1 0 1 1 1 1 1 1 1 1 1 1 1 1 1 1 1 0 1 1 1 1 0 1 1 1 1 1 1 1 1 1 1 1 1 1 1 1 1 1 1 0 1 1 0
M ARS-BFGL-NGS-22729 1 1 0 1 1 1 1 1 1 1 0 1 1 1 1 1 1 1 1 1 1 0 1 1 1 1 1 1 1 1 1 0 1 1 1 1 0 1 0 1 1 1 1 1 1 1 1 1 1 1 1 1 1 1 1 1 1 1 1 1 1 1 1 1 1 1 1 1 1 0 1 1 0 1 0 1 1 1 0 1 1 1 1 1 1 1 1 0 1 1 1 1 1 1 1 1 1 1 0 0 1 1 1 1 1 1 0 1 1 1 1 1 1 1 1 1 1 1 0 1 1 1 1 1 1 1 1 1 1 1 0 1 1 1 1 1 1 1 1 1 0 0 1 0 1 1 1 0 1 0 1 1 1 1 1 1 1 1 1 1 1 1 1 1 0 1 1 1 0 0 1 1 1 0 1 1 1 1 1 1 1 1 0 1 1 1 1 1 1 1 0 1 1 1 1 1 1 1 1 1 1 1 1 1 0 1 0 1 1 1 1 0 1 1 1 1 1 1 1 1 1 1 1 1 1 1 0 1 1 1 1 0 0 1 0 1 1 1 1 1 1 1 1 1 1 0 0 0 1 1 1 1 1 1 1 1 1 1 1 1 1 1 1 1 0 1 1 1 1 1 1 1 1 1 0 0 1 1 1 1 1 1 0 0 1 1 1 1 1 1 1 1 1 1 1 0 1 1 1 1 0 1 1 1 0 1 1 1 1 1 1 1 0 1 1 1 1 1 1 1 1 1 1 1 1 1 1 1 1 1 1 1 0 0 1 1 1 1 1 1 1 1 1 1 1 1 1 1 1 1 1 1 1 1 1 0 1 1 1 1 1 1 0 1 0 1 1 0 1 1 1 1 1 1 1 1 1 1 1 1 1 1 1 1 1 1 1 1 1 1 0 1 1 1 1 0 1 1 1 1 0 1 0 1 0 0 0 0 0 0 0 1 1 1 0 0 0 0 0 0 0 0 1 1 0 0 1 1 0 1 0 0 1 0 0 0 0 1 1 0 1 0 1 0 0 0 0 0 0 0 0 0 1 1 0 0 0 0 0 1 1 1 1 0 0 1 1 0 1 0 1 0 1 0 0 0 1 0 1 0 0 0 0 1 1 0 0 1 0 1 0 1 1 0 1 0 0 0 0 0 0 0 0 1 0 1 1 0 0 0 0 1 0 1 0 0 1 0 1 0 0 1 1 1 1 0 1 0 0 0 0 0 0 0 0 0 1 0 0 1 0 0 0 0 0 0 0 0 0 0 0 1 0 1 1 0 1 0 0 1 0 1 1 1 1 1 0 0 0 1 0 0 0 0 1 0 1 0 1 0 1 1 1 0 0 0 0 0 0 0 0 0 0 0 0 0 0 0 1 1 0 1 0 0 0 0 1 1 1 0 0 0 0 1 1 0 0 1 0 1 1 0 0 0 1 0 0 0 0 0 0 0 0 0 0 0 0 0 0 1 0 0 1 0 0 0 0 1 0 0 1 0 1 0 1 0 0 0 0 0 1 0 0 1 0 1 0 0 0 0 1 0 0 1 0 0 0 0 0 1 1 1 0 0 0 1 0 0 0 0 0 0 1 1 1 0 1 0 0 0 1 0 0 1 0 1 0 1 0 1 0 0 1 1 0 1 1 0 0 1 1 0 0 1 1 1 0 0 0 0 0 0 1 0 1 1 0 0 0 1 0 1 1 1 0 0 0 0 0 1 1 0 0 1 0 0 0 1 0 1 0 1 1 0 1 0 0 0 0 0 0 1 0 1 0 0 1 0 0 0 0 1 0 1 0 1 0 0 0 1 1 0 0 1 1 0 0 0 1 1 1 1 1 1 1 1 1 0 1 1 1 1 1 1 1 1 0 1 1 1 1 1 1 1 1 1 1 1 1 1 0 1 1 1 1 1 1 1 1 1 1 1 1 1 0 0 0 1 0 1 0 1 1 1 1 1 0 1 1 1 1 1 1 1 1 1 1 0 1 1 1 1 1 1 1 1 0 1 1 0 1 1 1 1 1 1 1 1 1 1 1 1 1 1 1 1 1 1 1 1 1 1 1 1 1 1 0 1 1 1 0 0 0 1 1 0 1 1 1 1 1 1 1 1 1 1 1 1 1 1 0 1 0 1 1 0 0 1 1 1 1 1 1 1 1 0 1 1 1 0 1 1 1 0 1 1 1 0 1 1 1 0 1 1 0 0 1 0 1 1 1 1 1 1 0 1 1 1 0 1 1 1 1 0 1 1 1 1 1 1 1 1 1 1 1 1 0 1 1 0 0 1 1 1 1 1 1 1 1 1 0 1 1 1 1 1 1 1 1 1 1 0 1 1 1 1 1 1 1 1 1 1 1 1 0 0 0 1 1 1 1 1 1 1 0 1 1 1 1 1 1 1 1 1 1 1 1 0 1 1 1 1 1 1 1 1 1 1 0 1 1 1 1 0 1 1 1 1 1 1 0 1 1 1 1 1 1 1 1 1 1 1 1 0 1 1 1 1 1 1 1 1 1 1 1 0 1 1 1 1 1 1 1 0 1 0 1 1 1 1 1 1 1 1 0 1 1 1 0 1 1 1 1 1 1 1 1 1 0 0 0 1 1 1 0 1 1 1 1 1 1 1 1 1 1 1 0 1 1 0 0 1 1 0 0 1 1 1 1 1 1 1 1 1 1 0 1 1 1 1 1 1 1 1 1 1 1 0 1 1 1 1 1 1 1 1 1 0 1 0 0 1 0 0 1 0 0 0 0 0 1 1 1 0 1 0 0 1 0 1 1 1 1 0 0 0 1 0 0 1 0 0 0 1 1 0 0 1 1 1 0 1
M ARS-BFGL-NGS-71611 0 1 1 1 0 0 0 0 1 1 1 1 0 1 1 1 1 1 1 1 1 1 1 0 1 1 0 0 0 1 0 1 0 0 0 0 1 0 0 1 0 1 1 0 1 0 1 0 1 1 1 0 1 1 0 1 0 1 0 1 0 0 0 0 0 1 0 1 0 0 1 1 0 1 0 1 1 1 0 1 1 1 1 0 1 0 0 1 1 1 1 0 0 1 0 1 1 1 1 1 0 1 1 0 1 0 0 1 1 0 1 1 1 0 1 1 0 1 1 1 0 0 1 1 1 1 1 0 1 0 0 0 1 1 0 1 1 1 0 0 1 1 0 1 1 1 1 1 1 1 1 0 0 0 0 1 0 0 0 0 0 1 1 1 0 1 1 1 1 1 0 1 0 0 1 0 1 1 1 0 1 1 1 1 0 1 0 1 0 1 1 1 0 1 1 1 1 1 1 1 1 1 1 1 0 1 0 0 1 0 0 1 1 0 1 1 1 0 0 0 0 1 0 1 1 1 0 0 0 1 1 1 0 0 1 1 0 1 1 0 0 1 1 1 1 1 1 1 1 0 0 1 0 1 0 0 0 0 1 0 1 1 0 1 1 1 1 1 1 1 0 1 1 1 0 0 1 1 1 0 0 1 1 0 1 0 1 1 1 1 0 1 0 1 1 0 1 1 1 1 1 1 1 0 1 0 1 0 0 1 1 0 1 1 0 1 0 1 1 0 1 0 1 0 1 1 0 1 0 1 0 0 1 1 1 1 0 1 1 1 0 1 0 0 0 1 0 1 1 1 1 0 0 0 1 1 0 1 1 1 1 0 1 1 1 0 1 1 0 0 1 1 0 0 0 1 0 1 0 1 0 0 1 1 1 0 0 0 1 1 0 1 1 0 0 1 1 1 1 0 1 0 0 1 1 1 1 1 0 1 1 0 1 1 1 1 1 1 1 1 0 1 1 0 1 1 1 1 0 0 0 1 0 1 1 1 1 1 0 1 0 0 0 1 1 1 0 1 1 1 1 0 1 1 0 1 0 0 0 1 1 0 1 1 1 0 0 1 1 0 1 1 1 0 0 0 0 0 0 1 1 0 0 1 1 0 1 1 1 1 1 1 0 1 1 1 1 1 0 0 0 1 1 0 1 1 0 1 1 1 1 1 0 1 1 1 1 1 0 1 0 1 1 1 1 0 1 1 1 1 1 0 1 0 0 1 1 0 1 0 1 1 1 0 0 0 1 1 0 1 0 1 1 1 0 1 0 0 0 1 0 1 1 0 0 0 0 0 1 1 1 1 0 0 1 1 1 1 1 1 1 1 0 0 0 1 0 0 0 0 0 0 0 0 0 1 1 1 0 1 0 0 0 0 1 1 0 1 1 0 1 0 0 1 1 0 1 0 0 1 0 1 1 0 0 1 1 0 0 0 0 0 1 0 0 1 0 1 1 1 0 1 0 0 1 1 1 1 0 1 0 0 1 1 1 1 1 0 0 0 0 0 1 0 0 0 1 1 1 1 1 1 1 1 0 1 0 0 0 1 1 0 1 1 0 1 1 0 0 0 1 1 1 1 1 0 0 1 0 0 1 0 1 1 0 1 0 1 0 0 1 1 1 0 0 1 1 1 1 0 1 1 1 1 0 0 1 1 0 0 1 0 0 1 1 1 0 0 1 1 1 1 0 1 1 1 1 1 1 1 1 1 1 1 1 0 1 0 1 0 0 1 1 0 1 0 1 0 0 0 0 1 1 1 0 1 0 1 1 0 0 1 0 1 0 0 1 1 1 0 0 1 0 1 1 0 1 0 1 1 1 0 1 1 0 1 1 1 1 1 1 1 1 0 0 1 1 1 1 1 0 0 1 0 1 1 1 1 0 0 1 1 1 1 0 1 0 1 0 1 0 1 1 1 1 0 1 1 1 0 1 1 1 1 1 1 1 1 0 1 1 1 1 1 0 1 0 1 1 1 1 0 0 1 1 0 1 0 1 1 0 1 0 1 1 1 0 1 0 1 0 1 0 0 1 1 1 1 1 1 1 1 0 1 1 1 1 1 0 0 1 0 1 0 1 1 0 0 1 1 0 1 0 1 1 1 1 1 1 1 1 1 1 0 1 1 0 1 1 1 0 1 1 1 1 0 1 1 1 1 1 1 1 1 1 1 1 1 1 1 1 1 1 1 1 1 0 1 0 0 1 1 1 0 1 1 0 0 0 0 0 1 1 1 1 1 0 1 1 0 0 1 0 1 0 0 1 1 1 1 1 1 0 1 1 1 1 1 1 1 1 1 1 1 1 1 1 0 1 1 0 1 0 1 1 1 0 1 0 1 0 1 0 1 0 0 1 1 1 1 0 1 1 1 1 1 1 1 1 1 0 1 1 0 1 1 1 1 1 0 1 1 1 1 1 0 1 1 0 1 1 1 1 1 1 1 1 1 1 0 1 0 0 1 1 0 1 1 1 1 1 1 1 1 1 0 1 1 1 1 1 1 1 0 1 1 1 1 1 1 1 1 1 1 1 1 1 1 1 0 1 1 0 0 1 0 1 1 1 0 1 1 0 0 1 1 1 1 0 1 1 1 1 1 1 1 0 1 0 0 1 1 1 0 0 1 1 1 1 1 1 0 1 1 1 1 1 1 1 1 0 1 1 0 0 1 1 1 1 1 1 1 0 0 1 0 1 1 0 1 0 1 0 1 1 1 1 1 1 1 1 0 0 1 1 0 1 0 1 1 1 1 1 0 1 1 1 1 1 1 1 1 1 0 1 1 1 0 1 1 1 1 0 1 1 1 1 1 1 1 0 1
M ARS-BFGL-NGS-1901 1 0 1 0 1 1 1 1 0 0 1 0 1 0 0 0 0 0 0 0 0 0 0 1 0 0 1 1 1 0 1 0 1 1 1 1 0 1 1 0 1 0 0 1 0 1 0 1 0 0 0 1 0 0 1 0 1 0 1 0 1 1 1 1 1 0 1 0 1 1 0 0 1 0 1 0 0 0 1 0 0 0 0 1 0 1 1 0 0 0 0 1 1 0 1 0 0 0 0 0 1 0 0 1 0 1 1 0 0 1 0 0 0 1 0 0 1 0 0 0 1 1 0 0 0 0 0 1 0 1 1 1 0 0 1 0 0 0 1 1 0 0 1 0 0 0 0 0 0 0 0 1 1 1 1 0 1 1 1 1 1 0 0 0 1 0 0 0 0 0 1 0 1 1 0 1 0 0 0 1 0 0 0 0 1 0 1 0 1 0 0 0 1 0 0 0 0 0 0 0 0 0 0 0 1 0 1 1 0 1 1 1 0 1 0 0 0 1 1 1 1 0 1 0 0 0 1 1 1 0 0 0 1 1 0 0 1 0 0 1 1 0 0 0 0 0 0 0 0 1 1 0 1 0 1 1 1 1 0 1 0 0 1 0 0 0 0 0 0 0 1 0 0 0 1 1 0 0 0 1 1 0 0 1 0 1 0 0 0 0 1 0 1 0 0 1 0 0 0 0 0 0 0 1 0 1 0 1 1 0 0 1 0 0 1 0 1 0 0 1 0 1 0 1 0 0 1 0 1 0 1 1 0 0 0 0 1 0 0 0 1 0 1 1 1 0 1 0 0 0 0 1 1 1 0 0 1 0 0 0 0 1 0 0 0 1 0 0 1 1 0 0 1 1 1 0 1 0 1 0 1 1 0 0 0 1 1 1 0 0 1 0 0 1 1 0 0 0 0 1 1 1 0 0 0 0 0 0 1 0 0 0 0 0 0 0 0 0 0 0 1 0 1 1 0 0 0 0 0 1 0 1 0 0 0 0 0 1 0 0 0 0 1 0 0 0 0 0 1 0 0 0 0 0 0 0 0 0 1 0 0 1 0 0 0 1 1 0 0 1 0 0 0 1 0 1 1 0 0 0 0 0 0 0 0 0 0 0 0 0 0 1 1 0 0 0 0 0 1 1 1 0 0 1 0 0 1 0 0 0 0 0 0 1 0 0 0 0 1 0 0 0 0 0 0 0 0 0 0 0 0 0 0 0 0 0 0 0 0 1 0 0 0 0 0 0 0 0 1 0 0 0 0 0 1 0 1 1 0 0 1 0 0 1 0 1 1 0 0 0 0 0 1 0 0 0 0 0 0 0 0 0 1 0 0 0 0 1 0 1 1 1 0 1 0 0 0 0 1 0 1 0 1 0 0 0 1 0 0 0 0 0 1 0 0 1 0 1 0 0 0 0 0 0 1 0 0 0 0 1 1 1 0 0 1 0 1 0 0 0 1 0 1 1 0 0 0 0 0 0 0 0 0 0 0 0 0 0 1 0 1 0 0 1 1 1 0 0 0 0 0 0 0 0 0 0 0 1 1 0 0 1 0 0 0 0 0 0 1 1 0 0 0 0 0 1 1 0 0 0 0 1 0 0 0 0 1 1 0 0 0 0 0 1 1 0 0 0 0 0 0 0 0 0 1 1 0 0 1 0 0 0 1 0 0 0 1 1 0 0 0 0 1 0 0 1 0 0 0 0 0 0 0 0 0 0 0 0 0 1 0 0 0 0 0 0 0 0 0 0 0 0 0 0 0 0 1 0 1 0 1 0 1 0 0 1 0 0 0 1 1 0 1 0 0 1 0 1 0 0 0 1 0 0 1 0 0 0 0 0 0 0 0 1 1 0 0 0 0 0 1 1 0 1 0 0 0 0 1 1 0 0 0 0 1 0 1 0 1 0 1 0 0 0 0 1 0 0 0 1 0 0 0 0 0 0 0 0 1 0 0 0 0 0 1 0 1 0 0 0 0 1 1 0 0 1 0 1 0 0 1 0 1 0 0 0 1 0 1 0 1 0 1 1 0 1 0 0 0 0 0 0 1 0 0 0 0 0 1 1 0 1 0 1 0 0 1 1 0 0 1 0 1 0 0 0 0 0 0 0 0 0 0 1 0 0 1 0 0 0 1 0 0 0 0 1 0 0 0 0 0 0 0 0 0 0 0 0 0 0 0 0 0 0 0 0 1 0 1 1 0 0 0 1 0 0 1 1 1 1 1 0 0 0 0 0 1 0 0 1 1 0 1 0 1 1 0 0 0 0 0 0 1 1 0 0 0 0 0 0 0 0 0 0 0 0 0 1 0 0 1 0 1 0 0 0 1 0 1 0 1 0 1 0 1 0 0 0 0 0 1 0 0 0 0 0 0 0 0 0 1 0 0 1 0 0 0 0 0 1 0 0 0 0 0 1 0 0 1 0 0 0 0 0 0 0 0 0 0 1 1 1 1 0 0 1 0 0 0 0 0 0 0 0 0 1 0 0 0 0 0 0 0 1 0 0 0 0 0 0 0 0 0 0 0 0 0 0 0 1 0 0 1 1 0 1 0 0 0 1 0 0 1 1 0 0 0 0 1 0 0 0 0 0 0 0 1 0 1 1 0 0 0 1 1 0 0 0 0 0 0 1 0 0 0 0 0 0 0 0 1 0 0 1 1 0 0 0 0 0 0 0 1 1 0 1 0 0 1 0 1 0 1 0 0 0 0 0 0 0 0 1 0 0 1 0 0 0 0 0 1 0 0 1 0 0 0 0 0 0 0 0 0 0 0 0 0 1 0 0 0 0 0 0 0 0 0 0 0 0 1 0
M ARS-BFGL-NGS-101506 1 0 1 0 1 1 1 1 1 0 0 1 1 1 1 1 1 0 1 1 0 1 1 1 1 1 1 1 1 0 1 1 1 1 1 1 0 1 0 1 1 1 1 1 0 1 1 1 1 1 1 1 1 0 1 1 1 1 1 1 1 1 1 1 1 1 1 1 1 0 1 0 0 0 1 1 1 0 0 1 0 1 1 1 1 1 1 1 1 0 1 1 1 0 1 0 0 0 0 1 1 0 1 1 0 1 0 1 1 1 1 1 1 1 1 0 1 0 1 1 1 1 1 0 1 0 0 1 0 1 1 1 0 0 1 1 1 1 1 1 0 1 1 0 1 1 1 0 1 1 1 1 1 1 1 0 1 1 1 1 1 1 1 1 1 1 1 1 0 0 1 1 1 1 0 1 0 0 1 1 1 0 0 1 1 1 1 1 1 1 0 0 1 1 1 1 1 1 1 0 0 0 1 0 1 1 0 1 1 1 1 0 0 1 1 1 0 1 1 1 1 0 1 0 1 0 0 1 1 1 0 1 0 1 1 1 1 0 1 1 1 1 0 0 0 1 1 0 1 1 1 1 1 1 1 1 1 1 1 1 1 1 1 1 1 1 1 1 1 1 1 1 1 0 0 0 1 1 1 1 1 1 1 1 1 1 0 0 1 1 1 1 1 1 0 0 1 1 1 1 1 1 1 1 1 1 1 1 1 1 0 1 0 1 1 1 1 0 1 1 0 1 1 1 0 1 1 1 1 1 1 1 0 0 0 1 1 1 0 1 1 0 1 1 1 1 1 1 0 1 0 1 1 1 1 0 1 1 1 1 1 1 0 0 0 1 1 1 1 1 0 1 1 1 1 0 1 1 1 0 1 1 1 1 0 1 1 1 1 1 0 0 0 1 1 1 0 1 0 1 1 0 0 1 0 1 0 1 0 1 0 0 1 1 0 0 1 0 1 1 0 0 0 0 1 1 0 1 0 1 0 1 1 0 1 0 1 0 0 1 0 0 0 1 1 0 0 1 1 0 0 0 1 1 0 1 0 0 1 1 1 0 1 0 1 0 0 1 1 1 1 1 0 0 0 1 0 0 0 0 1 0 1 1 1 0 1 1 1 1 1 1 0 1 1 0 1 0 1 0 1 0 1 1 1 1 0 1 1 1 1 1 0 0 0 1 1 0 0 0 0 1 1 1 1 0 1 1 1 0 1 0 1 0 0 0 1 0 1 0 1 1 1 0 0 0 1 1 1 1 0 1 1 1 0 1 0 0 1 0 1 1 1 0 0 0 0 0 0 1 1 0 0 0 1 1 1 0 0 0 1 1 0 0 0 0 0 0 0 0 0 0 0 0 0 0 1 1 0 1 0 1 1 0 0 0 0 1 1 0 1 0 0 1 0 0 0 0 0 1 1 1 1 0 0 1 1 0 0 0 0 0 0 0 0 1 0 1 1 1 0 1 0 0 1 1 0 1 0 0 1 0 1 1 1 1 1 0 0 1 0 0 0 0 1 0 1 1 1 1 1 1 0 1 0 0 1 1 1 1 1 0 1 0 0 1 1 0 0 0 0 0 1 1 1 0 0 1 0 0 1 0 1 1 0 1 0 0 0 0 0 1 1 0 1 0 1 1 0 1 1 1 1 1 0 0 1 1 0 0 1 0 1 1 1 1 0 1 1 1 0 1 0 0 0 0 0 1 1 1 1 0 0 1 0 0 1 0 1 0 0 1 1 0 0 0 0 0 0 0 0 1 1 1 0 0 0 0 1 0 0 1 1 1 0 0 1 1 0 0 1 1 1 0 0 0 0 0 1 1 1 1 1 0 1 0 1 0 1 1 0 1 1 1 1 0 1 1 1 1 1 1 1 1 0 1 1 0 1 1 0 1 0 0 1 1 1 1 0 1 1 1 0 0 0 1 0 0 0 1 1 1 1 0 0 1 0 0 1 1 1 1 1 1 1 1 1 0 0 1 1 1 1 1 1 1 1 1 1 0 1 0 1 1 1 1 1 1 1 1 1 1 1 1 1 0 0 1 1 0 0 0 1 0 1 1 0 1 1 1 0 0 0 1 1 0 1 1 0 1 1 1 1 0 0 0 0 1 1 0 0 1 0 1 1 0 1 1 1 0 1 0 1 1 0 0 1 1 0 1 1 1 0 0 1 0 1 0 0 0 1 0 0 0 0 0 1 1 1 1 1 0 0 1 1 1 1 1 0 1 1 1 0 1 0 1 1 1 1 1 1 1 1 0 1 1 0 1 1 0 0 0 1 0 1 0 0 0 0 1 1 0 1 1 1 0 1 1 1 1 1 0 1 0 1 0 1 1 1 1 1 0 1 0 0 0 1 1 1 0 1 0 1 1 0 1 1 0 1 0 1 0 1 1 1 0 1 0 1 1 1 0 0 0 1 1 0 0 0 1 1 1 1 0 0 1 1 1 0 1 0 1 1 0 1 1 1 1 0 0 0 0 1 0 1 1 0 1 1 1 1 1 0 1 1 0 1 1 0 1 1 0 0 0 1 1 1 0 1 1 1 0 1 1 0 1 0 0 0 1 0 0 1 1 0 1 0 1 0 0 0 1 0 1 0 1 1 0 1 1 1 1 0 1 1 1 0 1 0 1 1 1 1 0 0 0 1 1 0 0 1 1 0 1 1 0 1 1 1 1 1 0 1 1 1 1 1 0 1 1 1 0 1 1 1 1 0 0 1 0 1 1 1 0 0 1 0 1 0 1 0 1 0 0 0 0 1 1 0 1 1 1 1 1 1 0 0 1 0 1 1 1 1 1 1 1 1 1 0 0 0 0
M ARS-BFGL-NGS-87256 1 1 1 1 1 1 1 1 1 1 1 1 1 1 1 1 1 1 1 1 1 1 1 1 1 1 1 1 1 0 1 1 1 1 1 1 1 1 1 1 1 1 1 1 0 1 1 1 1 1 1 1 1 1 1 1 1 1 1 1 1 1 1 1 1 1 1 1 1 1 1 1 1 1 1 1 1 1 1 1 1 1 1 1 1 1 1 1 1 1 1 1 1 0 1 1 1 1 0 1 1 1 1 1 1 1 1 1 1 1 1 1 1 1 1 1 1 1 1 1 1 1 1 1 1 1 1 1 0 1 1 1 1 1 1 1 1 1 1 1 1 1 1 1 1 1 1 0 1 1 1 1 1 1 1 1 1 1 1 1 1 1 1 1 1 1 1 1 1 1 1 1 1 1 1 1 1 1 1 1 1 1 0 1 1 1 1 1 1 1 1 1 1 1 1 1 1 1 1 1 0 1 1 1 1 1 1 1 1 1 1 1 1 1 1 1 1 1 1 1 1 0 1 1 1 1 1 1 1 1 1 1 1 1 1 1 1 0 1 1 1 1 1 1 1 1 1 1 1 1 1 1 1 1 1 1 1 1 1 1 1 1 1 1 1 1 1 1 1 1 1 1 1 1 1 1 1 1 1 1 1 1 1 1 1 1 1 1 1 1 1 1 1 1 1 1 1 1 1 1 1 1 1 1 1 1 1 1 1 1 1 1 1 1 1 1 1 1 1 1 0 1 1 1 1 1 1 1 1 1 1 1 1 0 1 1 1 1 1 1 1 0 1 1 1 1 1 1 1 1 1 1 1 1 1 1 1 1 1 1 1 1 1 1 1 1 1 1 1 1 1 1 1 1 1 1 1 1 1 1 1 1 1 1 1 1 1 1 1 1 1 1 1 1 1 1 0 1 1 1 1 0 0 1 1 1 0 1 1 1 1 0 1 1 1 1 1 1 1 1 1 1 1 0 1 1 0 1 0 1 0 1 1 1 1 1 1 1 0 1 0 0 0 1 1 1 0 1 1 1 1 0 1 1 0 1 0 0 1 1 1 0 1 1 1 1 1 1 1 1 1 1 0 1 1 1 0 0 0 1 1 0 1 1 1 0 1 1 1 1 1 1 0 1 1 1 1 1 1 1 1 1 1 1 1 1 0 1 1 1 1 1 0 0 0 1 1 0 0 1 0 1 1 1 0 0 1 1 1 1 1 0 1 0 0 1 1 0 1 0 1 1 1 0 0 0 1 1 1 1 0 1 1 1 0 1 0 1 1 1 1 1 1 0 0 0 1 0 1 1 1 1 0 0 1 1 1 1 0 1 1 1 0 0 0 1 0 1 0 0 0 0 0 1 0 1 1 1 0 1 0 1 1 0 1 1 0 1 1 0 1 0 1 1 0 1 1 0 0 1 1 1 1 0 0 1 1 0 0 0 0 1 1 0 0 1 1 1 1 1 0 1 0 1 1 1 1 1 0 1 1 0 1 1 1 1 1 0 0 1 1 0 1 0 1 0 1 1 1 1 1 1 1 1 0 0 1 1 1 1 1 0 1 1 0 1 1 0 0 0 1 1 1 1 1 0 0 1 0 0 1 0 1 1 0 1 0 1 0 0 1 1 0 0 1 1 1 1 1 1 1 1 1 1 0 0 1 1 1 0 1 0 1 1 1 1 0 1 1 1 1 1 0 0 1 0 1 1 1 1 1 1 1 1 1 0 1 0 1 0 0 1 1 0 0 0 1 0 0 0 0 1 1 1 0 1 0 1 1 0 1 1 1 1 0 0 1 1 1 0 1 1 1 0 0 1 1 0 1 1 1 1 1 1 1 1 1 0 1 1 1 1 1 1 1 1 1 1 1 1 1 1 1 1 1 1 1 1 1 1 0 1 1 1 1 1 1 1 1 1 1 1 1 1 0 1 1 1 1 1 1 1 1 1 1 1 1 1 1 1 1 1 1 1 1 1 1 0 1 1 1 1 1 1 1 1 1 1 1 0 1 1 1 1 1 1 1 1 1 1 1 1 1 1 1 1 1 1 1 1 1 1 1 1 1 1 0 1 1 1 1 1 1 1 1 1 1 1 1 1 1 1 1 1 1 1 1 1 1 1 0 1 1 1 1 1 1 1 1 1 1 1 1 1 1 1 1 1 0 1 1 1 0 1 1 1 1 0 1 1 1 0 1 1 1 0 1 1 1 1 1 0 1 1 1 1 1 1 1 1 1 1 1 1 0 1 1 1 1 1 1 1 1 0 1 1 1 1 1 1 1 1 1 1 1 1 0 1 0 1 1 1 1 1 1 1 1 1 1 1 1 0 1 1 1 1 1 1 1 1 1 1 1 1 1 0 1 1 1 1 1 1 1 1 1 1 1 1 1 1 1 1 1 1 1 1 1 0 1 1 1 1 1 1 1 1 1 1 1 1 1 1 1 0 1 1 1 1 1 1 0 1 1 1 1 1 1 1 0 1 1 0 1 1 1 1 1 1 1 1 1 1 1 1 1 1 1 1 0 1 1 1 1 1 1 1 1 1 1 1 1 1 1 1 0 1 1 1 0 1 1 1 1 1 0 1 1 1 1 0 1 1 1 1 0 1 1 1 1 1 1 1 1 1 1 1 0 1 1 1 1 1 1 1 0 1 1 1 1 1 1 1 1 1 1 1 1 1 1 1 1 0 1 1 1 1 1 0 1 1 1 1 1 1 1 1 1 0 1 0 1 1 1 0 0 1 0 1 0 1 1 1 0 0 1 0 1 1 0 1 1 1 1 1 1 0 0 1 0 1 1 1 1 1 1 1 1 1 0 0 0 1
M BTB-01863228 1 0 0 0 1 1 1 1 0 0 0 1 1 1 1 1 0 0 0 1 0 1 1 1 0 0 1 1 0 0 1 1 0 0 1 1 0 1 0 0 1 0 1 0 0 1 1 1 0 1 0 1 0 0 1 1 1 0 1 1 1 1 1 1 1 1 1 1 1 0 0 0 0 0 1 1 0 0 0 0 0 1 1 1 0 1 0 1 0 0 0 1 1 0 1 0 1 0 0 1 1 0 1 1 0 1 0 1 0 1 0 0 0 1 0 0 1 0 1 1 1 1 1 0 0 0 0 1 0 1 1 1 0 0 1 1 1 1 1 1 0 1 1 0 0 1 0 0 1 0 0 1 1 0 1 0 1 1 1 1 1 0 0 0 1 0 0 0 0 0 1 0 1 1 0 1 0 0 0 1 1 1 0 0 1 0 1 1 1 0 0 0 1 1 1 1 0 1 1 0 0 0 1 0 1 1 0 1 0 0 1 0 0 1 1 0 0 1 1 1 1 0 1 0 1 0 0 0 1 1 0 1 0 1 1 1 1 0 1 1 1 1 0 0 0 0 1 0 0 1 1 1 1 0 0 1 1 1 0 1 0 0 1 0 1 1 0 1 1 1 1 0 0 0 0 0 1 0 0 1 1 1 1 1 1 1 0 0 0 0 0 1 1 1 0 0 1 0 0 0 1 1 1 1 1 1 0 1 1 0 0 1 0 0 1 0 0 0 0 0 0 1 0 1 0 0 1 0 1 0 1 1 0 0 0 0 1 0 0 0 1 0 1 1 1 0 1 1 0 1 0 1 1 1 1 0 1 1 1 0 1 1 0 0 0 1 1 1 0 1 1 0 1 0 0 1 1 0 1 0 1 1 1 1 0 1 1 1 1 0 0 0 0 1 1 1 0 1 0 1 0 0 0 0 0 0 0 0 0 1 0 0 0 1 0 0 0 0 1 1 0 0 0 0 0 1 0 0 0 1 0 0 0 0 1 0 0 0 0 0 0 0 0 1 0 0 0 0 0 0 0 0 1 1 0 0 0 0 1 0 0 0 0 0 1 0 0 1 0 1 0 0 0 0 0 1 0 0 0 0 0 0 1 0 1 0 1 1 1 0 1 1 0 0 1 0 0 0 1 0 1 0 0 1 1 0 0 1 0 0 1 0 0 0 0 1 0 0 0 0 0 1 0 0 0 0 0 0 1 0 0 0 1 0 0 0 1 0 1 0 0 1 1 0 0 0 1 1 1 1 0 1 0 1 0 1 0 0 1 0 0 0 1 0 0 0 0 0 0 1 0 0 0 0 0 1 1 0 0 0 1 0 0 0 0 0 0 0 0 0 0 0 0 0 0 0 0 1 0 0 0 1 1 0 0 0 0 0 1 0 0 0 0 1 0 0 0 0 0 0 1 1 1 0 0 0 1 0 0 0 0 0 0 0 0 0 0 0 0 1 0 0 0 0 0 0 0 0 0 0 1 0 0 1 1 1 0 0 0 1 0 0 0 0 1 0 0 0 1 0 1 0 0 0 0 0 1 1 1 1 1 0 0 0 0 1 1 0 0 0 0 0 1 1 0 0 0 0 0 0 1 0 1 0 0 1 0 0 0 0 0 0 0 0 1 0 1 0 0 1 1 0 1 1 0 0 0 0 0 0 0 0 1 0 0 0 0 1 0 0 0 0 0 0 0 0 0 0 0 0 0 0 0 1 0 0 0 0 0 0 0 0 0 0 0 0 0 0 0 0 0 0 0 0 0 0 0 0 0 0 0 1 1 1 0 0 0 1 0 0 1 0 1 0 0 0 0 0 0 1 1 1 0 0 1 0 1 0 1 1 0 0 0 1 1 0 0 1 0 1 1 1 0 1 0 0 0 0 1 1 0 0 0 0 1 0 1 1 0 0 0 1 0 0 0 1 0 0 0 0 0 1 0 0 0 1 0 0 1 0 1 0 1 1 1 1 0 0 0 0 1 1 1 1 0 1 0 1 0 0 1 0 1 1 0 1 1 1 1 0 1 1 1 1 0 0 0 1 1 0 0 1 1 0 0 0 0 1 1 1 0 0 0 1 1 0 0 0 0 0 1 1 1 0 0 0 0 1 1 0 0 0 0 1 1 0 1 0 1 1 1 0 0 0 0 0 0 1 0 0 1 1 0 0 0 0 1 0 1 0 0 0 1 1 0 0 1 0 1 1 0 0 0 1 0 1 1 1 0 1 1 0 0 0 0 0 1 0 0 1 1 1 1 0 1 1 0 0 1 0 0 0 0 0 0 0 0 0 0 1 0 0 0 1 0 0 0 1 0 1 1 0 0 0 1 0 1 1 1 1 1 1 1 0 0 0 0 0 1 0 1 0 0 1 0 1 1 0 1 0 1 0 0 1 0 0 1 0 0 1 0 0 0 0 0 1 0 0 0 0 0 1 0 0 1 1 1 0 1 1 0 1 1 0 0 1 1 1 0 0 0 0 0 0 0 1 0 0 1 0 0 1 0 1 1 0 1 1 0 0 1 0 0 0 0 0 1 0 1 1 0 1 0 1 0 1 0 0 0 1 0 0 1 0 0 1 0 1 0 0 0 1 0 0 0 1 1 0 0 1 1 1 0 1 1 0 0 0 0 0 0 1 1 0 0 0 0 1 0 0 1 0 0 1 1 0 1 0 1 0 1 0 1 1 1 1 0 0 0 0 0 0 1 1 0 0 0 0 0 0 0 1 1 0 0 1 0 1 0 1 0 1 0 0 0 0 1 0 0 0 1 1 1 1 0 0 0 1 0 1 0 0 1 0 0 0 0 0 0 0 0 0
M ARS-BFGL-NGS-110086 0 1 1 1 0 0 0 0 1 1 1 0 0 0 0 1 1 1 1 0 1 0 0 0 1 1 0 0 1 1 0 0 1 1 0 0 1 0 1 1 0 1 0 1 1 0 0 0 1 0 1 0 1 1 0 0 0 1 0 0 0 0 0 0 0 0 0 0 0 1 1 1 1 1 0 0 1 1 1 1 1 0 0 0 1 0 1 0 1 1 1 0 0 1 0 1 0 1 1 0 0 1 0 0 1 0 1 0 1 0 1 1 1 0 1 1 0 1 0 0 0 0 0 1 1 1 1 0 1 0 0 0 1 1 0 1 0 1 0 0 1 0 0 1 1 1 1 1 0 1 1 0 0 1 0 1 0 0 0 0 0 1 1 1 1 1 1 1 1 1 0 1 0 1 1 0 1 1 1 0 0 0 1 1 0 1 0 0 0 1 1 1 0 0 0 0 1 0 0 1 1 1 0 1 0 0 1 0 1 1 0 1 1 0 0 1 1 0 0 0 0 1 0 1 0 1 1 1 0 0 1 0 1 0 0 0 0 1 0 0 0 0 1 1 1 1 0 1 1 0 0 0 0 1 1 0 0 0 1 0 1 1 0 1 0 0 1 0 0 0 0 1 1 1 1 1 1 1 1 0 0 0 0 1 0 0 1 1 1 1 1 0 0 1 1 1 0 1 1 1 0 0 0 0 0 0 1 0 0 1 1 0 1 1 0 1 1 1 1 1 1 0 1 0 1 1 0 1 0 1 0 0 1 1 1 1 0 1 1 1 0 1 0 0 0 1 0 0 1 0 1 0 0 0 0 1 0 0 0 1 0 0 1 1 1 0 0 0 1 0 0 1 0 1 1 0 0 1 0 1 0 0 0 0 1 0 0 0 0 1 1 1 1 0 0 0 1 0 1 0 1 1 1 1 1 0 0 1 1 0 1 1 1 0 1 1 1 1 0 0 1 1 1 1 1 0 1 1 1 1 1 1 1 1 0 1 1 1 1 1 1 1 1 1 1 1 1 0 1 1 1 1 0 0 1 1 1 1 0 1 1 1 1 1 0 1 1 0 1 0 1 1 1 1 1 0 1 1 1 1 1 1 0 1 0 1 0 0 0 1 0 1 1 1 0 1 1 1 0 1 0 1 1 0 0 1 1 0 1 1 0 1 1 1 1 0 1 1 1 1 1 1 1 1 1 1 1 1 0 1 1 1 0 1 1 1 0 1 0 1 1 0 0 1 1 1 0 0 0 0 1 1 1 1 1 0 1 1 0 1 0 1 0 1 1 1 1 1 1 0 0 1 1 1 1 0 0 1 1 1 0 1 1 1 1 1 1 1 1 1 1 1 1 1 1 1 1 1 1 1 1 0 0 1 1 1 1 1 0 1 1 1 1 0 1 1 1 1 1 1 0 0 0 1 1 1 0 1 1 1 1 1 1 1 1 1 1 0 1 0 1 1 1 1 1 1 1 1 1 1 0 1 1 0 0 0 0 1 1 0 1 1 1 1 0 1 1 1 0 1 0 1 1 1 1 0 0 0 0 0 0 1 1 1 1 0 0 1 1 1 1 1 0 0 1 1 1 0 1 1 0 1 0 1 1 0 1 1 1 1 1 1 1 1 1 1 0 1 1 0 0 1 0 1 1 1 1 1 1 1 1 1 0 1 1 1 1 0 1 1 1 1 1 1 1 1 1 1 1 1 1 1 1 0 1 1 1 1 1 1 1 1 1 1 1 1 1 1 1 1 1 1 1 1 1 1 1 1 1 1 1 0 0 0 1 1 1 1 1 1 1 1 0 1 1 1 1 1 1 0 0 0 1 1 0 1 1 1 0 1 1 1 1 0 0 1 1 0 1 0 0 0 1 0 1 1 1 1 0 0 1 1 1 1 0 1 0 0 1 1 1 0 1 1 1 1 1 1 1 1 1 0 1 1 1 0 1 1 0 1 0 1 0 0 0 0 1 1 1 1 1 0 0 1 1 0 1 0 1 1 0 1 0 0 1 1 0 0 0 1 0 0 0 0 1 1 1 0 0 1 1 0 0 1 1 1 1 1 0 0 1 1 1 0 0 1 1 1 1 1 0 0 0 1 1 1 1 1 1 1 1 1 1 0 0 1 1 1 0 0 0 1 1 1 1 1 1 0 1 1 0 0 1 1 1 1 1 1 0 1 1 1 0 0 1 1 0 1 0 0 1 1 1 0 1 0 0 0 1 0 0 1 1 1 1 1 0 1 1 0 0 0 0 1 0 0 1 1 0 1 1 1 1 1 1 1 1 1 1 0 1 1 1 0 1 1 1 0 1 0 0 1 1 1 1 1 0 0 0 1 0 0 0 1 1 1 1 1 0 1 0 1 1 0 1 0 1 1 1 1 0 1 1 0 1 1 0 1 1 0 1 1 1 1 1 0 1 1 1 1 1 0 1 1 0 0 0 1 0 0 1 0 0 1 1 0 0 1 1 1 1 1 1 1 1 0 1 1 0 1 1 0 1 0 0 1 0 0 1 1 0 1 1 1 1 1 0 1 0 0 1 0 1 0 1 0 1 1 1 0 1 1 0 1 1 0 1 0 1 1 1 0 1 1 1 0 0 1 1 0 0 0 1 0 0 1 1 1 1 1 1 0 0 1 1 1 1 0 1 1 0 1 1 0 0 1 0 1 0 1 0 1 0 0 1 0 1 1 1 1 1 1 0 0 1 1 1 1 1 1 1 0 0 1 1 0 1 0 1 0 1 0 1 1 1 1 0 0 1 1 1 0 0 0 1 1 1 0 1 1 1 1 0 0 0 1 1 0 0 0 1 1
M ARS-BFGL-NGS-21114 0 0 0 0 0 0 0 0 0 1 0 0 0 0 0 0 0 1 0 0 0 0 0 0 0 0 0 0 0 0 0 0 0 0 0 0 0 0 0 0 0 0 0 0 0 0 0 0 0 0 0 0 0 0 0 0 0 0 0 0 0 0 0 0 0 0 0 0 0 0 0 1 0 1 0 0 0 1 0 0 0 0 0 0 0 0 0 0 0 0 0 0 0 0 0 1 0 1 0 0 0 0 0 0 0 0 0 0 0 0 0 0 0 0 0 1 0 0 0 0 0 0 0 1 0 0 0 0 0 0 0 0 1 0 0 0 0 0 0 0 0 0 0 0 0 0 0 0 0 0 0 0 0 0 0 1 0 0 0 0 0 0 0 0 0 0 0 0 0 0 0 0 0 0 1 0 0 1 0 0 0 0 0 0 0 0 0 0 0 0 0 0 0 0 0 0 0 0 0 1 0 1 0 1 0 0 0 0 0 0 0 0 0 0 0 0 0 0 0 0 0 0 0 0 0 1 0 0 0 0 0 0 0 0 0 0 0 0 0 0 0 0 0 1 1 0 0 0 0 0 0 0 0 0 0 0 0 0 0 0 0 0 0 0 0 0 0 0 0 0 0 0 0 0 0 0 0 0 0 0 0 0 0 0 0 0 0 0 0 0 0 0 0 0 0 0 0 0 0 0 0 0 0 0 0 0 0 0 0 0 1 0 0 0 0 0 0 1 0 0 0 0 0 0 1 0 0 0 0 0 0 0 0 0 0 0 0 0 0 0 0 0 0 0 0 0 0 0 0 0 1 0 0 0 0 0 0 0 0 0 0 0 0 1 0 0 0 0 0 0 0 0 0 0 0 0 0 0 0 0 0 0 0 0 1 0 0 0 0 0 0 1 0 0 0 0 0 0 0 0 0 0 0 0 0 0 0 0 0 0 0 0 0 0 0 0 0 0 0 0 0 0 0 0 0 0 0 0 0 1 0 0 0 0 0 0 0 0 0 0 0 0 0 0 0 0 0 0 0 0 0 0 0 0 0 1 0 0 1 0 0 0 0 0 0 0 0 0 0 1 0 0 0 0 0 1 0 0 0 0 0 0 0 1 0 0 0 0 0 0 0 0 0 0 0 0 1 0 1 0 1 0 0 0 0 0 0 0 0 0 0 0 0 1 0 0 0 0 0 0 0 0 0 0 0 0 0 1 0 0 0 0 0 0 0 0 0 0 0 0 0 0 0 0 0 0 0 0 1 0 0 0 1 0 0 0 0 0 0 0 0 0 0 0 0 0 0 0 0 0 0 0 0 0 0 0 0 0 0 0 0 0 0 0 0 0 0 0 0 0 0 0 0 0 0 0 0 0 0 1 0 0 1 0 0 0 0 0 0 0 0 0 0 0 0 0 0 0 0 0 0 0 0 0 0 0 0 0 0 0 0 0 0 0 0 1 0 0 0 0 0 0 0 0 0 0 0 0 0 0 0 0 0 0 0 0 0 0 0 0 0 0 0 0 1 0 0 0 0 0 0 1 0 1 0 0 0 1 1 0 0 0 0 0 0 0 0 0 0 0 0 0 0 0 0 0 0 0 0 0 0 0 0 0 0 0 0 0 0 0 0 1 0 0 0 1 0 0 0 0 0 0 0 0 0 0 0 0 0 0 0 0 0 0 0 0 0 1 0 0 0 0 0 0 0 0 0 0 0 0 0 0 0 0 0 0 0 0 1 0 0 0 0 0 0 0 0 0 0 0 0 0 0 0 0 0 0 0 0 0 0 0 1 0 0 0 0 0 0 0 1 0 1 0 0 0 0 0 0 0 0 0 0 0 0 0 0 0 0 0 0 0 0 0 0 0 0 0 0 0 0 0 0 0 0 0 0 0 0 0 0 0 1 0 0 0 0 0 0 0 0 0 1 1 0 0 0 0 0 0 0 0 0 0 0 0 0 0 0 0 0 0 0 0 0 0 0 0 0 0 0 0 0 0 0 0 0 0 0 0 0 0 0 0 0 0 0 0 0 0 0 0 0 0 0 0 0 0 0 0 1 0 0 1 0 0 0 0 0 0 0 0 0 0 0 0 0 0 0 0 0 0 0 0 0 0 0 0 0 0 0 0 0 0 0 0 0 0 0 0 0 0 0 0 0 0 0 0 0 0 0 0 0 0 0 0 0 0 0 0 0 0 0 0 0 0 0 0 0 0 0 0 0 0 0 0 0 0 0 0 0 0 1 0 0 0 0 0 0 0 0 0 0 0 0 0 0 0 0 0 0 1 0 0 0 0 0 0 0 0 0 0 0 0 0 0 0 0 0 0 0 0 0 0 0 0 0 0 0 0 0 0 0 0 0 0 0 0 0 0 0 0 0 0 0 0 0 0 0 0 0 0 0 0 0 0 0 0 0 0 0 0 0 0 0 0 0 0 0 0 0 0 0 0 0 0 0 0 0 0 1 0 0 0 0 0 0 0 0 0 0 0 0 0 0 0 0 0 0 0 0 0 0 0 0 0 0 0 0 0 0 1 0 0 0 0 0 0 0 0 0 0 0 0 0 0 1 0 0 0 0 0 0 0 0 0 0 0 0 0 0 0 0 0 0 0 0 0 0 0 0 0 0 0 0 0 0 0 1 0 0 0 0 0 0 0 0 0 1 0 0 0 0 0 0 0 0 0 0 0 0 0 0 0 0 0 0 0 0 0 0 0 0 0 0 0 0 0 0 0 0 0 0 0 0 0 0 0 0 0 0 0 0 0 1 0 0 0 0 0 0 0 0 0 0 0 0 1 0 0 0 0 0 0 0 0 0 0 0 0 0 0
M BTB-01341896 0 1 0 1 0 0 0 1 1 1 1 1 0 1 1 1 1 1 1 1 1 1 1 0 1 1 0 0 1 0 0 0 1 1 0 0 0 1 0 1 0 1 1 1 0 1 1 1 1 1 1 0 1 1 0 1 1 1 0 1 0 0 1 0 0 1 0 1 0 0 1 1 0 1 1 1 1 1 0 1 0 1 1 0 1 0 1 0 1 1 1 0 0 0 0 1 1 1 1 0 0 1 1 0 1 0 0 1 1 0 0 1 1 0 1 1 0 1 0 1 0 1 1 1 1 1 1 0 1 0 1 0 1 1 0 1 1 1 0 0 1 0 0 0 1 1 1 1 1 1 1 1 0 1 0 1 0 0 0 0 0 1 1 1 0 1 1 0 0 0 0 1 0 0 1 0 1 1 1 0 1 1 1 1 0 1 0 1 0 1 0 1 0 1 1 1 1 1 0 1 1 1 1 1 1 1 0 0 1 1 0 1 1 0 0 1 1 0 0 0 0 0 0 1 1 1 0 1 0 0 1 1 0 0 0 1 0 0 1 0 0 1 0 1 1 1 0 0 1 1 0 1 0 1 1 0 0 0 1 0 1 1 0 1 0 0 1 1 1 1 0 0 1 1 0 0 1 1 1 0 0 1 1 0 0 0 1 1 1 1 1 1 0 1 1 0 1 1 1 1 0 1 1 1 1 0 1 0 0 1 1 0 0 1 0 1 1 1 1 1 0 0 1 0 1 1 0 1 0 1 0 0 0 1 1 1 0 1 1 1 0 0 0 0 0 1 0 1 1 1 1 0 0 0 1 0 0 1 0 0 1 0 0 1 0 0 1 0 1 0 1 1 0 1 1 1 1 1 1 1 0 0 1 1 1 0 0 0 1 1 0 1 1 0 0 1 0 1 1 0 1 1 1 0 1 1 1 1 1 0 1 1 1 0 1 1 1 1 0 0 1 1 1 1 1 0 1 1 1 1 1 1 1 1 0 1 1 1 1 1 1 1 1 1 1 1 1 1 1 1 1 1 0 0 1 1 1 1 1 0 1 1 1 1 0 1 1 0 1 1 1 1 1 1 1 1 1 1 1 1 1 1 0 1 1 1 0 0 0 1 0 1 1 1 1 1 1 1 1 1 1 1 1 0 0 1 1 0 1 1 0 0 1 1 1 0 1 1 1 1 1 1 1 1 0 1 1 1 1 1 1 1 0 1 1 1 0 1 0 1 1 0 0 1 1 1 0 0 1 0 1 1 1 1 1 0 1 1 0 1 1 1 0 1 1 1 1 1 1 1 1 1 1 1 1 0 1 1 1 1 1 1 1 1 1 1 1 1 1 1 1 1 1 1 1 1 1 1 1 1 1 1 1 1 1 1 1 1 0 1 1 1 1 1 1 1 1 1 1 1 1 0 0 1 1 1 0 1 1 1 1 1 1 1 1 1 1 1 1 1 1 1 1 1 1 1 1 1 1 1 1 1 0 0 1 0 1 1 1 0 1 1 1 1 1 1 1 1 0 1 1 1 1 1 1 1 0 1 1 0 0 1 1 1 1 1 1 1 1 1 1 1 0 0 1 1 1 1 1 1 1 1 0 1 1 0 1 1 1 1 1 1 0 1 0 1 0 1 1 1 0 1 0 1 1 1 1 1 1 1 1 1 0 1 1 1 1 1 1 1 1 1 1 1 1 1 1 1 1 1 1 1 1 0 1 1 1 1 1 1 1 1 1 1 1 1 1 1 1 1 1 0 1 1 1 1 1 1 1 1 1 0 1 1 1 1 1 1 0 1 1 1 1 1 1 1 1 1 0 1 1 0 1 1 0 1 1 0 1 1 1 1 1 0 0 1 1 1 1 1 0 0 1 0 1 1 1 1 0 0 1 0 1 1 0 1 0 1 0 1 1 1 1 1 0 1 0 1 0 1 1 1 1 1 1 1 0 1 0 1 1 1 1 1 0 1 1 1 1 1 1 0 0 1 1 0 1 0 1 1 0 1 0 1 1 1 0 0 0 1 0 0 0 0 1 1 1 1 1 1 1 1 0 1 1 1 1 1 0 0 0 0 0 0 1 0 1 1 1 1 0 1 0 1 1 1 1 1 1 1 0 1 0 0 1 0 1 1 1 1 0 1 1 1 1 0 1 1 0 1 1 1 0 0 1 1 1 0 1 1 1 0 1 1 0 0 0 1 0 0 1 0 1 0 1 1 0 0 0 0 0 1 1 1 0 1 0 1 1 0 0 1 0 0 0 0 0 1 1 0 0 1 1 1 1 1 1 1 1 1 1 1 1 1 1 1 1 0 1 1 0 0 1 1 1 1 0 1 0 1 0 1 0 1 0 1 1 1 1 1 0 1 1 1 0 1 1 1 1 1 0 1 1 0 0 1 1 1 1 0 1 1 1 1 1 0 1 1 0 1 1 1 1 1 1 1 1 0 1 0 1 0 0 0 1 0 1 1 0 1 1 0 0 0 1 0 1 1 1 1 1 1 1 0 1 0 1 1 1 1 1 1 1 0 1 1 1 1 1 1 1 1 1 0 0 0 1 1 0 0 1 1 0 1 0 1 1 1 0 1 0 1 1 1 0 1 1 1 1 0 1 1 1 0 0 1 1 1 1 1 1 0 1 0 0 1 1 0 1 1 0 1 1 0 0 0 1 1 1 1 1 1 0 0 1 0 1 0 1 1 1 1 0 1 1 1 1 0 1 1 1 0 1 1 0 0 1 1 1 1 1 0 1 1 1 1 1 0 1 1 1 0 0 0 1 1 0 1 1 1 0 1 1 0 0 1 1 0 0 0 1 1
M BTB-01947189 1 0 0 1 1 1 1 1 1 1 0 1 1 1 1 1 1 0 1 1 0 0 1 1 1 1 1 1 0 1 1 1 0 0 1 1 0 1 1 1 1 0 1 0 1 1 1 1 1 1 1 1 1 0 1 0 1 1 1 1 1 1 1 1 1 1 0 1 1 1 1 0 1 0 1 1 1 0 1 1 1 1 1 1 1 1 0 1 0 0 1 1 1 1 1 0 1 0 1 1 1 0 1 1 0 1 1 1 1 1 0 1 1 1 1 0 1 0 1 1 1 0 1 0 1 0 0 1 1 1 1 1 0 0 1 1 1 1 1 1 0 1 1 0 1 0 1 0 1 0 1 1 1 0 1 0 1 1 1 1 1 1 1 1 0 1 0 1 0 0 1 0 1 0 0 1 0 0 1 1 1 1 1 1 1 1 1 1 1 1 0 0 1 1 1 1 1 1 1 0 1 0 1 0 1 1 1 1 1 0 1 0 0 1 1 1 0 1 1 1 1 1 1 0 1 0 1 0 1 1 0 0 1 1 1 1 1 1 1 1 1 1 1 0 0 0 1 0 1 1 1 1 1 1 0 1 1 1 1 0 1 1 1 1 1 1 1 1 1 1 1 1 1 0 1 1 1 1 1 1 1 1 0 0 1 1 1 0 1 1 0 1 1 1 0 1 1 1 1 1 1 1 1 1 1 1 1 0 1 1 0 1 0 1 1 1 0 0 1 0 1 1 1 1 0 1 1 1 1 1 1 1 0 1 0 1 1 1 0 1 1 1 1 1 1 1 1 1 0 1 0 1 1 1 1 0 1 1 0 1 1 1 0 0 0 1 1 1 0 1 1 1 0 0 0 1 1 1 1 0 1 1 1 1 0 1 0 1 1 1 1 0 0 1 0 1 1 1 0 1 0 1 1 1 1 1 1 1 1 0 1 1 1 0 1 1 0 1 0 0 1 1 0 1 0 0 1 1 1 0 1 1 0 1 0 1 1 0 1 0 1 1 1 1 0 1 1 1 0 1 1 1 0 0 1 1 1 1 1 0 1 1 0 1 0 1 1 0 1 1 1 1 1 1 1 1 1 1 1 1 0 1 0 1 0 1 0 0 0 1 0 0 1 0 1 1 1 1 1 1 1 1 0 1 0 0 1 0 1 1 0 1 1 0 1 0 0 1 1 1 1 0 1 1 1 1 1 1 1 1 0 1 0 1 1 1 0 1 0 1 0 0 0 1 0 0 0 0 1 0 1 1 1 1 1 0 1 1 0 0 0 1 0 1 1 1 1 0 1 1 1 1 1 1 1 0 0 1 1 1 0 1 1 1 1 1 1 1 0 1 1 1 1 1 1 1 0 1 1 0 1 1 1 1 1 1 1 1 0 1 1 1 1 0 1 1 1 1 1 1 1 0 0 1 1 0 0 1 1 1 1 1 1 1 1 1 1 1 0 1 1 1 1 1 0 0 1 1 1 1 1 1 1 0 1 0 1 1 1 0 1 1 1 1 1 1 0 1 0 1 1 1 1 1 1 1 0 1 1 0 0 1 1 1 1 0 1 1 1 1 1 1 0 0 1 1 1 1 1 1 1 1 0 1 0 0 1 0 1 1 0 1 1 1 0 0 0 0 1 1 0 1 0 1 1 1 1 1 1 1 0 0 1 0 1 1 1 1 1 1 1 1 1 1 1 0 1 1 0 1 1 1 1 0 1 1 1 1 1 1 1 0 1 0 1 1 1 1 0 1 0 1 1 1 1 1 1 1 0 1 1 0 1 1 1 1 0 1 0 1 0 1 1 1 1 1 1 1 1 1 1 1 1 0 0 0 1 1 1 1 0 0 1 1 1 0 0 1 1 0 1 1 1 1 0 1 0 0 1 0 1 0 0 0 0 1 1 1 0 0 0 1 0 0 1 0 0 0 0 0 0 1 1 0 0 1 0 0 1 1 1 1 1 1 1 1 0 1 0 1 1 1 1 1 0 1 0 1 1 1 1 0 1 1 1 1 1 1 1 1 1 1 1 1 1 0 0 1 1 0 0 1 1 0 1 1 1 1 0 1 0 1 0 1 1 0 0 0 0 1 1 1 1 0 0 0 0 1 1 0 1 0 0 1 1 1 0 1 1 1 1 0 1 1 0 1 0 1 1 0 1 1 1 0 0 0 1 1 1 0 1 1 1 1 0 1 1 0 0 1 1 1 0 1 0 1 1 0 1 1 1 1 0 0 1 0 1 1 1 1 0 1 1 1 1 1 0 1 1 0 0 0 0 0 1 0 0 0 0 1 0 0 1 1 0 0 1 1 1 1 1 1 0 0 1 1 1 1 0 1 1 1 1 0 1 1 0 1 1 1 1 0 1 1 0 1 1 0 1 0 1 0 1 1 1 0 1 1 0 1 1 0 0 0 0 1 0 0 1 1 1 1 1 1 1 1 1 1 1 1 0 0 1 0 1 1 1 1 1 0 0 1 1 0 1 1 0 1 1 1 1 1 0 1 1 0 1 1 0 1 1 0 0 0 1 0 1 0 1 1 1 1 0 1 0 1 0 0 1 1 0 0 1 0 1 1 0 1 1 1 0 1 1 1 1 1 0 0 0 1 1 1 0 1 1 1 1 1 0 1 0 1 1 0 1 0 0 1 0 0 1 1 0 1 1 0 1 1 1 1 1 0 1 1 1 1 1 1 0 1 0 0 1 1 1 1 0 1 1 1 1 1 1 1 1 1 1 1 1 1 0 1 0 1 0 1 1 1 1 1 1 1 1 1 1 1 1 1 1 1 1 0 1 1 1 1 1 1 1 1 1 1
M ARS-BFGL-NGS-84611 0 0 0 0 0 0 0 0 0 0 1 0 0 0 0 0 0 1 0 0 0 1 0 0 0 0 0 0 0 0 0 0 0 0 0 0 0 1 0 0 0 1 1 0 0 0 0 0 1 0 0 0 0 0 0 1 0 0 1 1 0 0 0 0 0 1 1 0 0 0 0 1 0 1 1 1 0 1 0 0 1 0 1 0 0 0 0 0 1 0 0 0 0 0 0 1 1 1 1 0 0 0 0 0 1 0 0 0 0 0 0 0 0 0 0 1 0 0 0 0 0 0 0 1 0 0 0 0 1 0 1 0 1 1 0 0 0 0 0 0 0 0 0 0 0 1 0 0 0 0 0 0 0 0 0 1 0 0 0 0 0 0 0 0 1 0 1 1 0 0 0 1 0 1 1 0 0 1 0 0 0 1 1 0 0 0 0 0 0 0 0 0 0 1 0 0 0 1 0 1 1 1 0 1 1 0 0 0 0 0 0 1 0 0 0 0 1 0 0 0 0 0 0 1 1 1 0 0 0 0 0 1 0 0 0 0 0 0 0 0 0 0 0 1 1 0 0 0 0 0 0 1 0 0 0 0 0 0 0 1 0 0 0 0 0 0 0 0 0 1 0 1 0 0 0 0 0 0 0 0 0 0 0 1 0 0 0 0 0 0 0 1 0 0 0 0 0 0 0 0 0 1 1 0 0 0 0 1 0 0 1 0 0 0 0 0 0 1 0 0 0 0 0 0 1 0 0 0 0 0 0 0 0 1 0 0 0 0 0 0 0 0 0 0 0 0 0 0 1 0 1 0 0 0 0 0 0 1 1 1 1 0 0 1 0 0 1 0 0 0 1 0 0 0 0 1 0 0 1 1 0 0 0 1 1 0 1 0 0 0 0 1 0 0 1 0 0 0 0 0 0 1 0 1 1 0 0 0 0 0 1 0 1 0 0 0 1 0 0 0 0 0 0 1 1 0 0 1 0 0 0 0 1 0 0 0 1 0 0 1 0 0 1 0 0 0 0 0 0 1 0 0 0 0 0 0 0 0 0 0 0 1 1 1 0 0 0 0 0 0 0 0 1 0 0 0 1 0 0 0 1 1 0 1 1 0 0 0 0 0 0 1 1 0 0 0 0 0 0 0 0 0 1 0 0 1 1 0 0 0 0 1 0 0 1 0 1 1 1 0 0 0 1 0 1 0 0 0 0 0 1 0 0 0 0 0 0 0 0 1 1 0 0 0 1 1 0 0 0 0 0 0 0 0 1 0 1 0 0 1 1 1 0 1 0 1 0 1 0 0 0 1 1 0 0 0 1 1 1 0 1 1 1 0 0 0 0 0 1 1 1 1 0 0 0 0 1 0 1 0 1 1 0 0 0 0 1 0 0 0 0 0 0 1 1 0 0 1 0 0 1 0 0 0 1 1 0 0 0 1 1 0 0 0 1 0 0 0 1 0 1 0 1 0 1 0 0 0 0 0 1 0 1 0 0 0 0 0 1 0 0 0 0 1 0 1 1 0 0 1 0 0 0 1 0 0 0 0 0 0 0 1 0 0 0 1 1 0 1 1 0 0 0 0 1 1 1 0 0 0 1 1 0 0 1 0 1 0 0 0 1 0 1 1 1 1 1 1 0 1 0 0 0 0 1 1 0 0 0 0 1 1 0 1 0 0 1 0 0 0 0 0 1 1 0 0 0 0 1 0 0 0 0 0 0 0 0 0 0 1 0 1 1 1 0 0 1 0 1 0 1 1 1 0 0 0 1 1 0 0 0 0 0 0 0 1 1 0 0 1 0 0 0 1 1 0 1 1 1 0 1 0 1 0 1 0 0 0 1 0 0 1 0 0 0 0 0 1 0 0 0 0 0 0 0 0 1 0 0 1 1 0 1 0 1 0 0 0 0 1 0 0 1 1 0 0 0 0 0 0 0 1 0 0 0 1 0 0 0 0 0 0 0 0 0 0 0 1 0 0 0 0 0 0 1 0 0 0 0 1 0 0 0 0 0 0 0 0 0 0 0 0 0 0 0 0 0 0 1 0 1 1 0 1 1 0 1 0 1 0 0 0 0 0 0 0 0 0 0 0 0 0 0 0 0 0 0 0 0 0 0 1 0 0 1 0 0 0 1 1 0 0 0 0 0 0 1 0 0 0 0 1 0 0 1 0 0 0 1 0 0 0 1 1 0 0 0 0 1 0 0 0 0 0 0 1 0 1 0 0 0 1 1 0 0 1 0 0 0 0 1 0 0 0 0 0 0 0 1 0 0 1 0 0 0 0 0 0 0 0 0 0 1 0 1 0 0 0 0 1 0 0 0 0 0 0 0 0 1 0 0 1 0 0 0 0 0 0 1 0 0 0 0 0 0 0 0 0 0 0 0 0 0 0 0 1 0 1 1 0 1 0 0 0 1 0 0 0 0 1 0 0 0 1 1 1 1 0 1 0 1 1 0 0 0 0 0 0 0 0 0 0 0 0 0 0 0 0 0 0 0 1 0 0 0 0 0 1 0 0 0 1 0 0 0 0 0 0 1 0 0 1 0 0 1 0 1 0 0 0 0 0 0 0 0 1 0 0 0 1 0 1 0 0 0 0 0 0 0 0 1 1 1 0 0 0 1 0 1 0 0 0 1 0 0 0 1 0 1 0 0 0 0 0 0 0 1 1 1 0 1 0 0 0 0 0 0 0 0 0 0 0 0 1 0 0 1 0 0 1 0 0 0 1 1 1 1 0 1 0 0 0 0 1 1 1 0 0 1 0 0 1 1 1 0 1 1 0 1 0 0 0 0 0 0 0 0 0 1 1 1 0
M ARS-BFGL-NGS-112994 1 1 1 1 1 1 1 1 1 1 0 1 1 1 1 1 1 0 1 1 1 0 1 1 1 1 1 1 1 1 1 1 1 1 1 1 1 0 1 1 1 0 0 1 1 1 1 1 0 1 1 1 1 1 1 0 1 1 0 0 1 1 1 1 1 0 0 1 1 1 1 0 1 0 0 0 1 0 1 1 0 1 0 1 1 1 1 1 0 1 1 1 1 1 1 0 0 0 0 1 1 1 1 1 0 1 1 1 1 1 1 1 1 1 1 0 1 1 1 1 1 1 1 0 1 1 1 1 0 1 0 1 0 0 1 1 1 1 1 1 1 1 1 1 1 0 1 1 1 1 1 1 1 1 1 0 1 1 1 1 1 1 1 1 0 1 0 0 1 1 1 0 1 0 0 1 1 0 1 1 1 0 0 1 1 1 1 1 1 1 1 1 1 0 1 1 1 0 1 0 0 0 1 0 0 1 1 1 1 1 1 0 1 1 1 1 0 1 1 1 1 1 1 0 0 0 1 1 1 1 1 0 1 1 1 1 1 1 1 1 1 1 1 0 0 1 1 1 1 1 1 0 1 1 1 1 1 1 1 0 1 1 1 1 1 1 1 1 1 0 1 0 1 1 1 1 1 1 1 1 1 1 0 0 1 1 1 1 1 1 1 0 1 1 1 1 1 1 1 1 1 0 0 1 1 1 1 0 1 1 0 1 1 1 1 1 1 0 1 1 1 1 1 1 0 1 1 1 1 1 1 1 1 0 1 1 1 1 1 1 1 1 1 1 1 1 1 1 0 1 0 1 1 1 1 1 1 0 0 0 0 1 1 0 1 1 0 1 1 1 0 1 1 1 1 0 1 1 0 0 1 1 1 0 0 1 0 1 1 1 1 0 1 1 0 1 1 1 1 1 1 0 0 0 1 0 1 1 1 1 1 1 0 1 1 0 0 0 1 1 1 0 1 0 0 1 1 0 1 1 0 0 0 0 1 0 0 1 1 0 1 0 0 1 1 0 1 0 1 1 0 0 0 1 1 1 0 0 1 1 0 0 0 1 1 1 1 1 0 1 0 1 0 1 0 1 0 0 0 0 0 0 1 0 0 1 1 1 1 0 1 0 0 1 1 1 1 0 1 1 1 0 0 1 1 0 0 1 1 1 1 0 1 0 0 1 0 0 0 0 0 1 0 0 0 1 0 1 1 0 0 0 1 0 0 0 1 0 1 0 0 1 1 1 0 0 1 1 1 1 0 1 1 1 0 1 0 1 1 0 0 0 1 0 1 0 1 0 0 1 0 1 0 1 0 1 0 1 0 1 0 0 0 1 0 0 0 1 0 0 0 0 0 1 0 1 0 1 0 0 0 0 1 0 0 0 0 0 1 0 1 0 1 0 0 1 0 0 0 0 0 1 1 0 0 0 1 0 0 0 0 1 0 0 0 1 1 0 0 1 0 1 0 1 0 1 0 0 1 0 0 1 0 0 1 1 0 1 0 1 1 0 1 0 1 0 0 1 1 0 1 1 0 0 0 1 1 1 1 1 1 0 1 1 0 0 0 1 0 0 0 0 1 1 0 0 0 0 0 1 0 0 1 0 0 1 0 1 0 1 0 1 0 0 0 0 0 0 0 0 1 1 1 1 0 0 1 1 1 0 0 0 1 0 0 0 0 1 1 0 0 0 0 0 0 1 0 1 0 0 0 0 0 1 0 0 1 1 1 0 0 0 0 0 1 0 1 0 0 0 0 0 0 0 0 0 0 1 1 1 1 1 1 1 0 0 0 1 1 0 1 1 1 0 0 1 1 0 0 1 0 1 0 1 0 1 1 1 0 1 1 0 1 1 1 1 1 0 1 0 1 1 1 1 1 1 0 1 1 0 0 1 0 1 0 1 1 1 1 0 1 1 0 0 1 1 1 1 1 1 1 0 1 1 1 0 1 1 1 1 1 1 1 1 1 1 1 0 1 1 1 1 1 1 0 1 1 1 1 0 1 1 1 1 1 1 1 1 1 1 1 1 1 1 1 1 1 1 0 1 0 0 1 0 0 1 0 1 0 1 1 1 1 1 1 1 1 1 1 1 1 1 1 1 1 1 1 1 1 1 1 0 1 1 0 1 1 1 0 0 1 1 1 1 1 1 0 1 1 1 1 0 1 1 0 1 1 1 0 1 1 1 0 0 1 1 1 1 0 1 1 1 1 1 1 0 1 0 1 1 1 0 0 1 1 0 1 1 1 1 0 1 1 1 1 1 1 1 0 1 1 0 1 1 1 1 0 1 0 1 1 1 0 1 0 1 1 1 1 0 1 1 1 1 1 1 1 1 0 1 1 0 1 1 1 1 1 1 0 1 1 1 1 1 1 1 1 1 1 1 1 1 1 1 1 0 1 0 0 1 0 1 1 1 0 1 1 1 1 0 1 1 1 0 0 0 0 1 0 1 0 0 1 1 1 1 1 1 1 1 1 1 1 1 1 1 1 1 1 1 1 0 1 1 1 1 1 0 0 1 1 0 1 1 1 1 1 1 0 1 1 0 1 1 0 1 0 1 1 1 1 1 1 1 1 0 1 1 1 0 1 0 1 1 1 1 1 1 1 1 0 0 0 1 1 1 0 1 0 1 1 1 0 1 1 1 0 1 0 1 1 1 1 1 1 1 0 0 0 1 0 0 1 1 1 1 1 1 1 1 1 1 1 0 1 1 0 1 1 0 1 1 1 0 0 0 0 1 0 1 1 1 1 0 0 0 1 1 0 1 1 0 0 0 1 0 0 1 0 1 1 1 1 1 1 1 1 1 0 0 0 1
[truncated: 1,391,721 more chars]
