# Supplementary material for: Optimum contribution selection for animal breeding and conservation: the R package optiSel
Source: BMC Bioinformatics. 2019 Jan 14;20:25. doi: 10.1186/s12859-018-2450-5 (PMC6332575; doi:10.1186/s12859-018-2450-5)
Supplement: Supplementary file 1 — Example data set and replication script. (ZIP 14700 kb) [file 12859_2018_2450_MOESM1_ESM.zip › Examples/ReplicationScript.R]

library("optiSel")
library("data.table")

animals <- read.indiv("Population/Angler.Chr1.phased")
I <- c("animal7396", "animal8713", "animal11514" )

### Estimate kinships from pedigrees ###

Ped   <- fread("Population/Pedigree.txt")
Pedig <- prePed(Ped, keep=animals)
fPED  <- pedIBD(Pedig, keep.only=animals)
fPED[I, I]

### Compute the number of equivalent complete     ###
### generationsin the pedigree of each individual ###

phen  <- fread("Population/BreedingValues.txt")
Sy    <- summary(Pedig)
phen  <- merge(phen, Sy[, c("Indiv", "equiGen")], on="Indiv")
phen[I, on ="Indiv"]

### Estimate kinships from phased marker data  ###

bfiles <- paste0("Population/Angler.Chr", 1:29, ".phased")
map   <- fread("Population/map.txt")
fSEG  <- segIBD(bfiles, map, minSNP=20, minL=2.5, keep=animals)
fSEG[I,I]

### Estimate native contributions from pedigrees ###

Pedig2 <- prePed(Ped, lastNative=1970, thisBreed="Angler", keep=animals)
BC     <- pedBreedComp(Pedig2, thisBreed="Angler")
phen   <- merge(phen, BC[, c("Indiv", "unknown", "native")], on="Indiv")
setnames(phen, old="native", new="pedNC")
BC[I, 1:4, on="Indiv"]


### Estimate native contributions from phased marker data ###

bfiles <- paste0("Population/Angler.Chr",     1:29, ".phased")
rfiles <- paste0("refBreeds/OtherBreeds.Chr", 1:29, ".phased")
files  <- list(hap.thisBreed = bfiles, hap.refBreeds=rfiles)
Cattle <- fread("genotypedIndiv.txt")
wfile  <- haplofreq(files, Cattle, map, thisBreed="Angler",
                       minSNP=20,  minL=2.5, ubFreq=0.01,  
                       what="match", w.dir="Population")
Comp   <- segBreedComp(wfile$match, map)
phen   <- merge(phen, Comp[, c("Indiv","native")], on="Indiv")
setnames(phen, old="native", new="segNC")     

### Estimate native kinships from pedigrees ###

fPEDN  <- pedIBDatN(Pedig2, thisBreed="Angler", keep.only=phen$Indiv)
natKin <- fPEDN$Q1/fPEDN$Q2
natKin[I, I]

### Estimate native kinships from phased marker data ###


fSEGN <- segIBDatN(files, Cattle, map, thisBreed="Angler", 
                      minSNP=20, ubFreq=0.01, minL=2.5)
natKin <- fSEGN$Q1/fSEGN$Q2
natKin[I, I]

### Estimate population means ###

cont <- agecont(Pedig, use=Pedig$Born%in%(2010:2014), maxAge = 10)
head(cont) 

phen$isCandidate <- phen$Born <= 2026

cand <- candes(phen=phen,   fSEG=fSEG,   fPED=fPED, 
               fSEGN=fSEGN, fPEDN=fPEDN, cont=cont)
cand$mean

### Define upper limits for kinships and native kinships ###

Ne <- 100

L  <- 1/(4*cont$male[1]) + 1/(4*cont$female[1]) 

ub.fSEG  <- cand$mean$fSEG  + (1-cand$mean$fSEG)/(2*Ne*L)
ub.fPED  <- cand$mean$fPED  + (1-cand$mean$fPED)/(2*Ne*L)

ub.fSEGN <- cand$mean$fSEGN + (1-cand$mean$fSEGN)/(2*Ne*L)
ub.fPEDN <- cand$mean$fPEDN + (1-cand$mean$fPEDN)/(2*Ne*L)

### Traditional OCS of male contributions ###

con <- list(uniform    = "female", 
            ub.fPED    = ub.fPED, 
            lb.equiGen = cand$mean$equiGen)

fit <- opticont("max.EBV", cand, con, solver="cccp")

fit$info

fit$mean

Candidate <- fit$parent
Candidate[Candidate$oc>0.01,c("Sex","EBV","oc")]

### Traditional OCS with upper bounds for female contributions ###

females <- cand$phen$Sex=="female" & cand$phen$isCandidate
ub  <- setNames(rep(0.0125, sum(females)), cand$phen$Indiv[females])
con <- list(ub         = ub, 
            ub.fPED    = ub.fPED,  
            lb.equiGen = cand$mean$equiGen)

### Advanced OCS ###

con <- list(ub=ub, ub.fSEG=ub.fSEG)
fit <- opticont("max.EBV", cand, con, solver="cccp")

con <- list(ub=ub)
fit <- opticont("min.fSEG", cand, con, solver="cccp")

con <- list(ub=ub, lb.EBV=101)
fit <- opticont("min.fSEG", cand, con, solver="cccp")

#con <- list(ub=ub, lb.EBV=101, lb.segNC=0.8)
#fit <- opticont("min.fSEG", cand, con, solver="cccp")

con <- list(ub=ub, ub.fSEGN=ub.fSEGN)
fit <- opticont("max.segNC", cand, con, solver="cccp")

##### Mate allocation

con <- list(ub=ub, ub.fSEG=ub.fSEG)
fit <- opticont("max.EBV", cand, con, solver="cccp")

Candidate <- fit$parent
Candidate$n <- noffspring(Candidate, N=200, random=FALSE)$nOff
Mating      <- matings(Candidate, fSEG)
head(Mating)

attributes(Mating)$objval
